# Supplementary material for: Infosomes as Inflammatory Mediators: Proteomic Profiling of Proteins Enriched in Inflammatory Extracellular Vesicles
Source: Mol Cell Proteomics. 2026 Jan 19;25(2):101511. doi: 10.1016/j.mcpro.2026.101511 (PMC12925278; doi:10.1016/j.mcpro.2026.101511)
Supplement: Table S1 [file mmc1.xlsx]

## Sheet: Total_identified_proteins
Supplemental Table 1. Total identified proteins
protein_id (1021)	protein_name	gene	protein_description	protein_probability	sequence_coverage(%)	unique_peptide_count	combined_total_spectral_count	combined_unique_spectral_count	Cont#1_1	Cont#1_2	Cont#2_1	Cont#2_2	Cont#3_1	Cont#3_2	LN#1_1	LN#1_2	LN#1_3	LN#1_4	LN#2_1	LN#2_2	LN#2_3	LN#2_4	LN#3_1	LN#3_2	LN#3_3	LN#3_4
P04217	A1BG_HUMAN	A1BG	Alpha-1B-glycoprotein	0.996287	1.41414	2	47	47	2469.04	3029.98	34.5791	1534.13	4189.5	4450.48	127.59	220.48	439.186	94.1204	73.4268	82.4493	59.8895	0	165.107	141.949	0	0.221129
P01023	A2MG_HUMAN	A2M	Alpha-2-macroglobulin	0.998835	5.0882	14	313	276	97732.2	81241.8	22346.8	33160	61892.9	47243.5	74173.6	54183.1	38437.4	22564.2	43752.8	16217.5	34314.7	30181.1	32555.4	34335.3	33958.6	29539.2
P49588	SYAC_HUMAN	AARS1	Alanine--tRNA ligase, cytoplasmic	0.998835	5.06198	10	86	86	27702.5	14755.3	14968.8	27824.2	66360.5	56740.4	45007.7	66793.5	101166	26217.9	38683.3	31581	32251.6	23495.8	30591.6	17452	25841.2	32402.6
P61221	ABCE1_HUMAN	ABCE1	ATP-binding cassette sub-family E member 1	0.998835	9.84975	9	44	44	20275.6	16791.1	16850.3	15856.3	23671	14875.9	163340	144888	125406	54467.9	53935	39237.4	53875.6	81291.9	110529	76679.7	101389	90612.6
Q8NE71	ABCF1_HUMAN	ABCF1	ATP-binding cassette sub-family F member 1	0.998835	1.53846	1	5	5	3984.48	3470.49	2791.64	2267.89	2988.28	2358.32	30022.9	33969.3	31637.8	14331.9	22891.5	10235.7	20015.7	22782.7	22946.5	11865.6	25501.4	20226
Q7Z5M8	AB12B_HUMAN	ABHD12B	Protein ABHD12B	0.970878	1.65746	1	3	3	9525.52	5054.21	1397.29	3007.76	6878.75	1736.27	24226	37840.9	27064.9	1423.04	31808.9	12041.7	13162.6	28099.5	14869.3	46590.5	19685.1	28167.2
Q8IZP0	ABI1_HUMAN	ABI1	Abl interactor 1	0.998835	6.69291	6	38	21	1251.85	1120.23	1216.92	749.776	12514.7	8946.33	43887.9	29931.2	25802.3	14528.5	31644.2	9272.43	16545.9	23750	23352.4	21191.4	22355.6	23442.7
Q15057	ACAP2_HUMAN	ACAP2	Arf-GAP with coiled-coil, ANK repeat and PH domain-containing protein 2	0.998295	1.41388	2	4	4	5104.47	3940.04	1746.51	2772.77	5096.55	3229.12	7884.51	7451.55	2189.31	1806.62	3699.21	1831.74	2317.25	3371.61	3875.87	3824.67	3398.06	3117.7
P53396	ACLY_HUMAN	ACLY	ATP-citrate synthase	0.998835	26.7938	36	1219	1219	182826	164828	200937	189409	257025	133945	1.59959e+06	1.60651e+06	707317	679751	909977	310510	715268	759804	889285	774428	833900	777200
P15309	PPAP_HUMAN	ACP3	Prostatic acid phosphatase	0.97962	4.92228	3	5	5	2965.41	4199.99	1464.04	5202.39	5258.74	2453.93	8949.39	8738.54	3746.29	4758.72	3646.27	1188.04	2599.67	2014.97	2469.74	8349.88	2654	5124.85
O60488	ACSL4_HUMAN	ACSL4	Long-chain-fatty-acid--CoA ligase 4	0.985577	6.46976	7	47	35	12518.1	9861.59	18655.7	11112.6	9302.79	10776.2	105410	129994	57295.4	53651.3	66230.9	22410.2	49993.6	48097.3	52617.1	30134.4	55229.5	45091.5
Q562R1	ACTBL_HUMAN	ACTBL2	Beta-actin-like protein 2	0.993922	25	11	2913	20	1.21035e+07	9.23194e+06	9.26565e+06	1.08631e+07	4.87959e+06	7.50824e+06	4.16893e+07	4.73432e+07	1.53806e+07	1.81103e+07	1.62785e+07	6.65454e+06	9.31232e+06	1.74829e+07	2.25204e+07	1.07587e+07	1.73832e+07	1.92603e+07
O96019	ACL6A_HUMAN	ACTL6A	Actin-like protein 6A	0.998835	2.331	3	25	25	61.6364	247.186	276.492	286.051	896.91	118.415	4623.88	3614.45	153.695	4766.26	250.322	1594.16	6601.21	414.101	2329.81	807.005	4341.2	5413.85
P12814	ACTN1_HUMAN	ACTN1	Alpha-actinin-1	0.998809	46.7489	47	2321	854	131033	105430	97740.7	85296.8	116328	105373	3.80548e+06	3.81993e+06	1.97295e+06	1.60689e+06	3.15375e+06	1.14855e+06	2.27912e+06	2.58637e+06	2.07092e+06	2.06796e+06	1.87914e+06	2.14576e+06
O43707	ACTN4_HUMAN	ACTN4	Alpha-actinin-4	0.99816	35.8946	41	1602	245	86982.8	84647.3	65730.2	62120.9	99076.4	98943.3	2.5933e+06	2.57774e+06	1.29063e+06	1.05386e+06	2.20668e+06	768148	1.71437e+06	1.71628e+06	1.41744e+06	1.37144e+06	1.35196e+06	1.46246e+06
P61163	ACTZ_HUMAN	ACTR1A	Alpha-centractin	0.998694	17.2872	7	235	182	14461.9	14363.7	14780	11864.9	27530.9	18413.8	329841	358669	172748	138441	162767	57840.3	74964.5	159022	179466	110186	137530	146465
P61160	ARP2_HUMAN	ACTR2	Actin-related protein 2	0.998835	47.4619	20	2826	2826	125801	125828	113201	100299	129321	132089	8.63328e+06	8.76469e+06	2.79561e+06	3.5763e+06	4.17954e+06	1.70234e+06	2.81821e+06	3.21412e+06	3.82235e+06	3.60382e+06	3.39828e+06	3.13676e+06
P61158	ARP3_HUMAN	ACTR3	Actin-related protein 3	0.998835	68.8995	24	4025	3273	149699	127009	130762	114853	193473	153124	1.85889e+07	1.80442e+07	9.01085e+06	8.69355e+06	1.04239e+07	3.51684e+06	7.58669e+06	7.96658e+06	9.32017e+06	8.22183e+06	7.84735e+06	6.88004e+06
O14672	ADA10_HUMAN	ADAM10	Disintegrin and metalloproteinase domain-containing protein 10	0.99883	2.54011	2	65	65	13714	12285.4	5790.19	9609.02	17650.3	12369.9	5630.34	5825.03	16352.7	2859.33	5665.96	3653.67	6436.75	5674.3	4485.17	7983.31	4255.73	5646.41
P78536	ADA17_HUMAN	ADAM17	Disintegrin and metalloproteinase domain-containing protein 17	0.993309	1.09223	1	12	12	2571.9	2013.17	2730.29	2164.98	1489.01	2545.12	5134.69	8030.54	2167.66	5745.2	3417.92	683.169	3345.26	5563.23	4614.05	2131.33	1241.36	5102.68
Q9UHI8	ATS1_HUMAN	ADAMTS1	A disintegrin and metalloproteinase with thrombospondin motifs 1	0.998835	2.17166	6	83	83	23260.6	16808.4	14185.3	13194.8	19751.6	8306.8	5355.6	2944.12	1021.85	3069.13	1666.54	1599.09	1612.18	1851.11	1579.68	3587.7	2549.99	2599.56
P55265	DSRAD_HUMAN	ADAR	Double-stranded RNA-specific adenosine deaminase	0.998644	2.20228	4	18	18	1615.74	1262.39	1681.02	1596.69	2911.39	3728.16	20862.2	20776.4	45672.5	57163.2	10223.7	3100.95	10500.5	7299.77	7057.33	14045.6	11495.7	16200.8
P30566	PUR8_HUMAN	ADSL	Adenylosuccinate lyase	0.998609	4.54545	2	34	34	697.899	499.773	1191.81	265.934	1126.02	1654.75	5556.01	8760.05	5148.55	1464.06	4798.78	2613.81	800.811	1763.21	2031.78	178.232	2997.28	540.06
P02771	FETA_HUMAN	AFP	Alpha-fetoprotein	0.998835	6.73235	4	139	139	414711	423559	80212.8	151857	356436	275840	30518.9	36497.6	75866.9	20498.7	39522.4	13976.5	18828.5	23807.3	30431.2	30146.5	27936.8	28403.4
Q99490	AGAP2_HUMAN	AGAP2	Arf-GAP with GTPase, ANK repeat and PH domain-containing protein 2	0.968778	0.671141	1	6	6	2863.46	2636.74	4926.06	3957.13	4522.4	3972.18	47241.2	87223.4	13129.3	38813.3	17244.4	7008.46	38168.8	27637.4	46826.5	19849.7	36962.2	25767.1
O00468	AGRIN_HUMAN	AGRN	Agrin	0.998835	3.09478	9	22	22	10456.7	5720.96	6707.25	7262.4	9186.53	5677.47	50286.1	75338.5	33224.9	26959.2	43774.1	10875.5	22825.9	23328.9	31964.4	20296.4	24561.3	27010.9
P23526	SAHH_HUMAN	AHCY	Adenosylhomocysteinase	0.998835	5.32407	8	94	94	2732.6	1579.99	919.049	964.123	853.946	2591.31	267.084	72.74	964.52	1018.75	414.127	164.534	500.588	1057.55	313.322	937.653	214.794	88.865
Q09666	AHNK_HUMAN	AHNAK	Neuroblast differentiation-associated protein AHNAK	0.998779	0.662139	8	68	68	4824.35	7557.1	7166.69	3735.95	2481.93	4555.78	59462.3	45056.6	23073.1	16146.4	22439.2	11639.4	26342.6	24640.3	17439.9	28762.4	23025.3	19384.1
P02765	FETUA_HUMAN	AHSG	Alpha-2-HS-glycoprotein	0.998835	8.71935	5	589	589	1.56196e+06	1.89448e+06	480771	551028	359911	847123	107310	124020	69218	28242.5	69625.3	41041.6	78164.5	76514.9	68321.6	91902.1	94937.6	93032.8
Q12904	AIMP1_HUMAN	AIMP1	Aminoacyl tRNA synthase complex-interacting multifunctional protein 1	0.998835	13.141	7	87	87	2475.26	3343	3474.7	1358.19	2520.68	2052.99	62042.5	65715.6	35482.1	25072.3	45806.9	19731.5	51769.4	28941.9	29369.9	26164.2	19221.8	27820
Q13155	AIMP2_HUMAN	AIMP2	Aminoacyl tRNA synthase complex-interacting multifunctional protein 2	0.998835	12.1875	3	86	86	4496.6	5931.31	5041.33	3009.83	4772.59	4732.34	124292	281959	76671.4	41821.9	145966	41002	46432.5	89032.1	159668	28271.7	163569	132622
P02768	ALBU_HUMAN	ALB	Albumin	0.998835	11.6585	9	1766	1766	3.12415e+06	3.04334e+06	1.66569e+06	1.65331e+06	3.64545e+06	1.9821e+06	8.6889e+06	7.76414e+06	3.56142e+06	3.34116e+06	5.45106e+06	1.61856e+06	3.84409e+06	3.14745e+06	4.09551e+06	4.44781e+06	4.00693e+06	2.99057e+06
Q8IZ83	A16A1_HUMAN	ALDH16A1	Aldehyde dehydrogenase family 16 member A1	0.998835	8.85287	8	133	133	14683.7	17280.2	22340.1	15743.5	18560.3	21386.5	143362	155441	94025.7	68921	108317	39288.1	67658.9	88089.7	127055	71254	120320	113050
P04075	ALDOA_HUMAN	ALDOA	Fructose-bisphosphate aldolase A	0.998713	37.0879	13	812	772	122130	76803.3	68751.7	86868.8	87487	168055	280095	262312	97018.6	120510	201549	84479.2	183286	80022.2	142366	90263.1	193529	176351
Q86V81	THOC4_HUMAN	ALYREF	THO complex subunit 4	0.998835	4.28016	1	67	67	4221.66	2643.14	5604.14	3000.77	1345.2	1232.59	111449	128916	60498	52049.8	136670	36091.7	103222	87836.6	100650	89801.7	124834	82228.5
Q6UB99	ANR11_HUMAN	ANKRD11	Ankyrin repeat domain-containing protein 11	0.989317	0.262861	1	3	3	917.846	824.165	1257.22	671.611	1103.38	1843.68	14918.7	13916	11099.4	9771.95	9411.83	2912.63	2563.93	8996.66	12019.8	11692.3	21787.5	11345.2
P15144	AMPN_HUMAN	ANPEP	Aminopeptidase N	0.998835	1.55119	6	76	76	1564.42	1416.7	1677.24	1179.84	1431.27	1402.63	43430.8	65878	14284.9	21568.4	52468.5	19825.6	35317.1	38940.6	27252.1	30374	29883.1	29243.6
P04083	ANXA1_HUMAN	ANXA1	Annexin A1	0.998835	39.8844	15	1147	1147	55746.1	42926	34203.7	38854	44567.1	52001.3	1.57122e+06	1.53796e+06	477740	590022	903089	368452	785575	872595	765136	495545	720297	665967
P50995	ANX11_HUMAN	ANXA11	Annexin A11	0.998273	12.8713	10	130	129	36966.4	31367.3	15925.2	14537.2	51657.2	35366.9	62199.6	61685.4	65224.8	35786.2	65901.6	32545.4	55790.5	58515.3	42832.9	49603.4	39670.8	45062.5
P07355	ANXA2_HUMAN	ANXA2	Annexin A2	0.998835	54.8673	18	667	187	40249.2	40309.5	39183.1	36412	45600.4	49948.9	844606	799572	317316	403790	761726	261942	597541	597405	465307	449141	351622	430714
P09525	ANXA4_HUMAN	ANXA4	Annexin A4	0.998508	28.2132	14	363	362	6320.87	8234.23	8942.6	7156	21877.6	14599.7	269796	263581	70944.9	111361	152598	78507.7	130608	147494	182455	111099	164391	129479
P08758	ANXA5_HUMAN	ANXA5	Annexin A5	0.998835	71.875	22	2920	2920	139150	128041	142178	139507	75541.9	185518	5.84033e+06	5.92272e+06	1.58186e+06	2.07631e+06	2.74022e+06	1.2313e+06	2.1521e+06	2.50673e+06	2.37887e+06	1.11333e+06	2.11936e+06	2.56847e+06
P08133	ANXA6_HUMAN	ANXA6	Annexin A6	0.998835	40.1189	30	1031	1031	53311.9	80692.5	65263.7	52621.6	49671	49636.7	753603	771755	637888	397620	633840	269904	515488	475002	465887	367318	456278	482349
P20073	ANXA7_HUMAN	ANXA7	Annexin A7	0.998763	1.84426	4	6	6	1182.68	690.232	362.946	609.282	33.3235	468.056	2537.17	2325.13	1821.81	731.935	1628.01	1505.51	152.997	1174.41	1639.25	1633.14	2331.96	952.685
Q10567	AP1B1_HUMAN	AP1B1	AP-1 complex subunit beta-1	0.998835	30.2424	30	1101	612	47830.9	46468.8	41687.8	42982	45719.2	42522.1	1.87624e+06	2.04407e+06	866992	718084	910447	375464	818195	796586	921409	756737	969283	874119
O43747	AP1G1_HUMAN	AP1G1	AP-1 complex subunit gamma-1	0.998835	13.1387	16	286	286	27823.2	18302.7	19964.4	23398.1	41800.8	43463.1	276759	260030	92068.8	72120.7	163758	58154.8	123587	92883	174627	79174.7	130781	112152
Q9BXS5	AP1M1_HUMAN	AP1M1	AP-1 complex subunit mu-1	0.998176	8.03783	7	41	41	4632.05	5708.95	4385.34	4674.44	10629.3	119272	145671	193699	93948.8	65872.6	94539	73110.6	72151.6	73273	97255.3	84202	116128	96025.8
P56377	AP1S2_HUMAN	AP1S2	AP-1 complex subunit sigma-2	0.998835	5.73248	1	14	14	0.151707	204.322	26.8277	24.6456	7.56398	0	79.5657	4724.07	183.268	912.883	174.039	16.0412	447.676	334.145	520.964	0	1447.22	11.0893
O95782	AP2A1_HUMAN	AP2A1	AP-2 complex subunit alpha-1	0.998835	12.999	22	305	146	88936.2	88314.4	34327.5	28552.2	89677.6	82267.6	386228	411279	188244	146271	217318	71452.7	173591	171885	262913	155084	235637	200979
O94973	AP2A2_HUMAN	AP2A2	AP-2 complex subunit alpha-2	0.998774	11.8211	16	220	61	16939.3	18628.6	22677	20162.9	20341.6	16896.5	402593	389492	203839	179332	244919	96853.2	186645	164859	217857	164658	243955	222163
P63010	AP2B1_HUMAN	AP2B1	AP-2 complex subunit beta	0.998835	26.5742	31	745	256	29919.1	27987.6	25625.6	23752.1	36618.3	28592.1	1.3363e+06	1.46743e+06	739115	465765	666632	260272	588176	589392	565457	522875	654261	587409
P53680	AP2S1_HUMAN	AP2S1	AP-2 complex subunit sigma	0.99746	4.92958	2	9	9	59.7723	21.5572	16.5055	58.9067	60.9225	21.3109	49.2489	22.6783	107.23	18.6313	31.1288	13.0544	45.9561	44.9489	103.273	131.764	93.6595	23.6962
Q9UPM8	AP4E1_HUMAN	AP4E1	AP-4 complex subunit epsilon-1	0.976453	0.615655	2	7	7	5402.9	2042.02	1104.69	4234.54	4337.82	1446.87	4552.59	5172.4	1268.21	1897.5	2544.29	887.246	2971.65	2407.56	3887.47	3400.81	5812.93	3969.8
P27695	APEX1_HUMAN	APEX1	DNA repair nuclease/redox regulator APEX1	0.998835	11.9497	4	20	20	5924.11	4484.3	4424.82	4231.9	4749.46	5664.35	152145	135673	100829	75115.4	109778	49229.5	97011.7	110709	68919.6	59397.6	75556.7	91249.1
Q9BZZ5	API5_HUMAN	API5	Apoptosis inhibitor 5	0.998835	5.15267	6	23	23	898.289	1101.32	538.31	931.805	1008.55	597.321	10037.8	11335.9	11687.7	13263.9	5081.42	2755.56	5836.48	2953.08	16071.5	1662.07	4532.68	7585.76
Q06481	APLP2_HUMAN	APLP2	Amyloid beta precursor like protein 2	0.99429	8.25688	12	200	153	42440.6	36086.2	37314.6	50225.3	66603.8	60975.1	17832	15522.5	17967.1	10425.2	14711.7	5653.55	11587.3	14913.9	9558.72	10163.5	12032.9	13857.7
Q9HDC9	APMAP_HUMAN	APMAP	Adipocyte plasma membrane-associated protein	0.971419	1.68269	1	6	6	2173.42	822.528	1540.31	1014.76	3416.68	1170.25	10257.8	4398.88	2197.31	2616.47	1226.55	459.611	407.062	2335.51	6110.21	305.551	4459.13	1972.36
P02647	APOA1_HUMAN	APOA1	Apolipoprotein A-I	0.998835	5.99251	1	32	32	44601.2	45020	13074.5	34670.9	64445	30741.7	4658.16	6663.32	5359.82	4495.81	5488.94	4702.13	5482.72	6174.33	3432.14	3105.53	4044.39	4204.04
P04114	APOB_HUMAN	APOB	Apolipoprotein B-100	0.985105	0.241069	7	13	12	1233.68	1101.59	244.258	141.804	974.666	374.248	6503.24	3636.14	903.489	1203.42	2958.77	272.853	2460.02	2504.16	3025.58	2124.61	851.585	2145.22
P02655	APOC2_HUMAN	APOC2	Apolipoprotein C-II	0.998835	19.802	3	93	93	8814.54	10894.8	1422.79	6783.94	13044.8	12517.3	28959.5	29890	22012.1	9951.99	12836	3560.19	4482.37	4675.37	13756.7	5157.73	15477.3	5968.11
P02649	APOE_HUMAN	APOE	Apolipoprotein E	0.998835	7.57098	7	90	90	7063.8	5049.11	3081.26	4541.02	9714.75	7204.95	9938.19	10418.6	6731.02	3288.75	5729.11	4309.01	5176.98	4900.21	5512.01	4578.43	11244.8	7791.84
P02749	APOH_HUMAN	APOH	Beta-2-glycoprotein 1	0.998672	4.34783	3	32	32	18354.7	20339.4	10276	8069.84	1586.1	21773.1	1166.19	1306.88	1007.22	1129.52	701.784	615.705	1238.48	1315.22	1431.66	1763.92	1139.58	448.209
P05067	A4_HUMAN	APP	Amyloid-beta precursor protein	0.998835	3.50649	5	62	22	18644	14598.6	18677.4	12499.6	4132.14	6765.48	24232.6	20280.5	13500.6	9091.78	27126.5	14275.9	16469.3	25097.3	9347.38	42426.2	11879.6	19622.2
P07741	APT_HUMAN	APRT	Adenine phosphoribosyltransferase	0.998835	48.3333	6	292	292	7765.01	9351.77	8192.42	10002.7	11557.5	9390.25	315969	324681	282051	134043	194599	83016.2	144125	158178	158125	158609	207485	180555
P48444	COPD_HUMAN	ARCN1	Coatomer subunit delta	0.998835	19.7652	19	824	824	16692.4	17394.3	19007.1	12582.2	19229.2	22669.9	316445	293769	201560	115630	189572	65019.8	155231	139215	156297	172605	173212	194641
P18085	ARF4_HUMAN	ARF4	ADP-ribosylation factor 4	0.996266	47.2222	9	536	150	11266	8905.51	11207	9820.53	10543.7	12890.9	935254	1.1003e+06	748016	445052	290591	154672	263943	313768	607835	143810	392115	468672
P84085	ARF5_HUMAN	ARF5	ADP-ribosylation factor 5	0.99394	38.8889	9	576	6	9484.28	6825.69	8250.58	8704.77	8524.4	9308.32	699761	906656	685385	399800	197445	133978	210466	267983	537439	99228	331446	392056
P62330	ARF6_HUMAN	ARF6	ADP-ribosylation factor 6	0.949959	6.28571	3	16	9	0	61.3286	1.42562	0	0	14.1896	16.4975	296.851	24.9093	0	0	0	0	0	38.7997	0	0	17.5103
Q8N6H7	ARFG2_HUMAN	ARFGAP2	ADP-ribosylation factor GTPase-activating protein 2	0.998835	9.21305	4	15	15	13327.2	6609.1	9864.86	6396.27	17797.4	9129.16	69912.5	75862.6	36745.8	21897.2	37238.5	11496.7	19063.5	25931.9	53537.9	24013.4	41550.6	43661.6
P98171	RHG04_HUMAN	ARHGAP4	Rho GTPase-activating protein 4	0.998832	6.34249	9	66	66	7449.25	5487.76	5205.56	4089.65	10740.8	10979.2	56852.5	44117.4	55277.4	22847.2	44681.2	20186.1	40695.9	45974.7	27059.4	52717.2	33551.9	40670.3
Q92619	HMHA1_HUMAN	ARHGAP45	Rho GTPase-activating protein 45	0.998835	5.36972	4	67	67	1013.66	762.108	1196	1670.89	1545.77	2461.89	25528.5	34427.4	13906.9	8458.47	21484.7	14775.6	16473.3	17564.3	12319.1	16205.1	25462.8	14980.2
P52566	GDIR2_HUMAN	ARHGDIB	Rho GDP-dissociation inhibitor 2	0.998835	10.4478	2	34	34	159.868	251.301	193.402	261.841	27.1416	2.93143	20.0956	0.123259	4.99113	51.8509	5.21144	7.01604	18.4103	0	664.575	0.722716	589.359	179.498
Q92888	ARHG1_HUMAN	ARHGEF1	Rho guanine nucleotide exchange factor 1	0.998835	7.67544	11	103	103	8855.74	6002.27	11739.2	6604.59	10374.5	9200.64	155918	157464	88919.9	75734.2	45367.4	36420.8	44759.6	57264.8	84298.9	44131.2	85263.9	66496.2
Q92974	ARHG2_HUMAN	ARHGEF2	Rho guanine nucleotide exchange factor 2	0.998835	7.80933	13	170	170	10217	8554.55	8644.47	9985.15	10444.9	26224.2	118709	100086	63365.9	45899.5	58899.8	25816.3	63524	56687.8	55206.2	59201.7	59341.4	72166.3
Q15052	ARHG6_HUMAN	ARHGEF6	Rho guanine nucleotide exchange factor 6	0.997312	1.28866	2	8	8	101.835	76.3707	117.842	131.592	351.781	202.17	579.896	767.06	1451.86	222.256	1168.45	258.381	1811.35	853.247	888.555	976.899	300.305	1168.87
Q9NVJ2	ARL8B_HUMAN	ARL8B	ADP-ribosylation factor-like protein 8B	0.99878	29.5699	6	83	47	4631.24	3889.44	6361.17	4297.04	7381.02	5167.96	188388	214024	151207	77849.9	60813	30150.2	52599.5	68477	108480	64013	94650.1	89186.1
Q92747	ARC1A_HUMAN	ARPC1A	Actin-related protein 2/3 complex subunit 1A	0.988374	2.7027	1	1	1	300.508	326.274	97.841	667.027	398.327	448.601	169.389	985.443	225.838	1418.61	304.126	245.309	275.934	79.4228	285.649	650.13	262.269	412.137
O15143	ARC1B_HUMAN	ARPC1B	Actin-related protein 2/3 complex subunit 1B	0.998835	13.7097	11	348	348	48798	24594	19862.7	17525.4	121231	94415.4	200161	186126	45068.3	100166	48347.6	30562.2	28045.8	26747.9	90583.6	43891.9	63307.7	88871
O15144	ARPC2_HUMAN	ARPC2	Actin-related protein 2/3 complex subunit 2	0.998835	71.3333	20	2483	2483	170188	240198	107305	112551	285872	269823	1.07437e+07	1.10221e+07	4.32114e+06	5.07534e+06	6.63943e+06	2.01105e+06	5.83444e+06	5.32536e+06	6.7824e+06	5.84749e+06	6.53172e+06	5.79765e+06
O15145	ARPC3_HUMAN	ARPC3	Actin-related protein 2/3 complex subunit 3	0.998835	30.8989	6	1344	1344	26170.3	25475.8	17842.9	14734.4	27222.1	28715.9	1.54742e+06	1.35749e+06	1.29028e+06	592986	1.16042e+06	435769	886181	818797	718586	1.00302e+06	806987	933215
P59998	ARPC4_HUMAN	ARPC4	Actin-related protein 2/3 complex subunit 4	0.998835	55.3571	10	1529	1529	51631.8	43019.5	27267.1	20231.8	35050.2	25195.3	3.55597e+06	3.20749e+06	2.28373e+06	1.47886e+06	1.18928e+06	426995	782276	739050	794476	817534	1.12801e+06	1.36258e+06
O15511	ARPC5_HUMAN	ARPC5	Actin-related protein 2/3 complex subunit 5	0.998802	43.0464	7	839	772	13064.9	9734.32	13421.2	10071.5	25650.5	16979.7	2.47726e+06	1.78028e+06	1.44179e+06	1.10006e+06	1.12783e+06	405614	667800	933475	980025	727152	1.00184e+06	893827
Q9BPX5	ARP5L_HUMAN	ARPC5L	Actin-related protein 2/3 complex subunit 5-like protein	0.998747	21.5686	4	214	147	5755.15	6325.07	4575.78	4401.95	13255	3993.91	154744	154145	99807.9	74453.7	108630	24034.2	52617.2	62023.1	92601.3	52054.8	83315.7	58232
Q13510	ASAH1_HUMAN	ASAH1	Acid ceramidase	0.998247	2.02532	1	3	3	1434.6	3942.82	1126.72	2635.06	2279.41	826.202	2118.97	9844.35	2795.63	2051.04	1058.37	387.476	3918.02	2803.25	4069.19	459.129	489.6	7699.73
Q9ULH1	ASAP1_HUMAN	ASAP1	Arf-GAP with SH3 domain, ANK repeat and PH domain-containing protein 1	0.967559	0.708592	2	3	3	48.2318	380.588	600.769	131.543	434.481	57.8594	0	77.8256	20.2488	244.269	93.334	0	6.16177	22.029	5088.96	2102.41	2163.94	7254.77
Q96BY7	ATG2B_HUMAN	ATG2B	Autophagy-related protein 2 homolog B	0.976061	0.288739	1	6	6	53093.8	69941	145862	56203.4	747.761	38557.8	146362	93398	23618	69711.5	48918	77037.7	51229.6	29533.9	30140.9	20842.6	26069.6	48304.6
P05023	AT1A1_HUMAN	ATP1A1	Sodium/potassium-transporting ATPase subunit alpha-1	0.996656	5.76735	11	100	51	8332.26	13159.3	9173.57	8865.49	17224.8	9859.8	232650	246637	240796	111129	211935	64327.8	150276	148249	127477	151773	98526.6	103986
P54709	AT1B3_HUMAN	ATP1B3	Sodium/potassium-transporting ATPase subunit beta-3	0.998835	12.5448	3	58	58	7211.18	10113.3	1264.58	5115	9145.73	7703.33	31164.6	25332.4	18408.4	8234.89	24089	7524.07	13402.4	15054.4	11278	9129.59	14085.4	13135.4
P25705	ATPA_HUMAN	ATP5F1A	ATP synthase F(1) complex subunit alpha, mitochondrial	0.998835	8.13743	11	61	61	31400.7	17973.4	1744.27	2057.59	14864.2	6360.36	27973.7	70109.6	26908.5	17260.8	34226.4	13727.2	31522.5	49753.3	43679.5	55821.3	34384.1	39749.2
P06576	ATPB_HUMAN	ATP5F1B	ATP synthase F(1) complex subunit beta, mitochondrial	0.998835	17.3913	11	182	182	5557.02	4338.49	4690.79	3775.15	3096.72	4489.13	58977.9	70167.3	51634.1	17472.2	35581.1	10452.4	13911.6	26340.9	30695.3	14336.7	20419.3	24742.2
O75787	RENR_HUMAN	ATP6AP2	Renin receptor	0.998835	24	8	186	186	127542	131320	79731.3	112055	144823	112945	34915.5	28245.4	22573.4	15456.5	23254.4	12117.5	18361.1	19464.3	17450.8	16558.6	19494.1	21386.6
P38606	VATA_HUMAN	ATP6V1A	V-type proton ATPase catalytic subunit A	0.998835	13.6143	14	240	240	11119.1	5459.53	5367.66	7354.5	9890.49	16169.2	175444	162897	87755.7	47392.5	118823	37950.4	101482	84064.6	105874	98049.3	75043.6	93835
P21281	VATB2_HUMAN	ATP6V1B2	V-type proton ATPase subunit B, brain isoform	0.998754	14.09	8	44	30	9546.53	10122.3	9635.26	7513.78	10953.8	7773.62	138095	125440	101288	51230.1	82357.9	19481.4	59475.1	69540.4	72887.1	63733.4	57215.8	61880.6
P21283	VATC1_HUMAN	ATP6V1C1	V-type proton ATPase subunit C 1	0.977061	6.28272	2	12	8	574.802	474.97	1021.21	819.261	691.118	897.124	12781.5	36267.6	10627.7	3586.7	7368.61	3929.96	5908.71	4722.34	4647.53	4571.65	3763.01	1286
Q9Y5K8	VATD_HUMAN	ATP6V1D	V-type proton ATPase subunit D	0.995755	4.04858	1	2	2	22765.7	18556.5	3565.01	16573.7	41199.8	29866.6	20038.3	50663.9	72042.2	12569.3	34486.7	21556.6	67448.9	29272.8	14835.6	72837.9	19516.4	31171.4
P36543	VATE1_HUMAN	ATP6V1E1	V-type proton ATPase subunit E 1	0.961132	6.19469	3	30	29	1688.83	1459.31	1153.85	1118.02	2379.46	1410.29	15652.3	19124.2	16999.8	16394.6	11974	5599.36	8133.97	13321.8	16151.4	5205.84	15706.8	14661.1
Q9UI12	VATH_HUMAN	ATP6V1H	V-type proton ATPase subunit H	0.998835	9.31677	3	50	50	2886.92	3867.96	4337.4	1805.45	2869.52	3785.39	47136.9	65464.8	45778.3	30194.4	37337.6	13464.3	35903.9	26027	43772.3	19203.9	31265.1	45082.6
Q8WWM7	ATX2L_HUMAN	ATXN2L	Ataxin-2-like protein	0.99282	3.16279	4	16	16	15343.5	11773.2	14402.5	26615.8	61241.4	44760.5	73433.7	96485.3	29023.7	40575.3	63119.6	21789.1	34759.6	46091.6	60145.9	51628.7	65274.8	43530.8
P20160	CAP7_HUMAN	AZU1	Azurocidin	0.998835	22.3108	6	744	744	151670	141634	203990	150144	73579.8	45500.6	49142.6	52849.8	18967.6	19496.9	70121.8	9559.76	41667.1	46305.4	43839.9	53858.4	38218.9	48051.5
P61769	B2MG_HUMAN	B2M	Beta-2-microglobulin	0.998835	21.8487	4	138	138	103357	87793.9	212917	173299	53909.4	86184.3	71022.3	58650.6	40402.3	28477.9	52237.5	24707.3	35308.5	19340.5	39306.8	23323.3	46441	31660
O75531	BAF_HUMAN	BANF1	Barrier-to-autointegration factor	0.980063	7.86517	3	13	13	290.837	720.428	587.968	522.512	285.66	425.237	21969.8	11800.3	14977.1	7254.65	15012.7	3662.87	8525.18	10674.9	13547	18054.5	15660.6	5230.05
P51572	BAP31_HUMAN	BCAP31	B-cell receptor-associated protein 31	0.960117	3.65854	1	1	1	1773.46	3216.64	4078.65	3602.67	2851.98	3589.5	58607.9	39776.9	31874.2	25701.8	43594.3	20865	60382.2	57102.4	43076.5	40820.7	47914.8	52285.9
O95972	BMP15_HUMAN	BMP15	Bone morphogenetic protein 15	0.977612	1.78571	1	4	4	1949.61	1013.65	221.02	688.216	931.099	1757.04	253.366	402.839	428.114	275.688	479.76	199.102	267.142	533.654	432.529	342.922	230.347	251.436
Q9NSI6	BRWD1_HUMAN	BRWD1	Bromodomain and WD repeat-containing protein 1	0.983114	0.258621	1	2	2	323.115	134.355	1570.93	27.2565	1.88502	141.387	394.552	2037.8	31385.7	1079.92	373.778	461.59	7.86274	34.4903	794.671	61.5558	783.683	83.1182
P35613	BASI_HUMAN	BSG	Basigin	0.998737	8.57143	4	86	86	7464.36	3741.32	3121.62	2987.26	7321.96	6115.5	78992.8	69623.5	41457.9	36481.7	63940	18286.8	41202.1	44684.6	44359.1	29070.6	45081.3	36829.3
Q06187	BTK_HUMAN	BTK	Tyrosine-protein kinase BTK	0.990382	3.49014	4	33	21	4272.83	2817.54	4557.79	3698.89	3706.81	3943.18	90011.3	69833.7	38381.3	48521.3	47607.9	14967.5	35002.4	36174.2	44702.5	36582.3	43742.2	42080
O43684	BUB3_HUMAN	BUB3	Mitotic checkpoint protein BUB3	0.998835	23.7805	9	125	125	10802.2	8879.08	8624.27	7237.38	11689.9	10262.4	133941	110778	55094.1	62269.9	71469	25897.4	77685.6	75250.3	85120.7	71417.2	55507.1	84037.6
Q7L1Q6	5MP2_HUMAN	BZW1	eIF5-mimic protein 2	0.998835	29.1169	18	834	663	53551.1	50639.4	34315.8	32214.7	61342.9	62010.9	900856	969129	323066	344202	373468	144224	354766	310769	520583	439621	535196	415182
Q9Y6E2	5MP1_HUMAN	BZW2	eIF5-mimic protein 1	0.998835	13.1265	7	260	89	7535.43	7200.37	7300.38	5317.05	11411.5	6959.53	185312	224404	87056.1	81611.2	75037.2	34290.7	63730.3	59864	107525	45414.4	81038.7	83260.9
P01024	CO3_HUMAN	C3	Complement C3	0.998835	6.67468	18	268	268	183598	175344	49807.3	65445.9	481282	448002	44381.3	54795.3	40255.1	21578.3	39599.5	33425.8	43417.3	23693.9	31460	39991.7	35855.9	26932.6
P00918	CAH2_HUMAN	CA2	Carbonic anhydrase 2	0.998835	40.7692	10	936	936	83256	50973.9	39639	84001.9	56833.4	51668	352753	287926	148218	107351	278383	76772.2	181766	149438	160471	155997	176915	149311
Q9HB71	CYBP_HUMAN	CACYBP	Calcyclin-binding protein	0.998835	41.6667	9	314	314	46398.2	31840	76087	28196.3	44562.7	44419.2	1.43628e+06	1.17444e+06	416851	788727	1.17247e+06	322908	796805	953364	810453	752415	786546	642452
P27797	CALR_HUMAN	CALR	Calreticulin	0.998729	5.03597	4	34	34	1074.55	938.431	693.413	1641.02	2148.15	3449.67	9808.55	19859.2	69339.4	12519.2	8415.94	5086.19	5056.87	8716.52	10084.3	3456.47	10253.1	10984.6
Q13557	KCC2D_HUMAN	CAMK2D	Calcium/calmodulin-dependent protein kinase type II subunit delta	0.998834	5.41082	4	41	41	123539	76674.9	123289	101482	35083.3	36255.5	167409	133423	75332.5	61218.3	97826.3	41762.5	87292.7	86858.4	60111.9	107136	71404.9	79111.2
Q86VP6	CAND1_HUMAN	CAND1	Cullin-associated NEDD8-dissociated protein 1	0.998835	13.0081	20	384	384	28242	30045.3	48491.9	33685.4	36852.4	16620.5	482028	520260	249477	228098	292558	96223.4	189524	191435	296663	235297	216254	298336
P27824	CALX_HUMAN	CANX	Calnexin	0.991845	9.62838	6	54	52	288397	270412	60212	117776	275226	287611	111034	101232	44383.1	36799.1	68279.8	19126.1	33671.3	50639.2	42033.8	30860	47128.5	33756.7
Q01518	CAP1_HUMAN	CAP1	Adenylyl cyclase-associated protein 1	0.998835	68	34	9272	8683	2.35475e+06	2.40557e+06	1.20705e+06	1.93355e+06	1.94873e+06	1.59486e+06	7.86175e+07	9.027e+07	4.53986e+07	3.72152e+07	5.03777e+07	1.89896e+07	3.38757e+07	4.057e+07	4.84606e+07	3.16311e+07	4.8171e+07	4.00145e+07
P40121	CAPG_HUMAN	CAPG	Macrophage-capping protein	0.998835	21.8391	7	201	201	42718.2	32737.1	27023.4	33216.6	63427.9	59440.6	260314	225459	80478.4	85250.7	137389	54057.4	117859	129856	175681	101116	129248	106058
P07384	CAN1_HUMAN	CAPN1	Calpain-1 catalytic subunit	0.998835	12.465	14	218	218	16472.3	13305.8	10578	11376.2	15121	12723.9	351943	364618	123132	89285.2	133981	96200.8	109186	109428	165424	110719	144589	87503.5
P17655	CAN2_HUMAN	CAPN2	Calpain-2 catalytic subunit	0.996989	17.8571	12	286	284	100916	116491	64381	68848.3	78067.8	67592.9	374548	348885	177951	205794	257089	80386.1	185947	175198	233479	165821	180353	193971
P04632	CPNS1_HUMAN	CAPNS1	Calpain small subunit 1	0.998176	27.9851	7	294	240	7864.61	10213.7	12986.6	6723.54	6789.63	7994.47	485258	440924	205975	257254	391686	84947.8	269316	228530	270387	221749	336326	321104
Q14444	CAPR1_HUMAN	CAPRIN1	Caprin-1	0.998681	3.24401	5	57	57	4214.75	2869.66	5059.3	4515.42	8622.11	4742.19	36664.9	35614.4	14972.9	31579.3	35123	8816.35	20327.5	26517.5	13360.6	37388.3	25295.3	8069.43
P52907	CAZA1_HUMAN	CAPZA1	F-actin-capping protein subunit alpha-1	0.998835	40.9091	10	682	500	13424.5	12180.9	12225.6	10886.7	18713.3	17015.9	1.04146e+06	1.12492e+06	351749	417150	586366	167143	426590	466370	574571	318046	477228	424872
P47755	CAZA2_HUMAN	CAPZA2	F-actin-capping protein subunit alpha-2	0.998196	9.79021	4	192	10	4003.06	1273.22	1968.44	1554.58	2236.3	1324.61	36639.4	23836.9	16669.2	7676.75	17457.7	9633.66	4339.13	11996.1	17818.1	3483.98	13035.6	14976.9
P47756	CAPZB_HUMAN	CAPZB	F-actin-capping protein subunit beta	0.998835	26.4706	11	259	259	16928.5	14991.7	12141.4	12242.7	15338.4	14447.6	189207	126430	147436	65310.7	182916	64342.4	157601	137237	80174.8	107446	123935	97676.5
Q9H257	CARD9_HUMAN	CARD9	Caspase recruitment domain-containing protein 9	0.998319	1.86567	3	6	6	414.541	556.962	207.389	269.419	444.765	565.018	5418.13	5877.14	4030.62	4653.94	6914.02	2118.32	4660.51	2115.84	2419.91	2182.54	2941.89	3969.45
P04040	CATA_HUMAN	CAT	Catalase	0.998835	57.685	26	3912	3912	127983	145192	95816.4	91884.4	154480	220187	1.45797e+07	1.46017e+07	6.94083e+06	6.51537e+06	7.65011e+06	2.93386e+06	6.53492e+06	6.4687e+06	8.24146e+06	6.52507e+06	6.79814e+06	6.85393e+06
P22681	CBL_HUMAN	CBL	E3 ubiquitin-protein ligase CBL	0.998835	8.4989	6	84	84	5673.69	5978.39	7134.69	5506.99	5943.63	5840.48	84004.2	93013.9	55661.1	54037	54585.7	28435.3	46273	48597.1	50664.3	30497	54745.7	49544
Q13191	CBLB_HUMAN	CBLB	E3 ubiquitin-protein ligase CBL-B	0.973295	1.83299	1	22	22	3213.02	1314.17	2343.78	527.528	1847.47	632.434	16373.5	23335	15733.2	15797	14767.7	6307.86	13470.3	14049.3	14060.8	7279.29	12312	7707.53
Q13185	CBX3_HUMAN	CBX3	Chromobox protein homolog 3	0.99357	24.5902	9	56	50	73946.3	54522.5	86870.4	42093	19187.3	18725.8	637515	596382	348467	286273	367754	122136	276425	292179	329615	297608	419917	249185
P45973	CBX5_HUMAN	CBX5	Chromobox protein homolog 5	0.998835	25.6545	6	72	67	4300.81	6471.24	6050.59	4552.03	7201.75	5867.91	165910	179144	91913.1	78745.6	97498.3	23018.1	61888	70392.2	45007.4	64017.8	71525.2	61433.9
Q5T0F9	C2D1B_HUMAN	CC2D1B	Coiled-coil and C2 domain-containing protein 1B	0.993966	1.1655	3	4	4	4173.14	7228.53	1251.8	365.754	1115.1	3191.99	9079.78	9678.58	3485.1	7148.02	3908.38	2527.91	3572.8	5840.83	7168.42	4139.71	3957.59	4991.93
Q8N163	CCAR2_HUMAN	CCAR2	Cell cycle and apoptosis regulator protein 2	0.998835	4.98375	6	38	38	13434.3	8416.98	8261.9	9163.52	15741.3	13025	63060.4	93168.6	100527	38473.7	61060.8	36440.7	45667.8	43742.8	62979.4	32329.1	39639.2	50212.7
Q8IYE0	CC146_HUMAN	CCDC146	Coiled-coil domain-containing protein 146	0.968343	0.837696	2	33	33	725716	336569	60047.3	74580.7	387734	417071	8394.22	13425.3	2757.96	7045.42	17897.2	9399.88	7752.35	6188.13	13807.8	5478.61	7693.76	5609.51
Q16204	CCDC6_HUMAN	CCDC6	Coiled-coil domain-containing protein 6	0.98863	1.68776	1	2	2	1482.01	970.04	581.076	447.473	124.744	2457.2	6384.01	3116.13	18232.2	2290.36	4042.79	731.268	2317.02	729.375	3153.23	843.224	2549.09	2056.55
P13501	CCL5_HUMAN	CCL5	C-C motif chemokine 5	0.998835	20.8791	2	58	58	27844.6	23445.5	21660.5	23944.5	12224.4	15587	908.615	3188.25	604.343	499.801	1363.57	604.042	630.579	746.856	1847.72	1016.85	858.147	946.267
P78371	TCPB_HUMAN	CCT2	T-complex protein 1 subunit beta	0.998835	71.9626	34	3131	3131	115832	97100.8	88266.3	75817.3	160538	135730	5.39388e+06	4.97169e+06	3.09169e+06	2.25733e+06	2.97411e+06	1.12566e+06	2.14251e+06	2.18486e+06	2.17673e+06	2.14457e+06	2.19394e+06	2.14473e+06
P49368	TCPG_HUMAN	CCT3	T-complex protein 1 subunit gamma	0.998835	44.2202	29	2642	2642	141273	782436	57838.2	75348.2	83905.5	91691.8	4.0261e+06	3.98358e+06	2.22691e+06	1.67688e+06	1.68348e+06	715719	1.29506e+06	1.40134e+06	1.65744e+06	1.4874e+06	1.38611e+06	1.80108e+06
P50991	TCPD_HUMAN	CCT4	T-complex protein 1 subunit delta	0.998835	52.3191	27	2354	2354	80401.1	69789.3	85606.6	51862.4	90222.1	72475.6	4.46532e+06	4.64574e+06	3.16757e+06	2.2071e+06	3.01013e+06	1.28937e+06	2.32558e+06	2.41255e+06	2.21586e+06	2.02029e+06	2.28702e+06	2.23428e+06
P48643	TCPE_HUMAN	CCT5	T-complex protein 1 subunit epsilon	0.998835	46.2107	29	2083	2083	88274.1	80693.4	62688.5	61445.3	86066.4	80249.1	2.79324e+06	2.89943e+06	2.1542e+06	1.1388e+06	1.71916e+06	565907	1.33983e+06	1.254e+06	1.48309e+06	1.23239e+06	1.23317e+06	1.11497e+06
P40227	TCPZ_HUMAN	CCT6A	T-complex protein 1 subunit zeta	0.998835	48.2109	24	2362	1763	75534.3	99150	54509	49869.5	76258.2	81507.2	3.95022e+06	4.16065e+06	2.64329e+06	1.94885e+06	2.7479e+06	1.06956e+06	1.87405e+06	1.86518e+06	1.99485e+06	1.54802e+06	1.91135e+06	1.95541e+06
Q99832	TCPH_HUMAN	CCT7	T-complex protein 1 subunit eta	0.998835	59.8527	31	2135	2135	52488.9	55213.6	55530.8	48416.3	76037	59977.3	3.81269e+06	3.91005e+06	2.13915e+06	1.62033e+06	1.99851e+06	451351	1.33239e+06	1.29658e+06	2.30699e+06	1.20023e+06	1.82595e+06	1.84804e+06
P50990	TCPQ_HUMAN	CCT8	T-complex protein 1 subunit theta	0.998835	57.6642	31	3660	3660	129900	96563.7	117559	93615.5	137669	110875	5.61061e+06	5.97102e+06	2.78022e+06	2.63508e+06	3.21672e+06	925048	2.11395e+06	2.36242e+06	2.57379e+06	2.182e+06	2.11902e+06	2.40517e+06
P16070	CD44_HUMAN	CD44	CD44 antigen	0.998835	2.96496	2	20	20	19027.6	24830.3	4291.82	3461.32	9422.62	9381.08	40454.2	57274.3	35013	35053.8	57007.6	19535.3	26529.7	37650.3	27999.6	19155	22945.7	35803.9
P27701	CD82_HUMAN	CD82	CD82 antigen	0.998835	3.74532	1	15	15	1666.41	4312.93	6737.53	6685.25	7756.89	1957.48	12430.1	14841.7	6006.85	2245.25	9396.68	3798.99	6899.87	4567.94	8119.59	4756.59	8824.95	8581.25
Q16543	CDC37_HUMAN	CDC37	Hsp90 co-chaperone Cdc37	0.998835	18.254	5	182	182	18949.5	16082.4	18125.8	15930.7	23132.9	14618.2	732782	750760	285206	298594	279978	137201	328436	366622	360667	213343	315263	316146
P60953	CDC42_HUMAN	CDC42	Cell division control protein 42 homolog	0.994481	5.2356	4	82	50	3453.56	2626.23	2936.93	1446.41	1370.17	1797.02	56507	61293.2	26547.4	18199.9	39290.8	13073.4	32451	28464.2	37444	28268.1	35182.3	29526.6
P06493	CDK1_HUMAN	CDK1	Cyclin-dependent kinase 1	0.981861	18.8552	8	80	46	37748.2	24166.5	12164.3	19953.7	12991.2	25286.6	803822	899374	42831	44526.9	348251	26769.5	41774.2	44160.4	1.16405e+06	45983.2	709593	50454.5
Q16878	CDO1_HUMAN	CDO1	Cysteine dioxygenase type 1	0.960662	3.5	1	12	12	2300.21	4455.79	1671.65	2516.2	4417.95	2835.2	260994	217597	101323	110307	156794	57730.4	46455	56871	56620.3	105485	144219	98062.5
Q494V2	CP100_HUMAN	CFAP100	Cilia- and flagella-associated protein 100	0.996382	1.14566	1	25	25	41243	63633.8	7403.35	2718.71	8415.46	2487.42	5301.53	4905.3	49484.6	2274.56	4128.49	7698.87	3884.53	5591.83	3237.18	5804.23	3332.38	4118.77
Q8TBY9	CF251_HUMAN	CFAP251	Cilia- and flagella-associated protein 251	0.959496	0.609225	1	9	9	5341.63	6533.69	1657.61	4640.34	4825.44	1842.89	109144	77976.8	59139	41375.5	63457.7	33180.1	53099.3	58583.9	52320.8	59086.7	43142.6	54271.4
P00746	CFAD_HUMAN	CFD	Complement factor D	0.998835	36.3636	9	256	256	221618	230833	68643.5	188047	624984	589269	43729.3	43948.2	47113.5	30908	42369.3	18322.9	34110.6	27501.9	31410.8	35091.2	19990.1	33962.5
Q9BXR6	FHR5_HUMAN	CFHR5	Complement factor H-related protein 5	0.988181	1.05448	1	17	17	1294.43	1951.73	184.667	558.864	3192.43	4518.88	977.132	2238.65	5132.83	972.774	1943.39	28.9326	2028.01	4464.79	758.26	3831.27	4395.43	1996.27
P23528	COF1_HUMAN	CFL1	Cofilin-1	0.998804	64.4578	13	759	422	418605	279804	176124	315775	760046	617125	903448	1.24346e+06	533236	608057	724314	197432	689190	423536	550405	232154	482209	471921
P36222	CH3L1_HUMAN	CHI3L1	Chitinase-3-like protein 1	0.997791	45.953	16	698	696	333048	343270	139005	180368	323984	390004	52452.6	104663	66528.8	27224	39080	19339	41463.5	35239.9	49132.8	32870	35320.2	27524.4
Q9NPF2	CHSTB_HUMAN	CHST11	Carbohydrate sulfotransferase 11	0.973813	2.27273	1	3	3	2036.13	4311.69	1156.16	1616.91	1174.05	1214.25	34993.6	25196.1	18457.5	52683.9	62505.5	19905.6	39723.4	42139.7	57651.9	44102.8	49098.4	61786.8
Q14011	CIRBP_HUMAN	CIRBP	Cold-inducible RNA-binding protein	0.998558	8.13953	1	27	27	6286.34	12914	6924.21	16998.6	18183.8	6732.34	36201.3	43737.2	40524	15597.2	25682.5	15972.5	34650.7	20744.6	18837.6	25123.8	25126.4	24908.5
P12277	KCRB_HUMAN	CKB	Creatine kinase B-type	0.982386	2.88714	1	1	1	3022.35	7484.65	1318.42	3871.07	9456.76	4978.63	4343.69	2919.41	3266.26	3711.47	3109.89	1143.04	2497.56	2074.38	3334.95	2561.32	3133.83	1727.96
P06732	KCRM_HUMAN	CKM	Creatine kinase M-type	0.982228	1.5748	1	13	13	93174.7	89333.9	23463.2	35763	63739.4	59897	10127.9	9391.82	3190.05	3688.67	8473.47	4175.02	6573.66	7206.61	5151.11	7765.41	5022.92	8257.81
Q9Y240	CLC11_HUMAN	CLEC11A	C-type lectin domain family 11 member A	0.998835	47.0588	16	1454	1454	599186	625354	427271	586317	628590	737386	171866	164892	104635	55884.6	70880.5	61678.5	70267.9	112383	113181	137028	82390.3	103279
O00299	CLIC1_HUMAN	CLIC1	Chloride intracellular channel protein 1	0.997999	45.6432	10	787	753	109375	73723.6	57504.4	140328	144743	94273.4	504939	448501	205239	148484	198077	66397.2	143738	223519	215276	180154	159099	130697
Q14677	EPN4_HUMAN	CLINT1	Clathrin interactor 1	0.998835	14.08	10	240	240	16360.8	20551.7	21373	22867.4	16965.9	18021.9	331382	351735	177058	96040.4	189079	80050.3	162805	191865	191704	235135	228992	220222
O94985	CSTN1_HUMAN	CLSTN1	Calsyntenin-1	0.998703	2.95617	11	34	34	23913.9	12463.8	7705.51	14127.9	24578.7	17402.9	13572.7	16185.3	7276.87	3483.88	4359.45	3323.56	3157.96	4233.81	5786.22	5480.55	6800.8	4189.63
P09496	CLCA_HUMAN	CLTA	Clathrin light chain A	0.998835	10.4839	4	94	94	5267.82	3089.67	4567.32	2999.44	3236.86	7633.68	83225.3	101571	39428.9	35260.2	51496.1	37397.9	49734.5	39615.4	60823.5	54806.9	48447.1	58111.3
Q00610	CLH1_HUMAN	CLTC	Clathrin heavy chain 1	0.998835	24.1791	54	1385	1076	187492	165357	92932.6	147082	293197	231876	1.05197e+06	886471	613251	708597	446304	202709	480548	473331	507809	306171	452047	446049
Q8N1G2	CMTR1_HUMAN	CMTR1	Cap-specific mRNA (nucleoside-2'-O-)-methyltransferase 1	0.993451	0.838323	1	7	7	5080.98	4762.83	7041.1	4633.46	15363.3	11852.8	24456.1	14170.4	8231.93	8185.22	10426.1	4461.09	8614.97	14790.5	12774.9	20723.8	17971.8	15209.3
P62633	CNBP_HUMAN	CNBP	CCHC-type zinc finger nucleic acid binding protein	0.97743	8.47458	1	7	7	282.611	282.579	380.827	356.467	758.921	481.381	4701.71	5884.05	8542.95	530.14	2487.95	2048.08	2291.64	3760.48	1175.67	4471.14	2098.33	2264.81
Q99439	CNN2_HUMAN	CNN2	Calponin-2	0.985708	5.50162	3	9	7	662.694	1128.12	902.62	548.535	1266.77	631.558	8516.33	5878.11	4569.09	8097.07	5756.88	1157.34	10378	6422.99	1765.92	3076.76	2925.74	2250.29
Q9C0A0	CNTP4_HUMAN	CNTNAP4	Contactin-associated protein-like 4	0.983653	0.535168	1	15	15	471.146	346.19	151.126	256.362	486.885	366.059	775.057	784.549	318.076	765.787	870.026	18528.6	931.242	749.329	880.033	1230.63	1049.55	605.541
P12109	CO6A1_HUMAN	COL6A1	Collagen alpha-1(VI) chain	0.998783	3.30739	3	15	15	4360.23	4119.47	1946.8	1593.63	7099.59	6224.63	2973.26	2382.39	6750.8	1011.01	2065.01	1223.05	758.761	953.995	1674.67	1018.74	2048.24	1334.9
Q86X83	COMD2_HUMAN	COMMD2	COMM domain-containing protein 2	0.998835	4.0201	2	4	4	927.56	865.091	225.481	572.035	3452.17	2488.43	18787.6	13380	5839.89	2888.93	15866.8	2509.73	5748.45	3159.34	11421.5	4963.42	9087.07	5938.22
P21964	COMT_HUMAN	COMT	Catechol O-methyltransferase	0.998835	13.6531	2	13	13	1211.66	1520.35	1431.93	1447.86	2022.58	1044.79	13504.7	13958.7	13498.2	6274.59	11494.4	5764.52	5510.41	8051.02	6259.29	7187.41	5077.59	6105.86
P53621	COPA_HUMAN	COPA	Coatomer subunit alpha	0.998835	5.88235	16	163	163	3697.5	2063.66	2129.44	2874.56	4944.34	3722.5	69654.8	43982.5	79754.1	27467.7	79808.1	15713.2	67404.1	43998.8	39602.1	46813.9	35912.4	28813.7
P53618	COPB_HUMAN	COPB1	Coatomer subunit beta	0.998835	36.4113	33	892	892	71786.5	91082.9	66489	60997.9	113603	73561.2	2.81917e+06	3.09762e+06	1.71506e+06	1.56018e+06	1.63456e+06	739401	1.46875e+06	1.50513e+06	1.54332e+06	1.26643e+06	1.45108e+06	1.46033e+06
P35606	COPB2_HUMAN	COPB2	Coatomer subunit beta'	0.998835	3.09051	9	92	92	2663.12	849.396	723.862	945.677	749.212	927.88	16035	11388.7	7313.51	5625.24	7422.84	1138.98	4870.89	4042.44	6210.44	2453.48	4958.81	4090.1
O14579	COPE_HUMAN	COPE	Coatomer subunit epsilon	0.998835	30.1948	10	143	143	17955.4	12512	17803.8	10328.7	14064.1	14607.9	499354	483229	227092	248448	380899	144258	284739	298297	230829	127020	265207	251971
Q9Y678	COPG1_HUMAN	COPG1	Coatomer subunit gamma-1	0.998835	43.135	31	943	795	66285.9	76021.8	50539.7	57440.2	61290.9	57484.5	1.38743e+06	1.33428e+06	700994	680748	706520	344168	604976	637006	606194	666948	517865	625651
Q9UBF2	COPG2_HUMAN	COPG2	Coatomer subunit gamma-2	0.992998	4.93685	6	163	15	4069.07	4249.91	4658.3	6094.36	3797.53	3604.01	66454.9	62814.7	31633	42615.5	43806.6	6350.09	18458.3	32447.5	28497	19431.3	29808.2	26054.7
Q9BT78	CSN4_HUMAN	COPS4	COP9 signalosome complex subunit 4	0.998835	5.41872	2	11	11	2195.12	1495.52	1839.17	2103.5	2759.47	2403.58	15212.3	11677.7	6246.24	6810.9	11727.3	3138.41	17759.4	7732.43	6790.09	6522.47	10558.8	9564.65
Q92905	CSN5_HUMAN	COPS5	COP9 signalosome complex subunit 5	0.992965	2.99401	1	3	3	1263.51	360.824	703.724	300.405	371.508	822.119	19155	20722.3	8131.91	5327.4	12462.7	6231.21	13259.1	16538.3	8237.73	18873	17301.5	17279
P61923	COPZ1_HUMAN	COPZ1	Coatomer subunit zeta-1	0.998835	16.3842	4	73	73	6709.49	7955.18	5902.39	6401.06	16058	7850.26	260955	224395	156850	100946	136613	61651.3	91954.3	106374	142078	112677	116354	112570
P31146	COR1A_HUMAN	CORO1A	Coronin-1A	0.998714	53.1453	22	1940	1938	57170.6	61786.7	46354.6	45682.2	38589.8	60738.5	2.49264e+06	3.32854e+06	1.27913e+06	1.52924e+06	1.82593e+06	561587	1.49335e+06	1.00675e+06	1.84035e+06	1.13839e+06	1.3687e+06	1.68762e+06
Q9BR76	COR1B_HUMAN	CORO1B	Coronin-1B	0.998835	20.8589	12	375	375	58351.7	34059	50957.4	41258	35639.7	28660.1	644070	680474	367051	398869	482151	200253	260596	294507	426657	232925	395340	292214
Q9ULV4	COR1C_HUMAN	CORO1C	Coronin-1C	0.998758	36.2869	19	907	877	27690.2	25100.3	21375.5	26681.7	30505.1	29534.1	1.68405e+06	1.64247e+06	732108	848322	772082	276604	540428	503720	829185	487588	807407	724576
P57737	CORO7_HUMAN	CORO7	Coronin-7	0.998835	4.86486	7	65	65	9711.22	13348.8	11237.2	11278.6	12781	19849.6	38565.6	31319.6	22598.4	17039.9	12421.5	11296.3	15454.3	11875.3	18750.1	10247.2	23207.4	14826.4
Q14019	COTL1_HUMAN	COTL1	Coactosin-like protein	0.99364	10.5634	3	20	20	3291.18	5510.97	3307.16	3353.07	3870.74	2989.32	3856.3	1235.23	6054.55	1380.91	3078.8	739.95	3029.39	3027.98	2385.17	1359.76	1610.13	1983.86
Q99829	CPNE1_HUMAN	CPNE1	Copine-1	0.998835	11.7318	8	199	199	3185.58	3190.14	2559.95	3465.71	2673.37	3266.82	93158.1	119451	47207.1	57030.4	53377.6	25868.4	48278	54087.3	68597.5	62391.1	66577.6	50563.8
Q16630	CPSF6_HUMAN	CPSF6	Cleavage and polyadenylation specificity factor subunit 6	0.998835	5.44465	7	56	56	2640.39	3604.18	1990.26	3368.93	4696.45	1989.48	56251.5	47612.2	47050.7	23018.2	26803.9	15270.8	30171.8	20539.2	26597.3	25885.4	16754.1	21593.8
Q9NS37	ZHANG_HUMAN	CREBZF	CREB/ATF bZIP transcription factor	0.992771	1.9774	1	8	8	181.713	885.63	420.859	778.986	230.721	220.661	2987.51	4648.72	1583.52	585.133	2927.33	1022.32	2398.05	1679.56	2298.48	2083.15	3492.49	2563.92
Q14194	DPYL1_HUMAN	CRMP1	Dihydropyrimidinase-related protein 1	0.997111	5.41958	4	149	4	3696.28	4043.19	3651.87	3905.34	5666.01	4571.16	262514	213362	95000.1	95529.5	120339	37622.6	77676.4	74960.3	114221	118655	116869	94021.4
O75534	CSDE1_HUMAN	CSDE1	Cold shock domain-containing protein E1	0.998835	6.89223	8	193	193	17455.1	18975.7	101837	61434.7	36140.2	17462.9	162550	156802	82358.9	59916.5	103022	50040.6	92105.6	75207.1	88677.7	82321.7	78598.9	72271.3
P55060	XPO2_HUMAN	CSE1L	Exportin-2	0.985911	3.39856	7	26	26	2728.53	3143.93	2411.66	2554.64	2617.88	2709.4	5.17691e+06	5.12139e+06	2.21229e+06	1.9492e+06	3.10315e+06	1.05841e+06	1.54568e+06	1.26546e+06	2.47604e+06	1.98612e+06	1.94211e+06	2.50614e+06
P07333	CSF1R_HUMAN	CSF1R	Macrophage colony-stimulating factor 1 receptor	0.998835	1.74897	4	51	51	5260.68	7085.2	3384.59	5192.74	9071.26	8117.55	1364.92	1451.93	1567.06	2015.65	1856.25	642.943	2033.13	2510.8	1904.21	1234	1752.62	1247.15
P19784	CSK22_HUMAN	CSNK2A2	Casein kinase II subunit alpha'	0.970743	5.42857	4	20	7	1140.58	2567.09	2915.62	2760.79	563.684	616.681	9558.57	6163.66	7991.84	5940.18	10546.3	4673.95	2497.88	5862.85	5782.74	4588.28	5962.97	7112.84
P67870	CSK2B_HUMAN	CSNK2B	Casein kinase II subunit beta	0.998651	6.51163	2	54	54	3926.84	4721.26	9774.85	3661.71	6332.33	4752	92785.7	58891	46233.7	33304.4	30971.1	11755.9	30743.4	29708.2	23531.1	33104.6	23311.2	22053.4
P01034	CYTC_HUMAN	CST3	Cystatin-C	0.998718	19.1781	3	59	59	7726.28	5138.14	6787.02	9277.98	9658.21	11678.9	4957.23	6040.88	2611.46	2473.44	4771.11	1685.83	3387.84	2030.41	4935.13	3279.62	4389.49	2040.11
P17812	PYRG1_HUMAN	CTPS1	CTP synthase 1	0.998835	37.225	20	1258	1146	34506.1	30836	34985.1	29994.2	28659	29269.5	1.83007e+06	1.79134e+06	758780	782818	937821	310438	538910	699779	888193	651328	709545	681357
Q9NRF8	PYRG2_HUMAN	CTPS2	CTP synthase 2	0.996875	6.48464	3	116	4	1585.16	1473.33	1545.3	1903.26	1537.7	1648.74	35924.6	39200.9	19676.3	12394.5	18338.5	10057.8	15170.8	14653.4	10087.7	10842.8	10208.7	13017.5
P07858	CATB_HUMAN	CTSB	Cathepsin B	0.998835	2.35988	4	36	36	2875.18	3162.49	2805.15	2943.67	4480.23	9579.46	9961.77	10006	4753.81	1664.23	4412.7	4201.23	2351.13	4109.11	5417.52	2198.93	3972.28	2435.87
P07339	CATD_HUMAN	CTSD	Cathepsin D	0.998835	41.9903	15	984	984	615746	570512	187087	523468	495336	554954	112644	120799	159895	53524.3	88914.5	45255.9	84091.1	74540.5	68008.6	64917.6	71336.3	64900.6
P08311	CATG_HUMAN	CTSG	Cathepsin G	0.998835	26.2745	11	1788	1788	195321	205178	35191	90232.4	97130.4	209614	960829	1.13763e+06	569497	508227	603814	213129	353882	476267	467432	244203	410099	468908
P09668	CATH_HUMAN	CTSH	Pro-cathepsin H	0.998835	6.56716	7	113	113	8017.41	4185.58	2708.24	5720.15	7242.17	9572.71	13906.2	20871.2	76673.1	9303.96	11020.3	16719.4	13911.3	9184.52	8357.07	22287.5	7710.06	8804.17
Q13616	CUL1_HUMAN	CUL1	Cullin-1	0.957916	1.93299	3	3	3	1325.73	1072.87	1005.49	830.098	1521.55	1005.87	7793.56	13932.5	6348.29	7702.52	8262.87	2482.42	4791.05	5214.14	7454.88	4396.53	4589.29	8555.26
Q7L576	CYFP1_HUMAN	CYFIP1	Cytoplasmic FMR1-interacting protein 1	0.996798	4.7087	12	26	19	8386.67	7615.17	5850.79	6938.33	9097.16	10075.7	93564.2	102039	71064.8	40474	34518.3	13370.7	22767.2	30045.7	40018.7	25752.6	45253	41201.5
Q9UIA0	CYH4_HUMAN	CYTH4	Cytohesin-4	0.975758	2.79188	2	4	4	540.847	670.135	743.672	341.153	518.521	577.716	7666.48	5895.29	2788.18	1734.53	2777.23	1337.52	972.608	2529.75	2936.8	2253.89	2728.99	3410.04
P14868	SYDC_HUMAN	DARS1	Aspartate--tRNA ligase, cytoplasmic	0.998835	19.3613	17	281	281	23105.1	18887.5	26581	24662.9	13891.9	12982.4	235141	196015	125998	90265.6	101739	44187.8	109604	93351.2	140962	116769	117117	106294
Q96EP5	DAZP1_HUMAN	DAZAP1	DAZ-associated protein 1	0.998835	7.61671	3	83	83	10828.7	4599.76	3965.64	4253.57	4112.53	9058.81	92416.7	99659.9	77890.2	31030.2	31516.3	18619.6	24623.1	40289.1	69129.6	39579.5	34923.1	45125.6
Q9UJU6	DBNL_HUMAN	DBNL	Drebrin-like protein	0.998006	2.55814	4	16	16	1435.87	1730.73	1943.72	1713.79	1296.29	849.876	42841.6	27882.7	14369.4	15791.1	8468.38	3908.19	4965.05	6423.47	15682.5	4075.29	24429.8	10059.2
P81605	DCD_HUMAN	DCD	Dermcidin	0.998835	10	2	90	90	20307.6	10726.7	11630.5	9051.44	824.406	31312	19894	12024	8409.18	6477.12	12305.3	6080.39	11867.8	4473.14	6578.5	8148.06	10083.3	8411.89
Q14203	DCTN1_HUMAN	DCTN1	Dynactin subunit 1	0.997216	0.938967	3	5	5	613.909	528.891	584.92	345.615	819.151	823.074	123764	62200.2	58118.3	32067.4	34395.2	24536.8	65906.2	55167.7	46288.9	53979.3	38378.6	40230.2
Q13561	DCTN2_HUMAN	DCTN2	Dynactin subunit 2	0.998835	11.9701	5	29	29	2931.15	2916.34	3083.77	2453.02	2899.16	3702.89	45505.1	48754.3	22718.5	24728.7	21618.3	8505.4	17758.5	19901.7	27249.6	11734.8	13821.1	19625
Q16531	DDB1_HUMAN	DDB1	DNA damage-binding protein 1	0.998835	2.2807	6	21	21	2056.6	2620.12	2109.86	1047.41	1918.47	1075.26	123652	156356	43009.3	63573.3	92455.9	30273.3	76756.4	94984	77368.6	87568.1	85666.3	72872.2
Q92499	DDX1_HUMAN	DDX1	ATP-dependent RNA helicase DDX1	0.998835	28.5135	23	816	816	33014.9	34090.7	26243.9	31029.7	36741.2	40409.3	837235	869681	542355	384839	479014	218626	341160	365153	526993	339065	400604	492034
Q92841	DDX17_HUMAN	DDX17	Probable ATP-dependent RNA helicase DDX17	0.998835	39.7805	28	2044	1092	83068.1	72350.3	57168.9	58819.2	77344.2	60461.8	3.84621e+06	3.43983e+06	2.07078e+06	1.47747e+06	1.80334e+06	736587	1.16165e+06	1.42011e+06	1.79829e+06	1.39619e+06	1.59843e+06	1.72919e+06
O00148	DX39A_HUMAN	DDX39A	ATP-dependent RNA helicase DDX39A	0.998835	24.8244	14	580	116	16006.3	15815.3	17796.6	10535	16796.2	18537.9	703206	694366	252024	285501	200121	119163	138488	141499	342348	206114	363148	321851
Q13838	DX39B_HUMAN	DDX39B	Spliceosome RNA helicase DDX39B	0.99757	20.0935	11	473	6	14522.2	14868.2	16767.8	8233.13	15028.1	16125.4	680523	660897	237544	267021	196617	112215	120539	123038	315968	174011	335899	303741
O00571	DDX3X_HUMAN	DDX3X	ATP-dependent RNA helicase DDX3X	0.998835	37.9154	29	2006	520	66626.1	50831.6	58790.4	64739.9	68894.9	73687.5	2.90242e+06	2.43971e+06	2.16083e+06	1.45865e+06	1.79645e+06	745099	1.33181e+06	1.42901e+06	1.27731e+06	1.70002e+06	1.47839e+06	1.55327e+06
O15523	DDX3Y_HUMAN	DDX3Y	ATP-dependent RNA helicase DDX3Y	0.998835	34.8485	26	1585	99	76161.8	58909.4	59433.6	71643.5	70485.5	78178.1	2.68624e+06	2.29157e+06	2.06783e+06	1.35372e+06	1.62286e+06	677830	1.14893e+06	1.34159e+06	1.13448e+06	1.53867e+06	1.33675e+06	1.43179e+06
Q86XP3	DDX42_HUMAN	DDX42	ATP-dependent RNA helicase DDX42	0.998835	15.6716	16	280	280	16474.9	13871.4	13865.9	12237.7	18544.5	14602.6	382013	520712	324624	229550	261464	113790	243271	217751	230955	172318	235506	232673
Q7L014	DDX46_HUMAN	DDX46	Probable ATP-dependent RNA helicase DDX46	0.994421	1.06693	1	1	1	340.424	46.0824	1410.26	103.516	105.134	57.1659	16257.3	18851.4	2630.85	3151.71	4033.24	370.452	455.028	4933.28	8830.8	7488.09	6968.4	12641.8
P17844	DDX5_HUMAN	DDX5	Probable ATP-dependent RNA helicase DDX5	0.998835	36.645	25	1984	1032	67732.3	55682.4	85999.6	53750.2	68733.8	65813.8	3.28378e+06	2.79247e+06	1.91618e+06	1.33061e+06	1.58222e+06	698022	1.2997e+06	1.46484e+06	1.50809e+06	1.31106e+06	1.68592e+06	1.52579e+06
P26196	DDX6_HUMAN	DDX6	Probable ATP-dependent RNA helicase DDX6	0.998835	22.5673	11	321	321	65026.2	132376	77831	47801.6	41354	53264.6	689189	787817	287569	350742	475864	252928	314402	456620	494014	500491	551573	558766
Q9H4E7	DEFI6_HUMAN	DEF6	Differentially expressed in FDCP 6 homolog	0.998835	7.13154	5	165	108	6328.43	4825.38	3363.36	4157.72	7477.84	7378.01	115019	87172.8	62866.4	40258.4	49897.2	19446.7	39248.9	49295.4	32981.1	55814.9	40004.5	40774.8
P35659	DEK_HUMAN	DEK	Protein DEK	0.998835	7.73333	6	69	69	6315.5	9299.71	6336.61	6521.29	7259.95	6961.83	261257	136768	227225	96644.3	164503	166568	455672	140678	145485	281256	56530.4	25682.6
O43143	DHX15_HUMAN	DHX15	ATP-dependent RNA helicase DHX15	0.998835	13.5849	19	281	281	13311.9	12379.8	11371.9	10124.5	13324	12262.5	272796	175169	200680	137369	120945	40584.8	102928	116727	102914	119158	116449	121387
Q92620	PRP16_HUMAN	DHX38	Pre-mRNA-splicing factor ATP-dependent RNA helicase PRP16	0.998833	1.30399	1	3	3	539.646	499.445	921.943	394.87	638.998	690.842	5638.22	8900.79	3111.56	3890.44	2741.75	2388.78	1512.03	2246.88	7641.82	2623.44	7060.87	4942.1
Q08211	DHX9_HUMAN	DHX9	ATP-dependent RNA helicase A	0.998835	2.20472	9	76	76	9794.42	8975.27	4611.58	5192.13	8701.17	12029.4	15386.8	35937.8	12796.7	8939.81	12223.5	15707	16586.5	15090.6	18092.9	10375	24726.9	14139.7
Q9Y2L1	RRP44_HUMAN	DIS3	Exosome complex exonuclease RRP44	0.998835	1.35699	3	4	4	608.179	538.576	335.562	407.675	482.947	248.189	5016.32	12850.2	11620.9	4505.07	1944.35	1788.75	4585.1	2802.86	3211.8	806.447	3391.2	3917.74
P31689	DNJA1_HUMAN	DNAJA1	DnaJ homolog subfamily A member 1	0.998835	14.3577	7	175	175	9154.52	4640.36	8262.65	7434.26	9338.03	9205.7	237679	221051	102430	118720	62740.6	23544	112356	92488.4	84457.9	61798.7	75151	86171.5
O60884	DNJA2_HUMAN	DNAJA2	DnaJ homolog subfamily A member 2	0.989938	6.06796	6	23	23	5665.49	3571.77	2304.16	2226.24	3913.87	2880.62	64346	62864.9	31962.7	31724.6	49525.3	19982	27029.3	49094.1	37337.2	32677.9	46960.7	46412.6
P25685	DNJB1_HUMAN	DNAJB1	DnaJ homolog subfamily B member 1	0.998835	18.2353	11	133	96	31930.4	41375.8	12641.8	10090.1	15247.5	17728.9	167483	164028	100419	80724.6	117024	49319.7	85676.5	97722.4	101797	79386.6	109536	105073
Q9UBS4	DJB11_HUMAN	DNAJB11	DnaJ homolog subfamily B member 11	0.998835	6.70391	5	53	53	15192.8	10674.1	8786	13324.9	27283.4	15617.8	4703.8	8087	33309	5331.71	6146.75	3600.9	4032.71	5485.46	7753.84	2961.18	3749.76	5594.89
Q99615	DNJC7_HUMAN	DNAJC7	DnaJ homolog subfamily C member 7	0.998835	20.2429	14	310	310	17247.1	19570.3	23627.8	17892.9	22096.8	18465.1	462541	428201	326019	181403	258587	101376	205558	189885	229985	219275	232582	231288
Q05193	DYN1_HUMAN	DNM1	Dynamin-1	0.996966	5.6713	7	336	38	5907.1	4900.56	8936.55	4760.37	11064.4	7388.89	179881	204646	79763.7	77576.9	109587	43963.5	66760.2	63277.6	89658.5	65799.6	74612.8	61938
O00429	DNM1L_HUMAN	DNM1L	Dynamin-1-like protein	0.998835	26.4946	27	551	551	22484.5	19613	23266.9	18132	26810.1	26090.1	584413	678538	265107	268861	265203	120569	222368	203173	354082	234199	292628	296409
P50570	DYN2_HUMAN	DNM2	Dynamin-2	0.998835	28.3908	30	848	422	35163	33537.9	32351.9	31338.4	43563.8	42011.1	1.01087e+06	1.0296e+06	554343	401754	496251	190442	341039	363340	443058	324104	477541	451432
Q96BY6	DOC10_HUMAN	DOCK10	Dedicator of cytokinesis protein 10	0.998519	3.38518	9	35	35	1605.46	2665.79	2021.72	2698.53	2945.64	2498.56	26073.1	23959.7	15592.4	9492.17	11664.3	7989.39	12038.3	11009.1	8051.42	7609.28	10881.9	9465.43
Q92608	DOCK2_HUMAN	DOCK2	Dedicator of cytokinesis protein 2	0.992271	1.53005	7	15	15	7196.09	6409.17	5947.58	4910.54	13602.6	12056.6	11525.4	17902.8	11902.3	9957.57	15565.3	4373.17	9963.23	15281.5	12282.5	5355.4	11635.7	11777.7
O60496	DOK2_HUMAN	DOK2	Docking protein 2	0.997686	6.31068	2	6	6	3937.76	5255.78	4860.77	4368.4	3250.94	2824.54	31017.5	31716.9	13923.8	8868.34	16196	5094.3	11521.6	7919.35	10712.1	7162.35	7305.48	9026.09
Q16555	DPYL2_HUMAN	DPYSL2	Dihydropyrimidinase-related protein 2	0.998697	54.1958	22	1220	1049	47891.4	43289.7	50153.9	43744.1	52914	60676.2	2.78028e+06	2.55373e+06	1.65139e+06	1.16682e+06	1.60258e+06	578410	1.06271e+06	1.18224e+06	1.34432e+06	1.05264e+06	1.13059e+06	1.08282e+06
Q9Y295	DRG1_HUMAN	DRG1	Developmentally-regulated GTP-binding protein 1	0.998504	7.08447	4	30	30	6530.98	3476.56	1944.45	6562.11	3496.11	3983.23	79143.2	93266.2	17158.9	39602.8	9876.7	7445.45	14297.4	24106.6	56998.8	7725.61	51542	46607.5
Q8TDB6	DTX3L_HUMAN	DTX3L	E3 ubiquitin-protein ligase DTX3L	0.972891	0.810811	1	1	1	160.673	163.372	97.1893	35.3854	93.3203	204.619	24386.5	18380.2	4424.34	3231.5	1650.25	110.108	331.783	614.74	5806.9	208.412	16912.6	3863.83
P23919	KTHY_HUMAN	DTYMK	Thymidylate kinase	0.990463	4.71698	2	6	6	3257.54	2597.49	3060.59	1416.44	4958.31	4577.25	13499.5	15843.2	7757.4	2702.91	11963.3	1098.87	10227.9	5658.71	15048.4	12274.5	15601.1	8482.89
Q14204	DYHC1_HUMAN	DYNC1H1	Cytoplasmic dynein 1 heavy chain 1	0.989071	0.968575	14	30	30	9296.79	7585.08	8473.75	8390.31	10468.3	11803.8	63306.6	64856.4	27411.3	31127.3	47084.6	20802.9	36597.1	25411.8	46422	31205.6	49326.7	46876.6
Q9Y6G9	DC1L1_HUMAN	DYNC1LI1	Cytoplasmic dynein 1 light intermediate chain 1	0.998835	2.86807	4	13	13	6529.1	7951.18	4502.5	7473.35	5781	2611.92	43281.7	47010	18777.8	17446.5	27998.7	7993.75	16587.4	23354.9	24250.7	19350	19503.2	21684.9
Q16610	ECM1_HUMAN	ECM1	Extracellular matrix protein 1	0.998835	3.7037	4	26	26	4122.57	3441.05	2786.99	4902.42	6219.39	3949.21	2092.24	2491.78	1589.28	2113.97	1045.41	924.335	1842.25	1507.7	2785.96	1275.7	1240.24	1472.07
Q5VYK3	ECM29_HUMAN	ECPAS	Proteasome adapter and scaffold protein ECM29	0.972466	0.650407	2	7	7	1436.05	1194.71	693.783	1541.36	743.559	599.684	10977.1	8117.78	4079.5	5322.16	3785.08	2933.2	1654.13	1689.78	3001.8	359.082	3806.93	4345.24
Q05639	EF1A2_HUMAN	EEF1A2	Elongation factor 1-alpha 2	0.998828	38.8769	14	5442	89	69644.6	104649	23242	26710.4	205215	136297	2.2967e+07	2.26911e+07	2.08781e+07	1.28548e+07	1.53228e+07	7.72055e+06	1.0822e+07	1.20141e+07	1.165e+07	1.77175e+07	1.52192e+07	1.19845e+07
P24534	EF1B_HUMAN	EEF1B2	Elongation factor 1-beta	0.998835	27.5556	6	677	677	13284.7	14736.2	9083.22	11452.7	14096	12242.2	1.17294e+06	995423	450902	486494	537562	193967	240657	320352	484294	349283	245655	389066
P29692	EF1D_HUMAN	EEF1D	Elongation factor 1-delta	0.997906	41.9929	11	1091	1090	54775.8	43732.3	36009.3	31380.2	36306.5	39258.6	876233	965331	257298	346605	366375	132509	257926	250176	390891	268066	362774	292040
P26641	EF1G_HUMAN	EEF1G	Elongation factor 1-gamma	0.998835	41.6476	22	2021	2021	75167.5	61794.2	68652.8	56492.9	119865	93520	6.71161e+06	6.43293e+06	3.73185e+06	2.84309e+06	3.80492e+06	1.02844e+06	2.71408e+06	3.101e+06	3.37713e+06	2.7106e+06	3.02243e+06	3.27702e+06
P13639	EF2_HUMAN	EEF2	Elongation factor 2	0.998835	56.5268	47	6718	6465	147882	228933	234767	162381	207076	165098	1.45379e+07	1.37167e+07	7.74864e+06	7.29377e+06	8.97683e+06	3.62353e+06	7.84688e+06	6.79059e+06	8.09454e+06	5.33721e+06	6.35628e+06	6.32333e+06
Q96C19	EFHD2_HUMAN	EFHD2	EF-hand domain-containing protein D2	0.998835	3.75	4	10	10	698.277	542.469	1097.12	172.855	4645.19	271.64	4881.28	1905.56	1631.17	1108.16	468.899	3398.52	287.572	3578.03	966.672	2423.97	1513.75	933.679
Q9H4M9	EHD1_HUMAN	EHD1	EH domain-containing protein 1	0.998794	45.8801	24	678	359	79941.1	87823.6	61853.6	58196.6	43817.2	46695.2	1.69757e+06	1.82684e+06	1.25603e+06	780343	728317	319877	616862	615510	803599	518701	700217	715158
Q9NZN3	EHD3_HUMAN	EHD3	EH domain-containing protein 3	0.997883	20.1869	14	369	12	26438.9	25758.7	12632.2	10822.9	17887.5	14975.4	809693	918991	605938	361664	354950	162767	283744	348144	459472	267385	433757	451196
Q9H223	EHD4_HUMAN	EHD4	EH domain-containing protein 4	0.998412	29.9445	22	579	449	56409	65673.5	33647.6	35875.4	64123	47751.4	872693	858347	406654	335512	382426	138588	230777	307759	439933	280470	390385	379056
Q9BY44	EIF2A_HUMAN	EIF2A	Eukaryotic translation initiation factor 2A	0.998835	6.49573	7	97	97	2731.15	3158.78	5006.01	2985.58	4944	5701.38	116588	84353.5	44131.5	35504.7	55144.6	13764.2	32464.6	23260.6	64670.5	38920.4	58996.3	52201
P19525	E2AK2_HUMAN	EIF2AK2	Interferon-induced, double-stranded RNA-activated protein kinase	0.998835	2.35935	4	41	41	177.913	86.5455	101.598	170.492	66.4439	207.131	4331.85	6313.49	3140.58	546.268	2604.68	946.698	4184.77	4333.09	3260.58	2616.25	3241.17	3089.26
Q13144	EI2BE_HUMAN	EIF2B5	Translation initiation factor eIF2B subunit epsilon	0.988756	1.66436	1	6	6	2389.02	3034.81	950.918	790.615	361.817	1714.94	28263.9	29937.1	7521.09	4589.63	25186.7	4731.47	14360.6	5854.35	13294.7	10437.6	14125	19898.6
P05198	IF2A_HUMAN	EIF2S1	Eukaryotic translation initiation factor 2 subunit 1	0.998835	22.8571	13	238	238	23034.5	22818.9	13804.1	13622.6	47879.4	51140.6	464805	483062	179468	207867	230195	60891.7	204218	211844	281962	181288	212635	227895
P20042	IF2B_HUMAN	EIF2S2	Eukaryotic translation initiation factor 2 subunit 2	0.998835	11.4114	7	133	133	20490.7	14207.7	14666.2	13153.1	16821.6	17963.5	69970.4	66914.4	157240	48301.5	147778	57315.5	116562	97010.5	52176.8	91438.7	44355.1	49545.2
P41091	IF2G_HUMAN	EIF2S3	Eukaryotic translation initiation factor 2 subunit 3	0.997513	10.5932	6	135	51	4466.61	11250.2	4162.25	3799.64	3462.63	4025.84	119869	135959	75670.8	76153	49346.5	15087.6	44502.9	43952.7	58946.3	55560.6	47110.6	55064.1
Q14152	EIF3A_HUMAN	EIF3A	Eukaryotic translation initiation factor 3 subunit A	0.998835	14.6165	28	781	781	41728	36084.9	34322.9	28621.8	50209.5	41007.8	956039	845481	421166	319523	545558	219031	398649	431822	537242	401812	509170	483371
P55884	EIF3B_HUMAN	EIF3B	Eukaryotic translation initiation factor 3 subunit B	0.998835	12.8993	17	252	252	11977.6	11704	10461	8905.89	10797.8	11432.5	243981	203362	97658	83172.9	156631	48227.6	141535	131411	147882	119670	164005	160007
O15371	EIF3D_HUMAN	EIF3D	Eukaryotic translation initiation factor 3 subunit D	0.998835	21.5328	11	329	329	18187.4	21772.6	14503.4	16185.1	21530	20466	359359	396887	266471	189298	328144	115246	253352	252280	187482	260429	211575	189880
P60228	EIF3E_HUMAN	EIF3E	Eukaryotic translation initiation factor 3 subunit E	0.998835	36.4045	16	623	623	34520.1	22588.3	24833.7	23245.6	29140.9	23436	641307	741616	374654	402454	614781	217389	442721	436427	535243	468233	481009	451757
O00303	EIF3F_HUMAN	EIF3F	Eukaryotic translation initiation factor 3 subunit F	0.998835	11.2045	8	313	313	2794.21	3038.99	4206.57	2973.29	4158.74	3696.76	240310	181702	141494	63203.8	149108	33053.2	101685	129224	136273	88642.5	70354.5	95082.6
O75821	EIF3G_HUMAN	EIF3G	Eukaryotic translation initiation factor 3 subunit G	0.998835	16.875	7	116	116	14685.7	11919.4	13191.2	14583	22249.1	12977.5	286005	172323	200805	116236	186333	59953.8	138409	126092	78562.1	110118	103605	115446
O15372	EIF3H_HUMAN	EIF3H	Eukaryotic translation initiation factor 3 subunit H	0.998835	11.6477	4	71	71	10541.3	7736.3	5196.36	5124.31	11206.4	11312.2	185825	217521	79223.9	85605	123638	34032.3	100625	84377.3	145585	91260.2	126830	121011
Q13347	EIF3I_HUMAN	EIF3I	Eukaryotic translation initiation factor 3 subunit I	0.998835	21.2308	11	180	180	10023.6	7346.1	8488.49	7559.08	15773.5	12395.5	434810	487040	146071	181552	310511	88523	177819	211580	270833	232238	300996	239808
O75822	EIF3J_HUMAN	EIF3J	Eukaryotic translation initiation factor 3 subunit J	0.998835	22.8682	7	258	258	21645.8	18445.8	23988.6	20277.6	23091.2	14219.1	417840	454114	146192	180258	226776	82332.3	141286	180792	166400	204467	140915	180348
Q9UBQ5	EIF3K_HUMAN	EIF3K	Eukaryotic translation initiation factor 3 subunit K	0.998835	18.3486	5	152	152	4291.15	4663.12	16644.6	4781.07	8721.09	7413.67	121118	127362	58329.1	58058.5	81743.2	32502.9	23184.6	34575.4	72747.9	22435.1	40297.8	57090.9
Q9Y262	EIF3L_HUMAN	EIF3L	Eukaryotic translation initiation factor 3 subunit L	0.998835	16.3121	16	184	184	31123.8	47379.1	11425.1	11629.2	97775.6	55339.2	199386	249940	112358	140228	117747	58418.1	75286.8	78560.1	133249	48589.8	103688	124614
Q7L2H7	EIF3M_HUMAN	EIF3M	Eukaryotic translation initiation factor 3 subunit M	0.998835	11.7647	6	52	52	13325.3	12001.6	10342.3	9624.62	19139.7	12677.9	171515	167290	82806.6	71014.9	80203.4	43291.6	72738.7	70911.5	87566.6	74678.6	78350.2	78802.5
P60842	IF4A1_HUMAN	EIF4A1	Eukaryotic initiation factor 4A-I	0.998835	28.0788	18	1159	365	23156.1	19972.7	24069.2	18957.3	38261.4	26798.7	1.23243e+06	1.39795e+06	678204	568372	762296	272938	577922	527087	595434	608338	563672	477292
Q14240	IF4A2_HUMAN	EIF4A2	Eukaryotic initiation factor 4A-II	0.998835	23.0958	14	862	68	19501	18508.4	16963.4	13909	32812.7	20053.4	743196	844356	423322	342248	520137	216767	438424	347485	411071	445670	313842	266249
P38919	IF4A3_HUMAN	EIF4A3	Eukaryotic initiation factor 4A-III	0.998835	16.545	12	254	94	7946.1	8689.65	7914.67	6752.13	11044.2	10019.8	201801	312489	176118	75740.3	281749	172625	268224	189092	139777	242516	143168	114904
P23588	IF4B_HUMAN	EIF4B	Eukaryotic translation initiation factor 4B	0.998835	6.87398	6	359	359	5242.98	5525.39	3943.16	2984.93	2961.48	2196.12	271008	334365	275597	27170.8	234714	90616.9	212505	172343	199319	222169	266771	200344
P06730	IF4E_HUMAN	EIF4E	Eukaryotic translation initiation factor 4E	0.998835	11.5207	3	37	37	3734.46	4517.91	2234.87	2506.81	5223.6	2993.73	72451.9	44249.1	16465.2	17005.8	55882.8	6071.94	21894.6	33948.5	43193.6	28678	34075.3	41834.6
Q04637	IF4G1_HUMAN	EIF4G1	Eukaryotic translation initiation factor 4 gamma 1	0.99635	13.0081	25	425	413	41686.6	47938.5	20826.3	17467.5	57776.8	46978.4	630190	687666	326650	253995	340581	124834	241626	272540	360302	242160	359031	258671
P78344	IF4G2_HUMAN	EIF4G2	Eukaryotic translation initiation factor 4 gamma 2	0.998835	8.04851	18	362	362	12054.5	13290.8	9075.1	5757.62	11179.6	17212.9	150532	153648	52343.1	54658.2	97600.4	25615	74435.2	79023.7	96936.7	84231.7	86810.9	83695.1
O43432	IF4G3_HUMAN	EIF4G3	Eukaryotic translation initiation factor 4 gamma 3	0.974193	0.630915	5	31	19	719.554	361.217	724.205	317.688	542.431	543.969	10230.7	6091.42	2335.67	4659.99	4702.69	1393.57	4607.95	4366.77	2366.41	2398.76	1948.23	1341.46
Q15056	IF4H_HUMAN	EIF4H	Eukaryotic translation initiation factor 4H	0.998835	5.24194	2	30	30	2071.14	1192.95	2390.35	2014.36	5210.58	2389.51	58286.2	78513.7	41313.2	28731.1	20319.9	8702.95	10906.6	22077.7	29649.3	26650.5	19000.2	16078
P55010	IF5_HUMAN	EIF5	Eukaryotic translation initiation factor 5	0.998835	20.6497	10	336	336	7338.73	6365.64	5666.96	8040.36	7377.75	10784.3	208469	162133	113068	65884.9	130641	39173.2	104708	75261.3	131383	74085.9	109906	92814.9
O60841	IF2P_HUMAN	EIF5B	Eukaryotic translation initiation factor 5B	0.998831	3.68852	6	109	109	8794.65	4782.33	11597.2	8128.35	9856.69	7462.23	206122	173846	95830	76404.7	88701.6	30125.4	52103.4	87996.8	50943.5	34348.2	81706.6	97476.3
P08246	ELNE_HUMAN	ELANE	Neutrophil elastase	0.998835	9.3633	4	111	111	12741.8	26728.7	28905	28410	1878.09	604.839	5726.03	5558.75	2801.51	2208.31	3826.84	1038.76	6701.75	4656.18	3515.52	8983.75	8401.51	6971.76
Q15717	ELAV1_HUMAN	ELAVL1	ELAV-like protein 1	0.998835	7.36196	5	91	91	3567.61	2545.93	2261.35	2029.85	3115.53	2153.57	60721.4	95745.1	28126.2	40549.2	56450.6	32647.9	34686.4	29581.1	27303.7	20304.7	25873.9	32847.4
Q9BXX0	EMIL2_HUMAN	EMILIN2	EMILIN-2	0.998835	0.949668	3	14	14	2192.39	202.573	561.769	2458.72	1090.92	1238.22	5499.42	3472.2	5593.66	7648.27	7189.37	3632.39	3865.87	9512.77	5522.12	7468.65	8602.62	9314.14
P06733	ENOA_HUMAN	ENO1	Alpha-enolase	0.998213	33.1797	17	648	545	67041.6	43767	63110.2	42000.8	28355.2	33141.2	956593	675100	414935	349348	390104	142514	227460	357482	404883	384004	371771	524907
P13929	ENOB_HUMAN	ENO3	Beta-enolase	0.992914	8.98618	4	109	6	10664.2	11094.9	6695.43	9303.03	14452.6	9550.5	273579	370660	149339	145514	138875	54446.4	53027.5	150879	157706	74670.9	100027	131677
P49961	ENTP1_HUMAN	ENTPD1	Ectonucleoside triphosphate diphosphohydrolase 1	0.993215	1.37255	1	10	10	5520.19	1881.49	2999.75	4776.09	1343.74	3886.2	153032	24499	6701.84	30874.4	72119.6	3445.84	15353.2	32791.7	31206.8	32740.1	35879.7	38569.4
P07814	SYEP_HUMAN	EPRS1	Bifunctional glutamate/proline--tRNA ligase	0.998835	25.9259	46	1433	1433	141667	134609	110061	118089	192528	161725	1.81382e+06	1.78337e+06	789817	854513	1.14362e+06	460417	857533	949743	917241	741314	883439	849739
Q9BS26	ERP44_HUMAN	ERP44	Endoplasmic reticulum resident protein 44	0.998425	5.41872	5	10	10	2265.69	1722.32	1203.35	1347.15	1220.06	1036.56	3498.4	5271.71	6097.46	3639.73	6791.92	3923.85	7123.07	7051.29	3895.92	5114.87	4937.23	3057.95
Q6ZVH7	ESPNL_HUMAN	ESPNL	Espin-like protein	0.982307	0.696517	1	44	44	89.9647	164.168	131.854	123.981	175.506	207.744	54966.1	18829	23683.8	7132.87	2753.02	8204.92	1050.49	11991.7	8356.02	4587.43	14198.1	6501.53
P62495	ERF1_HUMAN	ETF1	Eukaryotic peptide chain release factor subunit 1	0.998835	37.5286	17	999	999	42568.8	35492.5	38547.6	32565.2	70486.6	35563.6	2.08792e+06	2.03106e+06	1.58655e+06	982391	1.26046e+06	323375	700134	774075	933039	784656	837182	1.08598e+06
Q9UI08	EVL_HUMAN	EVL	Ena/VASP-like protein	0.998835	18.75	9	100	100	5853.63	6304.05	4746.18	5119.51	6609.67	9332.74	261386	301817	135612	113695	180065	63776.1	130307	141216	213367	164023	169451	166613
Q01844	EWS_HUMAN	EWSR1	RNA-binding protein EWS	0.998835	4.42073	5	280	280	12363.7	9656.17	8027.6	6869.54	10864.3	10182.3	508733	534596	163321	197257	249130	30105.2	213694	183409	278075	190902	203046	214494
P15311	EZRI_HUMAN	EZR	Ezrin	0.998768	12.7986	12	411	22	23387.5	17890.7	30980	17242.5	32292.5	32580.6	82718.7	73236.4	38338.1	28625.3	27486.8	16414.4	35657.2	35089.1	32352.1	31926.2	43980.6	41661.4
P00734	THRB_HUMAN	F2	Prothrombin	0.99424	4.01929	3	26	26	7827.21	8024.11	1237.55	2079.51	6431.06	5622.49	20423.5	24538.9	3924.36	6063.37	4886.49	6650.46	1029.97	6582.76	6690.25	1293.28	3221.13	7741.67
Q01469	FABP5_HUMAN	FABP5	Fatty acid-binding protein 5	0.998835	6.66667	3	24	24	3489.62	2469.48	2811.01	3942.35	1076.42	2475.66	1582.66	1655.79	1171.9	1249.29	3749.1	1706.06	2400.63	1578.95	2511.87	529.027	2690.8	1590.25
Q52LJ0	FA98B_HUMAN	FAM98B	Protein FAM98B	0.990527	5.77367	4	71	70	2742.86	1841.03	2322.33	2747.75	4114.95	3364.68	129403	99186.1	75956.1	60405.8	53910.3	33368	45411.5	46095.6	46003.6	33017.6	44143.5	38856
Q9Y285	SYFA_HUMAN	FARSA	Phenylalanine--tRNA ligase alpha subunit	0.998835	2.75591	6	83	83	225.048	56.1857	121.771	34.5878	171.244	62.0868	4792.41	3143.64	2391.6	319.498	1985.8	1181.58	2229.88	5120.15	2880.57	2737.08	2923.09	1716.41
Q9NSD9	SYFB_HUMAN	FARSB	Phenylalanine--tRNA ligase beta subunit	0.996559	11.2054	11	92	77	2760.38	5122.88	5261.43	3042.59	3242.73	3414.57	74464.7	39527.3	27564.3	21817.1	28080.7	11909	17277.6	28089.5	20170.8	18941.2	25586.2	25900.4
P49327	FAS_HUMAN	FASN	Fatty acid synthase	0.998835	13.6997	44	734	734	32381.1	28441.1	31300.4	27667.2	41826.2	36147.8	563952	634067	277291	252209	209908	160213	214859	191470	333206	155940	277203	227637
P62861	RS30_HUMAN	FAU	Ubiquitin-like FUBI-ribosomal protein eS30 fusion protein	0.998726	7.5188	1	60	60	301.763	758.827	4957.89	445.525	492.926	303.059	2467.06	4910.38	540.556	1162.75	3619.64	731.381	421.873	2003.33	2223.77	1524.9	977.923	1137.64
P23142	FBLN1_HUMAN	FBLN1	Fibulin-1	0.998835	3.12945	4	63	63	20032.1	26442.3	11180.5	10353.6	18452.7	25314.5	6114.31	11969	15342.2	2317.7	5171.31	4336.68	5097.99	3478.66	6157.01	7598.55	5917.38	3721.79
P30273	FCERG_HUMAN	FCER1G	High affinity immunoglobulin epsilon receptor subunit gamma	0.998797	12.7907	1	30	30	1547.32	1973.69	2230.48	1576.54	2018.01	1869.77	17837.5	10120.7	16760.6	6894.4	7879.55	3976.82	14551.2	8976.62	19997.7	9129.39	15289.6	12536.1
P39748	FEN1_HUMAN	FEN1	Flap endonuclease 1	0.998835	14.4737	6	147	147	10557.6	12501.7	14201.8	17405.2	8617.61	11077.2	191123	199267	97705.4	74483.9	102475	46584.1	65877.7	70793.6	99826	55223.7	66155	69496.4
Q86UX7	URP2_HUMAN	FERMT3	Fermitin family homolog 3	0.998835	25.937	18	372	372	91150.8	98031.1	41045.7	68286.9	128151	94551.5	1.02121e+06	960685	573634	520489	410956	202952	440304	250802	435503	335061	357321	342524
Q9Y613	FHOD1_HUMAN	FHOD1	FH1/FH2 domain-containing protein 1	0.99864	0.859107	1	7	7	105.776	299.39	188.335	76.9532	43.9793	94.7135	492.546	160.536	3091.2	643.954	0	369.892	0	11.0955	999.283	1067.45	445.469	84.3804
Q00688	FKBP3_HUMAN	FKBP3	Peptidyl-prolyl cis-trans isomerase FKBP3	0.993356	4.91071	1	15	15	1168.29	463.102	457.398	533.015	379.444	727.873	5039.4	4274.53	1870.07	1826.54	2807.87	1513.52	3380.89	2923.66	1370.8	2954.63	3050.51	4020.71
Q13045	FLII_HUMAN	FLII	Protein flightless-1 homolog	0.998053	1.49724	4	5	5	1060.45	696.665	1838.01	953.694	1035.68	1266.76	24775.6	18318	13895.3	10626	16994.4	5999.66	14160.8	14863.8	13591.4	12183.5	13385.3	12153.7
O75369	FLNB_HUMAN	FLNB	Filamin-B	0.998482	3.92006	24	185	170	6546.52	7390.7	5811.48	5854.04	8302.15	14803.4	330536	231861	160270	84777.5	155336	56143.8	143229	121744	175417	149215	143879	156814
O95466	FMNL1_HUMAN	FMNL1	Formin-like protein 1	0.998805	2.90909	4	22	22	8516.88	7469.83	10260.6	11097.1	6258.89	7830.8	140269	89811.7	60493.8	30632.4	80912.7	17802.4	54978.5	49301.7	37196.8	47919.9	51442.9	46602.8
P02751	FINC_HUMAN	FN1	Fibronectin	0.998835	2.30117	11	109	109	25949.3	36345.3	18931.4	10736.2	54200.5	52812.1	22457.2	7620.5	11190.7	14642.7	10119.5	5101.94	11030	15054.1	15567.1	9272.37	8651.89	6136.02
Q6ZUT3	FRMD7_HUMAN	FRMD7	FERM domain-containing protein 7	0.958994	0.840336	1	1	1	559.228	934.633	1787.51	622.128	228.615	504.701	195489	28933.2	27530.5	54357.2	102166	339435	61527.8	91502.8	50924.5	106236	98228.5	23848.1
Q16658	FSCN1_HUMAN	FSCN1	Fascin	0.998835	2.0284	7	53	53	11748.9	22267.6	10382.4	22672.1	37241.1	28444.5	14669.9	23104.1	23621.3	9206.81	15668.1	2360.42	13505.8	11706.6	18535.3	15229.6	18680	12187.4
Q5CZC0	FSIP2_HUMAN	FSIP2	Fibrous sheath-interacting protein 2	0.965779	0.101346	2	7	7	141.62	138.885	216.116	80.1185	205.684	422.754	52867.6	38005.7	9639.93	11447.5	22097.9	4697.81	11093.1	14462.8	10327.7	20686.5	18901.6	13185.4
Q96AE4	FUBP1_HUMAN	FUBP1	Far upstream element-binding protein 1	0.998633	28.1056	16	690	663	53874.1	51354.1	58252.6	53679.8	98113.5	79107.7	981536	980280	488560	450440	640221	154128	466161	480070	603093	516568	463222	460543
Q96I24	FUBP3_HUMAN	FUBP3	Far upstream element-binding protein 3	0.9974	2.97203	6	82	57	2217.03	3248.14	2928.89	3179.76	5913.37	7054.21	61647.7	45995.5	26384.2	29181	28426.1	9301.53	31159	17293.3	32407.3	25112.1	23667.4	30548.9
P35637	FUS_HUMAN	FUS	RNA-binding protein FUS	0.998835	24.7148	11	1702	1123	43696.6	36077.6	40618.5	39069.3	50408.4	38198.5	5.5973e+06	6.0426e+06	2.64715e+06	2.70287e+06	3.11928e+06	1.18119e+06	1.83556e+06	2.58957e+06	3.15206e+06	3.37329e+06	3.55291e+06	2.81039e+06
Q13283	G3BP1_HUMAN	G3BP1	Ras GTPase-activating protein-binding protein 1	0.998835	12.8755	9	152	152	17199.2	20270.1	17678.5	24242.2	28364.3	20885.7	303156	355506	321807	110659	287843	144944	171467	191833	147659	165081	162214	133356
Q9UN86	G3BP2_HUMAN	G3BP2	Ras GTPase-activating protein-binding protein 2	0.998835	8.50622	4	164	164	10102.4	7561.78	7344.25	9144.87	6843.52	7525.87	169802	253689	173576	46714.6	114147	64868.9	124857	123812	106364	130344	127950	131739
P11413	G6PD_HUMAN	G6PD	Glucose-6-phosphate 1-dehydrogenase	0.99714	1.94175	3	13	13	2683.48	1812.24	2515.35	1175.55	2188.51	1514.1	19356.1	20652.9	13285.4	4587.51	10216.3	1847.19	4847.91	7132.95	6805.38	5134.73	6358.54	9295.14
P51570	GALK1_HUMAN	GALK1	Galactokinase	0.998835	5.61224	8	125	125	3071.88	4602.56	3038.78	4156.38	3842.41	5186.59	116503	95095.4	56363.3	39199.3	49168.2	8064	18697.3	19008.3	44052.5	56641.1	45401.1	46310.6
Q14697	GANAB_HUMAN	GANAB	Neutral alpha-glucosidase AB	0.998835	5.19068	10	84	84	30318	25693	35087	33202.8	34467.6	25358.4	20008.4	25395.4	51217.7	31172.5	53095.7	26405.1	60741.3	43842.4	14023.4	59792.7	23592.2	19939.6
P04406	G3P_HUMAN	GAPDH	Glyceraldehyde-3-phosphate dehydrogenase	0.998691	31.0448	11	845	776	1.05106e+06	1.62141e+06	723727	1.69172e+06	2.4872e+06	1.26198e+06	1.17996e+06	1.22758e+06	508217	523324	588070	212616	365778	427168	589976	402667	446045	447140
P41250	GARS_HUMAN	GARS1	Glycine--tRNA ligase	0.998835	21.1096	18	481	481	29462.2	27079.5	64543	21821.4	37346.5	24108.6	682255	813056	358812	436381	446178	121791	334479	261308	461388	315832	409427	432163
P02774	VTDB_HUMAN	GC	Vitamin D-binding protein	0.998835	11.3924	6	121	121	310753	270139	59011.8	68121.8	181729	163994	14007.2	12608.2	10399.1	5782.21	12537.1	5728.22	9051.82	9220.2	8119.78	8560.48	8236.03	9107.2
Q92616	GCN1_HUMAN	GCN1	Stalled ribosome sensor GCN1	0.998835	1.83452	11	69	69	1322.43	1203.33	878.788	1608.6	1248.23	1440.05	11893	11570.2	12798.9	9710.64	7425.77	6371.87	9256.39	6245.5	10003.5	11991.1	10268.4	7364.41
Q99988	GDF15_HUMAN	GDF15	Growth/differentiation factor 15	0.998835	7.14286	5	328	328	4646.51	5758.26	9161.36	3570.7	1047.13	1998.37	533.965	1811.58	1804.95	668.361	1932.75	1263.95	1332.27	1222.07	731.906	2374.05	325.278	965.301
O43681	GET3_HUMAN	GET3	ATPase GET3	0.998835	2.87356	2	20	20	678.478	361.513	389.374	351.888	627.638	488.764	18537.5	22160.8	5893.36	7107.25	6265.28	3866.1	2165.44	4442.13	13393.4	4123.68	4034.02	3121.1
Q06210	GFPT1_HUMAN	GFPT1	Glutamine--fructose-6-phosphate aminotransferase [isomerizing] 1	0.998835	14.5923	11	140	102	22407.1	29628	22404.6	22071.6	17558.8	20848.5	279640	286062	120441	123551	183487	67539.2	148034	127648	177555	168476	170580	175630
Q14161	GIT2_HUMAN	GIT2	ARF GTPase-activating protein GIT2	0.902537	1.31752	2	3	2	2.35777	312.607	116.385	49.4751	622.573	617.106	12610	11055.6	12300.3	5917.69	8205.18	1172.1	1382.06	8300.68	3949.19	8200.29	12381.3	8792.46
Q04760	LGUL_HUMAN	GLO1	Lactoylglutathione lyase	0.997579	16.8478	7	62	62	84811.3	29870.1	32899.4	62260	54271.4	97557.5	1.20485e+07	1.52571e+07	2.67631e+06	5.30566e+06	3.29749e+06	1.1553e+06	1.53332e+06	4.69042e+06	7.75078e+06	1.49616e+06	6.59274e+06	6.65592e+06
P17900	SAP3_HUMAN	GM2A	Ganglioside GM2 activator	0.998835	5.18135	2	4	4	1319.9	1049.86	1317.02	484.66	1348.4	816.694	6477.48	2881.73	2086.47	1673.23	3741.39	479.428	3441.87	5120.66	6113.63	1585.34	4238.17	7044.45
Q9P107	GMIP_HUMAN	GMIP	GEM-interacting protein	0.998835	1.34021	4	14	14	422.334	507.385	765.842	330.078	785.758	527.18	3308.98	9222.36	3973.49	2663.21	4642.1	1204.18	3382.23	5056.7	6497.96	2534.93	5263.64	3821.4
P04899	GNAI2_HUMAN	GNAI2	Guanine nucleotide-binding protein G(i) subunit alpha-2	0.995854	16.6197	8	80	37	10328.9	10818.6	8124.92	6007.92	18752	9122.7	152826	153834	89569.7	62616.8	161531	57704.7	123151	132000	102667	95912.6	110251	72592
P08754	GNAI3_HUMAN	GNAI3	Guanine nucleotide-binding protein G(i) subunit alpha-3	0.987256	7.9096	7	51	8	6933.85	6305.23	6166.28	4424.13	12191.6	4465.92	75459.7	59398.9	42986.1	31061.7	52112	23710.6	38480.8	55638.4	38294.7	53997.1	55276.9	36222.1
O60262	GBG7_HUMAN	GNG7	Guanine nucleotide-binding protein G(I)/G(S)/G(O) subunit gamma-7	0.958636	8.82353	1	1	1	10833.1	2990.43	5756.06	5527.5	3407.86	5891.1	9851.23	10669.9	12301.7	4812.65	5379.79	5391.78	8110.92	10311.2	2960.3	14611.4	4466.83	3924.3
P51654	GPC3_HUMAN	GPC3	Glypican-3	0.998715	2.24138	1	6	6	3463.78	1866.3	1515.08	2063.92	3750.32	4605.53	339.642	322.17	25835.1	404.933	281.99	300.144	146.662	452.384	215.514	466.6	267.28	367.647
O75487	GPC4_HUMAN	GPC4	Glypican-4	0.980499	2.69784	5	46	44	1809.02	1783.7	1463.82	1273.33	3362.05	1482.15	1938.68	1245.28	1533.92	967.486	1221.53	540.261	894.858	620.718	585.991	796.383	839.316	997.163
Q13098	CSN1_HUMAN	GPS1	COP9 signalosome complex subunit 1	0.964109	2.03666	3	15	15	674.324	224.282	510.259	307.297	450.83	151.417	3240.96	2721.04	5173	2200.49	3503.55	1398.4	3984.43	2995.24	2657	3428.54	4301.52	3301.82
P07203	GPX1_HUMAN	GPX1	Glutathione peroxidase 1	0.998835	42.3645	9	201	201	27929.9	27422.5	28068.5	18722.9	32959.4	35211.4	285466	206048	313243	128241	212809	59517.7	170777	143202	123695	194451	171067	181843
P36969	GPX4_HUMAN	GPX4	Phospholipid hydroperoxide glutathione peroxidase GPX4	0.96611	7.1066	2	2	2	524.716	681.532	269.577	658.243	1902.67	1339.33	3586.5	4739.78	3923	1231.56	1917.25	1435.46	3449.35	1900.33	1442.32	3253.12	1930.47	1618.26
Q4V328	GRAP1_HUMAN	GRIPAP1	GRIP1-associated protein 1	0.992869	1.30797	2	2	2	4216.64	3191.1	1890.74	2320.59	7160.54	4824.23	57027.4	113760	56899.3	38337.9	95053.2	1719.14	33106.3	29676.9	65209.5	41840.5	43520.2	72802.2
P25098	ARBK1_HUMAN	GRK2	Beta-adrenergic receptor kinase 1	0.998835	7.98258	10	150	93	24033.6	27217	25674.4	21654.7	20973.9	13497.7	106202	121797	64238.4	41589	78314.9	28502.2	40084.3	50851.2	63939.2	63293	59014.3	58942.1
P28799	GRN_HUMAN	GRN	Progranulin	0.998835	3.37268	6	56	56	19975.3	14215.1	21837.1	24072.9	15373.4	25653	31147.2	17843.1	15203.1	9608.97	13728.8	4675.93	21814.6	6581.06	10353.4	6335.05	8826.09	14379.8
Q9BQ67	GRWD1_HUMAN	GRWD1	Glutamate-rich WD repeat-containing protein 1	0.998835	3.58744	3	57	57	899.33	687.594	1137.51	1300.2	1072.2	1339.22	32418.1	35163.5	24873.5	11205.8	18219.8	5940.9	10702.8	22721.4	20874.3	5498.16	16215.7	11865.2
P06396	GELS_HUMAN	GSN	Gelsolin	0.997732	27.2379	24	1829	1809	109711	102155	47935.6	47547.4	210752	141437	2.92255e+06	3.02955e+06	2.28638e+06	1.49849e+06	1.95294e+06	577834	1.27939e+06	1.77042e+06	1.70529e+06	1.63511e+06	1.42086e+06	1.47818e+06
P09211	GSTP1_HUMAN	GSTP1	Glutathione S-transferase P	0.995892	12.8571	5	61	61	9630.89	6245.3	4827.85	18440.2	19347.3	6966.42	2968.15	3458.26	4142.27	2402.26	2522.34	871.922	2419.42	2321.19	1654.1	1492.49	1674.63	1774.31
P35269	T2FA_HUMAN	GTF2F1	General transcription factor IIF subunit 1	0.985229	6.18956	2	13	13	3062.15	3549.48	3789.25	2674.6	3252.99	2983.07	54448.2	46480.5	28979.2	17502.3	28052.8	12214.5	19245.5	23152.9	22621.6	20584	22905.7	21299.2
P13984	T2FB_HUMAN	GTF2F2	General transcription factor IIF subunit 2	0.998691	7.63052	3	50	50	10631.3	9841.83	5725.7	8041.78	9786.31	11881.5	57396.5	58709.5	26099.8	18024.1	47194.4	16618.5	26205.4	34946.6	52654.3	35322.8	50229.1	44382.4
P78347	GTF2I_HUMAN	GTF2I	General transcription factor II-I	0.998835	2.40481	6	45	45	2120.59	1702.25	2423.74	2306.04	3526.44	1881	39547.2	18567.1	5977.33	16225.6	37546.7	5794.42	16469	18901.9	20516.3	22925.1	25489.4	18038.9
P07305	H10_HUMAN	H1-0	Histone H1.0	0.998835	9.79381	3	30	30	9115.51	11452.9	9780.06	11752.2	3767.87	2610.05	6223.32	6916.14	38321.3	2517.07	1671.42	2490.51	2481.64	4962.1	3846.89	3938.84	3782.41	3428.89
P16401	H15_HUMAN	H1-5	Histone H1.5	0.998659	17.2566	4	224	222	51134.7	15055.2	3891.96	9086.98	99776.5	67244.9	24302	28341.9	16156.2	6072.85	11840.1	5103.86	7477.62	7153.75	11735.6	5218.46	14768.7	9711.96
Q8IUE6	H2A2B_HUMAN	H2AC21	Histone H2A type 2-B	0.99494	35.3846	5	815	55	88032	209288	51272.4	71760.6	66327.3	746584	10843.8	16131.7	16384.5	107159	14459.6	106063	14313.1	13183	15029.5	10275.9	15957.4	11131.1
P84243	H33_HUMAN	H3-3A	Histone H3.3	0.989432	46.3235	9	1382	11	3.06522e+06	3.47482e+06	5.04248e+06	4.22321e+06	6.80727e+06	2.44381e+06	508660	410654	484176	397292	505727	141348	210597	394354	423806	740753	316174	245519
Q5TEC6	H37_HUMAN	H3-7	Histone H3-7	0.987249	25.7353	7	1376	149	3.30991e+06	3.87947e+06	5.04952e+06	4.22113e+06	7.44129e+06	2.84684e+06	332896	224811	426947	328868	397565	92338.1	156650	335123	194721	678143	207972	111229
P68431	H31_HUMAN	H3C1	Histone H3.1	0.989174	46.3235	9	1382	11	3.08145e+06	3.48438e+06	5.04733e+06	4.22991e+06	6.81119e+06	2.44894e+06	515020	401249	485283	406751	507371	146318	223759	394784	446226	737907	312549	224927
Q71DI3	H32_HUMAN	H3C15	Histone H3.2	0.989433	46.3235	9	1391	20	3.06396e+06	3.47354e+06	5.04209e+06	4.22373e+06	6.8083e+06	2.44439e+06	609237	548561	521452	422122	528953	202456	350167	406201	746804	752523	566905	375570
P62805	H4_HUMAN	H4C1	Histone H4	0.998835	54.3689	10	3471	3471	1.32775e+07	1.42601e+07	7.30697e+06	1.30377e+07	2.89372e+07	2.28984e+07	4.27662e+06	4.03413e+06	3.30705e+06	1.05701e+06	1.3273e+06	619538	806446	1.11995e+06	1.448e+06	1.37375e+06	1.60723e+06	1.59341e+06
P40939	ECHA_HUMAN	HADHA	Trifunctional enzyme subunit alpha, mitochondrial	0.968886	1.17955	2	3	3	1495.98	740.08	2167.04	1231.99	3209.95	2367.29	17254.7	20693.5	48565.5	15030.6	38509.7	19276.8	83264.5	53814.8	21737.9	64681.5	13683.4	15894.2
Q92839	HYAS1_HUMAN	HAS1	Hyaluronan synthase 1	0.981418	1.38408	1	28	28	683.089	501.646	1850.57	722.608	218.255	222.927	112443	23261.6	47436.1	60378.3	15691.6	7694.48	8405.19	21536.3	59730.1	24341.8	11218.9	32681.1
O14929	HAT1_HUMAN	HAT1	Histone acetyltransferase type B catalytic subunit	0.996223	3.10263	1	7	7	981.861	1414.03	1000.51	1099.84	2507.64	1723.53	16893.1	22136.1	17953.9	5342.47	17210.9	6792.32	6412.39	15612.9	5463.55	6449.44	8337.47	4654.7
P69905	HBA_HUMAN	HBA1	Hemoglobin subunit alpha	0.998449	33.0986	5	420	385	544539	465207	47249.1	124488	859918	754299	156962	158931	88252.8	87706.1	93447.4	46789.8	80517	89462.4	76780.8	97777.8	64760.6	97717.2
P14317	HCLS1_HUMAN	HCLS1	Hematopoietic lineage cell-specific protein	0.998835	13.5802	8	81	81	10741.9	11246.2	12900.1	11520.2	16262.9	19276.3	273627	199182	155350	84315	194288	77827.1	225005	178886	263245	233270	275331	174560
Q7Z4V5	HDGR2_HUMAN	HDGFL2	Hepatoma-derived growth factor-related protein 2	0.993764	4.02385	4	69	68	7659.19	6232.46	8440.54	7218.74	2357.7	3921.32	114346	146918	95359	42186	86833.9	28039	87012.1	76119.3	88607.6	66549.9	79565.3	67292.4
Q00341	VIGLN_HUMAN	HDLBP	Vigilin	0.998835	4.96845	16	205	205	10067.7	8714.14	9571.19	10109.1	9841.69	13005.8	155162	170243	110959	59350.7	94235.6	42373.1	67814	74529.8	88569.5	98247.8	87355	97242.9
P14210	HGF_HUMAN	HGF	Hepatocyte growth factor	0.997241	1.0989	1	18	18	3.08028	21.2055	0	53.7409	39.805	7.75612	11.5194	149.961	45.9696	91.2739	184.969	0.0257649	44.1914	0	281.476	23.7262	18.6205	12.8659
P49773	HINT1_HUMAN	HINT1	Adenosine 5'-monophosphoramidase HINT1	0.9978	5.55556	1	22	22	19031.3	13849.1	9503.18	13803.6	15863.9	15888.2	7755.93	8466.5	24766.4	9659.75	15165.7	10869.7	10328	13457.6	13052.4	14920.4	8685.4	13081.8
P04439	HLAA_HUMAN	HLA-A	HLA class I histocompatibility antigen, A alpha chain	0.994418	8.21918	5	122	89	10053.2	15222.7	7685.51	8872.2	9261.62	6400.25	9820.8	7676.6	9673.26	5467.86	5090.3	3464.18	4373.85	6279.18	5426.13	5145.27	4175.61	4878.82
P10321	HLAC_HUMAN	HLA-C	HLA class I histocompatibility antigen, C alpha chain	0.991894	6.01093	6	72	28	10710.8	7813.09	7015.73	6921.17	5291.69	6911.06	4328.62	3981	4885.24	2970.72	3289.31	2251.98	2885.21	1726.63	2164.27	3414.38	2439.87	3547.63
P17096	HMGA1_HUMAN	HMGA1	High mobility group protein HMG-I/HMG-Y	0.998096	23.3645	2	40	40	6596.3	7853.22	10833.3	6615.91	3651.91	4651.46	139846	107520	43766.9	33537.2	86046.5	16486.5	52420.9	47789.8	52208.2	65546.4	51449.6	40186.2
P09429	HMGB1_HUMAN	HMGB1	High mobility group protein B1	0.998693	26.5116	6	364	118	13923.5	15746.3	10300.5	7840.05	12943.9	10441.1	992759	971425	442155	359091	675941	207661	376922	409478	481642	395476	525998	452430
P26583	HMGB2_HUMAN	HMGB2	High mobility group protein B2	0.998835	33.0144	6	346	233	52239.5	65410.9	99161.5	92461.8	133737	66824	1.22428e+06	1.17068e+06	522481	293994	507482	165255	499346	566276	525972	592401	739157	503516
O15347	HMGB3_HUMAN	HMGB3	High mobility group protein B3	0.986421	6	1	15	15	1395.49	949.795	302.67	177.302	62.2628	381.386	5931.1	13760.9	16854.6	9901.75	15802.9	4773.61	9030.91	15593	4607.01	14111	3985.98	5199.71
Q8TB92	HMGC2_HUMAN	HMGCLL1	3-hydroxy-3-methylglutaryl-CoA lyase, cytoplasmic	0.97889	1.62162	1	28	28	1259.36	2609.07	925.533	491.177	1264.77	468.138	384.96	1720.66	4666.04	1058.64	1008.6	1052.74	625.773	1062.37	1059.96	517.97	756.313	805.179
P09601	HMOX1_HUMAN	HMOX1	Heme oxygenase 1	0.988566	3.81944	1	3	3	267.703	892.468	421.883	575.413	584.378	828.08	4308.11	3933.31	2742.43	3968.75	899.46	416.613	1273.93	712.942	3014.09	781.775	1944.15	1600.49
Q13151	ROA0_HUMAN	HNRNPA0	Heterogeneous nuclear ribonucleoprotein A0	0.998835	23.2787	5	127	127	11550.5	11118.1	6011.48	10221.7	23455	16299.3	1.01381e+06	715023	552367	221414	347583	133607	262754	283299	259482	530265	394273	302960
P09651	ROA1_HUMAN	HNRNPA1	Heterogeneous nuclear ribonucleoprotein A1	0.997045	41.129	17	2385	214	347836	195524	213866	261450	303361	372829	9.13937e+06	8.60354e+06	3.54504e+06	3.36399e+06	5.52986e+06	2.31389e+06	4.35508e+06	4.43537e+06	3.88228e+06	4.85834e+06	4.04313e+06	4.08017e+06
P22626	ROA2_HUMAN	HNRNPA2B1	Heterogeneous nuclear ribonucleoproteins A2/B1	0.998833	50.7082	20	3023	3020	261859	143578	131148	170474	147148	184205	1.26317e+07	1.35043e+07	4.53842e+06	5.03363e+06	4.28307e+06	2.39061e+06	4.42278e+06	4.7091e+06	5.96002e+06	3.9267e+06	5.24625e+06	4.95116e+06
P51991	ROA3_HUMAN	HNRNPA3	Heterogeneous nuclear ribonucleoprotein A3	0.99609	26.9841	13	1074	1031	63996.6	44573.9	65217	63502.3	48318.8	57291.4	1.85757e+06	1.53394e+06	693042	565291	1.00883e+06	278872	789496	605036	874846	829178	757361	742258
Q99729	ROAA_HUMAN	HNRNPAB	Heterogeneous nuclear ribonucleoprotein A/B	0.998835	11.747	6	450	236	6034.44	5106.58	5520.91	5679.58	6579.61	3547.07	439690	427000	254867	180719	291983	98544.4	185683	179793	172874	224103	230217	172793
P07910	HNRPC_HUMAN	HNRNPC	Heterogeneous nuclear ribonucleoproteins C1/C2	0.998835	16.6667	10	578	402	37962.6	47896.7	33860.3	42818.4	20284.6	38261.1	229870	219615	91176.8	80396.3	131364	30654.5	70478.4	77051.8	141279	79497	98453.8	114374
Q14103	HNRPD_HUMAN	HNRNPD	Heterogeneous nuclear ribonucleoprotein D0	0.998796	21.6901	9	917	651	37608.2	28243.3	25289.4	26326	24319.3	46664.7	1.25168e+06	1.18865e+06	569487	562876	575173	277075	527845	412038	547671	556548	504339	472120
O14979	HNRDL_HUMAN	HNRNPDL	Heterogeneous nuclear ribonucleoprotein D-like	0.998792	20.9524	8	992	512	32877.7	31915.6	53617.7	37310.5	31107.9	27726	2.68464e+06	2.8848e+06	1.07464e+06	1.26471e+06	1.0803e+06	550514	593275	860805	990803	675959	994768	911869
P52597	HNRPF_HUMAN	HNRNPF	Heterogeneous nuclear ribonucleoprotein F	0.998835	17.5904	9	540	189	17577.3	18192.2	18415.6	14488.3	25194.8	27008.5	2.61325e+06	1.91921e+06	1.38415e+06	1.16256e+06	1.34377e+06	412228	1.30113e+06	1.11973e+06	1.07001e+06	1.02508e+06	1.30968e+06	1.13623e+06
P31943	HNRH1_HUMAN	HNRNPH1	Heterogeneous nuclear ribonucleoprotein H	0.998192	35.8575	14	1383	263	55893.2	45641	42817.7	36565.8	60974.1	65151.4	6.73678e+06	6.20491e+06	4.03185e+06	2.82246e+06	2.98212e+06	1.13196e+06	2.51043e+06	2.69946e+06	3.13933e+06	2.82148e+06	3.32067e+06	2.92909e+06
P55795	HNRH2_HUMAN	HNRNPH2	Heterogeneous nuclear ribonucleoprotein H2	0.997835	21.1581	10	956	4	29033.7	21807.7	23176.1	18550.3	37757.9	40702.7	4.7452e+06	4.63069e+06	2.89187e+06	1.74766e+06	1.84944e+06	686987	1.35772e+06	1.70354e+06	2.44853e+06	2.06888e+06	2.1791e+06	1.975e+06
P31942	HNRH3_HUMAN	HNRNPH3	Heterogeneous nuclear ribonucleoprotein H3	0.998835	20.2312	8	482	358	7737.48	7147.73	11121.1	5232.94	12675.1	11697.9	702711	847940	420374	263145	297048	88496.1	230673	264504	388531	335179	449424	399455
P61978	HNRPK_HUMAN	HNRNPK	Heterogeneous nuclear ribonucleoprotein K	0.998835	45.7883	21	4761	4761	166265	121324	141316	129344	190806	201505	1.71921e+07	16882159	9.68569e+06	7.7388e+06	7.57492e+06	3.53701e+06	5.30809e+06	6.62524e+06	8.02589e+06	8.20208e+06	7.17979e+06	7.53835e+06
P14866	HNRPL_HUMAN	HNRNPL	Heterogeneous nuclear ribonucleoprotein L	0.998038	32.4278	18	617	598	46051.1	35796.7	29832.4	27742.1	44504.2	34464.6	2.05422e+06	2.18548e+06	1.06904e+06	861412	1.34028e+06	419145	1.11087e+06	1.00846e+06	1.00915e+06	1.01221e+06	1.02005e+06	951505
P52272	HNRPM_HUMAN	HNRNPM	Heterogeneous nuclear ribonucleoprotein M	0.998835	13.4247	16	256	256	12609.1	10266.4	25074.4	8687.21	15722.3	13245.7	192644	145583	126300	73700.6	107777	69600.1	101899	92703.6	116164	117944	120512	124879
Q00839	HNRPU_HUMAN	HNRNPU	Heterogeneous nuclear ribonucleoprotein U	0.99828	16.9697	16	742	730	75325	44224	40665.5	55525.7	66823.9	91510.1	821002	820155	398087	287062	358109	177457	290154	320745	378230	147498	321578	294226
Q9BUJ2	HNRL1_HUMAN	HNRNPUL1	Heterogeneous nuclear ribonucleoprotein U-like protein 1	0.995807	5.95794	9	110	98	19997.9	11226.5	15783.2	10246.9	25452.8	22196.4	150322	144825	97762.6	48102.2	83053.1	39668.9	62775.5	71410.1	72498.5	53100.6	54195.4	66392.3
Q5SSJ5	HP1B3_HUMAN	HP1BP3	Heterochromatin protein 1-binding protein 3	0.998835	1.62749	4	15	15	4965.75	6707.12	10744.6	5900.94	1675.45	1191.88	580.948	3731.43	2045.92	1822.51	689.829	1320.36	1540.05	1152.81	1520.75	2177.6	314.056	1336.73
P37235	HPCL1_HUMAN	HPCAL1	Hippocalcin-like protein 1	0.990017	16.0622	4	43	5	11593.2	12859.5	8527.22	7458.5	10820.8	8965.58	243373	172674	105289	88434.1	107401	28313.4	63867.6	85753.2	93975.1	47489.6	120561	96339
Q99714	HCD2_HUMAN	HSD17B10	3-hydroxyacyl-CoA dehydrogenase type-2	0.991308	3.06513	2	2	2	324.744	317.481	563.947	295.348	385.416	491.766	4603.49	9210.4	3315.6	2829.18	6700.88	1197.55	1830.87	3062.52	4895.05	3570.24	4494.25	3000.88
P07900	HS90A_HUMAN	HSP90AA1	Heat shock protein HSP 90-alpha	0.997101	39.7541	36	3702	673	1.02898e+06	883084	328440	805637	1.46481e+06	1.24329e+06	2.08773e+06	2.22073e+06	1.26645e+06	862213	1.03285e+06	279954	528275	700042	1.01006e+06	933217	835398	909938
P08238	HS90B_HUMAN	HSP90AB1	Heat shock protein HSP 90-beta	0.997601	57.0442	46	5971	2085	1.5936e+06	1.25797e+06	823689	1.49104e+06	2.03524e+06	1.59725e+06	7.1131e+06	7.67545e+06	3.79545e+06	3.40684e+06	3.64617e+06	1.4816e+06	2.58227e+06	2.5709e+06	4.02852e+06	2.67513e+06	2.88649e+06	3.24028e+06
Q58FF8	H90B2_HUMAN	HSP90AB2P	Putative heat shock protein HSP 90-beta 2	0.995901	24.4094	12	1336	82	437093	292084	190957	388667	732029	556140	2.95778e+06	3.24253e+06	1.4771e+06	1.08029e+06	1.01814e+06	395141	629124	725470	1.41076e+06	1.0277e+06	1.01293e+06	1.15989e+06
P14625	ENPL_HUMAN	HSP90B1	Endoplasmin	0.997678	14.944	20	650	316	210270	162825	129657	275015	358897	233052	164926	190950	705330	89434.1	145998	171879	86316.9	118328	98495.8	82511.4	102337	114009
P11021	BIP_HUMAN	HSPA5	Endoplasmic reticulum chaperone BiP	0.998829	16.055	19	590	218	28435	24857.8	43404.4	24403.3	23545.1	25229.1	2.47522e+06	2.62167e+06	1.1823e+06	1.14328e+06	1.46675e+06	312933	1.07776e+06	1.07386e+06	1.30878e+06	830828	1.25329e+06	926028
P11142	HSP7C_HUMAN	HSPA8	Heat shock cognate 71 kDa protein	0.998831	53.5604	32	3590	1993	527469	382998	341099	463380	575440	447588	7.85808e+06	7.06252e+06	4.31822e+06	3.22975e+06	4.70055e+06	1.28502e+06	3.96073e+06	3.77284e+06	4.00937e+06	3.1631e+06	3.80181e+06	3.42024e+06
P38646	HSPA9_HUMAN	HSPA9	Stress-70 protein, mitochondrial	0.998835	5.74374	5	65	65	2802.44	2132.27	1962.26	1770.35	2843.71	2364.74	30819.1	29584.2	18156.8	12639.3	13047.1	10380.7	12985.8	17358.3	21069	4716.32	15499.1	7639.56
P04792	HSPB1_HUMAN	HSPB1	Heat shock protein beta-1	0.998835	81.9512	14	2017	2017	792229	669974	280798	668750	1.56239e+06	539929	7.50033e+06	8.16534e+06	5.19039e+06	4.38404e+06	6.59061e+06	1.75658e+06	4.59299e+06	3.69377e+06	4.7788e+06	4.38376e+06	3.87109e+06	3.63943e+06
P10809	CH60_HUMAN	HSPD1	60 kDa heat shock protein, mitochondrial	0.998835	16.7539	14	273	273	44499.1	35712.5	34330.6	24360.7	10932.2	30135.4	45708.8	37664.2	402151	28956.9	37422.4	21863.5	25506.4	17905.2	28279.1	21784.4	22264	23570.3
P41252	SYIC_HUMAN	IARS1	Isoleucine--tRNA ligase, cytoplasmic	0.998835	18.7797	34	880	880	28837.3	31041.7	28059.4	25236.9	33185.1	29230.2	722094	842379	360320	348253	532486	231557	445089	419512	405613	335811	393797	356812
O75874	IDHC_HUMAN	IDH1	Isocitrate dehydrogenase [NADP] cytoplasmic	0.96323	3.1401	1	1	1	2306.52	1416.2	3277.58	2492.75	2777.36	3647.45	4334.35	9261.13	22443.7	2485.7	7842.67	8038.57	4800.22	3726.06	300.409	8308.53	1657.96	2691.83
P13284	GILT_HUMAN	IFI30	Gamma-interferon-inducible lysosomal thiol reductase	0.974188	8	4	142	134	10790.4	14251.7	19015.1	21855.2	62336.8	18641.1	3369.22	3433.42	1730.88	2343.82	2780.78	1460.44	2720.85	3437.07	3618.9	3329.43	3143.88	3246.45
Q9Y6M1	IF2B2_HUMAN	IGF2BP2	Insulin-like growth factor 2 mRNA-binding protein 2	0.995486	6.01002	7	47	46	7428.33	3412.64	3755.61	4684.86	5515	33580.7	45247.9	43003	25422.1	18249.5	56830.1	68744	32209.4	36096.1	38859.9	21704.4	44780.4	48169.4
P11717	MPRI_HUMAN	IGF2R	Cation-independent mannose-6-phosphate receptor	0.998835	1.40506	4	18	18	5634.87	575.319	384.627	1060.7	1630.16	566.993	7564.85	290.646	6353.1	1015.37	1180.01	549.772	414.182	4340.01	3915.14	3984.17	628.813	162.333
P18065	IBP2_HUMAN	IGFBP2	Insulin-like growth factor-binding protein 2	0.972057	2.76923	1	1	1	974.084	648.476	575.084	689.484	519.019	615.102	423.86	850.265	452.012	155.874	474.474	168.273	280.96	353.274	316.104	188.952	287.499	439.746
P17936	IBP3_HUMAN	IGFBP3	Insulin-like growth factor-binding protein 3	0.998835	6.52921	8	55	55	1.74326e+06	1.47651e+06	1.30738e+06	1.83473e+06	652156	876121	20070.1	41845.9	62134.7	10200.9	47775.6	17924.6	56925	32876.2	27480.5	46271.9	35186.1	46215.5
P01584	IL1B_HUMAN	IL1B	Interleukin-1 beta	0.991198	4.08922	1	3	3	1381.59	1541.23	1082.15	744.828	1215.77	1167.08	24277.5	28584.6	10707.5	8924.89	14428.4	5964.25	11973.8	17550.7	10211.4	12622.7	12517.9	13067.6
Q96RQ9	OXLA_HUMAN	IL4I1	L-amino-acid oxidase	0.998835	23.8095	24	1000	1000	352784	334117	221904	191641	194315	237451	97821	76234.3	1.83928e+06	44746.3	674244	165287	1.1323e+06	636705	65146.3	801352	55056.5	43153.7
Q12905	ILF2_HUMAN	ILF2	Interleukin enhancer-binding factor 2	0.998835	6.15385	5	155	155	487.713	414.689	643.512	449.135	585.761	587.503	32725.2	16793.2	7002.42	9890.74	13510.6	701.201	1684.97	3761.11	11957.3	4565.75	8758.69	12518.7
Q12906	ILF3_HUMAN	ILF3	Interleukin enhancer-binding factor 3	0.998788	8.83669	12	254	221	7956.89	7021.33	8759.02	6586.1	9088.36	8063.26	150344	119504	58393.6	58848.4	127425	50201.7	90486.9	80909.5	115074	66368.9	120479	116827
Q13418	ILK_HUMAN	ILK	Scaffold protein ILK	0.998835	13.2743	14	189	189	5252.88	6624.38	6451.41	4666.63	5137.53	4520.05	260108	278259	159669	46815.4	78951.3	38335.8	84222.4	113052	84144	169089	100598	125458
P20839	IMDH1_HUMAN	IMPDH1	Inosine-5'-monophosphate dehydrogenase 1	0.9857	3.6965	5	43	12	8416.19	3611.23	4966.13	4094.01	5132.35	5358.19	30865.7	43943.4	18740.9	14489.4	19712.1	7866.39	16646.3	21002.1	24043.7	14049.2	20713.1	17161.6
P12268	IMDH2_HUMAN	IMPDH2	Inosine-5'-monophosphate dehydrogenase 2	0.998835	23.93	17	579	548	38368	20842.3	54961.2	28711.8	41187.5	58524.8	598753	637935	297723	266201	322823	108619	170386	237224	301631	136399	243538	257590
Q92835	SHIP1_HUMAN	INPP5D	Phosphatidylinositol 3,4,5-trisphosphate 5-phosphatase 1	0.993014	3.36417	9	88	86	1906.72	1362.07	2780.05	1275.27	1924.27	1354.61	36413.1	32393.8	20404.8	15605.4	12650.8	4298.71	6823.29	4953.54	15331.4	7241.54	13970.6	13545
O15357	SHIP2_HUMAN	INPPL1	Phosphatidylinositol 3,4,5-trisphosphate 5-phosphatase 2	0.985674	2.22576	7	28	26	10019.2	11917.9	12458.2	9252.81	16244	20936.9	57800.7	56255.9	12558.1	32034.2	29677.5	9208	21858.1	20841.3	42672.2	13405.9	32225.4	34464.1
O95373	IPO7_HUMAN	IPO7	Importin-7	0.998137	0.867052	4	6	6	38.5388	51.6449	112.483	74.4397	149.562	134.699	194.243	0	4.98588	0	0	0	78.0903	11.9524	4.92754	236.125	0	292.006
P46940	IQGA1_HUMAN	IQGAP1	Ras GTPase-activating-like protein IQGAP1	0.998615	28.6059	56	1732	1683	401720	381941	68589.6	72068.4	252009	201744	2.92286e+06	3.12623e+06	1.68273e+06	1.30224e+06	1.28004e+06	549791	952272	1.07404e+06	1.39276e+06	802223	1.18726e+06	1.22222e+06
Q13576	IQGA2_HUMAN	IQGAP2	Ras GTPase-activating-like protein IQGAP2	0.99306	1.52381	3	53	12	1951.87	3464.2	2928.28	3219.79	1839.13	2318.52	77449.1	50351.7	48848	18689.3	28839	18486.4	12933.5	34614.2	31778.2	34570.7	33588.5	36000.1
Q12912	IRAG2_HUMAN	IRAG2	Inositol 1,4,5-triphosphate receptor associated 2	0.987857	1.44144	1	194	194	355.611	436.807	793.805	392.614	2233.95	2498.97	453645	308390	91221.5	81451.7	157256	46194.7	77671.5	83375.5	65762.3	114184	78092.9	214528
Q7Z5L9	I2BP2_HUMAN	IRF2BP2	Interferon regulatory factor 2-binding protein 2	0.998835	2.72572	4	22	22	773.037	393.527	672.053	2196.49	992.492	2827.79	4217.08	4477.34	4287.67	4642.81	4750.91	3483.1	6094.41	4706.81	5785.28	7395.03	3235.79	2722.22
Q13568	IRF5_HUMAN	IRF5	Interferon regulatory factor 5	0.998835	2.40964	1	1	1	48.293	111.469	111.435	148.425	71.5463	145.227	1579.22	1261.86	2049.8	923.661	178.71	214.997	591.393	784.906	679.796	323.146	542.214	589.416
P08648	ITA5_HUMAN	ITGA5	Integrin alpha-5	0.998835	2.09724	3	20	20	6079.1	4082.05	6733.48	4346.43	6914.5	6104.81	132011	164903	70657.1	41951.1	107835	35983.3	81526.3	83480.2	99689.6	80331	80651.9	85331.9
P20701	ITAL_HUMAN	ITGAL	Integrin alpha-L	0.983345	0.854701	1	7	7	357.043	865.717	1437.25	476.375	736.493	1244.3	55562.5	58186.2	12329.9	12485	38865	7443.66	15645	17325.7	13005.1	26865.2	8759.98	21324.5
P05556	ITB1_HUMAN	ITGB1	Integrin beta-1	0.981661	2.38095	2	11	11	22266.6	30626.5	3948.51	5298.35	56319.5	48540.8	32139.7	37680.1	62317.8	51608.6	42218.2	27245.8	29372.6	31037.3	19909	24885.9	23508.9	22638
P05107	ITB2_HUMAN	ITGB2	Integrin beta-2	0.997367	11.9636	9	67	45	37515.4	20351.8	18821.5	19325.4	27188.4	29115.3	364991	289211	142920	97079.4	215669	50680.6	149736	150552	170304	148258	130789	172716
P18084	ITB5_HUMAN	ITGB5	Integrin beta-5	0.984534	1.12641	1	16	16	1006.48	425.207	288.822	408.907	1253.04	1287.54	13052.2	2537.44	2205.09	3733.5	5743.63	3097.76	3562	5566.59	2277.65	5969.52	5734.01	1889.2
P19823	ITIH2_HUMAN	ITIH2	Inter-alpha-trypsin inhibitor heavy chain H2	0.998835	6.97674	6	293	293	142128	166265	27646.5	55366	187705	126839	21717.4	21598.9	21671.6	13884.5	22682.7	8261.21	11699.1	17976.8	16843.5	8962.47	20015.6	18183.2
Q06033	ITIH3_HUMAN	ITIH3	Inter-alpha-trypsin inhibitor heavy chain H3	0.998394	1.46067	4	47	47	18866.4	16350.9	2483.58	7419.15	25965.4	9699.04	10590.6	20504.5	4342.13	4206.92	13196.1	2075.7	4783.85	6575.86	6461.03	7846.5	9323.53	7899.09
Q14624	ITIH4_HUMAN	ITIH4	Inter-alpha-trypsin inhibitor heavy chain H4	0.993545	2.04301	3	24	24	30104.4	33956.7	14136.5	7650.87	2228.45	8748.72	2239.59	2654.55	23593.1	1597.81	1728.64	912.298	2734.33	1405.65	2006.64	1707.36	2126.63	2305.35
Q9Y287	ITM2B_HUMAN	ITM2B	Integral membrane protein 2B	0.998781	4.88722	2	26	26	1175.18	2693.92	1097.98	1920.96	3359.1	2484.38	585.485	634.865	389.028	517.499	923.173	368.664	305.636	660.343	713.331	203.564	436.872	390.58
Q15046	SYK_HUMAN	KARS1	Lysine--tRNA ligase	0.998835	1.84255	9	71	71	96.5201	178.124	312.647	113.006	142.234	242.321	3055.66	5405.45	4363.97	1739.55	1029.21	231.619	1267.6	2036.73	1113.02	336.998	5095.08	3721.42
Q8IYT4	KATL2_HUMAN	KATNAL2	Katanin p60 ATPase-containing subunit A-like 2	0.998835	2.23048	1	104	104	288.548	53.8438	174.553	270.533	169.554	61.8515	52881.6	3265.2	1156.05	2540.56	1825.09	84.9525	575.13	471.386	1518.33	369.622	10685.7	102.48
Q8NAB2	KBTB3_HUMAN	KBTBD3	Kelch repeat and BTB domain-containing protein 3	0.995648	1.14379	1	194	194	168.098	187.044	153.4	331.582	5.67681	127.335	716978	484376	395664	123859	162202	55786.4	24393.2	17577.1	129317	179147	288389	195466
Q13303	KCAB2_HUMAN	KCNAB2	Voltage-gated potassium channel subunit beta-2	0.994432	13.624	8	70	69	7093.35	10901.1	5848.15	6017.89	27042.5	24197.2	346665	343241	189882	156315	199860	87313	171906	188839	141584	80701.9	192036	154741
Q7LBC6	KDM3B_HUMAN	KDM3B	Lysine-specific demethylase 3B	0.994861	0.851789	1	6	6	1163.01	614.596	963.431	726.597	770.46	747.233	10672.6	8642.09	3720.13	3114.71	4864.96	1600.5	4345.25	4366.53	5631.94	2023.61	4869.41	4431.04
Q07666	KHDR1_HUMAN	KHDRBS1	KH domain-containing, RNA-binding, signal transduction-associated protein 1	0.998783	13.3183	6	139	121	13117.8	12926.6	7798.23	9167.07	6983.31	10874	169514	202791	103772	121655	131440	77531.8	127258	111403	138866	91605.3	115154	142938
Q92945	FUBP2_HUMAN	KHSRP	Far upstream element-binding protein 2	0.998517	10.1266	12	304	302	8083.99	7499.16	4826.16	6198.68	18358.6	8373.49	111140	131119	73636.1	70743.4	63610.9	25388.7	46692.4	52871.4	53923.6	64410.1	69831	56624.3
Q8IV33	K0825_HUMAN	KIAA0825	Uncharacterized protein KIAA0825	0.986704	0.627451	1	20	20	3624.59	2777.89	1148.04	1234.78	3635.28	2942.23	31717.6	11311.1	8619.86	4965.05	4811.86	236.787	2038.12	259.7	6202.51	207.389	5853.57	6951.46
P33176	KINH_HUMAN	KIF5B	Kinesin-1 heavy chain	0.998835	14.1225	19	286	230	18417.5	17084.8	18067.9	18783.5	22355.1	19408.6	694950	612499	325316	225067	424789	144709	314787	289531	488797	310774	413696	410195
P52292	IMA1_HUMAN	KPNA2	Importin subunit alpha-1	0.998835	9.4518	6	61	61	7830.65	3461.85	2909.45	3228.32	3486.72	1070.56	21605.2	16887.2	16876.7	4541.68	7894.1	3135.73	6877.2	6323.21	12877.7	5678.3	15589.5	11015.7
O00629	IMA3_HUMAN	KPNA4	Importin subunit alpha-3	0.980927	1.53551	1	3	3	1022.58	879.725	552.064	880.158	853.224	959.617	16012.8	36304.9	21607.4	12535.1	28519	8400.58	23337.6	19839	23432.1	16027.2	35885.7	35638.3
Q14974	IMB1_HUMAN	KPNB1	Importin subunit beta-1	0.998835	26.8265	20	691	691	42460.8	43196.3	27559.6	26607.1	32765.1	27460.6	1.29308e+06	1.18504e+06	732594	538453	812720	344115	595550	769212	692350	731573	915250	831474
P04264	K2C1_HUMAN	KRT1	Keratin, type II cytoskeletal 1	0.998834	50.3106	30	5076	4123	3.93199e+06	4.66702e+06	1.7227e+06	1.99695e+06	4.66965e+06	3.02603e+06	5.15234e+06	5.7778e+06	3.37279e+06	2.78503e+06	2.92023e+06	648376	1.82375e+06	1.60096e+06	2.20318e+06	1.06728e+06	2.3531e+06	1.515e+06
P13645	K1C10_HUMAN	KRT10	Keratin, type I cytoskeletal 10	0.998574	59.2466	34	3621	2610	3.05676e+06	3.55098e+06	1.39998e+06	1.63415e+06	3.72592e+06	2.1972e+06	1.37967e+06	1.34178e+06	1.38271e+06	749244	880850	261717	566659	519703	766319	452914	655175	481952
P02533	K1C14_HUMAN	KRT14	Keratin, type I cytoskeletal 14	0.998322	28.6017	20	885	20	642034	438523	342109	247520	513679	413504	104358	105862	327368	60819.2	60256.5	29358.2	68854	57406.5	85799.8	65828.5	77901.6	82309.8
P35908	K22E_HUMAN	KRT2	Keratin, type II cytoskeletal 2 epidermal	0.998061	32.8638	27	2313	1164	1.9299e+06	2.54216e+06	630124	743047	1.88619e+06	1.51519e+06	1.42858e+06	1.06779e+06	1.14891e+06	286317	612413	156152	154382	238222	459182	799813	445048	354426
P13647	K2C5_HUMAN	KRT5	Keratin, type II cytoskeletal 5	0.996913	17.1186	21	698	202	152253	193489	93760.6	77027	169831	107630	94808.9	88347	32607.9	53938.3	46132.5	23115.5	41114	47030.1	61601.3	57769.9	55525.4	66208.2
P35527	K1C9_HUMAN	KRT9	Keratin, type I cytoskeletal 9	0.998835	49.5987	27	2333	2139	1.53576e+06	1.44262e+06	648625	794863	1.25311e+06	1.06633e+06	1.67851e+06	1.14858e+06	1.28204e+06	1.2258e+06	1.28615e+06	254833	807399	553846	402768	448977	562169	317752
Q86UP2	KTN1_HUMAN	KTN1	Kinectin	0.995684	3.02137	6	14	14	2275.84	1631.92	2132.75	1662.21	2726.15	2523.53	71687.6	53798.1	24138.9	13817.1	20262.4	8347.7	17617.6	21480.9	14692.2	38678.5	26378.4	11403.2
P11279	LAMP1_HUMAN	LAMP1	Lysosome-associated membrane glycoprotein 1	0.98969	4.79616	3	10	10	1702.49	1333.43	1173.89	1783.52	2543.35	2101.11	79602.4	60427.6	40804.6	20425.5	60194.4	21929.3	34589	41525.9	42448.3	35074.3	45957.2	51972.2
Q9P2J5	SYLC_HUMAN	LARS1	Leucine--tRNA ligase, cytoplasmic	0.998835	19.2177	27	575	575	27524.8	24907.7	20813	19810.8	30995.7	29412.5	540799	579314	293769	243324	286382	115531	229899	216532	309533	151371	230577	218742
P13796	PLSL_HUMAN	LCP1	Plastin-2	0.998835	35.2472	25	794	612	54025.3	51482.5	50756.4	61453.2	63193.8	43024.5	333077	334860	152562	124608	176620	76650.8	165565	149867	187695	121143	136343	177071
Q13094	LCP2_HUMAN	LCP2	Lymphocyte cytosolic protein 2	0.991742	1.31332	3	8	8	9.97612	0.806109	17.1337	2.17625	2.05723	13.9904	952.802	0.233031	1.29761	1.45728	0	0	20.6871	44.4984	25.7641	9.91846	95.3623	0
P00338	LDHA_HUMAN	LDHA	L-lactate dehydrogenase A chain	0.996402	9.93976	7	225	91	10966.9	9951.85	5004.67	5284.02	2205.57	4660.09	50118.7	51853.7	19759.4	19202.5	29683.7	20228.9	36847.4	34934.9	20188.7	39389.4	13114.1	33903.6
P07195	LDHB_HUMAN	LDHB	L-lactate dehydrogenase B chain	0.997198	13.7725	10	309	175	17706.8	17454.6	17870.3	20859.9	20807.1	18583.4	46635.5	58576.8	7304.66	6879.91	17364.6	9605.21	14971.7	16768.9	21562.3	33709	27820.6	22904.6
P09382	LEG1_HUMAN	LGALS1	Galectin-1	0.998835	58.5185	7	853	853	84606	63901.6	41475.1	74159.5	114959	97496.1	1.16393e+06	1.06785e+06	468503	464276	530278	109107	260259	299939	642245	457633	539535	514092
P17931	LEG3_HUMAN	LGALS3	Galectin-3	0.998413	7.2	4	55	55	3589.82	2209.61	1383.76	1402.45	2811.72	3010.84	74568	82864.9	42564.4	17346.7	32545.8	16510.3	18153.6	25039	31598.9	32753.3	37095.5	31019.4
Q08380	LG3BP_HUMAN	LGALS3BP	Galectin-3-binding protein	0.968234	1.02564	4	5	5	1479.87	4573.86	2992	2679.62	802.888	334.658	11739.3	7600.69	6083.58	9008.52	3254.29	698.733	1345.11	396.217	6041.87	52.4076	3377.4	4190.64
O00182	LEG9_HUMAN	LGALS9	Galectin-9	0.998506	6.19718	3	27	14	3740.61	3537.06	2362.96	1712.35	5143.47	3960.77	75210.1	84863.8	37888.1	44051.8	60093.2	38736.2	85144.7	40132.5	64334	36356.1	93201	110720
P48059	LIMS1_HUMAN	LIMS1	LIM and senescent cell antigen-like-containing domain protein 1	0.998716	11.3846	5	108	85	3595.05	4595.59	3708.66	2741.95	3145	3957.7	93631.4	68643.4	41582.8	44974.2	75098.3	17569.8	58037.6	53062.4	56754.1	34305.3	60424.5	54660.1
P38571	LICH_HUMAN	LIPA	Lysosomal acid lipase/cholesteryl ester hydrolase	0.997598	2.75689	2	4	4	1932.08	4357.12	3436.48	5533.27	10458	6136.09	10536.2	8125.07	3032.01	2915.68	4109.98	2409.25	4159.24	3655.58	5938.84	1714.88	6426.77	5885.32
Q12907	LMAN2_HUMAN	LMAN2	Vesicular integral-membrane protein VIP36	0.998835	2.52809	2	5	5	1806.26	2303.2	2102.1	1754.04	1913.64	2061.44	48959.3	49258.5	16504.1	19219.1	31822.4	13468.5	25151.7	20898.8	40665.8	28199.5	35059.9	31128.3
P02545	LMNA_HUMAN	LMNA	Prelamin-A/C	0.998835	40.9639	36	2474	2328	330950	164443	124939	158458	118195	138677	2.46722e+06	2.38842e+06	1.4074e+06	954553	1.01768e+06	381055	900081	952981	1.10935e+06	1.16542e+06	1.05975e+06	1.06347e+06
P20700	LMNB1_HUMAN	LMNB1	Lamin-B1	0.998835	10.2389	9	202	56	26208.7	18346.6	13594.9	12410.1	8391.5	17690.2	157158	149551	130459	76287.3	100024	59936.8	116469	117006	68536.9	132319	63457.3	78716
P06858	LIPL_HUMAN	LPL	Lipoprotein lipase	0.998835	21.2632	12	315	315	83818.4	62465.7	25448.4	55325.6	62629.4	51190.4	28204.2	36052.5	21574.6	11848.8	22729.9	11831.2	13696.6	16209.6	17775.2	15617.5	13518.2	17457.3
Q8N1G4	LRC47_HUMAN	LRRC47	Leucine-rich repeat-containing protein 47	0.998835	15.952	10	135	135	3880	5235.18	3336.66	3801.07	4433.41	4859.65	159741	106438	87180.9	45215.7	65901.6	23347.9	61103.1	66355.7	80614.7	70397.4	75409.9	69007
Q32MZ4	LRRF1_HUMAN	LRRFIP1	Leucine-rich repeat flightless-interacting protein 1	0.996597	2.72277	4	8	8	884.403	1548.66	2112.6	1174.59	1075.8	779.412	11813.6	20111.7	24641.9	2436.62	13514.3	5621.84	11661.2	10867	11251.6	10132.7	14866.5	16525.9
P62310	LSM3_HUMAN	LSM3	U6 snRNA-associated Sm-like protein LSm3	0.998834	11.7647	1	14	14	63.4829	74.4996	264.457	149.687	127.908	138.788	259.872	588.321	160.481	194.944	101.486	106.051	279.979	159.209	118.382	144.707	177.293	102.303
P02788	TRFL_HUMAN	LTF	Lactotransferrin	0.998835	2.95775	2	275	275	140070	135363	7478.91	13738.9	196489	100913	4760.06	3215.95	4285.13	3748.72	2477.67	3060.94	3228.01	2687.64	14974	2181.6	6312.53	3167.71
Q9Y383	LC7L2_HUMAN	LUC7L2	Putative RNA-binding protein Luc7-like 2	0.996768	8.67347	4	80	46	3866.33	4272.12	4627.88	4093.31	2515.3	2610.98	82728.5	127490	36823.8	39460.4	61945.3	27197.1	46177.2	37585.9	41951.7	101685	50316.4	49541.5
O95232	LC7L3_HUMAN	LUC7L3	Luc7-like protein 3	0.997831	2.5463	2	11	11	6183.38	1262.04	1806.71	4683.26	6376.2	3878.53	39338.3	27797	47374.8	22045.9	48227	21923.8	31310.8	44279.8	20142.6	23177	21958.4	22975.4
Q99698	LYST_HUMAN	LYST	Lysosomal-trafficking regulator	0.958277	0.184162	1	1	1	14818.9	10782.3	3954.82	4108.38	11835.8	14946	13958.8	13379.7	7596.89	7483.41	10396.8	11487.4	14278.1	12138.4	14337.4	9408.69	13610.8	19361.2
O75367	H2AY_HUMAN	MACROH2A1	Core histone macro-H2A.1	0.998835	17.8862	6	230	23	32288.3	34010.5	7487.06	18517.4	35656.7	48898	14904.7	18475.8	12947.6	7914.52	14599.2	6837.48	8867.05	14800.4	20054	12737.9	14444.4	18125.1
O00754	MA2B1_HUMAN	MAN2B1	Lysosomal alpha-mannosidase	0.99706	1.08803	5	39	39	996.234	580.122	359.739	373.724	960.302	1361.25	15663.9	96284.2	2401.06	4244.36	3462.52	2041.4	1464.43	3533.81	14634.4	957.548	18363.4	11280.7
Q8IW41	MAPK5_HUMAN	MAPKAPK5	MAP kinase-activated protein kinase 5	0.97121	1.69133	1	7	7	1013.43	624.749	1397.38	675.207	764.414	995.835	60419.5	81729.3	26031.5	31900.4	46690.1	6920.73	21022.9	17266.6	44888.1	26511.4	41391.3	35321.9
Q15691	MARE1_HUMAN	MAPRE1	Microtubule-associated protein RP/EB family member 1	0.998539	12.3134	5	91	91	1668.71	1540.69	1068.75	984.707	1972.17	3306.14	105205	122939	39354.8	43212.2	83019.8	32593.7	67246.1	64780.3	77552.4	72637	86879.7	65990.2
P29966	MARCS_HUMAN	MARCKS	Myristoylated alanine-rich C-kinase substrate	0.996094	5.72289	1	7	7	2269.98	2285.78	1650.47	1914.76	1825.64	1089.86	18007.6	8919.29	2187.5	9356.04	7148.54	2996.96	8355.36	1954.75	13012	4086.94	14922.6	11849.3
P56192	SYMC_HUMAN	MARS1	Methionine--tRNA ligase, cytoplasmic	0.998524	2.33333	7	20	20	1041.44	1248.17	1286.81	544.105	2927.12	2622.39	12845.2	9779.51	5578.9	5562.12	5397.7	2583.34	6136.28	8337.89	2361.6	6791.17	6203.35	8852.44
P31153	METK2_HUMAN	MAT2A	S-adenosylmethionine synthase isoform type-2	0.996288	6.58228	3	17	11	5048.98	6589.93	4611.95	7777.28	9587.12	6464.53	61626.2	85693.2	46964.5	33398	47656.8	13494.6	29850.3	30756.8	42203.3	19244.5	43374	42850.7
P43243	MATR3_HUMAN	MATR3	Matrin-3	0.965535	2.47934	3	25	25	1045.38	1039.51	752.676	1202.89	1030.63	1263.99	40104.1	27140.6	13838.8	25609.9	24235.8	11846.4	30309	18079.8	12553.5	22856.1	19155.2	8349.57
P49736	MCM2_HUMAN	MCM2	DNA replication licensing factor MCM2	0.998835	10.7301	16	398	398	67753	77886.4	58911.8	71990.7	150012	107321	294647	335095	190901	147630	179678	82431.5	149739	148405	156307	101831	147156	110826
P25205	MCM3_HUMAN	MCM3	DNA replication licensing factor MCM3	0.998835	23.1436	22	748	748	25592.8	25843	24235.6	21893.9	31316.2	26610.8	649959	562757	327630	271396	302932	127274	250207	271164	425527	217784	326577	343566
P33991	MCM4_HUMAN	MCM4	DNA replication licensing factor MCM4	0.998809	23.6385	22	681	639	168881	78913.8	75735.5	90174.2	89716.8	116402	556380	676084	317448	225164	335348	141831	261116	277208	333817	235348	259653	273906
P33992	MCM5_HUMAN	MCM5	DNA replication licensing factor MCM5	0.998835	7.22071	7	97	97	25467.8	16237.8	13547.7	14164.3	18512.2	10771.8	226855	251986	135624	121728	84911.7	48720.7	47565	102233	131117	57381.7	108609	117646
Q14566	MCM6_HUMAN	MCM6	DNA replication licensing factor MCM6	0.998835	22.1681	23	385	385	38943.3	45943.5	54921	54106.6	25836.8	42607	445980	507052	271736	290470	375191	155929	288683	248795	311889	254658	239159	268341
P33993	MCM7_HUMAN	MCM7	DNA replication licensing factor MCM7	0.998835	22.114	24	434	434	10778.4	16218.2	14785.7	19552.4	23258	28961.3	743513	674275	528467	380310	673031	227279	541716	509164	394649	451102	545581	627836
Q9BTE3	MCMBP_HUMAN	MCMBP	Mini-chromosome maintenance complex-binding protein	0.998835	2.80374	6	24	24	2586.37	2214.73	2095.36	1125.41	846.946	941.25	23701.9	19372.5	11101.3	11946.8	11111	3599.36	6094.29	8102.47	6454.14	11330.9	14697.9	11255.5
Q9ULC4	MCTS1_HUMAN	MCTS1	Malignant T-cell-amplified sequence 1	0.997378	4.97238	1	11	11	2863.23	2644.4	2756.94	3548.52	3700.86	3356.63	29799.5	30292.3	15590.5	35090	21924.8	28560.3	29974	22451.1	15698.4	15238	22741.5	24301.8
P40925	MDHC_HUMAN	MDH1	Malate dehydrogenase, cytoplasmic	0.998835	3.59281	3	15	15	1075.34	1583.77	1935.62	1378.28	1902.11	3393.05	19137.5	43440.7	31688.1	13543.9	33094.9	4546.61	36526.5	14404.6	15401.9	32400.5	8242.8	17489.9
P40926	MDHM_HUMAN	MDH2	Malate dehydrogenase, mitochondrial	0.998835	6.50888	6	67	67	14941.6	8434.23	19539.2	13132.8	15351.7	10010.9	7113.66	10460.8	6091.63	2533.08	5360.31	3371.01	2842.62	1535.55	3899.55	1745.57	4987.77	3639.97
O75586	MED6_HUMAN	MED6	Mediator of RNA polymerase II transcription subunit 6	0.979892	2.84553	1	24	24	6655.05	7278.45	2700.6	2620.5	2207.44	4914.07	1828.02	3689.51	2926.17	469.83	2849.42	696.974	1232.4	149.854	1995.18	2510.02	1484.14	1633.29
Q06413	MEF2C_HUMAN	MEF2C	Myocyte-specific enhancer factor 2C	0.997925	4.43975	2	18	1	1189.95	1351.78	563.28	961.573	2344.29	2822.8	9676.36	16482.5	11106.1	3081.36	7798.04	3995.53	8484.35	7172.52	8793	9019.32	8507.78	8047.7
Q14814	MEF2D_HUMAN	MEF2D	Myocyte-specific enhancer factor 2D	0.998776	4.03071	3	28	11	733.512	693.513	1321.89	819.761	1027.8	952.152	4620.37	13367.4	11714.2	4433.6	9040.06	5254.13	10074.5	7967.62	6741.96	12002.4	6620.87	7932.52
P53582	MAP11_HUMAN	METAP1	Methionine aminopeptidase 1	0.997335	2.84974	1	6	6	6231.21	7361.02	7337.93	7445.06	5215.02	3640.44	44386	49603.4	37835.8	16310.7	27211.3	12324.1	23045	25358.3	24863.6	17403.4	27843.5	24830.5
Q8N6R0	EFNMT_HUMAN	METTL13	eEF1A lysine and N-terminal methyltransferase	0.98831	1.28755	1	1	1	467.45	1444.27	109.889	220.763	29.2268	75.5356	8997.94	5818	9736.63	4972.85	5086.76	1895.84	1544.26	5510.3	2544.58	68.9672	5166.71	4054.94
Q86XN8	MEX3D_HUMAN	MEX3D	RNA-binding protein MEX3D	0.967886	1.07527	1	14	14	11961.6	6029.52	1550.05	6677.2	4591.65	6475.58	19698.8	15599.7	5103.53	3643.97	7264.17	1531.36	4706.23	3597.91	7152.44	2626.14	5126.92	5487.31
Q8TDZ2	MICA1_HUMAN	MICAL1	[F-actin]-monooxygenase MICAL1	0.978532	1.03093	2	21	21	3722.94	4005.7	2052.3	2513.75	2388.04	2219.81	27240.5	21797.1	23747.3	14985.4	16749	3873.71	13031.8	6795.22	12452	11861.9	11848.3	17108.6
P50281	MMP14_HUMAN	MMP14	Matrix metalloproteinase-14	0.998835	2.06186	6	134	134	123.104	0	135.808	28.5021	0.0136025	120.561	0	0	357.612	85.997	0	265.864	188.96	8.6537	0	7.41056	406.512	0
P14780	MMP9_HUMAN	MMP9	Matrix metalloproteinase-9	0.998835	20.2263	22	714	714	109918	111338	39254.7	60459.5	166641	153835	19637.9	16828.7	19452.5	8764	15393	7767.81	11499.3	11851.7	11366.5	13613.9	14803.4	10151.3
Q9UKD2	MRT4_HUMAN	MRTO4	mRNA turnover protein 4 homolog	0.984835	4.1841	2	4	4	729.322	502.241	1659.52	830.681	888.019	1403.82	16291.8	33564.4	12070.9	13474.4	15514.3	6058.25	4733.47	7967.86	26816	7695.49	10518.6	14247.7
P43246	MSH2_HUMAN	MSH2	DNA mismatch repair protein Msh2	0.998064	3.64026	7	18	18	1388.47	1275.2	1071.97	1230.15	1303.83	1080.48	23344.1	27869.4	13432.7	7423.6	21144.7	4043.24	6735.23	9491.58	14862.7	9713.91	12810.3	11663.6
P26038	MOES_HUMAN	MSN	Moesin	0.998145	24.7834	23	771	376	57173.9	51165.4	62963	57131.5	52945	67983.4	411431	485465	285971	203978	335759	134780	314253	286950	357754	365836	346039	388015
O94776	MTA2_HUMAN	MTA2	Metastasis-associated protein MTA2	0.963451	1.1976	6	10	8	1432.47	1308.21	1417.86	2085.68	1203.31	2152.09	15052	12195.8	7388.58	4911.55	10379.3	5190.89	8492.89	9695.85	14112.2	11429.1	13814.8	9508.13
P11586	C1TC_HUMAN	MTHFD1	C-1-tetrahydrofolate synthase, cytoplasmic	0.998835	14.8663	22	532	532	30975.2	38038.4	47034.4	30960.6	34982.8	42056.5	490973	474374	160036	182678	201603	92293.8	169616	181579	323467	206477	248183	235277
P42285	MTREX_HUMAN	MTREX	Exosome RNA helicase MTR4	0.998835	3.93474	6	41	41	1546.36	1048.12	1989.41	2304.04	1763.15	1032.21	36701.3	43603.2	25751	18803.8	21817.4	4456.06	17002.5	11686.3	33866.7	9694.42	21782.7	23784.1
Q14764	MVP_HUMAN	MVP	Major vault protein	0.998743	1.45577	6	66	66	2869.26	2257.19	5063.42	2706.05	392.148	427.365	10886.5	22684.4	8578.43	4479.61	4301.78	7779.11	11742	7200.73	11473.2	9679.11	10044.9	10077.4
P20591	MX1_HUMAN	MX1	Interferon-induced GTP-binding protein Mx1	0.998091	9.96979	8	23	14	346.099	999.324	752.159	358.624	450.808	748.05	11680.6	15565.3	7618.86	4683.2	4787.52	4661.25	6549.73	5668.85	7667.62	4199.88	10996.6	6570
P35580	MYH10_HUMAN	MYH10	Myosin-10	0.998613	7.6417	16	876	47	55177.1	45960.4	59422.1	45329	61029.4	57800.2	4.43789e+06	4.57342e+06	2.3299e+06	2.11368e+06	2.48936e+06	794052	1.69983e+06	1.9238e+06	2.10447e+06	1.78628e+06	1.91438e+06	1.99773e+06
Q7Z406	MYH14_HUMAN	MYH14	Myosin-14	0.99108	3.70927	11	507	40	17411.9	15955.6	20220.5	16811.4	19475.8	20785.3	1.75883e+06	1.7505e+06	1.06932e+06	496567	759761	290215	617853	645233	1.01658e+06	522363	785963	913039
P35579	MYH9_HUMAN	MYH9	Myosin-9	0.998186	50.7653	104	7058	5878	462935	434049	446716	392463	693421	585030	2.58355e+07	2.74588e+07	1.5987e+07	1.23466e+07	1.44518e+07	5.71279e+06	1.2495e+07	1.29855e+07	1.27171e+07	1.01756e+07	1.13486e+07	1.17294e+07
P60660	MYL6_HUMAN	MYL6	Myosin light polypeptide 6	0.998835	56.2914	8	854	521	14161.6	16514.2	29502	15426.4	18052.9	17611.7	2.15235e+06	1.69119e+06	874379	751690	1.15032e+06	231725	873513	752337	812063	897944	984597	730086
Q92614	MY18A_HUMAN	MYO18A	Unconventional myosin-XVIIIa	0.979706	0.778968	6	8	8	8102.04	8131.5	9545.06	6508.81	19082	17319.4	22952.4	37444.9	24611.9	15292.5	25905.7	7032.44	21862.8	17927.8	19730.7	20062.4	20079.5	23547.5
O00160	MYO1F_HUMAN	MYO1F	Unconventional myosin-If	0.998835	5.46448	11	74	37	4991.07	8291.64	6789.65	7000.54	18433.3	8526.69	86901	89440.2	38158.7	37503.2	66222.2	25860.5	56112.5	63496.1	83705.7	47565.1	56119	49582.6
Q9BXJ9	NAA15_HUMAN	NAA15	N-alpha-acetyltransferase 15, NatA auxiliary subunit	0.982876	1.03926	2	5	4	208.282	589.803	71.8966	1103.81	560.155	1532.54	14642	41011	5189.97	8457.74	16168.9	1424.26	17013.3	2370.95	22883.8	4087.08	19835.4	5627.6
Q6N069	NAA16_HUMAN	NAA16	N-alpha-acetyltransferase 16, NatA auxiliary subunit	0.956688	0.694444	2	22	21	301.242	261.164	193.2	201.617	353.215	262.642	7001.35	6989.59	19255.5	753.736	646.717	2669.78	2013.15	768.945	469.566	1778.29	1279.8	3264.87
O15069	NACAD_HUMAN	NACAD	NAC-alpha domain-containing protein 1	0.991523	0.832266	1	5	5	1031.15	1173.65	671.241	903.072	3584.42	3044.94	4046.83	5732.55	2305.85	2440.18	1403.22	1862.06	2937.72	1613.73	2642.79	2550.13	1938.37	3990.07
P55209	NP1L1_HUMAN	NAP1L1	Nucleosome assembly protein 1-like 1	0.998835	22.2506	8	591	472	24578.5	25586.6	16041.1	17233	31372.7	26216.5	2.22415e+06	2.10347e+06	1.50255e+06	861406	727024	310497	444468	696363	920849	558543	578221	790154
Q99733	NP1L4_HUMAN	NAP1L4	Nucleosome assembly protein 1-like 4	0.998835	13.3333	7	193	74	85184.5	176670	126048	173451	218105	199930	177397	114746	100965	81408.1	115540	43044.2	80313.8	86285.1	98024	96463	88473.6	92564.2
P54920	SNAA_HUMAN	NAPA	Alpha-soluble NSF attachment protein	0.998835	12.8814	4	59	37	30615.4	24686.1	19225	25296.2	30187.4	14424.4	38459.1	68495.9	17861.4	20714.1	26399.8	12552.8	20688.2	25455	31051	19183.2	27427.7	22182.4
O43776	SYNC_HUMAN	NARS1	Asparagine--tRNA ligase, cytoplasmic	0.998835	46.3504	22	1164	1164	64540.8	75672.6	59211.5	46966.5	67599.3	79824.6	2.31799e+06	2.25908e+06	1.65495e+06	1.08771e+06	1.35205e+06	536910	1.0526e+06	918829	1.25609e+06	947223	944027	982283
P49321	NASP_HUMAN	NASP	Nuclear autoantigenic sperm protein	0.99572	3.17259	4	23	23	7023.58	8422	4638.77	4797.62	2822.27	5535.05	7881.66	21304.6	6718.41	19198	7533.76	6895.95	5125.88	11484.5	7578.97	6261.04	6413.59	7081.12
Q15021	CND1_HUMAN	NCAPD2	Condensin complex subunit 1	0.986634	0.856531	2	3	3	164.294	108.297	118.155	144.03	142.343	52.6957	1321.59	227.136	860.244	342.05	661.342	595.732	337.043	470.956	249.874	609.779	439.46	236.011
Q9BPX3	CND3_HUMAN	NCAPG	Condensin complex subunit 3	0.998567	1.18227	2	4	4	698.823	637.976	711.586	741.662	526.605	484.991	5217.34	18809	15372.9	3979.84	1610.09	1950.89	1692	1465.71	12416.5	1213.57	2666.37	4006.04
Q15003	CND2_HUMAN	NCAPH	Condensin complex subunit 2	0.982778	1.34953	4	13	13	144.409	137.295	363.105	27.3285	10.3699	195.706	350.919	846.287	1414.83	17.2911	902.118	408.383	283.605	832.309	413.484	376.496	263.859	925.531
Q09161	NCBP1_HUMAN	NCBP1	Nuclear cap-binding protein subunit 1	0.998834	9.62025	12	119	119	35250.1	31065.8	19269.5	14225.1	26922.2	27118.6	314351	242297	154903	124761	166734	65517.7	143492	165201	155628	133911	134487	130423
P19878	NCF2_HUMAN	NCF2	Neutrophil cytosol factor 2	0.99881	8.1749	4	28	28	4424.58	7847.5	8322.1	4051.4	7581.56	10657.3	137826	127109	50012.8	37104.8	65849	23997.7	60980.9	56246	42293.4	71782.3	33591.8	51812.2
P55160	NCKPL_HUMAN	NCKAP1L	Nck-associated protein 1-like	0.964466	0.621118	1	1	1	2435.54	2206.28	2103.81	1150.48	284.937	1028.82	1227.48	1323.35	934.609	339.534	397.828	931.158	722.284	564.797	501.907	2402.28	507.117	908.619
P19338	NUCL_HUMAN	NCL	Nucleolin	0.99834	28.8732	24	3802	3793	131698	111813	139989	114590	100707	80687.9	9.47369e+06	9.52738e+06	5.16779e+06	4.77522e+06	6.19081e+06	2.2314e+06	5.02666e+06	4.49274e+06	4.73736e+06	4.28977e+06	4.29638e+06	4.51038e+06
P20929	NEBU_HUMAN	NEB	Nebulin	0.991143	0.0703812	1	23	23	49591.8	59647.1	8539	17813.3	31376	21417.7	5418.2	3387.03	1027.13	2470.22	3199.36	1329.58	2224.87	1464.61	3289.48	717.123	4055.78	1563.72
P14543	NID1_HUMAN	NID1	Nidogen-1	0.998835	6.25501	11	64	64	25523.4	21288.9	17214.5	21363.8	44354	32345.6	38184.2	52196.6	34414.6	25096.8	28796.7	14198.9	20901.1	15078.6	34972.1	16855.9	29005.3	24505.3
Q9NPP4	NLRC4_HUMAN	NLRC4	NLR family CARD domain-containing protein 4	0.968452	0.683594	1	2	2	3405.59	1453.58	2291.94	3188.04	6271.6	7117.97	41907.2	23267.6	8715.81	5302.96	8730.64	5886.99	15642.5	13450	4750.72	31825	11633	16815.1
P15531	NDKA_HUMAN	NME1	Nucleoside diphosphate kinase A	0.998553	34.2105	6	104	16	10591.4	10717.1	14716.2	12456.7	23937	24751.1	111958	115642	59795.1	39174.6	65932	16869	38134	50089.5	70527.2	37373.3	81353.7	54442.3
Q15233	NONO_HUMAN	NONO	Non-POU domain-containing octamer-binding protein	0.996883	24.4161	20	727	502	41628.7	28950.8	38209.6	33337.8	40974.1	55318.1	1.36306e+06	1.28258e+06	596475	346275	491230	209152	508054	445377	613955	637605	661451	640031
Q8TAT6	NPL4_HUMAN	NPLOC4	Nuclear protein localization protein 4 homolog	0.986844	6.41447	7	32	32	11440.4	10228.7	7599.55	10313.4	12675.8	9159.79	159123	262532	122704	138346	102769	28057.7	98913.3	92040.5	151090	40798.4	113619	120361
P06748	NPM_HUMAN	NPM1	Nucleophosmin	0.998835	31.2925	10	834	834	24551.4	27638.7	29730.9	26434.6	28517.3	31851.5	3.03139e+06	2.87268e+06	1.55919e+06	1.3384e+06	1.70816e+06	615083	1.87251e+06	1.70239e+06	1.87948e+06	1.21615e+06	1.67789e+06	1.51829e+06
Q15818	NPTX1_HUMAN	NPTX1	Neuronal pentraxin-1	0.998345	3.47222	7	49	45	10222	4862.31	6046.16	3606.15	3634.75	4339.31	1939.79	2543.28	4803.02	1283.17	2135.54	1459.18	868.365	2997.6	2658.77	3373.2	1859.85	1795.79
P51843	NR0B1_HUMAN	NR0B1	Nuclear receptor subfamily 0 group B member 1	0.996687	1.48936	1	3	3	572.848	411.394	963.799	134.605	116.966	208.6	811.069	735.084	8051.38	322.944	398.813	139.341	498.785	251.513	766.676	361.441	372.163	297.604
P46459	NSF_HUMAN	NSF	Vesicle-fusing ATPase	0.998783	31.8548	31	941	940	65371.5	44659.7	43762.7	43649.5	81194.1	69329.2	1.00461e+06	787281	447430	388715	456589	156962	374146	356317	514260	375621	458811	470779
Q08J23	NSUN2_HUMAN	NSUN2	RNA cytosine C(5)-methyltransferase NSUN2	0.998835	11.4733	13	182	182	12903.8	21244.4	17717	23390.5	12818	12163.5	176836	196122	97179.7	74219.6	76358.4	39742.2	73359	75154.7	76274.6	86160	113187	87875.4
P80303	NUCB2_HUMAN	NUCB2	Nucleobindin-2	0.99692	4.7619	3	12	12	5192.67	3040.8	3349.54	5484.07	841.93	1223.06	393.757	713.658	575.36	1240.79	312.885	369.211	261.646	271.888	316.78	416.814	454.237	301.284
Q9Y266	NUDC_HUMAN	NUDC	Nuclear migration protein nudC	0.998835	18.429	8	242	242	38403.5	71294.2	72108.9	21694.1	18173.1	16043.1	129891	141698	69027.3	38872.2	94891.2	32748.3	76891.5	83790.8	87947.1	96888.4	103468	115433
O43809	CPSF5_HUMAN	NUDT21	Cleavage and polyadenylation specificity factor subunit 5	0.998835	26.8722	7	108	108	9571.06	7336	7285.7	6588.24	4928	5791.29	140823	148275	72033.3	53366.1	68044.2	10999.5	42488.9	60218	63514.4	68723.7	65521.1	51580.2
Q86UD1	OAF_HUMAN	OAF	Out at first protein homolog	0.996775	3.2967	1	9	9	8402.68	9357.61	622.784	477.538	52893.6	26483.5	999.412	3746.62	616.823	526.023	718.88	1087.32	560.845	609.084	870.29	805.61	1042.69	592.981
O15294	OGT1_HUMAN	OGT	UDP-N-acetylglucosamine--peptide N-acetylglucosaminyltransferase 110 kDa subunit	0.988819	0.956023	2	5	5	893.107	1744.63	2091.09	480.045	754.976	421.987	9085.31	4568	11455.5	5893.52	8658.82	1383.65	8064.69	6010.49	4283.21	5955.05	2848.66	6759.96
Q9NTK5	OLA1_HUMAN	OLA1	Obg-like ATPase 1	0.998835	8.83838	4	126	126	6247.82	5222.82	3624.97	3675.09	3785.95	5610.99	72629.9	77580.9	33650.1	45736.3	52898.1	23062.6	41831.8	58142.5	41364.6	25177.1	39721.3	50953.6
Q8NGA1	OR1M1_HUMAN	OR1M1	Olfactory receptor 1M1	0.981255	2.23642	2	11	11	178.178	234.779	350.868	89.8408	310.439	147.066	15189.8	8353.63	4687.9	3388.72	5226.25	1814.52	3046.74	3063.68	2743.63	1700.77	4861.94	3886.6
P07237	PDIA1_HUMAN	P4HB	Protein disulfide-isomerase	0.998835	24.4094	19	344	344	51749.1	40899.5	35548.8	47777.3	30593	29053.3	204783	149685	120924	64001.1	121306	42993.3	91461.4	107546	108855	102050	84304.3	109260
Q9UQ80	PA2G4_HUMAN	PA2G4	Proliferation-associated protein 2G4	0.998835	35.2792	13	480	480	33806.3	33032.3	21949.5	23892.5	54858.5	35837.5	859998	795272	399531	358159	514601	182808	368936	341427	393333	353618	387762	402485
P11940	PABP1_HUMAN	PABPC1	Polyadenylate-binding protein 1	0.996932	25.1572	17	725	49	30742.4	24652.7	34906	25003	30478.2	27414.3	590957	736376	487529	310718	506317	177372	395365	325044	338784	297054	312121	295950
Q13310	PABP4_HUMAN	PABPC4	Polyadenylate-binding protein 4	0.998829	18.7888	16	658	401	30603.2	25094.2	19889.6	20333	26767.6	24502.7	564780	636825	380382	294041	329348	133134	214169	235456	313046	175387	217504	228358
Q86U42	PABP2_HUMAN	PABPN1	Polyadenylate-binding protein 2	0.998835	3.59477	1	14	14	506.43	1132.65	628.98	328.915	1597.87	359.567	22920	36121.2	19994.6	10312.4	9826.55	5715.65	9945.82	10952.7	5836.9	6465.2	8115.28	11491.1
Q9UNF0	PACN2_HUMAN	PACSIN2	Protein kinase C and casein kinase substrate in neurons protein 2	0.998835	14.8148	9	499	499	38350.3	45450.1	30867.5	25653.5	49861.6	48927.5	1.25916e+06	1.13612e+06	541562	416430	589139	152654	466200	477818	530724	649202	499068	617011
P22234	PUR6_HUMAN	PAICS	Bifunctional phosphoribosylaminoimidazole carboxylase/phosphoribosylaminoimidazole succinocarboxamide synthetase	0.998835	44.9412	20	904	904	54700.9	58024.7	65719.3	52204.5	76346.2	59428.5	2.15817e+06	2.18569e+06	992002	933679	920573	352390	726334	773289	1.18686e+06	572020	916059	889773
Q9H074	PAIP1_HUMAN	PAIP1	Polyadenylate-binding protein-interacting protein 1	0.998832	1.87891	3	5	5	309.625	842.251	884.048	557.424	334.411	316.691	3745.97	3370.42	1462.5	1005.21	3483.31	889.649	687.885	1692.77	1699.14	1692.24	2866.54	1060.55
Q96RD6	PANX2_HUMAN	PANX2	Pannexin-2	0.977339	1.18168	1	5	5	6208.34	5848.59	2097.05	3715.89	3251.86	2918.8	2865.99	4791.83	3941.29	1059.7	3703.12	3447.57	5284.45	4125.38	5770.84	5497.62	10479	4854.64
Q99497	PARK7_HUMAN	PARK7	Parkinson disease protein 7	0.998362	4.2328	5	23	23	2042.26	1120.44	2282.13	1470.21	507.216	570.62	1172.61	910.402	1834.64	1148.47	1210.46	425.273	866.499	1260.08	883.488	1320.1	993.292	922.848
P09874	PARP1_HUMAN	PARP1	Poly [ADP-ribose] polymerase 1	0.998835	32.9389	36	1507	1507	111097	115806	98333.4	86565.3	127714	91759	2.55214e+06	3.00405e+06	1.5992e+06	1.23262e+06	1.91208e+06	625591	1.52217e+06	1.43717e+06	1.60855e+06	1.48514e+06	1.26438e+06	1.25261e+06
Q9HBI0	PARVG_HUMAN	PARVG	Gamma-parvin	0.998835	37.1601	11	182	182	31514.1	35838.6	25411.8	26385.1	22541.2	27993.4	430987	400308	202195	155162	261346	77413.6	144279	163435	236642	158370	218771	175787
Q8NI35	INADL_HUMAN	PATJ	InaD-like protein	0.966221	0.333148	1	101	101	2650.47	7584.5	60531.3	1090.99	1742.25	1293.88	1299.24	846.41	3252.84	180.014	1.33448	261.653	84.1084	153.445	107.993	52.0822	400.908	18.1773
Q9BUH6	PAXX_HUMAN	PAXX	Protein PAXX	0.998835	10.2941	3	17	17	618.105	314.454	310.801	345.436	681.192	178.915	3182.55	505.026	20402.1	1762.72	555.594	318.275	535.299	379.502	3513.73	1946.42	2949.72	2976.88
Q15365	PCBP1_HUMAN	PCBP1	Poly(rC)-binding protein 1	0.998235	26.4045	10	525	375	5455.19	7141.14	6270.02	5653.71	10893.4	11217.2	881731	720075	272377	249606	353365	132514	248494	252461	332477	315158	285063	307932
Q15366	PCBP2_HUMAN	PCBP2	Poly(rC)-binding protein 2	0.996564	20	10	456	196	8046.29	5742.87	6408.51	6213.3	7402.4	7088.28	826476	665808	282224	303549	414375	99491.6	269801	319723	386026	343743	324499	332170
Q15154	PCM1_HUMAN	PCM1	Pericentriolar material 1 protein	0.994149	0.444664	3	7	7	325.902	383.505	117.147	183.227	486.431	1009.43	15742.9	6297.17	10133.2	307.004	8139.76	3774.52	7007.4	8959.12	5448.58	7236.74	3219.75	7578.02
Q8WW12	PCNP_HUMAN	PCNP	PEST proteolytic signal-containing nuclear protein	0.987725	8.98876	1	3	3	893.904	871.403	1256.57	515.159	658.15	2196.52	12626.5	13824.1	8964.86	1600.95	7205.06	3180.5	6611.67	5850.3	6663.41	15577.5	10664.9	8603.93
P49585	PCY1A_HUMAN	PCYT1A	Choline-phosphate cytidylyltransferase A	0.998784	21.7984	11	73	57	18527.4	16970.7	14806.6	12196.5	29149.5	19492.4	346130	376321	193220	145629	166802	83982.3	60615	152055	169204	96262.5	182807	148153
Q9BUL8	PDC10_HUMAN	PDCD10	Programmed cell death protein 10	0.998835	3.77358	2	27	27	1889.9	3512.52	1396.28	4773.31	2787.18	2134.8	37414.7	27350.3	16945	11638.9	29061.2	11622.1	23725.2	23158.2	22531.8	28758.7	25354.8	20551.6
O75340	PDCD6_HUMAN	PDCD6	Programmed cell death protein 6	0.996627	12.5654	3	43	43	3298.09	2901.02	4201.29	2389.21	4993.24	2886.44	159505	280855	125435	90309	76611	38870.3	20712.4	63709.2	131530	23584.3	94596.3	101324
Q8WUM4	PDC6I_HUMAN	PDCD6IP	Programmed cell death 6-interacting protein	0.998828	2.88018	5	16	16	1308.13	2370.26	2278.53	1244.26	4404.71	3993.58	3651.49	6102.99	9477.99	2485.41	2389.32	2073.86	1909.15	2775.75	1581.17	3069.93	1388.27	2081.49
Q9H2J4	PDCL3_HUMAN	PDCL3	Phosducin-like protein 3	0.998835	15.8996	4	18	18	1590.59	1357.54	2076.87	1297.08	1507.16	1354.23	6159.18	7470.79	3179.08	3929.14	4692.08	1900.36	4067.8	2740.42	6358.73	2230.66	3988.07	3613.16
P04085	PDGFA_HUMAN	PDGFA	Platelet-derived growth factor subunit A	0.998222	3.79147	1	1	1	685.639	692.652	663.368	188.629	955.43	901.987	7066.71	10686.4	6658.59	6749.23	10352.5	3098.64	7149.59	7860.65	5801.54	8220.21	7091.71	7813.12
P30101	PDIA3_HUMAN	PDIA3	Protein disulfide-isomerase A3	0.998835	21.5842	10	106	106	23759.4	26756.5	17445.1	16086.8	33005.6	25156.6	191785	219153	166274	102005	154652	61652.9	135411	111475	122653	94749.5	123963	109693
Q15084	PDIA6_HUMAN	PDIA6	Protein disulfide-isomerase A6	0.998835	7.04545	5	144	144	1405.48	1624.37	927.856	853.27	1409.48	1921.22	13253.6	11761	15026.2	7716.59	8958.45	5015.9	6494.47	9534.04	7944.27	7553.88	8445.74	9732.94
Q96HC4	PDLI5_HUMAN	PDLIM5	PDZ and LIM domain protein 5	0.998835	3.85906	2	42	42	462.768	614.483	145.884	224.282	179.745	190.559	24631.9	24611	14673.5	6999.22	15613.1	6438.19	13822.5	13705.2	6004.98	20009.3	9445.62	13595.5
Q9NR12	PDLI7_HUMAN	PDLIM7	PDZ and LIM domain protein 7	0.998835	14.0044	6	266	266	22563.1	11212.4	9462.01	14715.6	10924.7	14761.5	335889	351182	217442	171373	243775	94116.2	195500	170725	142038	208496	140441	179989
P17858	PFKAL_HUMAN	PFKL	ATP-dependent 6-phosphofructokinase, liver type	0.99854	19.359	14	134	112	26937.6	29324.9	22353.5	27092.8	44060.6	38126.6	454112	504577	284427	260325	161328	107826	142786	166301	236958	117749	212788	188382
P08237	PFKAM_HUMAN	PFKM	ATP-dependent 6-phosphofructokinase, muscle type	0.995437	3.33333	3	24	10	2832.21	2662.05	3750.39	2699.92	2559.93	2300.25	41375.6	40076	18941.8	18623.4	17244.2	5152.03	11451.7	16583.4	14871.3	8937.14	16004.5	15776.3
Q01813	PFKAP_HUMAN	PFKP	ATP-dependent 6-phosphofructokinase, platelet type	0.99852	13.1378	15	117	95	12852.8	13097.4	9060.49	12241.1	22723	21480.9	217308	226264	147992	110359	92234.4	34773	75594.9	85180.8	111251	92539.1	93487	104088
P07737	PROF1_HUMAN	PFN1	Profilin-1	0.998835	36.4286	8	428	428	5912.96	3789.25	7658.37	9794.88	8671.26	5849.93	249711	267643	264338	122577	181996	63973.9	112530	179156	162301	107828	126829	133785
P52209	6PGD_HUMAN	PGD	6-phosphogluconate dehydrogenase, decarboxylating	0.995463	2.07039	4	14	14	2723.94	1046.1	1091.69	337.323	2859.64	906.44	16003.1	7379.36	11126.1	6089.41	8479.65	3612.71	10370.8	11800.2	10606.7	11243.9	6686.16	9684.75
P00558	PGK1_HUMAN	PGK1	Phosphoglycerate kinase 1	0.997902	14.6283	9	111	100	27424	34806.3	17255.9	25732.2	42113.1	34491.3	123748	108603	44745.3	56277.6	121745	33649.8	98741	83160	121959	79104.1	116550	115741
O43175	SERA_HUMAN	PHGDH	D-3-phosphoglycerate dehydrogenase	0.998835	31.5197	18	2036	2036	231923	40993.4	44955.1	116775	1.0581e+06	779769	1.76181e+06	1.66765e+06	799760	776571	694157	196214	467423	561013	781151	785602	747760	711601
Q13492	PICAL_HUMAN	PICALM	Phosphatidylinositol-binding clathrin assembly protein	0.99545	9.81595	7	58	44	6356.06	4101.91	5340.95	6330.29	6247.7	5724.5	24569.9	32631.5	23653.3	12534.7	25500.7	10011.5	21115.3	16298.5	15854.7	13846.8	21706.6	15192.3
O00329	PK3CD_HUMAN	PIK3CD	Phosphatidylinositol 4,5-bisphosphate 3-kinase catalytic subunit delta isoform	0.993508	1.341	5	72	71	768.98	657.944	818.022	485.521	826.656	797.945	37093.3	50026.8	34658.3	1305.25	23603	8594.72	19508.8	15755.7	23914.7	24388.5	32963.7	25660.1
P27986	P85A_HUMAN	PIK3R1	Phosphatidylinositol 3-kinase regulatory subunit alpha	0.998341	11.8785	11	141	79	49573.8	210704	217823	143679	50116.1	39342.3	215937	174090	89528.1	82378.2	111835	36082.9	91765.6	89411.3	137702	111012	143992	118649
A6NC86	PINLY_HUMAN	PINLYP	phospholipase A2 inhibitor and Ly6/PLAUR domain-containing protein	0.998835	7.84314	2	11	11	27783	31550.7	10618.8	20256.6	44925.4	37920.5	6477.6	9755.19	44760.1	6399.7	4201.96	4056.86	4503.26	4528.86	2878.91	3389.67	3671.42	3081.11
P48426	PI42A_HUMAN	PIP4K2A	Phosphatidylinositol 5-phosphate 4-kinase type-2 alpha	0.974013	3.44828	1	1	1	4714.76	6935.8	2153.1	4223.65	6871.57	5604.96	22618.5	22480.5	17021.7	5683.55	10566.8	2759.42	8380.25	6148.58	9931.83	6093.94	8449.45	7822.08
P14618	KPYM_HUMAN	PKM	Pyruvate kinase PKM	0.998835	49.9058	29	1753	1581	257247	287313	159485	216749	461061	382167	1.30553e+06	1.15627e+06	954458	640168	601227	241360	442269	509967	562126	526816	557909	517279
Q16512	PKN1_HUMAN	PKN1	Serine/threonine-protein kinase N1	0.992982	5.2017	8	51	50	4484.13	8585.5	5710.82	5092.71	6260.69	6578.05	75272.5	54634	33276.4	29813.6	27835.3	16282.4	23103.1	27315.9	21877.2	27713.8	37260.7	32103.1
P16885	PLCG2_HUMAN	PLCG2	1-phosphatidylinositol 4,5-bisphosphate phosphodiesterase gamma-2	0.998807	12.9644	24	267	229	357815	409457	268210	182825	47376.4	36099.5	683019	861466	526287	375439	436738	170598	283682	335308	452996	349870	397917	369111
Q15149	PLEC_HUMAN	PLEC	Plectin	0.996932	5.23057	43	241	174	25901.9	21641.4	25623.8	18388.5	27888.4	30160	245209	268284	119342	84330	148044	116356	152471	132911	145948	150040	188675	172141
P08567	PLEK_HUMAN	PLEK	Pleckstrin	0.998334	20.8571	6	87	87	12900.5	11438.3	10840.5	9647.83	12031	14124.7	601333	752549	469452	279432	457040	173586	321341	348563	410674	243578	390770	254568
Q8TD55	PKHO2_HUMAN	PLEKHO2	Pleckstrin homology domain-containing family O member 2	0.984995	4.69388	1	4	4	98.2966	128.412	174.434	170.913	114.976	114.144	4632.7	5240.8	1327.59	1628.58	3509	941.15	2188.21	2128.66	1250.34	1500	2301.64	2713.67
P00747	PLMN_HUMAN	PLG	Plasminogen	0.998835	0.987654	1	34	34	1623.88	7730.57	3393.39	1927.26	3902.94	979.979	1088.97	770.34	314.424	152.806	580.758	288.059	250.282	294.203	380.834	905.242	612.834	285.705
O60664	PLIN3_HUMAN	PLIN3	Perilipin-3	0.998835	46.7742	15	452	452	47268	46161	36840.5	29941.6	47986	57675.6	1.29496e+06	1.32018e+06	629208	516332	654887	252902	512648	563552	627404	508451	557304	599187
O60568	PLOD3_HUMAN	PLOD3	Multifunctional procollagen lysine hydroxylase and glycosyltransferase LH3	0.998835	8.67209	13	88	88	39810.7	38283.4	32024.4	32922.1	67962.1	49376	29622.4	76373.1	55231.5	21177	62974.9	38508.9	64204.6	44856.3	19713.9	80158.2	18054.9	25486
Q6UX71	PXDC2_HUMAN	PLXDC2	Plexin domain-containing protein 2	0.988439	1.51229	2	2	2	822.111	147.495	237.819	280.751	163.321	832.723	587.258	1014.13	1863.67	195.759	432.803	192.644	494.296	448.591	1029.2	527.875	624.642	822.658
Q15126	PMVK_HUMAN	PMVK	Phosphomevalonate kinase	0.973194	5.20833	1	1	1	3319.67	2373.93	1324.3	2888.6	4153.71	1866.55	6365.98	10020.3	12286.9	4014.4	8891.14	3938.22	7061.65	5646.66	5033.11	11159.9	4462.86	7105.75
P06746	DPOLB_HUMAN	POLB	DNA polymerase beta	0.966662	1.79104	1	8	8	11028.3	9282.79	5188.62	3006.65	4835.51	1429.97	1536.51	882.649	1585.15	750.514	1217.7	884.126	828.642	978.736	1503	1175.9	1099.15	702.314
P28340	DPOD1_HUMAN	POLD1	DNA polymerase delta catalytic subunit	0.998835	0.722674	3	26	26	1450.51	1658.03	719.037	1025.37	1077.06	6338.31	30684.3	43700.4	17015.7	8852.78	31123.3	3061.32	24496.6	22463.1	31751.4	27643.3	25444.7	25700.2
P19387	RPB3_HUMAN	POLR2C	DNA-directed RNA polymerase II subunit RPB3	0.978979	5.09091	1	2	2	826.689	1853.87	1092.17	1063.6	1057.93	1469.79	10959.9	45570.9	15102	17708.2	22083.7	6950	23960.2	15491.2	30174	12970.1	26152.1	19386.7
P19388	RPAB1_HUMAN	POLR2E	DNA-directed RNA polymerases I, II, and III subunit RPABC1	0.986563	4.28571	1	6	6	1272.03	1764.2	2626.4	4749.02	2807.47	1107.03	44587.4	35440.5	16822.9	9117.19	16197.1	8679.7	8228.41	20507.1	20571.7	17656.8	29094.9	12433.9
P62937	PPIA_HUMAN	PPIA	Peptidyl-prolyl cis-trans isomerase A	0.997101	44.2424	10	613	356	48836.5	40022	38829.5	46023.4	32742.3	31419.2	177887	219508	147970	91495	121525	37354.5	105558	119204	82990.1	101858	96728.9	85475.1
P23284	PPIB_HUMAN	PPIB	Peptidyl-prolyl cis-trans isomerase B	0.995039	14.3519	7	120	115	720.731	260.508	1028.51	449.735	138.403	1348.09	19723	18472.1	3653.34	5127.48	8603.64	832.289	3390.4	1600.14	5926.67	4469.86	4023.86	5295.33
Q08752	PPID_HUMAN	PPID	Peptidyl-prolyl cis-trans isomerase D	0.995177	4.05405	2	10	7	260.593	323.099	4511.98	227.972	126.638	106.598	222.664	516.035	252.497	338.384	142.118	707.932	335.135	134.377	315.165	142.213	488.598	601.081
O43447	PPIH_HUMAN	PPIH	Peptidyl-prolyl cis-trans isomerase H	0.997918	16.9492	6	55	48	1744.33	1191.96	5998.49	2035.31	1698.39	1183.49	32666.5	32220.7	14167.5	12447.4	25598.8	2925.96	12249.6	18298.4	24572.4	24087.7	30019.7	16393.6
P62136	PP1A_HUMAN	PPP1CA	Serine/threonine-protein phosphatase PP1-alpha catalytic subunit	0.998835	37.2727	12	372	75	103566	36889.8	46745.6	65477.1	66269.6	58720.2	1.02111e+06	911153	321133	512570	613299	253906	342306	483986	560858	318988	559748	514982
P36873	PP1G_HUMAN	PPP1CC	Serine/threonine-protein phosphatase PP1-gamma catalytic subunit	0.998804	34.6749	10	298	1	100873	35061	44797.8	64350.2	65241.6	56883.1	974204	889179	301812	492162	599308	248295	325589	476076	552097	300420	546418	504743
P30153	2AAA_HUMAN	PPP2R1A	Serine/threonine-protein phosphatase 2A 65 kDa regulatory subunit A alpha isoform	0.998835	17.8268	15	354	277	21492.8	15179.8	14525.4	14932.7	10493.6	18960.7	239811	181283	144407	113495	133365	50732.8	109780	105440	127566	94645.3	143836	123474
P63151	2ABA_HUMAN	PPP2R2A	Serine/threonine-protein phosphatase 2A 55 kDa regulatory subunit B alpha isoform	0.998422	13.1991	6	116	34	6569.42	7761.41	6843.22	8576.1	6264.84	6939.37	174889	216418	98922.6	100063	100794	26182.4	86166.6	88067.5	130714	100857	107323	96014.5
P50897	PPT1_HUMAN	PPT1	Palmitoyl-protein thioesterase 1	0.998835	38.5621	13	904	904	1.76491e+06	1.41649e+06	551115	1.93678e+06	3.25463e+06	2.01215e+06	251812	164396	155917	87818.8	120093	69591.2	112596	104589	127330	103064	91108.9	92771.6
Q06830	PRDX1_HUMAN	PRDX1	Peroxiredoxin-1	0.998835	36.1809	10	544	272	17603.6	28268.1	62018.8	21215.9	15473.8	10118.2	113860	129135	63902.7	44902	60630.3	29216.7	46420.8	68490.7	56412.2	44008.7	67837	58974
P30041	PRDX6_HUMAN	PRDX6	Peroxiredoxin-6	0.998835	41.9643	10	303	303	22276.8	20121.9	19852.8	22206	35474.6	29827.2	360682	342090	257950	133830	178719	46057.8	120471	111499	179154	112442	175933	162143
P48147	PPCE_HUMAN	PREP	Prolyl endopeptidase	0.978801	1.12676	1	3	3	1421.58	2337.5	1098.97	2546.84	1580.7	858.861	811.025	277.525	520.178	750.409	410.677	264.812	356.294	596.658	643.557	132.27	536.039	1066.96
Q13131	AAPK1_HUMAN	PRKAA1	5'-AMP-activated protein kinase catalytic subunit alpha-1	0.990803	1.78891	1	1	1	21.1073	261.561	298.093	477.654	137.59	102.407	2316.53	5835.15	4361.14	2064	5294.25	1784.52	3834.76	3261.63	3041.87	600.471	5179.97	5448.48
P13861	KAP2_HUMAN	PRKAR2A	cAMP-dependent protein kinase type II-alpha regulatory subunit	0.998759	16.0891	6	23	20	7348.26	8591.61	7978.07	6532.49	11116	7404.07	90982.4	152301	51352	46164.1	59846.9	25308.2	51999.5	46226.6	64541.3	35636	74292.9	72963.8
Q05655	KPCD_HUMAN	PRKCD	Protein kinase C delta type	0.998835	1.33136	6	43	43	2472.73	1778.88	2187.32	1573.71	2231.59	2406.61	11979.3	15058.5	12055.2	4514.5	8011.46	3441.25	4537.64	6660.16	6753.33	3628.01	6199.9	4871.74
P78527	PRKDC_HUMAN	PRKDC	DNA-dependent protein kinase catalytic subunit	0.998835	4.74806	50	287	287	34328.8	32219.9	35050.8	26136.4	34069.8	55248	440511	358124	257475	146646	173501	92421.9	191263	256486	197191	330464	239544	238069
O60678	ANM3_HUMAN	PRMT3	Protein arginine N-methyltransferase 3	0.998835	1.88324	1	2	2	3677.86	2388.88	3263.79	3006.66	2047.83	3472.01	41214.1	34874.5	13544.9	19899.4	41533.7	13954	11356.9	8750.33	27862.4	19732.3	40482.2	15658.4
Q9UMS4	PRP19_HUMAN	PRPF19	Pre-mRNA-processing factor 19	0.998835	23.2143	11	145	145	52161.2	33935.2	20475.2	25653.6	86112.9	65010.6	242168	201737	124722	104513	163139	53991.5	134720	104840	92278.4	119215	106817	109612
P60891	PRPS1_HUMAN	PRPS1	Ribose-phosphate pyrophosphokinase 1	0.992115	18.8679	8	132	7	6287.34	5254.35	6213.35	4471.51	5200.37	5846.83	143450	126925	56928.8	51707.6	72901.7	46240.6	63142.8	74682.3	69568.9	100118	75474.5	95165.4
O60256	KPRB_HUMAN	PRPSAP2	Phosphoribosyl pyrophosphate synthase-associated protein 2	0.993041	7.58808	2	25	1	2553.36	2082.28	1251.37	1400.78	3491.51	3581.71	51261.5	54366.6	13835.2	19598.6	28895.8	8829.95	16837.5	22441.7	24186.7	22147.8	29329.7	23347.7
P24158	PRTN3_HUMAN	PRTN3	Myeloblastin	0.998835	30.8594	5	366	366	156933	168248	84693.5	177491	248304	183637	44043.4	51805.2	35077.4	36497.8	24076.1	14884.6	27394.3	25828.6	26127.7	21037.5	20034.6	20468.2
P07602	SAP_HUMAN	PSAP	Prosaposin	0.998835	29.771	20	914	914	649069	534782	328600	673025	1.41491e+06	1.07317e+06	70359.5	94465.3	36815.7	144234	112184	33649.5	44446.1	37763.2	64560.1	43199.4	65209.1	50244.2
P25786	PSA1_HUMAN	PSMA1	Proteasome subunit alpha type-1	0.998835	46.7681	12	570	570	26520.5	23495.6	24652.8	18785.5	17330.2	26453.4	1.19964e+06	1.31997e+06	536045	510909	859642	290105	644059	567820	448345	555399	692755	515971
P25787	PSA2_HUMAN	PSMA2	Proteasome subunit alpha type-2	0.998835	41.0256	7	513	513	89438.1	68284.6	50676.2	52574	69994.6	59625.7	820104	784548	631799	399165	569046	210472	491801	490741	376492	306997	419813	369850
P25788	PSA3_HUMAN	PSMA3	Proteasome subunit alpha type-3	0.998835	18.4314	9	335	335	15884	16999.5	13569	10670.9	15486.3	15918.7	546762	461869	271741	259072	313504	115635	246052	299087	189230	238156	195738	252783
P25789	PSA4_HUMAN	PSMA4	Proteasome subunit alpha type-4	0.998835	42.5287	11	550	550	23094.7	24512.5	22179.6	19423.1	22643.5	19949.3	380291	402883	189607	201153	308517	119610	240877	218962	185930	136938	195860	171370
P28066	PSA5_HUMAN	PSMA5	Proteasome subunit alpha type-5	0.998835	28.6307	9	407	407	15672.3	23866.6	16868.6	15412.1	31056.6	21215.8	1.09929e+06	1.07428e+06	297600	345404	443401	270151	452439	492166	646833	287388	609072	557040
P60900	PSA6_HUMAN	PSMA6	Proteasome subunit alpha type-6	0.998835	41.0569	8	514	514	13931.1	14387.6	17155.3	17051.9	27758.9	20252.5	886410	782749	434332	252725	458693	161883	404811	481434	540122	323452	334173	329157
O14818	PSA7_HUMAN	PSMA7	Proteasome subunit alpha type-7	0.998835	51.2097	13	587	244	37822.4	36775.3	29607.1	41036.5	27571.5	37068.9	1.37606e+06	1.33868e+06	758126	560584	765900	285986	639037	629438	612084	528595	537923	504718
P20618	PSB1_HUMAN	PSMB1	Proteasome subunit beta type-1	0.998835	51.0373	11	436	436	48718.9	56692	48089.1	49077.4	94366.4	67549.1	1.33218e+06	873950	526362	501415	948586	277530	593718	609162	676824	561894	570420	517951
P40306	PSB10_HUMAN	PSMB10	Proteasome subunit beta type-10	0.998835	15.0183	3	124	124	9277.83	7595.72	8110.64	8845.31	8452.8	6787.46	422076	380527	230942	207598	336421	120093	354961	297495	166736	264063	264701	249074
P49721	PSB2_HUMAN	PSMB2	Proteasome subunit beta type-2	0.998835	41.2935	7	519	519	20644.6	20642.2	13166.3	15620	32088.1	21942.9	526784	494496	658628	148398	265123	89093.5	143536	182576	220935	154107	197547	188936
P49720	PSB3_HUMAN	PSMB3	Proteasome subunit beta type-3	0.998835	31.7073	6	198	198	14520.8	11967.2	8951.05	7715.32	14700.5	7022.88	301533	351422	282690	144109	232259	67048.8	144722	144058	120128	99674.2	107104	113764
P28070	PSB4_HUMAN	PSMB4	Proteasome subunit beta type-4	0.998835	22.3485	6	126	126	7281.12	8923.33	7448.07	8874.7	16913.8	11499.1	214210	196675	123035	77983.1	131358	29281.3	108280	80045.7	100602	77915.4	81450.2	73609.2
P28072	PSB6_HUMAN	PSMB6	Proteasome subunit beta type-6	0.998835	12.9707	4	139	139	8345.09	5696.99	5617.62	4320.8	2731.21	2803.88	156367	154663	78331.1	49637.1	105493	27706.8	33490.6	48482.3	83999.8	54646.2	61029.3	51097.4
Q99436	PSB7_HUMAN	PSMB7	Proteasome subunit beta type-7	0.998835	11.1913	4	101	101	4640.58	3213.65	4145.34	2781.31	3259.74	3955.98	122224	130415	61314	45401.4	107257	32153.2	81446.2	74301.1	76653	84987.4	81295.4	72620.6
P28062	PSB8_HUMAN	PSMB8	Proteasome subunit beta type-8	0.998835	18.4783	5	169	169	18758.4	29832.6	22535.4	19315.7	16317.6	19205.6	1.29652e+06	838466	570680	481040	974572	326234	767587	658280	791196	760041	694859	691464
P28065	PSB9_HUMAN	PSMB9	Proteasome subunit beta type-9	0.998835	18.2648	4	151	151	1452.92	1177.18	979.602	1268.59	1499.23	1444.97	100269	62437.9	45102.6	20632.6	37585.7	9436.57	19373.1	23994.2	15489.6	8055.78	27264.7	24402.2
P62191	PRS4_HUMAN	PSMC1	26S proteasome regulatory subunit 4	0.998835	19.0909	12	231	231	6765.75	6776	7601.75	4358.45	5611.61	5928.73	160972	167057	138066	77670.2	93701.5	32239	74124.6	73992.7	71503.9	52592.3	71980	72036.6
P35998	PRS7_HUMAN	PSMC2	26S proteasome regulatory subunit 7	0.998835	23.5566	13	242	242	17409.8	18228.1	13995	11324.3	20749.6	22718	368809	285408	160360	142619	226912	68584.8	189585	192362	128970	127932	191878	127047
P17980	PRS6A_HUMAN	PSMC3	26S proteasome regulatory subunit 6A	0.998835	25.2847	12	328	328	11842.8	7899.09	12242.9	11297.7	25768.3	19508.1	306511	278900	146148	144797	155572	69941.9	105715	107091	159829	72679.1	131617	131154
P43686	PRS6B_HUMAN	PSMC4	26S proteasome regulatory subunit 6B	0.998613	17.2249	11	137	137	7118.91	6539.09	9262.74	8024.38	8430.85	6356.33	194853	213401	109502	95496.7	119827	46497.9	108810	85912.9	127908	83126.2	110814	115573
P62195	PRS8_HUMAN	PSMC5	26S proteasome regulatory subunit 8	0.998834	33.2512	15	238	200	22868.6	16485.9	21641.7	18923.2	20564.1	20125.7	333068	401002	118135	149279	241422	95510.4	177998	197599	186946	149776	180277	176369
P62333	PRS10_HUMAN	PSMC6	26S proteasome regulatory subunit 10B	0.998835	21.5938	13	242	242	9807.12	8229.6	14666.1	8149.61	10160.9	9483.28	221420	205933	130703	77074.4	132623	96590.5	213618	145785	111151	127401	202985	103570
Q99460	PSMD1_HUMAN	PSMD1	26S proteasome non-ATPase regulatory subunit 1	0.998835	11.8573	10	165	165	19715.1	19194	19555.8	13209.5	15935.5	16124.6	217001	190462	74879.7	66533.1	98793	55787.3	95068.2	96253.6	120825	73850.6	90974.3	72598.3
O00231	PSD11_HUMAN	PSMD11	26S proteasome non-ATPase regulatory subunit 11	0.998835	17.7725	17	291	291	45750.4	36506.2	56709	42796.1	10431	9328.75	246082	288564	155580	100267	138067	56031	90127.6	105151	159030	101026	138897	104835
O00232	PSD12_HUMAN	PSMD12	26S proteasome non-ATPase regulatory subunit 12	0.99728	8.55263	11	172	171	2380.41	3992.62	3161.34	2586.81	2923.03	4923.17	131692	155834	50328	48488.9	66236.4	18648.3	76799.8	51343.9	72720.5	39031	93954.1	76011.6
Q9UNM6	PSD13_HUMAN	PSMD13	26S proteasome non-ATPase regulatory subunit 13	0.998835	27.3936	13	229	229	33645.5	25683.7	28030.3	21636.2	14801.2	13146.9	578208	530698	324117	223924	369730	124557	287322	245530	323591	191698	264621	288582
O00487	PSDE_HUMAN	PSMD14	26S proteasome non-ATPase regulatory subunit 14	0.998835	8.70968	6	90	90	3343.63	4405.29	13263.7	2498.45	1736.26	2512.82	44576.5	45601.2	22459.7	8054.33	23118.8	12571	21449.8	18103.2	16120.6	26618.1	25079.7	23539.4
Q13200	PSMD2_HUMAN	PSMD2	26S proteasome non-ATPase regulatory subunit 2	0.998835	23.4581	21	455	455	44092.4	35842.7	24089.6	18402.8	13673.3	21592.4	444147	457385	242210	164041	225234	96687.1	174899	198484	222082	175756	186728	239478
O43242	PSMD3_HUMAN	PSMD3	26S proteasome non-ATPase regulatory subunit 3	0.974836	1.87266	3	9	9	16372.3	12401	7044.18	8321.99	11887.8	15630.4	49861.3	49193.3	128230	30274.3	45764	42900.5	54076.2	38024.1	21467.9	54161.8	36740.7	36589.5
P55036	PSMD4_HUMAN	PSMD4	26S proteasome non-ATPase regulatory subunit 4	0.998831	4.24403	4	34	34	6277.13	6047.73	4798.79	5523.42	6097.95	6673.09	40493.5	37385.6	16073	18228.3	29706.7	7986.79	20880.7	22475.5	20041.2	32778.9	28479.8	28402.1
Q15008	PSMD6_HUMAN	PSMD6	26S proteasome non-ATPase regulatory subunit 6	0.998835	4.11311	5	35	35	6079.73	3060.43	7137.91	3733.31	1743.87	2936.36	17829.9	14477.9	10783.4	7368.02	11641.9	7681.26	7098.31	7716.48	8928.02	11362.5	7170.48	7034.09
P51665	PSMD7_HUMAN	PSMD7	26S proteasome non-ATPase regulatory subunit 7	0.998835	25.3086	8	168	168	26280.7	10406.8	28749.1	11283	13172.8	16424.3	330818	271532	168352	139199	182630	89884.6	161662	164741	129935	116960	143110	182749
P48556	PSMD8_HUMAN	PSMD8	26S proteasome non-ATPase regulatory subunit 8	0.998835	5.14286	4	134	134	6608.01	5589.16	6788.43	5984.05	8887.42	10360.1	127654	129872	56817.8	38036.5	101965	35575.7	119027	87184.7	134329	95362.7	132125	131923
O00233	PSMD9_HUMAN	PSMD9	26S proteasome non-ATPase regulatory subunit 9	0.994465	4.03587	1	1	1	3741.08	2767.81	2683.23	2803.49	5479.74	3313.61	36497.1	30606.4	11234.1	14135.8	24843.6	8256.77	26866.1	19590.7	28197.9	20565.6	23068.6	26163.5
Q06323	PSME1_HUMAN	PSME1	Proteasome activator complex subunit 1	0.998835	12.4498	3	72	72	1913.47	1410.94	1506.06	1315.6	1107.58	1152.64	36589.1	30108.1	19487.9	14648.2	23283.6	3989.32	18712.7	13324.7	24808.5	12589	26175.7	18072.4
Q9UL46	PSME2_HUMAN	PSME2	Proteasome activator complex subunit 2	0.998835	21.3389	7	51	51	4590.84	9641.72	4522.6	7733.07	9049.31	10656.4	74350.9	65670.2	24782.7	37383.4	55387	17407	27513.6	31192.4	59730.8	40334.7	43204.7	41945.9
P61289	PSME3_HUMAN	PSME3	Proteasome activator complex subunit 3	0.986279	8.66142	2	8	8	2084.29	2292.56	3059.34	2396.95	4751.11	1865.64	181614	129871	54738.2	63085.1	29995.4	7019.51	4359.83	18224.8	29377.4	24968.6	60520.7	45267.8
O95456	PSMG1_HUMAN	PSMG1	Proteasome assembly chaperone 1	0.998834	10.4167	2	3	3	1181.49	1484.5	1448.8	766.486	1705.73	924.057	14262.4	15319.4	9685.45	5067.14	6204.38	3685.38	7375.44	6049.01	4184.67	6706.7	6028.45	6902.81
Q8WXF1	PSPC1_HUMAN	PSPC1	Paraspeckle component 1	0.996389	20.0765	12	413	406	47792.5	34671	44577.5	41267.1	90149.4	48961.5	984871	1.03129e+06	502221	462318	410725	156200	355470	366697	524071	380521	493228	446843
P26599	PTBP1_HUMAN	PTBP1	Polypyrimidine tract-binding protein 1	0.997542	33.9318	17	757	701	37553.8	40625.9	34060.9	30184.5	33204	35052.9	1.31468e+06	1.42438e+06	994888	660236	1.00622e+06	311326	855228	730364	731057	603153	711242	648808
Q9UKA9	PTBP2_HUMAN	PTBP2	Polypyrimidine tract-binding protein 2	0.981556	1.50659	2	35	29	88.3235	352.748	239.942	377.365	681.164	142.102	20919.9	36120.6	13637.6	14447.5	14334.6	6206.59	5195.56	5718.37	9969.08	443.421	7540.59	5702.82
Q15185	TEBP_HUMAN	PTGES3	Prostaglandin E synthase 3	0.998388	12.5	3	54	54	10117.1	14338.4	7195.62	9829.68	25794.8	18847.1	5865.98	7094.24	5700.31	2728.47	7610.3	3456.87	3800.02	5122.78	2778.52	5442.97	3529.33	3913.09
Q14289	FAK2_HUMAN	PTK2B	Protein-tyrosine kinase 2-beta	0.99365	3.76611	11	45	40	13134.5	12371.3	4822.31	4973	24130.8	16793.7	111258	129052	58370.3	30986.9	72636.8	16576.2	26555.2	39452.7	103394	59793.8	98043.8	57005.8
P29350	PTN6_HUMAN	PTPN6	Tyrosine-protein phosphatase non-receptor type 6	0.998835	4.87395	3	15	15	1621.68	865.117	1120.12	948.459	2039.85	1666.1	4023.89	3803.7	4224.67	5382.71	7281.97	3214.53	4418	3623.4	2646.57	2397.6	2976.25	2838.92
P23469	PTPRE_HUMAN	PTPRE	Receptor-type tyrosine-protein phosphatase epsilon	0.998593	2.85714	3	22	22	2680.28	5824.22	2444.37	2636.76	2221.94	6207.44	13624.9	62946.2	23297.1	13123.5	13508.2	2545.06	10150.3	5266	9970.48	12199.7	21824.6	11391.9
Q9UHX1	PUF60_HUMAN	PUF60	Poly(U)-binding-splicing factor PUF60	0.998835	3.57782	6	18	18	3899.41	1805.02	1295.41	1786.18	2186.6	3397.1	149272	113735	67376.9	21909.6	86534.5	35365.7	101682	83596.3	87698.1	59316.5	70831.8	78920.7
Q00577	PURA_HUMAN	PURA	Transcriptional activator protein Pur-alpha	0.991124	9.00621	2	23	5	2535.52	2328.58	1930.09	1443.04	1507.44	2025.96	19165.4	12059.1	9139.11	14190.5	12057.8	4028.2	11616.3	8866.98	5730.67	7989.66	5920.21	9153.82
Q96QR8	PURB_HUMAN	PURB	Transcriptional regulator protein Pur-beta	0.983464	6.08974	2	23	5	6894.69	2870.14	2396.75	3739.16	16261.5	6786.38	20343.9	32066.2	5803.61	5587.59	18815.9	6841.35	18662.3	14714.4	6365.01	27960.5	15296	14817.4
Q53H96	P5CR3_HUMAN	PYCR3	Pyrroline-5-carboxylate reductase 3	0.989879	5.10949	1	3	3	18.2211	71.9808	11.5234	0	259.937	21.6661	0	386.787	235.183	0	0	0	0	0	6.28554	0	0	0
P11216	PYGB_HUMAN	PYGB	Glycogen phosphorylase, brain form	0.998731	38.4342	34	1609	897	77972.4	79192.1	73650.6	79297.8	102457	95279	3.29367e+06	3.2891e+06	1.71571e+06	1.27549e+06	1.45601e+06	490632	1.08084e+06	1.03771e+06	1.44179e+06	950854	1.35068e+06	1.42085e+06
P06737	PYGL_HUMAN	PYGL	Glycogen phosphorylase, liver form	0.998717	50.059	45	2666	1854	215190	195809	146623	153551	286897	220909	5.73082e+06	6.16204e+06	2.64578e+06	2.59487e+06	2.64399e+06	943455	1.79675e+06	1.99498e+06	2.66356e+06	1.64376e+06	2.20243e+06	2.68352e+06
P11217	PYGM_HUMAN	PYGM	Glycogen phosphorylase, muscle form	0.998071	13.4204	10	828	14	29592	28279.6	23506.3	31210.7	32713.9	25521.3	1.51902e+06	1.70268e+06	657343	583163	698116	228684	430327	511092	640818	353291	610048	775016
P20742	PZP_HUMAN	PZP	Pregnancy zone protein	0.998835	2.15924	4	57	20	2.18607e+06	658080	725389	691613	734794	1.19197e+06	36204.4	30785.7	27410.5	13433.8	23172.8	9061.88	18466.9	11046.4	26957.3	11941.7	21465	23897.8
P47897	SYQ_HUMAN	QARS1	Glutamine--tRNA ligase	0.998835	10.7097	15	131	131	10025.5	10860	12260.9	12403.3	15166.9	13219.8	96090.3	80512.2	56396.6	39215.7	71085.7	17133.6	62975.3	44191.7	58728.7	44348.9	57751.7	39534.4
Q96PU8	QKI_HUMAN	QKI	KH domain-containing RNA-binding protein QKI	0.963343	2.34604	2	3	3	2638.3	2608.18	1064.28	816.903	4762.96	3313.78	12457.6	17954.2	28093.5	7638.85	12969.5	3923.46	9851.24	7525.4	10925.4	12762.9	15242.7	13513
Q9H0J4	QRIC2_HUMAN	QRICH2	Glutamine-rich protein 2	0.992674	0.420926	1	1	1	1658.68	1041.29	545.608	525.448	334.258	1463.9	6435.54	4830.15	5076.88	936.923	2076.53	960.081	1621.18	3819.18	2711.43	7751.3	1606.57	6920.88
O00391	QSOX1_HUMAN	QSOX1	Sulfhydryl oxidase 1	0.998835	4.95315	7	90	90	5893.42	8326.61	11039.5	5754.05	5681.98	5214.03	30058.4	42255.6	17043.5	11905.1	17292.6	12441.8	20826.6	28441.1	15137.4	32534	21269.3	24137
P61026	RAB10_HUMAN	RAB10	Ras-related protein Rab-10	0.998835	22.5	4	92	16	4886.79	4157.38	4019.21	4218.75	5198.61	5933.37	63228.4	62150.4	29836.8	15858.1	13275.8	3472.15	13690.1	7941.96	15881.8	9500.62	27847.1	18222.8
Q15907	RB11B_HUMAN	RAB11B	Ras-related protein Rab-11B	0.987719	9.63303	5	32	1	717.392	733.287	374.092	374.395	1007.91	840.266	4548.41	4721.19	2083.31	2898.54	2351.54	1226.02	2872.74	2285.99	2243.09	2442.92	2097.76	2847.16
P59190	RAB15_HUMAN	RAB15	Ras-related protein Rab-15	0.997809	10.3774	2	77	13	2442.76	2026.06	2351.87	1969.97	4274.54	2735.34	51008.2	38280	26255.1	11277.8	9934.41	2096.01	9151.84	6832.82	8519.36	5521.79	20595.4	12202.1
Q9H0U4	RAB1B_HUMAN	RAB1B	Ras-related protein Rab-1B	0.998545	34.3284	6	145	37	22273	16929.1	14327	13829.6	13059.7	13965.8	129392	121153	74182.4	34543.7	43522.6	21848.1	52483.8	46246.9	44875.1	48289.3	55370.8	56107.7
Q9H082	RB33B_HUMAN	RAB33B	Ras-related protein Rab-33B	0.998835	4.80349	1	20	20	2203.69	1919	2893.21	1256.14	4653.14	2463.22	43900.5	25767.6	23796.3	12377	8778.06	2325.11	3994.94	7039.06	6445.54	5466.12	13834.9	6750.45
Q15286	RAB35_HUMAN	RAB35	Ras-related protein Rab-35	0.998835	10.9453	2	73	61	2797.55	2073.46	1353.25	2055.5	3151.3	2736.5	48510.1	56145.1	21328.2	16288.7	9126.96	363.15	7038.76	3644.7	5863.16	6135.59	21657.1	12700.1
Q9H2M9	RBGPR_HUMAN	RAB3GAP2	Rab3 GTPase-activating protein non-catalytic subunit	0.998835	1.57933	5	19	19	391.762	754.717	352.667	253.315	1055.75	186.743	22921.8	16339.8	4131.36	4001.77	14535.6	698.685	2928.28	4223.43	10686.8	7910	12585.1	11451.8
P51148	RAB5C_HUMAN	RAB5C	Ras-related protein Rab-5C	0.998408	10.6481	3	76	1	2750.04	1620.39	2488.76	2292.49	3391.24	4051.38	45515.1	36158.5	10050.2	20686.5	34976	9449.58	17137.5	23964.2	26368.3	14260.5	20463.4	14453.3
P51149	RAB7A_HUMAN	RAB7A	Ras-related protein Rab-7a	0.998835	29.9517	6	48	48	8589.68	10137.7	11659.1	7197.06	15998.6	9840.52	141667	112187	300499	133712	325604	72893.5	197485	163666	57590	245671	74311	125193
Q3YEC7	RABL6_HUMAN	RABL6	Rab-like protein 6	0.998688	2.88066	2	10	10	631.906	1550.66	960.808	442.063	484.837	771.451	6386.79	7724.26	20739.4	3080.72	2411.47	2846.42	3184.91	2540.29	1996.11	3194.28	1905.26	4435.54
P15153	RAC2_HUMAN	RAC2	Ras-related C3 botulinum toxin substrate 2	0.998835	31.7708	8	742	457	6412.9	5492.77	5798.19	4766.01	7327.7	7674.84	727936	580004	269681	250578	335205	84338.8	148387	174392	267780	245119	243798	196693
P63244	RACK1_HUMAN	RACK1	Small ribosomal subunit protein RACK1	0.998835	66.5615	19	1517	1517	46691.2	43070.9	37658.8	30071	49838.6	41565	3.73653e+06	3.4851e+06	1.4698e+06	1.40119e+06	1.77097e+06	809767	1.41625e+06	1.18677e+06	1.32649e+06	1.20186e+06	1.11139e+06	1.26361e+06
Q9UKM9	RALY_HUMAN	RALY	RNA-binding protein Raly	0.99754	2.94118	1	11	11	68.2486	17.9501	3.22675	0.414629	6.63299	133.972	2104.61	4.32182	14.2895	2626	462.029	22.8035	0	83.6387	542.67	338.487	0	0.471186
P62826	RAN_HUMAN	RAN	GTP-binding nuclear protein Ran	0.998835	31.0185	6	228	228	23766.2	20810.8	16159.3	14140.7	27683.9	26652.8	63937.2	60515.9	27556.8	23889.3	29654.1	12564.2	21522.3	22978	27783.6	16340.5	19006.2	18509.3
P43487	RANG_HUMAN	RANBP1	Ran-specific GTPase-activating protein	0.992845	9.95025	4	42	41	25149.8	21034.4	8276.03	21916.5	28348.1	16684.9	6441.4	8904.8	7015.58	5793.59	5337.16	5703.55	7972.51	4805.31	5566.68	6432.68	6881.48	5907.3
P46060	RAGP1_HUMAN	RANGAP1	Ran GTPase-activating protein 1	0.976843	1.1925	1	10	10	11240.7	4607.57	7697.61	2430.53	453.327	198.356	28032.6	27478.3	11373.2	12406.5	18145.6	52019.8	14301.2	21039	9787.87	18947.9	16486.7	18135.5
P52306	GDS1_HUMAN	RAP1GDS1	Rap1 GTPase-GDP dissociation stimulator 1	0.993404	1.64745	2	2	2	959.527	1186.47	1821	1243.09	1171.01	1026.02	92336.7	122706	44047	11773.9	83130.3	23693	16704.4	64917	61140.3	29998.9	62098.6	52662.7
P54136	SYRC_HUMAN	RARS1	Arginine--tRNA ligase, cytoplasmic	0.998835	23.7879	20	240	240	17041.4	18826.5	27440.1	16755.6	20319.1	12669.2	288364	312452	188448	127454	199395	84194	121450	169900	112201	154496	127589	159630
Q7LDG7	GRP2_HUMAN	RASGRP2	RAS guanyl-releasing protein 2	0.961201	3.94089	2	8	8	792.877	643.4	677.215	734.756	597.463	517.942	14299.3	13338.9	2737.38	7705.07	4401.85	4606.73	2687.27	5115.85	7403.71	4201.37	7627.84	8242.09
Q09028	RBBP4_HUMAN	RBBP4	Histone-binding protein RBBP4	0.990467	10.3529	6	225	45	34631.8	28582.5	42568.8	34537.6	70868.5	60701.6	399671	444350	1.15334e+06	246613	241241	248952	256663	182487	234897	193623	197532	193674
Q9NTZ6	RBM12_HUMAN	RBM12	RNA-binding protein 12	0.958037	1.07296	2	5	5	3594.61	1795.11	6500.13	6294.93	2111.1	3389.47	54854.6	67586.2	29984.4	22428.6	28109	13871.9	43882.1	39345.8	20963.8	45570.3	51178.6	37277.3
P98179	RBM3_HUMAN	RBM3	RNA-binding protein 3	0.998834	11.465	1	48	48	703.93	1099.56	2039.99	435.614	1689.3	552.366	13972.3	2320.65	18241.5	5847.35	15355.9	2540.69	5005.56	7048.65	846.312	8447.82	3467.55	2900.28
Q14498	RBM39_HUMAN	RBM39	RNA-binding protein 39	0.971315	1.88679	2	4	4	967.204	82.451	304.308	0	118.607	8.52308	37715.4	23403.3	27475.2	531.862	4981.44	1943.93	4356.06	12437.3	9087.27	7303.65	9693.26	9032.59
P38159	RBMX_HUMAN	RBMX	RNA-binding motif protein, X chromosome	0.998466	12.7877	6	173	117	6955.94	5128.01	4209.19	4338.01	6120.57	7129.95	153869	182915	99014.2	61772.5	103973	47056.3	99269.7	105432	70969.2	114196	103532	110665
P18754	RCC1_HUMAN	RCC1	Regulator of chromosome condensation	0.996028	1.90024	1	8	8	35881.1	34605.4	11449.2	21503.2	31187.7	30071.4	116558	136399	44298.9	65597.5	96776.3	16679.2	62277.4	58350.1	124321	57694.6	112983	85412.2
Q9P258	RCC2_HUMAN	RCC2	Protein RCC2	0.998835	36.3985	18	641	641	25290.8	34414.2	23192.8	24931.8	38605.6	33815.9	825817	843546	431802	332477	416242	89037.7	369561	306842	568000	365605	451025	393058
O60942	MCE1_HUMAN	RNGTT	mRNA-capping enzyme	0.912218	1.00503	3	6	4	5413.93	11773.6	6902.55	6671.99	11253.5	9992.09	10839.3	5545.31	2114.5	1616.68	2179.63	2335.24	2077.12	7781.69	9897.93	6010.62	10388.5	4566.69
P13489	RINI_HUMAN	RNH1	Ribonuclease inhibitor	0.998835	49.6746	19	761	761	77311.5	73827.5	78481.8	76490	106808	73066.9	1.50018e+06	1.56723e+06	630958	701290	654032	199734	481831	514861	868113	657106	783315	627270
Q96LT9	RNPC3_HUMAN	RNPC3	RNA-binding region-containing protein 3	0.963117	2.32108	1	1	1	1037.95	868.444	1915.61	850.632	1281.35	1482.57	8379.22	4347.18	3067.96	698.728	4187.61	2123.08	3856.21	2125.06	6936.19	5097.67	7508.53	4492.48
Q13464	ROCK1_HUMAN	ROCK1	Rho-associated protein kinase 1	0.993907	1.4771	3	9	4	9431.12	3289.58	5460	5221.78	10560.8	12874.1	43134.5	38803.8	24607.5	10179.1	21360.6	10053.3	12719.2	21342.5	16839.3	8980.51	22436.9	17191.2
P27635	RL10_HUMAN	RPL10	Large ribosomal subunit protein uL16	0.998835	46.729	10	483	248	16028.5	17812.8	17532.6	13351.4	14049.7	13297.3	626377	671203	437950	279809	519135	199474	454961	388841	337754	317705	391647	339997
P62906	RL10A_HUMAN	RPL10A	Large ribosomal subunit protein uL1	0.998835	25.3456	10	420	420	10840.2	12499.9	12224.9	7315.68	8348.62	6597.89	402104	318925	190380	155038	188697	41313.6	110189	111759	135107	114892	148264	114987
P62913	RL11_HUMAN	RPL11	Large ribosomal subunit protein uL5	0.998835	16.8539	4	324	324	56747.6	33297	7542.63	2965.09	12529.7	39375.2	489694	523573	235040	760845	294321	154869	103774	140346	159928	82707.7	66723.4	118436
P30050	RL12_HUMAN	RPL12	Large ribosomal subunit protein uL11	0.998835	54.5455	7	428	428	16635.6	16495	21908.7	19272.8	30839.6	22300.8	1.43816e+06	1.47247e+06	618864	591438	934717	300324	807488	837172	632836	702599	592237	554908
P26373	RL13_HUMAN	RPL13	Large ribosomal subunit protein eL13	0.998835	27.0142	6	441	441	20976.9	21097	15291.6	19646.9	19291.1	21100.6	446636	210441	207934	171021	239326	119106	151436	155952	129634	176430	129329	198726
P40429	RL13A_HUMAN	RPL13A	Large ribosomal subunit protein uL13	0.988951	8.37438	4	65	15	304.115	131.264	276.233	284.361	161.264	318.057	9698.39	8302.25	4625.99	4972.78	2396.88	672.613	2083.52	1460.59	5241.22	748.842	1343.14	3806.49
P50914	RL14_HUMAN	RPL14	Large ribosomal subunit protein eL14	0.998835	23.7209	5	479	479	14092.1	12320.2	13267.8	12509.7	11009.6	15815.3	1.21926e+06	1.02381e+06	637777	472884	774005	176290	501576	524365	633564	443925	594270	523079
P61313	RL15_HUMAN	RPL15	Large ribosomal subunit protein eL15	0.998835	24.0196	6	181	181	14015.6	12172.1	14010.3	11487.2	14107.4	12780.5	335380	282428	253989	102588	142743	57875.4	169506	142206	150345	160327	190346	126906
P18621	RL17_HUMAN	RPL17	Large ribosomal subunit protein uL22	0.998835	40.2174	7	350	350	19951.1	21359.7	21313.2	16106.6	23834.8	17215.6	1.61697e+06	1.1574e+06	927853	340032	917865	300094	631353	544184	802945	555455	559284	709865
Q07020	RL18_HUMAN	RPL18	Large ribosomal subunit protein eL18	0.998835	36.1702	7	685	685	21280.9	16114.6	9550.34	7513.91	19722.2	21996.5	437741	410447	304490	198155	362233	87139.7	158908	160021	209071	159595	164110	146742
Q02543	RL18A_HUMAN	RPL18A	Large ribosomal subunit protein eL20	0.998835	22.1591	4	293	293	4273.44	4626.23	3325	3014.95	4609.57	5385.34	434445	311603	248188	129918	222812	63365	172006	175768	168024	319432	152513	190355
P84098	RL19_HUMAN	RPL19	Large ribosomal subunit protein eL19	0.998835	16.8367	4	117	117	16403.7	13553.1	18397.7	12011.5	10984.6	10403.7	574132	710923	271617	300780	257458	189472	149506	354893	292029	27859	189284	250858
P46778	RL21_HUMAN	RPL21	Large ribosomal subunit protein eL21	0.998455	16.25	4	32	32	4789.4	4482.31	4229.08	2699.64	8371.79	7029.16	403710	376862	247150	140369	246926	56597.1	81284	83454.6	156279	99251.7	229638	118152
P35268	RL22_HUMAN	RPL22	Large ribosomal subunit protein eL22	0.998835	33.5938	4	249	249	2298.16	2481.95	2089.04	1620.41	2197.58	1886.95	72817.7	45270.8	35558.1	31887.6	19260.2	10051.9	11518.8	7546.8	25166.3	7483.48	26681.8	17724.4
P62829	RL23_HUMAN	RPL23	Large ribosomal subunit protein uL14	0.998835	49.2857	6	277	277	6670.41	5065.54	6360.9	6990.56	7849.32	8427.03	1.03474e+06	958774	716554	276021	367752	164495	361217	370950	369669	293632	375102	312682
P62750	RL23A_HUMAN	RPL23A	Large ribosomal subunit protein uL23	0.998835	33.3333	6	254	254	8486.67	10578	6761.51	6084.47	18906.8	13726.1	561858	336514	212384	162882	172187	58694.3	143608	226189	165319	210828	135051	180563
P83731	RL24_HUMAN	RPL24	Large ribosomal subunit protein eL24	0.998835	24.2038	5	266	266	3734.07	5489.93	4892.36	2954.05	6144.71	4673.47	164117	128698	156894	59254.2	69418.4	35609.9	77797	71594.6	45036.9	45315.1	44738.4	43607.6
P61353	RL27_HUMAN	RPL27	Large ribosomal subunit protein eL27	0.998835	27.9412	4	323	323	33638	33002.4	9047.52	30126.1	88920.6	60918	127947	78685.1	52428.7	38346	32231.2	7526.68	13828.2	20695.9	55062.1	19627.7	35908.7	17007.4
P46776	RL27A_HUMAN	RPL27A	Large ribosomal subunit protein uL15	0.998835	22.2973	4	402	402	28087.4	30995.9	11529.5	13894.1	31802.6	31194.8	344251	240750	176072	236605	216017	78756.4	124166	147440	136654	147062	136924	117139
P46779	RL28_HUMAN	RPL28	Large ribosomal subunit protein eL28	0.998835	26.2774	6	150	150	3519.66	4996.94	6027	5523.42	9266.48	3151.21	90686.3	74333.4	54952.1	37095.2	48618.6	23382.2	54457.2	53928.6	33251.6	67708	57063.9	51482.4
P47914	RL29_HUMAN	RPL29	Large ribosomal subunit protein eL29	0.998835	9.43396	1	63	63	614.864	1217.6	2195.46	1118.66	1212.8	10579.3	34688.7	30275	8622.03	10959.6	22957.8	25230	41910	23412.1	15597	22247.3	7470.82	12056.8
P39023	RL3_HUMAN	RPL3	Large ribosomal subunit protein uL3	0.99816	14.1439	6	117	114	15064.1	13364.1	11128.7	9241.5	9843.29	9509.17	56260.5	63526.6	36892.4	29568.8	32113.3	17130.2	28384.5	27263.2	42299.5	33088.2	41405.1	27522.2
P62888	RL30_HUMAN	RPL30	Large ribosomal subunit protein eL30	0.998835	53.0435	7	301	301	7959.76	6703.69	5557.52	4990.99	5876.4	4928.1	289759	202749	136952	21987.6	44726	54778.2	107727	132102	119046	132143	135976	110092
P62899	RL31_HUMAN	RPL31	Large ribosomal subunit protein eL31	0.998835	31.2	4	288	288	5071.04	4794.61	4907.06	5013.79	5468.85	5931.87	442721	355829	352237	143296	163323	74395.4	78368.2	185430	165759	78149.5	85878.7	86778.4
P62910	RL32_HUMAN	RPL32	Large ribosomal subunit protein eL32	0.996977	22.2222	3	36	36	5229.51	6039.83	6988.53	6752.31	6524.72	4787.52	130030	132686	51858	51030.1	48626	27053.3	58735.5	59232.6	74293.2	35753.1	78850.1	64452.4
P49207	RL34_HUMAN	RPL34	Large ribosomal subunit protein eL34	0.998478	12.8205	2	97	97	29645.6	32948.6	14953.3	30535	146668	122596	32995	41734.8	8172.22	11831.1	10234.9	4022.01	9998.24	16841.2	9927.55	7541.87	11738.7	4013.63
P42766	RL35_HUMAN	RPL35	Large ribosomal subunit protein uL29	0.998835	26.0163	4	219	219	3016.7	1605.47	3327.16	2675.42	1614.51	1553.14	323886	146580	76812	32021.7	124562	12570.7	69398.2	67069.2	50450	65569.9	34703.6	60743.1
P18077	RL35A_HUMAN	RPL35A	Large ribosomal subunit protein eL33	0.998835	31.8182	5	217	217	12375.8	11744.3	8488.18	8620.03	18140.9	20308.7	89898.9	70440.6	63322.7	29680.1	56632	34572.9	32622.3	35395.8	51834.8	39527	38852.7	28134.6
Q9Y3U8	RL36_HUMAN	RPL36	Large ribosomal subunit protein eL36	0.998835	28.5714	3	181	181	6683.1	8963.19	7377.44	6878.9	5373.42	5389.11	286475	246626	129938	113044	127389	47672.1	141356	137834	154866	134859	143959	108237
P36578	RL4_HUMAN	RPL4	Large ribosomal subunit protein uL4	0.998835	30.445	15	784	784	48278	44298.6	36206.2	36022.9	58255.8	75306.4	1.2064e+06	1.3025e+06	597863	516234	757575	263478	491249	532221	531602	345799	475136	616783
P46777	RL5_HUMAN	RPL5	Large ribosomal subunit protein uL18	0.998835	14.1414	10	72	72	12801.4	9509.15	10208.4	10231.8	15252.7	12003.4	129869	182946	84044.8	74055.8	46923.9	27499	50393.7	42818.1	74976.1	53926	54348.6	40834.5
Q02878	RL6_HUMAN	RPL6	Large ribosomal subunit protein eL6	0.998835	39.5833	13	600	600	48650	41643.6	29161.8	27025.7	54052	28368.9	1.06917e+06	1.07509e+06	360804	497073	461512	159557	377168	378297	438814	451368	506303	439421
P18124	RL7_HUMAN	RPL7	Large ribosomal subunit protein uL30	0.996784	45.9677	15	636	629	11652.3	15004.6	10562.1	11357.7	14233.9	11139.7	713922	589491	270467	287894	273363	185026	305766	299915	288104	337097	441594	266091
P62424	RL7A_HUMAN	RPL7A	Large ribosomal subunit protein eL8	0.998835	30.0752	12	218	218	18210.8	15261.1	11540	11351.3	17136.7	19931.1	389001	331038	164420	144757	139116	48802.6	125232	83785.1	184877	126028	190581	170222
P62917	RL8_HUMAN	RPL8	Large ribosomal subunit protein uL2	0.998835	16.3424	4	307	307	17368.3	14725.7	18200.7	11458.4	13600.9	13724.1	1.11683e+06	1.0229e+06	417438	401856	711966	200335	720174	618619	691656	547221	651965	531482
P32969	RL9_HUMAN	RPL9	Large ribosomal subunit protein uL6	0.998835	58.8542	9	296	296	35417.2	34296.3	84142	25045.9	36030.5	35875	921457	909683	593330	436839	583475	183439	489058	455780	386419	383639	417637	306563
P05388	RLA0_HUMAN	RPLP0	Large ribosomal subunit protein uL10	0.998835	50.4732	14	1376	494	101337	74099.1	87106.2	74775.2	90962.6	108789	2.66598e+06	3.18355e+06	1.53279e+06	1.44297e+06	1.44525e+06	845222	1.72418e+06	1.56622e+06	1.19424e+06	818017	1.0329e+06	997277
P05386	RLA1_HUMAN	RPLP1	Large ribosomal subunit protein P1	0.998835	51.7544	3	242	242	6333.4	6838.7	40551	5867.55	5390.62	4755.86	390100	641575	783243	214846	348981	153083	284897	271590	445717	212397	193737	149185
P05387	RLA2_HUMAN	RPLP2	Large ribosomal subunit protein P2	0.998835	55.6522	4	131	131	11556.7	8461.12	7201.99	6867.14	13348.3	11480.3	410142	449361	630210	251301	473321	179644	380966	256687	349181	350698	177238	349341
Q9NQG5	RPR1B_HUMAN	RPRD1B	Regulation of nuclear pre-mRNA domain-containing protein 1B	0.968125	2.45399	1	3	3	422.806	1159.03	523.217	976.018	1146.75	344.245	1225.73	1671.55	6133.89	1440.35	1153.39	1353.39	732.892	1015.81	1255.58	617.573	914.023	980.077
P46783	RS10_HUMAN	RPS10	Small ribosomal subunit protein eS10	0.998835	36.9697	8	709	596	12465.1	15571.9	18024.4	12074	21189.4	17453.9	928902	847570	602336	438481	401534	199220	287199	383261	430213	223655	406908	377876
P62280	RS11_HUMAN	RPS11	Small ribosomal subunit protein uS17	0.998835	45.5696	11	458	458	25100.9	23581.9	24488.1	20663.2	21076.7	22529.1	1.24567e+06	1.38567e+06	838195	582268	806713	288652	672094	729075	636420	499716	619291	583985
P25398	RS12_HUMAN	RPS12	Small ribosomal subunit protein eS12	0.998835	54.5455	7	433	433	36575.2	28289.7	19437.7	30205.2	28047.2	22705	880233	758964	515190	382727	562003	199687	253808	369545	370113	240125	292191	396586
P62277	RS13_HUMAN	RPS13	Small ribosomal subunit protein uS15	0.998835	39.7351	7	977	977	6080.75	8410.28	4221.78	4116.07	12646	7889.8	1.11394e+06	1.01574e+06	842702	364716	244195	143658	227453	267371	422623	61800.3	395995	452679
P62263	RS14_HUMAN	RPS14	Small ribosomal subunit protein uS11	0.998835	36.4238	4	487	487	26997.5	23231.1	10503.6	10346.9	11953.9	9408.93	929488	918541	628564	315919	523183	257194	605782	449933	410427	532825	444991	312690
P62841	RS15_HUMAN	RPS15	Small ribosomal subunit protein uS19	0.998835	8.27586	4	274	274	15528.1	11011.6	9496.83	10547.5	12271.5	7166.09	336018	413297	176359	40256.5	249294	97344.2	258054	231122	164992	276331	247282	248094
P62244	RS15A_HUMAN	RPS15A	Small ribosomal subunit protein uS8	0.998835	50.7692	8	827	827	628018	553491	646840	646566	612464	408132	738816	663040	327242	211317	372368	151904	198229	306826	222182	178018	301224	251082
P62249	RS16_HUMAN	RPS16	Small ribosomal subunit protein uS9	0.998835	46.5753	8	1423	1423	12591.7	14511.9	7015.64	7677.4	42468.8	20871.4	628490	435100	284308	191174	280339	78598.8	71721.5	94161.1	177067	144193	142138	189255
P08708	RS17_HUMAN	RPS17	Small ribosomal subunit protein eS17	0.998835	50.3704	6	315	315	18424.2	17931.5	14579.7	16713	20796.1	19980.5	1.03926e+06	928362	708284	356838	495260	215757	459502	519068	453766	290142	370223	377487
P62269	RS18_HUMAN	RPS18	Small ribosomal subunit protein uS13	0.998835	52.6316	10	1129	1129	30747.6	15977.5	12142.2	12442.3	61417.4	48978.5	1.13034e+06	825287	577192	376054	935874	215606	673883	502312	615679	611387	605626	635087
P39019	RS19_HUMAN	RPS19	Small ribosomal subunit protein eS19	0.998835	39.3103	9	731	731	5436.66	5021.86	5039.57	6112.6	6185.36	4359.19	321364	346255	222557	147930	173119	91941.2	36004.2	139950	171096	71799.7	133850	122861
P15880	RS2_HUMAN	RPS2	Small ribosomal subunit protein uS5	0.998835	40.273	14	1090	1090	51777.5	41035.8	36776.3	31966.3	49789.8	37149.9	1.84639e+06	1.78758e+06	769373	722926	1.11292e+06	318999	536806	767826	813378	543411	698926	743976
P60866	RS20_HUMAN	RPS20	Small ribosomal subunit protein uS10	0.998835	25.2101	4	517	517	21452.8	20938.4	11550.2	15078.3	14115	11311.4	2.03438e+06	1.64677e+06	822584	567787	1.08856e+06	257361	694043	770012	856253	700682	955992	763143
P63220	RS21_HUMAN	RPS21	Small ribosomal subunit protein eS21	0.998835	22.8916	3	60	60	2906.09	2127.89	2178.33	764.413	2396.7	1844.56	34776.9	35675.6	23671.1	6690.79	32908.8	7685.24	18107.1	6829.05	26426.9	33984.9	28309.7	28596.4
P62266	RS23_HUMAN	RPS23	Small ribosomal subunit protein uS12	0.99797	15.3846	3	58	58	1032.54	1061.49	557.477	1043.68	1755.19	1238.13	3009.68	1542.15	4172.49	499.304	1474.94	639.029	1170.55	1499.44	1689.72	1155.58	1999.95	1147.54
P62847	RS24_HUMAN	RPS24	Small ribosomal subunit protein eS24	0.998835	20.3008	3	263	263	55398.7	17745.5	31662.4	24218.6	19034.9	23988.5	442335	433600	390329	153301	249152	88179.3	233453	179750	221269	152895	172817	168894
P62851	RS25_HUMAN	RPS25	Small ribosomal subunit protein eS25	0.998835	24.8	5	762	762	6437.15	5713.58	4372.75	8385.08	11465	10054.8	399417	174746	86704.1	118893	145735	57926.6	34025.8	54891.1	78673.8	38173.2	39641.5	91013.7
P62854	RS26_HUMAN	RPS26	Small ribosomal subunit protein eS26	0.998288	44.3478	4	289	16	12972.1	22395.7	30648.2	16762.6	17774	20529	1.40365e+06	1.0639e+06	595089	505207	698733	272688	571386	507937	431654	549815	721688	594636
P42677	RS27_HUMAN	RPS27	Small ribosomal subunit protein eS27	0.995303	38.0952	3	101	6	25105.4	19223.9	9160.64	9987.4	22313.7	19875.4	333820	312780	146660	162656	160164	85023	165787	132487	192544	146321	152261	124108
P62857	RS28_HUMAN	RPS28	Small ribosomal subunit protein eS28	0.998835	30.4348	2	97	97	2246.94	4054.74	4077.59	2050.04	2288.93	3152.21	72256.5	109817	33854.8	22316.3	22556.4	29799.7	30717	41990.6	63090	42415.8	39095.7	39119.8
P23396	RS3_HUMAN	RPS3	Small ribosomal subunit protein uS3	0.998835	73.6626	19	1373	1373	72040.1	71768.3	80381.3	77528.2	66854	59936.2	1.53076e+06	1.64466e+06	813345	689240	781024	271065	667589	609208	652582	598630	737824	638978
P61247	RS3A_HUMAN	RPS3A	Small ribosomal subunit protein eS1	0.998835	53.4091	14	1340	1340	48878.5	88099.7	52888.1	51918.1	41737.1	90295.1	2.54006e+06	2.58708e+06	1.23091e+06	775051	1.58349e+06	589007	1.5384e+06	1.42978e+06	1.48355e+06	1.25744e+06	1.49335e+06	1.39016e+06
P62701	RS4X_HUMAN	RPS4X	Small ribosomal subunit protein eS4, X isoform	0.99881	54.7529	18	1098	642	105297	81401.7	87847.9	69656.8	59203.4	58141.9	2.18094e+06	2.07025e+06	1.18173e+06	888337	1.46634e+06	578445	1.1612e+06	1.23239e+06	933010	1.20381e+06	1.03465e+06	989687
P46782	RS5_HUMAN	RPS5	Small ribosomal subunit protein uS7	0.998835	24.0196	6	618	618	20575.4	19537.8	21872.1	19301.9	17247.7	21892.9	2.17349e+06	2.43733e+06	1.33164e+06	776175	924656	305995	1.07581e+06	1.16884e+06	889595	693721	1.26931e+06	1.08866e+06
P62753	RS6_HUMAN	RPS6	Small ribosomal subunit protein eS6	0.998835	18.8755	5	371	371	33759.3	49145	40180.6	49753.3	95617.4	59105.6	547365	737831	390943	333209	437635	204791	404520	424129	336028	333534	240477	286409
Q15418	KS6A1_HUMAN	RPS6KA1	Ribosomal protein S6 kinase alpha-1	0.992985	13.3333	13	189	102	14110.5	14481.5	24290.7	9850.36	18221.6	17693.9	277258	323740	146589	122175	181999	65195.1	121527	138853	172096	146586	156820	160403
P51812	KS6A3_HUMAN	RPS6KA3	Ribosomal protein S6 kinase alpha-3	0.991958	10	14	106	26	6811.81	7459.38	6416.55	5406.9	12159.1	6596.81	135980	145617	67134.8	69265.5	83440.9	29192.4	50508.6	56783.8	85116.3	55018.5	85345.1	74262.2
P62081	RS7_HUMAN	RPS7	Small ribosomal subunit protein eS7	0.998835	45.3608	9	566	566	10935.7	8819.37	12886	10061.6	10080.1	9048.95	572913	423188	278474	168619	399389	104209	261257	267283	248648	218253	230500	231355
P62241	RS8_HUMAN	RPS8	Small ribosomal subunit protein eS8	0.998835	38.4615	8	431	431	29793.5	28659.4	15731	18665.7	27266	44285.3	590552	764184	299605	318728	190217	66696.1	110512	146144	293303	149975	196554	198155
P46781	RS9_HUMAN	RPS9	Small ribosomal subunit protein uS4	0.998835	35.567	10	1005	1005	14778.5	19608.3	21909.4	11786.3	32378.4	14856.4	701807	707557	586118	389036	367007	212378	243511	237792	247196	226476	372230	290124
P08865	RSSA_HUMAN	RPSA	Small ribosomal subunit protein uS2	0.998835	52.2034	12	1539	177	39675.8	37102.2	36427.7	52859	70293.5	43388.8	5.15969e+06	5.09395e+06	3.50509e+06	2.71437e+06	3.18047e+06	940531	2.34294e+06	2.61868e+06	2.11887e+06	1.65977e+06	1.99651e+06	1.89236e+06
Q15404	RSU1_HUMAN	RSU1	Ras suppressor protein 1	0.998835	29.9639	9	247	247	5266.12	5829.46	4387.49	6352.85	4967.72	5368.95	146410	223424	79139.5	99612	66929.1	34538.6	46501.9	36126.9	145412	56742.2	70864.4	72239.3
Q9Y3I0	RTCB_HUMAN	RTCB	RNA-splicing ligase RtcB homolog	0.998835	28.3168	18	557	557	57953.6	46125.8	42517.7	46172.5	56749.5	59255.2	1.11681e+06	1.11136e+06	697497	492796	697776	229132	484679	502075	609461	491484	552275	519162
Q92541	RTF1_HUMAN	RTF1	RNA polymerase-associated protein RTF1 homolog	0.993498	1.69014	3	5	5	46.5074	79.0843	133.522	39.5451	75.3685	70.5376	1430.02	2218.23	608.598	631.316	345.833	817.726	892.266	562.512	597.746	375.786	498.932	300.795
Q9Y224	RTRAF_HUMAN	RTRAF	RNA transcription, translation and transport factor protein	0.998835	43.0328	11	411	411	11875.8	12268.3	13116.7	11189.1	12901.9	13963	279275	283738	238672	147227	216274	92863.6	143221	129301	118250	143987	155412	140381
Q9Y265	RUVB1_HUMAN	RUVBL1	RuvB-like 1	0.998835	33.9912	12	666	666	25012.5	22578.2	19681.1	16842.5	31389.1	25895.9	806279	889308	658415	340023	395311	141088	312381	430664	448319	296654	395322	433443
Q9Y230	RUVB2_HUMAN	RUVBL2	RuvB-like 2	0.998835	24.406	14	578	578	13080.6	15306.3	10027.1	12119.4	16968.9	14830.6	610768	618873	600410	283493	283311	201325	274730	290736	278345	196298	267733	273573
P31949	S10AB_HUMAN	S100A11	Protein S100-A11	0.998835	49.5238	5	181	181	27539.6	14278.5	12061.7	13043.8	9176.48	12940.6	127432	107941	56412.2	72865.5	65943.4	35415.7	51719.8	52866.6	66602.1	53126.4	54334.1	49223.4
P26447	S10A4_HUMAN	S100A4	Protein S100-A4	0.998835	27.7228	3	370	370	7688.02	6168.42	10782.5	6041.05	15253.6	13498.4	560065	403663	238297	205137	305653	97150.2	208096	213060	184515	227384	363662	227751
P06703	S10A6_HUMAN	S100A6	Protein S100-A6	0.998835	16.6667	2	112	112	12995.2	12669.3	20166.3	14824.4	10612.6	9451.06	84486.9	92318.6	51748.1	25711	62779.9	14231.6	53430.5	40535.4	60641.1	37591.2	68591.3	56183.8
P05109	S10A8_HUMAN	S100A8	Protein S100-A8	0.998835	20.4301	2	38	38	10303.5	10801.7	4579.71	10376.3	20989.5	15561.2	13243.3	7977.57	8536.45	3080.72	4167.74	5150.15	4726.17	4954.09	4421.34	5501.17	4579.24	5288.68
Q5K651	SAMD9_HUMAN	SAMD9	Sterile alpha motif domain-containing protein 9	0.970439	0.881057	3	4	4	173.255	237.982	179.466	235.361	330.536	316.262	2424.14	2557.62	2880.37	675.578	312.755	481.562	2871.62	1112.21	1321.29	995.951	2315.44	1463.95
Q9Y3Z3	SAMH1_HUMAN	SAMHD1	Deoxynucleoside triphosphate triphosphohydrolase SAMHD1	0.998835	59.5847	36	2610	2610	110389	99860.5	95571	94266.2	158278	135084	6.34091e+06	5.2399e+06	3.62067e+06	2.94754e+06	3.20721e+06	872719	2.22583e+06	2.5439e+06	2.98388e+06	3.07627e+06	2.99829e+06	2.74902e+06
Q9NR31	SAR1A_HUMAN	SAR1A	Small COPII coat GTPase SAR1A	0.998835	19.697	6	70	42	7845.59	4361	1408.48	2866.59	3046.88	3157.96	36404.6	28701.9	26773.5	14676.5	13288.5	13968.2	19787.4	26349.3	15080.5	27665.1	25119.7	24252.8
Q9Y6B6	SAR1B_HUMAN	SAR1B	Small COPII coat GTPase SAR1B	0.998835	15.1515	3	52	24	5164.1	3266.86	1689.97	1834.68	3903.64	3372.48	40554.3	29882	22772.8	8244.25	13305.4	11249.3	16537.3	24204.4	20128	34308.2	27980.8	21478.3
P82979	SARNP_HUMAN	SARNP	SAP domain-containing ribonucleoprotein	0.998835	14.2857	4	123	123	3624.37	3259.7	2965.62	4367.29	6932.03	5770.67	119820	106726	33694	41193.8	36648.3	14055.1	21823.2	28207.3	42926	23310.6	39178.9	40466.9
P49591	SYSC_HUMAN	SARS1	Serine--tRNA ligase, cytoplasmic	0.998815	9.33852	7	41	41	5140.27	3932.47	2857.9	2550.87	6792.11	4243.12	162958	160944	64276.1	70171.9	66283.1	15197	46161.3	65629.2	86649.5	35820.8	71777.6	74076.2
Q15020	SART3_HUMAN	SART3	Spliceosome associated factor 3, U4/U6 recycling protein	0.998835	7.58048	11	95	95	10888.9	12734.4	12988.8	10073.6	15231.8	11143.2	139237	165511	84181.1	64172.4	132454	74058.8	158911	107746	160343	129702	120306	137829
Q01826	SATB1_HUMAN	SATB1	DNA-binding protein SATB1	0.994058	6.68414	6	56	14	4308.61	4006.46	4931.73	2291.85	5112.97	4478.26	44347.8	39149.6	32226	16356.6	17760.7	7473.76	19868.2	11140.8	8247.97	13331.3	14658.8	16074.5
O15127	SCAM2_HUMAN	SCAMP2	Secretory carrier-associated membrane protein 2	0.998796	3.64742	1	11	11	586.922	529.608	508.081	548.578	726.05	594.722	8193.23	9655.2	2112.05	3387.51	5105.34	2010.99	3277.32	4094.17	4636.98	3541.64	2526.7	4442.88
Q6P3W7	SCYL2_HUMAN	SCYL2	SCY1-like protein 2	0.971645	1.507	1	1	1	978.264	1219.86	1724.58	1171.61	1746.77	632.025	2816.78	5881.94	3828.39	1558.4	2975.13	1039.05	3367.22	1004.8	2862.12	705.34	1494.41	2428.64
O00560	SDCB1_HUMAN	SDCBP	Syntenin-1	0.989568	9.73154	5	50	50	963.659	3306.09	1238.79	1339.78	2290.85	4472.16	18345.5	17768.8	6144.11	8804.85	11302.6	6819	6677.57	10496.8	11426	4136.18	10848.2	7775.02
Q9BRK5	CAB45_HUMAN	SDF4	45 kDa calcium-binding protein	0.997032	6.07735	3	8	8	173854	90867.5	130164	116320	608951	437351	10045.4	15670.8	44269.3	13404.3	18220.4	27230.9	13487	15681.5	8784.38	11241.2	10985.2	15093.9
Q15437	SC23B_HUMAN	SEC23B	Protein transport protein Sec23B	0.998835	10.691	13	175	142	13109.3	10308.1	10212.5	10967.9	14984.9	15576.2	210911	213096	145963	98766.5	79900.1	37109.2	78737.8	80216.3	123759	82725.3	88088.4	85656.3
Q9Y6Y8	S23IP_HUMAN	SEC23IP	SEC23-interacting protein	0.991854	1.8	4	17	17	2293.48	1300.03	1154.67	992.931	905.115	1204.65	13285.1	10242.2	9646.42	6412.23	10927.3	5529.93	16535.2	13823.3	10114.3	8898.97	9684.15	8968.34
P53992	SC24C_HUMAN	SEC24C	Protein transport protein Sec24C	0.998835	10.6947	15	160	160	10619.4	10220.1	9981.1	8709.11	10678.2	12960.8	183020	205290	92292.7	96270.7	99054.7	31141.1	73130.7	60684.6	106035	110895	111567	109500
O94979	SC31A_HUMAN	SEC31A	Protein transport protein Sec31A	0.998835	8.93443	17	211	211	36364.4	31014.9	34386	32930.4	53390	38888.2	146845	129094	57717.2	55659.7	104246	30136.9	58359.8	73267.6	91349.9	81042.7	72489.6	81078.6
Q9NVA2	SEP11_HUMAN	SEPTIN11	Septin-11	0.996256	15.8508	10	344	90	8541.25	5310.59	7455.88	6017.51	7562.93	6042.95	221509	198275	99575.5	91358.7	90804.3	48440.9	86797.2	76278.1	96481.2	103412	132917	146360
Q15019	SEPT2_HUMAN	SEPTIN2	Septin-2	0.998835	39.3352	10	482	482	68202.4	52888.6	90212.8	24699.8	62204.8	59172.9	1.01676e+06	998273	411804	375918	475172	211891	370407	411993	515720	278890	457947	375327
Q16181	SEPT7_HUMAN	SEPTIN7	Septin-7	0.998835	20.595	8	207	207	23401.9	22260.7	18089.4	17537.4	32017	21557	965200	1.05458e+06	502275	537987	678841	245331	456962	486282	537312	445147	558685	446890
Q9UHD8	SEPT9_HUMAN	SEPTIN9	Septin-9	0.998576	6.48464	6	95	95	1946.6	4232.47	5805.95	4257.94	4689.2	8048.4	83956.8	90644.8	58134.8	38332.2	54429.5	19086.1	42442.6	39036.4	45307.8	29844.1	49251.9	42478.6
Q8NC51	SERB1_HUMAN	SERBP1	SERPINE1 mRNA-binding protein 1	0.998828	16.6667	8	270	270	10944.5	8849.68	7582.52	24041.6	9222.69	8183.56	443188	453142	328465	191294	264885	124801	204928	262373	286995	157485	222452	243255
P05543	THBG_HUMAN	SERPINA7	Thyroxine-binding globulin	0.967231	2.40964	2	23	23	1278.9	1144.33	243.038	616.788	326.819	506.046	58.1237	152.152	53.4774	171.277	33.2776	51.4346	50.3808	101.082	27.4133	53.1669	61.2981	98.0187
P01008	ANT3_HUMAN	SERPINC1	Antithrombin-III	0.998835	6.89655	6	144	144	35200.1	27224	16634	12399.8	8795.55	8923.45	3326	2818.94	2199.17	2316.23	2354.5	883.553	2826.59	755.068	2001.7	1599.02	1365.44	1306.4
P07093	GDN_HUMAN	SERPINE2	Glia-derived nexin	0.998835	3.01508	1	3	3	81.6371	18.4305	36.4142	0	56.6104	1.7897	0	43.4266	0	4.98482	75.127	8.303	6.0475	6.04733	0	0	284.804	0
Q15637	SF01_HUMAN	SF1	Splicing factor 1	0.998835	15.8059	7	228	228	17815	15835.6	14827.8	11618.2	23948.3	24218.4	239963	218557	149647	129818	161820	67323.9	110050	103912	173216	106550	139680	111481
Q15459	SF3A1_HUMAN	SF3A1	Splicing factor 3A subunit 1	0.998658	4.16141	6	68	68	2915.59	2070.07	3177.38	2882.34	3328.39	4058.48	72331.4	76958	21944	35914.1	56001.6	18519.9	36509.2	43578.3	28665.3	32239.4	52416.4	43104.7
Q12874	SF3A3_HUMAN	SF3A3	Splicing factor 3A subunit 3	0.998806	4.19162	2	28	28	879.29	873.485	679.505	728.952	800.909	517.014	10560.9	6035.72	6778.96	2892.82	7270.71	2900.1	8374.76	5400.22	3414.54	5587.77	2323.82	4639.38
O75533	SF3B1_HUMAN	SF3B1	Splicing factor 3B subunit 1	0.998835	6.67178	9	95	95	101209	85745.8	11709.2	34102	271321	256055	252289	304476	79562.9	127840	395876	68546.8	274635	145925	236242	123943	201841	260148
Q13435	SF3B2_HUMAN	SF3B2	Splicing factor 3B subunit 2	0.998835	1.11732	4	12	12	4577.33	5130.57	5968.56	3383.82	2757.09	2033.42	52927	21912	19758.4	12262.8	39040.5	14863.3	34193.2	34966.1	29557.7	44237.9	31089.2	43986.7
Q15393	SF3B3_HUMAN	SF3B3	Splicing factor 3B subunit 3	0.998835	2.21857	10	39	39	2416.72	1598.42	1698.1	1269.6	2685.42	2685.28	12118.2	38446.2	26517.8	15690.4	7322.52	13015.8	6329.39	15506.8	9830.37	5760.51	13377.1	14516.1
P31947	1433S_HUMAN	SFN	14-3-3 protein sigma	0.994579	15.3226	5	444	6	10066.1	7771.36	5067.36	6457.53	2297.16	2650.28	164128	96284.4	73786.3	21057	71993.6	10523.3	18446.2	30686.8	17105.8	32237	22579.5	22419
P23246	SFPQ_HUMAN	SFPQ	Splicing factor, proline- and glutamine-rich	0.998303	19.9434	17	1204	985	40969.9	40082.1	44485.1	30607.2	36561.6	49268.1	1.84538e+06	1.87152e+06	874263	748701	900180	265910	626309	737591	990117	810752	739156	906126
Q96BR1	SGK3_HUMAN	SGK3	Serine/threonine-protein kinase Sgk3	0.998835	2.41935	1	6	6	316.029	418.328	415.741	524.982	350.87	535.057	5915.87	7730.09	4582.39	2329.71	3352.49	619.978	2093.14	2003.36	2965.98	2808.3	3216.26	2086.45
O43765	SGTA_HUMAN	SGTA	Small glutamine-rich tetratricopeptide repeat-containing protein alpha	0.991363	2.23642	2	19	19	843.004	947.884	911.392	257.032	2412.3	4198.17	259483	124411	21212.1	32685.5	149899	10515.1	105394	116295	154538	126753	105920	104224
Q9Y3L3	3BP1_HUMAN	SH3BP1	SH3 domain-binding protein 1	0.998698	10.5563	13	217	19	12963	10070.6	7976.64	6564.88	15398	11813.1	105697	112874	43319.4	62640.1	70307.6	33225.8	69322.2	49058.7	77765.2	32401.7	59296.4	73041
Q99961	SH3G1_HUMAN	SH3GL1	Endophilin-A2	0.997361	7.33696	4	54	32	5084.14	2874.79	2980.8	2663.41	4027.76	6760.24	34667.1	43131.3	22982.2	11629.5	29579.5	6573.3	17814.6	16658.8	19760.5	27284.1	22056.9	25848.4
Q9Y371	SHLB1_HUMAN	SH3GLB1	Endophilin-B1	0.998835	8.49315	7	150	150	3681.14	2188.91	5757.57	2520.95	9041.05	4754.96	40032.9	52280.7	20068.1	22798.8	33345.8	10396.8	26594	24209.4	33914.3	35752.9	44014.8	34115.3
Q9NR46	SHLB2_HUMAN	SH3GLB2	Endophilin-B2	0.971106	3.79747	1	2	2	1300.55	1018.43	880.213	848.598	890.374	981.194	11787.5	10791.9	11233.9	4028.7	5730.05	1445.79	3867.48	3977.87	7986.18	3323.87	3753.86	3982.67
Q96B97	SH3K1_HUMAN	SH3KBP1	SH3 domain-containing kinase-binding protein 1	0.998326	5.41353	8	42	42	2685.51	5245.85	3999.83	3318.8	3755.31	3283.6	58897.9	61380.6	33808.6	29653.6	43039.6	14542.8	24025.7	33654.5	32825.8	22118.1	23663.6	24522.4
P63208	SKP1_HUMAN	SKP1	S-phase kinase-associated protein 1	0.995418	12.8834	3	21	20	1347.69	983.722	1686.07	1720.04	2716.56	1593.68	16214.7	10425.6	14897.8	7156.98	9421.53	4192.53	6460.09	8111.66	9320.81	4924.41	6259.5	5355.39
O15427	MOT4_HUMAN	SLC16A3	Monocarboxylate transporter 4	0.998835	2.7957	1	11	11	2657.83	1860.29	1286.26	503.447	931.35	630.521	9018.41	10602.1	4671.37	3968.2	4655.68	2605.72	5984.33	3048.1	1842.41	4590.82	4503.94	4599.41
Q15758	AAAT_HUMAN	SLC1A5	Neutral amino acid transporter B(0)	0.998835	4.25139	3	25	25	960.199	1687.39	2146.91	1095.52	1077.09	1128.98	7327.93	12042.3	11353.4	3940.64	4173.32	2202.79	4672.9	4723.59	5905.84	4256.95	2662.7	2669.34
P08195	4F2_HUMAN	SLC3A2	Amino acid transporter heavy chain SLC3A2	0.998835	6.19048	7	218	218	5940.17	3483.33	3000.39	2439.6	3014.96	2924.09	33688.5	36172.6	14499.1	11494.9	24410.5	8904.75	22226.1	20108.5	21312.8	5246.11	17876.1	18414
Q01650	LAT1_HUMAN	SLC7A5	Large neutral amino acids transporter small subunit 1	0.998449	2.76134	1	24	24	1180.1	653.28	469.316	478.008	601.782	964.148	9461.14	5222.35	2596.74	2256.82	6280.39	2258.41	3124.38	4109.94	3419.78	2973.93	3548.91	2861.03
Q8WU79	SMAP2_HUMAN	SMAP2	Stromal membrane-associated protein 2	0.998835	8.39161	7	236	236	2521.99	3238.5	2443.09	3307.09	4913.59	7213.79	46118.8	66434.5	31321.4	30395.5	52232.7	29199.5	50027.9	32025.9	21218.8	40119	23458.9	25937.5
Q14683	SMC1A_HUMAN	SMC1A	Structural maintenance of chromosomes protein 1A	0.998018	1.45985	9	41	41	3130.92	3787.5	2086	1326.23	1874.14	1800.38	34091	31953.7	15834.2	19151.2	23938.3	8634.73	12438.9	11191.2	18515	18800	23688.8	17989.3
A6NHR9	SMHD1_HUMAN	SMCHD1	Structural maintenance of chromosomes flexible hinge domain-containing protein 1	0.971954	0.349127	1	1	1	1393.2	511.85	924.053	1351.84	3273.2	1822.26	21618.2	7882.17	28773.5	12177.7	15849.3	6111.1	16592.8	8666.5	7687.88	16320.8	6141.21	6543.47
O95721	SNP29_HUMAN	SNAP29	Synaptosomal-associated protein 29	0.998835	13.1783	4	38	38	1161.76	1599.55	1059.25	974.764	1277.8	2614.3	47984.1	46552.7	26187.4	20472	30687.8	6026.36	28145.4	25874.7	33081.4	28206	31014	25796.4
Q7KZF4	SND1_HUMAN	SND1	Staphylococcal nuclease domain-containing protein 1	0.998479	46.044	37	1835	1834	85085.9	76758.4	100654	79489.7	106821	94246.5	3.03949e+06	3.25119e+06	1.60304e+06	1.37244e+06	1.64388e+06	592036	1.27391e+06	1.30844e+06	1.68581e+06	1.18091e+06	1.5646e+06	1.38242e+06
P08621	RU17_HUMAN	SNRNP70	U1 small nuclear ribonucleoprotein 70 kDa	0.998835	18.5355	11	367	367	19350.1	20754.4	26707.2	19819.8	15433.3	19694.5	925943	625178	406122	282557	525627	171747	399451	369204	314495	401703	407563	397470
P09012	SNRPA_HUMAN	SNRPA	U1 small nuclear ribonucleoprotein A	0.998826	8.86525	3	257	100	5185.07	9421.05	3337.19	2726.66	6504.7	2407.52	89460.5	28717.4	25689.7	23911.8	40704.8	19458.2	28721.7	37533.1	15563.8	47383.5	20177.1	22977.9
P09661	RU2A_HUMAN	SNRPA1	U2 small nuclear ribonucleoprotein A'	0.998835	15.6863	5	85	85	4084.83	4099.81	3738.26	7233.25	8583.84	9633.69	96462.1	106039	81653.1	41066.9	43874.9	29694.9	25281	33951.3	43955.7	34093.1	40880.9	40200.2
P14678	RSMB_HUMAN	SNRPB	Small nuclear ribonucleoprotein-associated proteins B and B'	0.998816	18.3333	5	290	1	15815.2	14658.9	16457	14310.5	16998	17910.7	105479	82900.7	78358.1	7000.5	22021.1	8683.4	18229	62155.4	23108.1	94361.2	17296.1	37455.8
P08579	RU2B_HUMAN	SNRPB2	U2 small nuclear ribonucleoprotein B''	0.99882	11.1111	4	174	17	2310.72	5077.4	2734.89	2418.09	6292.22	3280.09	34287.1	20122.2	18330.3	12497.1	18428.1	5884.48	16654.5	19860.2	14922.1	25528.2	14638.3	16011.1
P62314	SMD1_HUMAN	SNRPD1	Small nuclear ribonucleoprotein Sm D1	0.998724	27.7311	3	70	70	6300.06	6381.04	4662.5	5227.29	12960.1	7115.88	166510	129743	121884	167520	82886.3	30306.6	73943.4	62777.2	78028.9	71079	109128	55377.3
P62316	SMD2_HUMAN	SNRPD2	Small nuclear ribonucleoprotein Sm D2	0.998835	61.0169	8	427	427	24464	22109.6	19011.8	17214.6	22293.1	39172.5	547749	298823	242806	161824	289818	102231	260587	248582	252903	247203	265423	228688
P62318	SMD3_HUMAN	SNRPD3	Small nuclear ribonucleoprotein Sm D3	0.998835	31.746	3	699	699	8339.51	5255.7	3039.88	6162.63	8971.56	6914.76	361472	286433	166745	118662	212654	68600.8	181199	195284	200913	177966	167669	184205
P62304	RUXE_HUMAN	SNRPE	Small nuclear ribonucleoprotein E	0.998835	11.9565	1	341	341	824.01	709.511	485.944	347.705	729.762	858.668	66643.5	46560.4	45431.3	17667.4	17550.2	8815.24	8703.73	15082.2	20027.5	11027.7	18653.4	13817.4
P62306	RUXF_HUMAN	SNRPF	Small nuclear ribonucleoprotein F	0.998835	9.30233	1	41	41	2609.43	1682.37	2250.56	2422.94	5251.77	3518.36	51384	41271.6	27689.5	18348.6	20277.3	8670.98	27414	29249.7	18591.7	41919.7	17729.9	18939.5
Q96L92	SNX27_HUMAN	SNX27	Sorting nexin-27	0.998704	9.42699	5	30	29	13142.9	15243.7	7254.69	12385.4	14741.3	14807.7	87357.9	104461	61258.5	43107.9	62660.1	19906	31532.3	41439	51602.4	34753.7	32362.2	39974.6
O60493	SNX3_HUMAN	SNX3	Sorting nexin-3	0.993687	18.5185	3	17	17	3399	2269.55	4439.93	2063.73	4535.11	4263.41	39318.6	36663.8	28494.5	15047.9	17902.9	8513.01	13829.6	19154.5	28601	17762.3	30240.7	21703.3
Q9Y5X3	SNX5_HUMAN	SNX5	Sorting nexin-5	0.989507	4.20792	2	22	7	2980.39	3482.74	4163.51	1568.01	1871.29	2286.9	67575.3	47361.9	42205.4	26356.4	28986.4	9434.21	16306.5	24230.9	33421.6	14626.1	32284.9	31383.6
Q9Y5X1	SNX9_HUMAN	SNX9	Sorting nexin-9	0.998835	13.9496	9	83	83	25187.5	16669.7	19307.3	16614.7	25061.9	25482.5	247199	315494	147076	125130	149922	47706.1	80541.8	96490.1	182495	68461.2	163278	130496
P16150	LEUK_HUMAN	SPN	Leukosialin	0.998813	2	2	7	7	1512.81	1028.26	1383.66	1605.48	2750.72	1678.96	3219.76	1328.51	571.619	253.849	3666.1	555.9	355.733	533.659	639.103	738.993	514.468	371.435
P10451	OSTP_HUMAN	SPP1	Osteopontin	0.99752	2.86624	1	4	4	216.674	635.243	2707.56	2492.66	6023.52	4280.32	1002.74	844.286	1789.52	179.144	1500.99	784.189	913.349	2137.58	1225.76	1571.33	0	546.49
O15020	SPTN2_HUMAN	SPTBN2	Spectrin beta chain, non-erythrocytic 2	0.967668	0.292887	1	6	6	651.018	603.555	492.56	288.761	608.328	261.283	23858.3	12186.9	6160.43	5391.49	1779.11	6713.43	9106.62	19779.9	1247.61	12016.4	1509.1	7992.9
Q9NRC6	SPTN5_HUMAN	SPTBN5	Spectrin beta chain, non-erythrocytic 5	0.967777	0.217746	1	3	3	3527.03	2478.11	1020.2	1657.12	1962.21	11115.6	27677.7	19420.8	12361.4	11140.3	27182.2	9255.17	9363	10575	4794.03	9511.3	7788.92	7143.46
Q13501	SQSTM_HUMAN	SQSTM1	Sequestosome-1	0.998835	3.18182	2	38	38	705.171	598.404	448.175	413.599	1070	947.73	74803.7	56471.6	21110.3	20911.2	34450.2	17608.7	40982.4	36887.3	31027.8	41437.8	44346.9	35426.9
P10124	SRGN_HUMAN	SRGN	Serglycin	0.981978	8.22785	2	6	6	1178.4	1401.28	4757.89	2939.63	1728.46	1619.25	1489.41	1461.08	645.971	171.016	517.449	465.337	859.778	455.517	607.967	610.384	860.912	1031.2
P37108	SRP14_HUMAN	SRP14	Signal recognition particle 14 kDa protein	0.998818	38.2353	4	110	110	5493.21	3893.44	7092.82	3878.84	8471.36	6589.52	250001	370489	210381	165685	272070	111082	258228	151737	138005	194206	160698	150466
P09132	SRP19_HUMAN	SRP19	Signal recognition particle 19 kDa protein	0.998835	9.72222	2	14	14	903.294	1629.45	633.926	1020.49	1500.25	1765.08	11128.9	4451.75	6300.14	5191.49	2907.41	2400.19	4001.18	6728.92	6699.21	2094.84	7422.48	3834.69
P61011	SRP54_HUMAN	SRP54	Signal recognition particle subunit SRP54	0.986775	2.57937	3	11	11	0	0	16.8318	0	5.09345	0	581.549	23.3811	61.2661	15.9528	99.3494	0	0	184.705	0	0	0	80.4473
Q9UHB9	SRP68_HUMAN	SRP68	Signal recognition particle subunit SRP68	0.998835	17.0654	10	136	136	28099.3	31793.5	32714.1	14214.5	10632.9	14549.2	209531	219821	126170	63053.3	106972	36254.6	79627.1	91729.4	96327.2	79874.4	103715	97852.7
O76094	SRP72_HUMAN	SRP72	Signal recognition particle subunit SRP72	0.998835	9.68703	8	143	143	5021.95	5503.84	4484.88	5692.88	6347.31	6323.86	181418	176150	303701	75866.5	167536	62795.2	103522	60055.6	83406.5	163294	70273.8	73403
Q9BXP5	SRRT_HUMAN	SRRT	Serrate RNA effector molecule homolog	0.998835	6.84932	10	126	126	8210.45	15919	4228.39	3492.27	5515.02	15077.2	110604	101179	66625.6	37177.2	63291.3	26060.7	57117	57279.3	52722.3	50428.9	69928.6	67457.7
Q07955	SRSF1_HUMAN	SRSF1	Serine/arginine-rich splicing factor 1	0.997788	48.7903	16	1604	1584	78071	73784.7	86898.1	60456.4	54654.2	49944.1	2.84411e+06	2.58807e+06	1.16526e+06	1.35859e+06	1.44465e+06	541913	1.22514e+06	1.1062e+06	1.46878e+06	1.25174e+06	1.66557e+06	1.22189e+06
O75494	SRS10_HUMAN	SRSF10	Serine/arginine-rich splicing factor 10	0.998835	14.8855	4	135	84	8900.91	7474.5	31292.1	7438.59	14583.8	7100.89	162637	121623	62211.2	74676	133468	38885.3	48562.4	81339.1	110758	92813	91019.7	77856.9
Q01130	SRSF2_HUMAN	SRSF2	Serine/arginine-rich splicing factor 2	0.998835	25.3394	7	545	97	9635.65	13751.1	8507.98	5614.1	7711.67	12585.5	357373	367983	105272	163219	163472	83851.8	169301	138221	129693	242454	141887	128483
P84103	SRSF3_HUMAN	SRSF3	Serine/arginine-rich splicing factor 3	0.998835	31.0976	6	614	474	18528.5	25176.5	25787.8	26474.1	24301.4	28905.2	3.28967e+06	3.34884e+06	2.32469e+06	1.41586e+06	1.12525e+06	547530	681697	1.12565e+06	1.82229e+06	1.41098e+06	1.29222e+06	1.30475e+06
Q08170	SRSF4_HUMAN	SRSF4	Serine/arginine-rich splicing factor 4	0.994966	11.9433	6	457	40	30598.1	23259.1	28137.9	37481.2	27311.7	27997.8	152075	135093	120393	56886.8	86677.1	37183.6	77431.5	67399.7	91106	72651.9	85708.4	75906.8
Q13243	SRSF5_HUMAN	SRSF5	Serine/arginine-rich splicing factor 5	0.998835	20.9559	6	457	141	4325.38	5379.28	7149.77	4784.58	5525.64	5191.79	240320	221735	123383	71720.7	128337	52054.5	116640	104227	112116	130552	136771	136267
Q13247	SRSF6_HUMAN	SRSF6	Serine/arginine-rich splicing factor 6	0.998835	24.4186	11	826	409	23116.2	19204.7	23443.9	26371.3	24907	29743.7	542696	551492	345788	287802	312127	141382	250026	260492	335975	297135	401042	282899
Q16629	SRSF7_HUMAN	SRSF7	Serine/arginine-rich splicing factor 7	0.998835	18.4874	7	399	259	23504.8	28186.4	21801.5	25599.2	43087.2	94973.6	3.19547e+06	3.27475e+06	2.33552e+06	1.42506e+06	1.19276e+06	548084	843584	1.25796e+06	1.78307e+06	1.569e+06	1.37327e+06	1.34229e+06
Q13242	SRSF9_HUMAN	SRSF9	Serine/arginine-rich splicing factor 9	0.994289	22.1719	5	110	90	6292.1	8115.65	3258.33	3523.98	14884	11157.2	134997	100789	47831.5	50715.9	79088	25236.9	66854.2	74396.2	89197.3	80565.4	97234.1	78136.8
P05455	LA_HUMAN	SSB	Lupus La protein	0.998835	14.7059	8	63	63	11927.3	14520.5	10272.1	8466.18	13044.7	11033	144047	150389	82102.1	80936.8	125256	52713.7	115652	108514	84400.3	84887.5	82354.5	92943.2
Q08945	SSRP1_HUMAN	SSRP1	FACT complex subunit SSRP1	0.998835	27.6446	20	859	859	49239.8	42511.7	48914.7	37797.8	42707	88030.2	1.6176e+06	1.45317e+06	678284	744833	865549	257338	506069	564722	871333	527048	862734	805320
P42224	STAT1_HUMAN	STAT1	Signal transducer and activator of transcription 1-alpha/beta	0.998835	8	12	176	176	4951.36	7606.24	3858.76	3225.42	5505.02	5664.08	102111	108620	77550	42825.1	66917.2	29386.7	57304.4	47878.2	47607.8	76025.3	44316.7	65803.3
P40763	STAT3_HUMAN	STAT3	Signal transducer and activator of transcription 3	0.990634	1.68831	3	6	6	470.73	263.416	230.601	126.8	313.695	376.756	3067.38	3783.8	4696.15	1944.04	2639.86	951.535	3293.64	2114.09	3984.42	1420.71	1944.57	2592.74
P31948	STIP1_HUMAN	STIP1	Stress-induced-phosphoprotein 1	0.998835	23.3886	19	957	957	39558.9	69054.4	77704.4	33391.4	57826.5	57641.5	1.13664e+06	1.33822e+06	916039	336085	507718	214834	429538	535183	787498	461870	630594	628260
O94804	STK10_HUMAN	STK10	Serine/threonine-protein kinase 10	0.998803	8.57438	13	244	225	19007.1	15739	15973.5	12365.3	21523.9	22047.3	297151	221045	143973	136731	127334	49096.9	82791.5	82509.6	167729	73435.8	125770	104146
Q9Y3F4	STRAP_HUMAN	STRAP	Serine-threonine kinase receptor-associated protein	0.971851	6.28571	2	6	6	3797.05	3657.81	4542.82	4168.06	6068.07	5424.89	143921	84756.1	79720.1	65339	79246.6	40826.3	103345	90699.9	36633.3	99094.8	77356.6	64778.6
P53999	TCP4_HUMAN	SUB1	Activated RNA polymerase II transcriptional coactivator p15	0.998835	43.3071	6	814	814	41143.6	34109.2	11492	13226	42488.6	27649.7	858834	618885	600522	247255	425152	195743	518823	327939	252842	307096	283419	381115
Q9Y5B9	SP16H_HUMAN	SUPT16H	FACT complex subunit SPT16	0.998835	11.2703	14	114	114	44405.5	62155.9	58171.9	37585.1	27771.8	19658.5	395573	379709	159463	172725	170640	56635.6	104945	121452	216481	115719	183251	151709
P63272	SPT4H_HUMAN	SUPT4H1	Transcription elongation factor SPT4	0.998303	13.6752	2	8	8	25.0961	8.5263	31.0767	120.315	0	113.184	2205.31	2142.99	1928.62	595.217	822.001	33.9564	713.797	223.753	1096	525.069	599.167	396.17
Q7KZ85	SPT6H_HUMAN	SUPT6H	Transcription elongation factor SPT6	0.997113	0.579374	5	17	17	691.888	292.228	482.115	346.231	1726.21	1270.61	11681	6852.62	1722.79	2239.61	3158.23	1328.93	3130.58	3297.79	4819.57	3522.06	2056.42	3076.47
Q15431	SYCP1_HUMAN	SYCP1	Synaptonemal complex protein 1	0.958874	0.922131	2	27	27	684.346	596.107	760.559	341.148	2186.44	1435.85	121241	118593	31003.5	44394.2	52984.4	12813.3	21300.2	35633.9	53404.7	63146.2	57418.5	68713.9
O60506	HNRPQ_HUMAN	SYNCRIP	Heterogeneous nuclear ribonucleoprotein Q	0.998835	25.2006	20	902	444	140176	212099	151358	84921.5	268102	137305	1.04822e+06	1.03393e+06	718253	401915	748249	249974	490426	477465	448414	433568	404083	442461
P20366	TKN1_HUMAN	TAC1	Protachykinin-1	0.980232	4.65116	1	1	1	18.3059	0	6.86996	3.08158	0	0	7.00837	0	14609.8	389.827	0	0.661885	0	0	0	0	0	0
P37802	TAGL2_HUMAN	TAGLN2	Transgelin-2	0.998835	45.2261	11	502	502	26899.7	16217.2	12386.1	24582.2	44410	30679.4	184461	200357	74234.2	94085.6	115393	38632.8	92037.4	56280.6	95992.1	38929.9	79309.5	82881.2
P37837	TALDO_HUMAN	TALDO1	Transaldolase	0.987923	5.63798	4	17	17	4330.47	2602.33	1390.32	2620.67	3803.23	5420.83	40749.6	45668.9	20870	15929.1	26077.8	7553.78	23190.7	24065.5	23365.5	24021	17717.8	22649.3
Q13148	TADBP_HUMAN	TARDBP	TAR DNA-binding protein 43	0.998835	20.7729	7	279	279	8926.23	8300.41	15259.2	9863.99	9228.13	11530.1	565715	512376	159697	234137	374039	101979	238916	228757	358971	262787	275907	271417
P26639	SYTC_HUMAN	TARS1	Threonine--tRNA ligase 1, cytoplasmic	0.998835	23.3748	21	409	341	77131.6	21942.9	30321.4	20706.9	21122.7	86235.9	299856	290623	180728	133287	182359	63898.7	123544	113470	163827	138607	145662	133833
Q92609	TBCD5_HUMAN	TBC1D5	TBC1 domain family member 5	0.998835	5.53459	4	33	33	2400.48	2064.55	4493.88	2412.74	4678.33	4365.68	31463.7	30331.2	41268.9	25419.2	41367.4	12758.2	47709.4	22823.3	20133.4	44652	27234.1	31915.1
Q15813	TBCE_HUMAN	TBCE	Tubulin-specific chaperone E	0.980847	3.22581	4	6	5	535.577	415.518	180.794	596.725	720.764	457.005	2242.2	3095.11	1319.4	4313.62	1557.14	613.89	817.677	368.699	2603.68	692.883	831.927	1037.34
P23193	TCEA1_HUMAN	TCEA1	Transcription elongation factor A protein 1	0.998182	13.6213	8	69	64	11591	7258.26	3462.9	5322.64	6896.98	7165.17	133628	141425	48347	40411	71534.9	27010.5	60224.6	57143.7	79827.9	74264.7	86400.7	66919.1
O14776	TCRG1_HUMAN	TCERG1	Transcription elongation regulator 1	0.997596	5.19126	12	71	70	5856.79	11190.8	6309.42	10765.1	3112.69	11937.9	29217.5	34175.5	22906.4	15970.9	18192.3	5753.71	8016.26	17366.6	17134.1	12509.5	19983.9	23273.7
P17987	TCPA_HUMAN	TCP1	T-complex protein 1 subunit alpha	0.998835	46.5827	26	1642	1642	130204	121311	163629	145497	163342	164500	3.09728e+06	3.11631e+06	1.90629e+06	1.47921e+06	1.39577e+06	551792	1.15106e+06	1.08162e+06	1.60934e+06	1.46486e+06	1.43663e+06	1.3404e+06
P02787	TRFE_HUMAN	TF	Serotransferrin	0.998589	1.00287	1	71	71	71349.8	100376	12971.4	12528.1	1413.91	1508.86	4418.59	6328.03	2150.95	774.111	2077.21	3238.4	2042.08	1546.42	2614.85	3480.34	1746.99	1699.46
Q9H5Q4	TFB2M_HUMAN	TFB2M	Dimethyladenosine transferase 2, mitochondrial	0.972992	2.52525	1	4	4	12306.6	33964.9	69803.3	13628.7	1662.29	2124.89	10281.4	14242	5640.55	9532.65	15849.2	6581.07	12863.7	9687.62	14284.9	11748.6	14989.6	14540.8
Q92734	TFG_HUMAN	TFG	Protein TFG	0.998633	6.75	4	49	49	9729.93	5178.18	5192.1	6679.52	10414	7527.14	57161.8	53995.4	32533.3	19416.5	27142.3	19834.9	39808.2	24640	29756.7	68178.3	27225.2	32657.3
Q15582	BGH3_HUMAN	TGFBI	Transforming growth factor-beta-induced protein ig-h3	0.996181	21.0835	20	817	801	149442	125834	91631.2	101396	171552	172332	81461.3	101436	65156.5	45567.7	35130.9	25168.7	37003.3	38750.4	55381.9	32199.4	58959.6	42481.5
Q08188	TGM3_HUMAN	TGM3	Protein-glutamine gamma-glutamyltransferase E	0.996949	1.8759	1	1	1	1.87959	155.089	218.47	32.8893	31.2424	83.4574	0	736.827	42.8237	21.8904	0	54.331	0	878.928	0	126.43	0	0
P07996	TSP1_HUMAN	THBS1	Thrombospondin-1	0.998835	3.24786	7	82	82	23607.2	17018.6	9792.85	7624.38	26249.7	20480.7	27162.1	63212.7	22278	15949.3	19535.3	5300.17	11888	14566.7	31854.5	17800.2	25658	15330.4
P01033	TIMP1_HUMAN	TIMP1	Metalloproteinase inhibitor 1	0.998835	47.8261	7	393	393	169481	149492	57690.5	117384	208562	223367	84685.2	94696.5	50979	36399.3	45058.4	21661.5	50722	44924.6	45534.7	39117.1	47497	49350.9
P29401	TKT_HUMAN	TKT	Transketolase	0.998835	3.85233	4	18	18	3650.85	4590.52	1354.19	2244.59	8192.88	7240.37	14172.3	5916.2	9196.72	5052.91	6147.89	3866.93	3901.44	6583.94	4978.47	6605.49	7044.11	3060.65
Q9Y490	TLN1_HUMAN	TLN1	Talin-1	0.998835	48.8784	93	5439	4945	264164	248951	245086	216826	310490	237908	1.2267e+07	1.21044e+07	7.17456e+06	5.92027e+06	5.8654e+06	2.17346e+06	4.55021e+06	4.86351e+06	5.8642e+06	5.08184e+06	5.17633e+06	5.2763e+06
O94886	TM63A_HUMAN	TMEM63A	Mechanosensitive cation channel TMEM63A	0.966552	1.11524	1	5	5	24327.7	3138.83	467.383	2829.73	7461.04	16514.3	17202.7	31668.2	20449.6	12512.2	24812.9	13444.8	17647.7	11959.4	18469.2	15016.9	23683.6	22741
Q92973	TNPO1_HUMAN	TNPO1	Transportin-1	0.998835	26.0579	25	620	552	33733.8	39871.7	34685.6	25158.3	35344.7	32720.7	971401	1.22684e+06	641220	455905	631628	205098	453819	493438	532175	472099	459844	535465
Q9Y5L0	TNPO3_HUMAN	TNPO3	Transportin-3	0.961803	1.84182	1	4	4	920.045	939.967	1163.91	723.957	1113.66	881.478	9048.99	20067.1	5095.57	12898.1	5213.53	3339.2	4727.66	8849.83	11076	2459.76	7682.05	11022.1
Q68CZ2	TENS3_HUMAN	TNS3	Tensin-3	0.998835	4.77509	7	64	57	5423.94	4000.71	4660.09	5357.11	3652.9	4223.02	127844	133194	59801.4	42638.8	51726.4	23177.6	51142.6	46540.5	81310.7	32656.5	69159.2	58559.5
Q15785	TOM34_HUMAN	TOMM34	Mitochondrial import receptor subunit TOM34	0.996126	4.85437	3	10	10	502.53	1007.54	699.836	1403.94	1669.87	1498.46	9962.65	17803.6	7434.2	11086.6	9797.92	5483.85	12798.3	8920.06	7528.66	7436.95	9258.65	9166.3
P11387	TOP1_HUMAN	TOP1	DNA topoisomerase 1	0.986504	2.61438	6	33	8	32251.5	41358.4	18941.7	36830.7	49733.3	39284.2	15639.5	15252.1	13231.6	2810.05	8222.23	7234.42	9716.58	6863.7	10391.6	8385.54	8204.24	9628.56
O43399	TPD54_HUMAN	TPD52L2	Tumor protein D54	0.998835	33.9806	7	277	277	15910.2	12598.4	9998.32	11672.5	20407.5	11444.8	283111	301521	166899	136393	177076	74223.6	111997	142797	95921.2	143428	157375	148269
P09493	TPM1_HUMAN	TPM1	Tropomyosin alpha-1 chain	0.996874	9.15493	4	164	7	4877.97	2836.26	3825.94	4666.58	4722.41	5288.4	10186.2	20567.8	15559	5117.6	8775.45	3448.6	5889.18	10398.1	2564.08	7797.27	3360.91	3476.31
P06753	TPM3_HUMAN	TPM3	Tropomyosin alpha-3 chain	0.998835	14.386	6	250	93	8435.76	5210.7	2793.54	5425.1	1786.91	4517.04	114124	92475.6	50126.3	23398.9	53034.4	20949.6	23310.2	55410	30012.4	72886.3	62718.1	47787.2
O14773	TPP1_HUMAN	TPP1	Tripeptidyl-peptidase 1	0.998835	7.28242	4	66	66	4253.46	4069.36	6073.41	4249.69	6167.24	4226.72	77169.9	60135.5	51873.6	51042.7	46922.2	18358.2	41290.2	28101.9	41303.7	41014.1	41044.5	32001.2
P29144	TPP2_HUMAN	TPP2	Tripeptidyl-peptidase 2	0.998835	7.68615	20	122	122	28860.2	26255.5	23716	20296.1	23522.5	22809	188348	200232	140969	104025	179189	63120.4	136769	139954	139746	131771	138460	130428
Q13595	TRA2A_HUMAN	TRA2A	Transformer-2 protein homolog alpha	0.998835	8.15603	2	63	63	7521.93	4437.73	7233.27	6285.82	8382.83	4763.56	112184	108793	43958.2	34986.4	31938.3	16064.8	24434.4	48303.2	53355.3	40310.1	38802.2	44586
P62995	TRA2B_HUMAN	TRA2B	Transformer-2 protein homolog beta	0.998835	16.3194	5	121	121	8909.53	22869	7259	5972.71	5638.96	16150.3	322580	291700	133795	116273	200018	84720.2	126385	154111	202069	138660	235040	144929
Q12931	TRAP1_HUMAN	TRAP1	Heat shock protein 75 kDa, mitochondrial	0.998835	1.98864	1	194	194	745995	327432	207140	629813	1.08601e+06	467983	31206.7	29103.9	19336.2	24041.3	28313.2	16720.3	18475.7	23417.9	21020.2	9617.66	20455.5	23310.9
Q9NZC2	TREM2_HUMAN	TREM2	Triggering receptor expressed on myeloid cells 2	0.998835	11.7391	2	30	30	4155.87	3735.49	3363.05	8799.54	8902.86	4987.95	1614.1	1671.15	995.761	1313.26	1336.14	1014.83	1195.11	1521.34	916.831	711.977	1234.39	843.671
P19474	RO52_HUMAN	TRIM21	E3 ubiquitin-protein ligase TRIM21	0.998835	10.5263	9	179	179	16915	15257	15587.7	9513.02	19560.6	15994	145756	107095	76164.1	60685.3	80965.5	37007.5	77918.4	69105.7	84569.4	70229.7	73693.4	74990.7
Q14258	TRI25_HUMAN	TRIM25	E3 ubiquitin/ISG15 ligase TRIM25	0.998835	4.44444	5	49	49	3335.13	2441.01	2078.05	3742.83	2618.5	2349.81	27877.9	36752	20228.9	18789.3	11497.8	10533.4	14155.6	10585.9	24207.8	10204.9	18860.7	17163.4
Q13263	TIF1B_HUMAN	TRIM28	Transcription intermediary factor 1-beta	0.998835	4.19162	10	85	85	1650.98	1783.14	1424.32	1658.75	4383.91	2392.57	32254.7	28121.7	13818.4	24071.4	19499.3	10145.5	18384.3	14324.1	19246.3	16713.9	16267.2	13002.7
Q9C030	TRIM6_HUMAN	TRIM6	Tripartite motif-containing protein 6	0.997846	1.63934	1	4	4	5756.86	2722.67	1628.42	2673.85	1173.92	1324.08	345136	379697	211615	169798	143457	11529.7	46949.4	141175	136885	155357	166167	113292
Q15654	TRIP6_HUMAN	TRIP6	Thyroid receptor-interacting protein 6	0.992625	3.78151	1	14	14	1320.23	1310.9	1158.02	904.692	514.33	1095.58	18789.5	11445	3246.64	7561.15	7239.09	2590.16	6207.03	4711	10359.1	2127.44	11221.6	9565.83
Q9NXH9	TRM1_HUMAN	TRMT1	tRNA (guanine(26)-N(2))-dimethyltransferase	0.978622	1.36571	1	1	1	402.282	387.65	1002.47	1852.69	614.315	538.119	26073.9	5975.77	5203.51	2524.37	3274.43	2758.56	8201.91	4316.79	10654.2	16439.7	7103.26	5037.79
Q99816	TS101_HUMAN	TSG101	Tumor susceptibility gene 101 protein	0.998835	2.5641	4	29	29	285.272	262.778	204.82	209.721	354.691	585.913	6815.67	9643.54	2802.14	2828.82	5199.16	445.948	2361.11	3596.13	6604.72	7788.38	3075.8	3729.46
Q99614	TTC1_HUMAN	TTC1	Tetratricopeptide repeat protein 1	0.981173	3.42466	2	2	2	0	4.72316	145.009	8.58896	93.9513	55.0594	7599.36	12659	2968.4	50.9498	3321.64	617.242	2353.33	3592.74	3427.94	1232.14	1999.98	4507.92
Q14166	TTL12_HUMAN	TTLL12	Tubulin--tyrosine ligase-like protein 12	0.998835	14.5963	11	87	87	34682.7	36253.4	16958.3	24352.2	42587.3	28731.7	294582	242054	206206	90825.4	107851	47436.8	98130.6	128703	164796	165281	144443	143640
Q9BQE3	TBA1C_HUMAN	TUBA1C	Tubulin alpha-1C chain	0.998805	65.9243	22	5423	61	806665	545540	342919	670140	848951	630449	4.23767e+07	3.91949e+07	3.40273e+07	2.041e+07	1.86522e+07	7.74336e+06	1.60425e+07	1.60354e+07	1.7722e+07	1.81059e+07	1.62299e+07	1.69195e+07
P68366	TBA4A_HUMAN	TUBA4A	Tubulin alpha-4A chain	0.998778	58.9286	22	4243	103	763372	497064	341460	651292	822881	580930	2.77248e+07	2.62698e+07	1.74594e+07	1.17459e+07	1.10236e+07	4.61241e+06	9.44505e+06	9.30286e+06	1.12235e+07	1.05256e+07	1.00124e+07	1.1005e+07
Q9H853	TBA4B_HUMAN	TUBA4B	Tubulin-like protein alpha-4B	0.986961	10.7884	2	823	146	56557.2	38925.8	56564.8	65551.4	103097	95818.1	8.00363e+06	1.12653e+07	5.30833e+06	2.95406e+06	2.15721e+06	2.13831e+06	1.54597e+06	2.64512e+06	4.29076e+06	1.35725e+06	4.23286e+06	4.79485e+06
A6NHL2	TBAL3_HUMAN	TUBAL3	Tubulin alpha chain-like 3	0.998816	9.41704	4	660	33	12096	8396.09	7091.76	7692.88	12511.3	12636.6	1.66759e+06	1.46167e+06	743742	659484	746919	247497	648889	475078	596897	864215	762004	546151
P07437	TBB5_HUMAN	TUBB	Tubulin beta chain	0.998549	65.7658	23	8972	1322	374772	382835	217077	388504	422386	502947	3.44801e+07	3.49493e+07	2.39372e+07	1.54958e+07	1.51592e+07	6.00504e+06	1.22664e+07	1.28873e+07	1.64603e+07	1.38557e+07	1.47631e+07	1.38764e+07
Q13509	TBB3_HUMAN	TUBB3	Tubulin beta-3 chain	0.998278	38	15	4929	13	263641	223684	137894	285160	248534	217623	1.89543e+07	1.80012e+07	1.35281e+07	8.15152e+06	7.78609e+06	2.75421e+06	5.77661e+06	5.92927e+06	9.05738e+06	7.21913e+06	7.56037e+06	6.91032e+06
P04350	TBB4A_HUMAN	TUBB4A	Tubulin beta-4A chain	0.998415	60.3604	21	7732	80	135778	206801	138419	169081	283719	373575	2.83306e+07	3.02643e+07	1.84413e+07	1.27915e+07	1.23791e+07	5.20456e+06	1.02559e+07	1.09061e+07	1.45802e+07	1.09078e+07	1.28512e+07	1.2047e+07
Q9BUF5	TBB6_HUMAN	TUBB6	Tubulin beta-6 chain	0.998628	60.7623	21	4154	791	165697	110476	116445	116801	163398	173541	1.18608e+07	1.28438e+07	8.43983e+06	5.17788e+06	4.09078e+06	2.04702e+06	3.66116e+06	3.44008e+06	5.95602e+06	3.72425e+06	5.17606e+06	4.56122e+06
P49411	EFTU_HUMAN	TUFM	Elongation factor Tu, mitochondrial	0.97703	4.17582	1	3	3	535.659	424.799	161.44	130.186	281.964	253.147	2272.44	417.066	873.653	484.948	950.869	596.002	328.431	575.671	844.031	233.87	485.785	585.567
Q6IBS0	TWF2_HUMAN	TWF2	Twinfilin-2	0.966584	5.44413	4	23	22	131.782	255.41	618.46	303.421	539.281	371.505	9229.93	8447.21	3071.13	4742.93	4346.64	1631.21	3198.44	1466.93	1607.22	1083.34	2290.63	1588.31
P40222	TXLNA_HUMAN	TXLNA	Alpha-taxilin	0.998835	4.0293	4	11	11	1374.35	1607.43	1164.49	1832.37	1475.27	925.532	177359	97630.8	147943	85761.9	91074.5	25030.3	115694	60302.6	3175.12	65796.6	61200.7	81628.4
P10599	THIO_HUMAN	TXN	Thioredoxin	0.998835	8.57143	2	17	17	480.368	515.488	1092.55	394.033	47.7468	135.97	518.988	197.44	7074.33	165.988	262.401	448.465	170.278	709.645	190.898	487.543	194.747	442.419
O43396	TXNL1_HUMAN	TXNL1	Thioredoxin-like protein 1	0.997945	2.42215	1	11	11	75.5509	42.4121	46.983	52.0165	413.546	207.253	2381.91	964.178	1137.12	1441.62	1498.61	918.557	1589.32	858.192	709.82	1211.14	277.003	262.385
Q01081	U2AF1_HUMAN	U2AF1	Splicing factor U2AF 35 kDa subunit	0.998826	18.75	4	60	60	10640	9934.38	6393.62	10842.3	11660.4	9080.8	98967.6	102421	62048	36238.9	67187.1	31793.6	63068.6	52246.3	64445.7	53093.7	45259.4	48338.7
P26368	U2AF2_HUMAN	U2AF2	Splicing factor U2AF 65 kDa subunit	0.998835	11.5789	7	181	181	13781.1	12270.4	15110.9	25939	17425.1	12005.8	167561	166497	271254	179755	248570	45752.4	142994	156037	118351	118643	118250	141516
Q3KQV9	UAP1L_HUMAN	UAP1L1	UDP-N-acetylhexosamine pyrophosphorylase-like protein 1	0.983422	1.77515	1	1	1	1146.45	1432.37	1726.66	823.562	1053.79	612.819	25316.9	26083.1	9426.62	7829.58	9701.08	4214.69	12701.7	7127.62	13415.7	19043.5	12703.8	12115.8
P22314	UBA1_HUMAN	UBA1	Ubiquitin-like modifier-activating enzyme 1	0.998835	3.87524	12	80	80	1864.65	2293.33	1653.85	2048.58	1392.87	3391.59	2694.97	2592.7	2853.09	1976.74	1700.69	3448.66	2251.6	1225.18	1588.41	1289.31	1689.9	2132.28
Q9UBT2	SAE2_HUMAN	UBA2	SUMO-activating enzyme subunit 2	0.996834	1.5625	1	2	2	831.52	1617.92	725.081	312.599	2224.17	3.67911	1.66285	174.655	129.394	1041.68	3.01178	227.093	0	0	4.06026	37.5317	0	0
Q14157	UBP2L_HUMAN	UBAP2L	Ubiquitin-associated protein 2-like	0.991959	1.56394	2	2	2	821.209	2157.9	442.43	556.446	1119.89	1063.81	9112.82	7977.98	9871.87	3152.5	2859.52	2567.62	4512.57	5116.93	3162.9	5298.13	2275.78	4829.52
Q8TF42	UBS3B_HUMAN	UBASH3B	Ubiquitin-associated and SH3 domain-containing protein B	0.969101	1.07858	1	1	1	3520.09	2720.59	5409.24	5413.93	2312.78	3406.53	844.325	1630.59	2135.27	942.603	1342.13	2550.56	2374.44	2261.21	454.306	2745.84	721.717	370.038
P61081	UBC12_HUMAN	UBE2M	NEDD8-conjugating enzyme Ubc12	0.980749	4.37158	2	4	4	602.97	754.274	817.885	1457.39	3186.36	2050.27	3479.23	9574.45	1813.7	556.346	1082.3	185.625	414.07	1792.73	340.453	11072.1	1006.62	404.156
Q9Y5K5	UCHL5_HUMAN	UCHL5	Ubiquitin carboxyl-terminal hydrolase isozyme L5	0.998835	3.34347	3	7	7	1206.36	881.215	1138.24	748.567	629.63	1266.02	8038.54	8512.16	2896.47	4597.19	4194.03	2400.94	5287.89	6582.98	2347.7	9427.69	3465.36	2760.32
Q92890	UFD1_HUMAN	UFD1	Ubiquitin recognition factor in ER-associated degradation protein 1	0.998835	14.658	6	116	116	16912.7	20112.3	28772.2	26493.9	7268.61	16183.3	140175	76993.3	159975	61248.7	64231.8	20996.8	30416.4	49297.5	49795.8	48112.1	55389	56557.2
O60701	UGDH_HUMAN	UGDH	UDP-glucose 6-dehydrogenase	0.993262	2.02429	2	8	8	202.606	124.524	82.0408	1.25974	127.164	42.0096	3119.34	523.341	739.89	512.65	525.724	141.831	204.073	548.353	1415.8	649.183	581.365	765.056
Q9H3U1	UN45A_HUMAN	UNC45A	Protein unc-45 homolog A	0.99052	0.741525	5	18	18	0	5146.18	2183.79	266.509	0	0	33517.8	41793.8	8750.77	16128.3	21331.9	7797.51	20601.6	17251.5	25959.8	18188	18179.4	23527.9
Q92900	RENT1_HUMAN	UPF1	Regulator of nonsense transcripts 1	0.998835	8.1488	10	85	85	21867.2	17795.6	20283.9	28412.1	53218	31527.2	163665	114577	71297.2	65128.7	62568.3	30952.7	66141.3	58614.8	71828.8	58855.9	75668.2	68612.6
O60763	USO1_HUMAN	USO1	General vesicular transport factor p115	0.998835	5.09356	8	66	66	10881.2	10272.6	22882.3	12267.8	12723.3	15394.2	160009	175082	65171.3	59550.5	71478.9	23845.3	43875.9	48453.2	95082.4	53266.8	66348.4	79077.1
Q9Y4E8	UBP15_HUMAN	USP15	Ubiquitin carboxyl-terminal hydrolase 15	0.996169	2.44648	6	32	18	2609.52	3630.3	5071.4	2032.22	3791.41	5516.61	66590.9	87401.2	33246.7	33785.6	34254.4	17578.2	22870.1	35893.2	47613.5	37276.7	59084.6	42761.6
Q13107	UBP4_HUMAN	USP4	Ubiquitin carboxyl-terminal hydrolase 4	0.991963	2.28453	2	16	2	1860.15	3171.95	3797.71	1782.68	3236.51	4362.92	40888.9	54813.2	20672.1	23734.6	18404.6	13924.3	7767.87	21038.1	27713.1	6597.63	33469.9	27608.9
Q93009	UBP7_HUMAN	USP7	Ubiquitin carboxyl-terminal hydrolase 7	0.998835	8.71143	14	105	105	26241	20997.9	17584.1	17053	23665	26799	94219.6	87680.5	55966	47406.3	64249.8	26066.6	58219.7	57215.9	73058.9	67524.9	55927.2	53061.4
P40818	UBP8_HUMAN	USP8	Ubiquitin carboxyl-terminal hydrolase 8	0.968561	1.52057	1	4	4	6380.03	2672.15	1966.58	2413.21	5376.11	2833.64	18574	33634.3	20199.4	10291.8	29056.6	5237.99	16498.6	14077.4	18915.3	12298.6	11078.4	5609.27
O95399	UTS2_HUMAN	UTS2	Urotensin-2	0.99097	6.45161	1	26	26	1560.33	1382.86	1486.1	1606.86	2040.42	2147.84	55453.5	44315.1	17920.6	14489.3	39108.9	12121.8	28652.2	23989.4	43751.1	30732.6	42068.7	31915.9
Q8NBZ7	UXS1_HUMAN	UXS1	UDP-glucuronic acid decarboxylase 1	0.993734	1.90476	2	7	7	1383.3	2125.1	595.831	2306.65	377.113	137.184	3801.7	429.551	146.464	114.777	45.7649	44.9801	106.957	77.0015	278.407	143.597	73.94	243.795
Q08AM6	VAC14_HUMAN	VAC14	Protein VAC14 homolog	0.995536	1.27877	2	6	6	51.9695	0.466299	15.6775	2.51283	0	0	0	25.0914	84.6242	889.104	21.1266	27.9211	12.9368	59.908	125.876	229.077	4.00789	41.8246
Q9BV40	VAMP8_HUMAN	VAMP8	Vesicle-associated membrane protein 8	0.964578	10	2	5	5	1425.61	1255.85	1001.25	808.861	1657.12	1269.66	37470.8	18978.7	27522.1	14677.3	16207.3	4215.52	19814.4	18081.4	11211.9	9567.9	22820.6	16514.9
P26640	SYVC_HUMAN	VARS1	Valine--tRNA ligase	0.998835	11.6297	16	395	395	34966.6	27990.7	30146.1	27605.3	43106.3	36752.5	438220	357012	207197	154973	313456	88640.7	164170	204530	226129	207317	199958	195467
P50552	VASP_HUMAN	VASP	Vasodilator-stimulated phosphoprotein	0.998835	32.6316	13	1032	1032	31258.9	32406.3	27267.2	23168.4	31008	35739.3	2.30232e+06	2.72969e+06	2.03216e+06	929571	1.03351e+06	453325	894316	851516	1.17652e+06	681592	987813	1.24333e+06
P15498	VAV_HUMAN	VAV1	Proto-oncogene vav	0.99686	14.3195	18	241	222	27412.7	22588.6	31093.3	17856.7	30262.6	24208.8	560981	472534	296126	280537	206173	130932	204043	220572	323107	202030	313668	273356
P13611	CSPG2_HUMAN	VCAN	Versican core protein	0.968994	0.206125	1	4	4	1432.15	457.926	430.933	1588.26	681.414	747.958	18209	10133.5	5344.39	2920.39	9303.4	1977.53	3988.46	8152.95	6732.37	6820.65	3661.73	6372.01
P55072	TERA_HUMAN	VCP	Transitional endoplasmic reticulum ATPase	0.998835	51.861	40	3669	3669	165037	153934	122240	111183	159781	155822	1.24312e+07	1.21732e+07	6.44736e+06	6.12423e+06	6.29048e+06	1.74257e+06	4.63517e+06	5.15889e+06	5.26084e+06	4.4089e+06	5.49008e+06	5.21814e+06
Q96JH7	VCIP1_HUMAN	VCPIP1	Deubiquitinating protein VCPIP1	0.975662	0.981997	3	7	7	526.149	393.604	813.981	378.567	520.191	792.168	7081.62	7242.68	3557.07	2306.96	2522.92	1577.97	2875.7	5363.19	2503.25	4727.37	3722.73	3075.1
P21796	VDAC1_HUMAN	VDAC1	Non-selective voltage-gated ion channel VDAC1	0.977521	3.88693	1	4	4	2364.15	1734.54	963.321	1299.17	3370.67	1377.34	36241.4	19812.1	6804.52	903.492	14072.5	5854.12	10364.5	13185.6	5386.62	21762.7	10934.5	3654.68
P08670	VIME_HUMAN	VIM	Vimentin	0.998797	63.3047	30	2843	2364	128034	130112	111790	117453	126327	131925	2.52418e+06	2.74786e+06	1.78901e+06	1.10537e+06	1.45264e+06	514885	1.01306e+06	1.09174e+06	1.23062e+06	1.14837e+06	1.08524e+06	1.09152e+06
Q9H9C1	SPE39_HUMAN	VIPAS39	Spermatogenesis-defective protein 39 homolog	0.96422	1.41988	1	3	3	410.13	1125.15	685.612	748.992	115.428	595.778	64430.7	7783.96	2991.71	32195.3	17398.2	305.262	22761.3	1288.74	18363.1	421.429	2997.53	880.979
Q9BRG1	VPS25_HUMAN	VPS25	Vacuolar protein-sorting-associated protein 25	0.984459	5.68182	1	4	4	91.4067	71.9308	74.6472	29.1094	138.338	44.7705	10162.6	8595.16	3199.36	3602.46	8237.57	5481.02	10424	7379.49	8557.76	13578.1	12886.1	11326.4
O75436	VP26A_HUMAN	VPS26A	Vacuolar protein sorting-associated protein 26A	0.998833	20.1835	10	209	173	45835.2	48898	34662.2	53218.9	67945.6	57682.5	508173	413370	199876	214524	209778	78348.6	122212	139965	208911	194779	195673	182398
Q4G0F5	VP26B_HUMAN	VPS26B	Vacuolar protein sorting-associated protein 26B	0.998828	7.44048	4	50	14	2922.79	1389.17	3485.67	2351.26	3114.47	1974.51	36819	29066.7	17665.2	10081.6	14336.3	8076.14	12713.5	12361.7	14246.9	13150	16226.2	9773.66
Q9UBQ0	VPS29_HUMAN	VPS29	Vacuolar protein sorting-associated protein 29	0.998835	40.6593	6	182	182	20725	21179.6	17577	20199.9	18240.1	21180.8	983275	841131	436732	328712	482822	133003	374473	375015	440674	332642	448356	428300
Q9H267	VP33B_HUMAN	VPS33B	Vacuolar protein sorting-associated protein 33B	0.996159	1.94489	5	8	8	651.374	1004.17	2714.45	1956.32	2865.03	1285.39	16486.1	15729.8	8848.13	7627.06	8603.75	3271.13	5468.54	9111.07	13547.5	5679.89	8955.78	11532.7
Q96QK1	VPS35_HUMAN	VPS35	Vacuolar protein sorting-associated protein 35	0.998835	40.4523	30	2056	2056	89553.1	77098.7	82652.4	69400.8	92727.7	86985.6	3.96865e+06	3.97488e+06	2.2941e+06	1.71767e+06	1.5201e+06	583709	1.07585e+06	1.32707e+06	1.84172e+06	910745	1.4993e+06	1.83449e+06
Q9UN37	VPS4A_HUMAN	VPS4A	Vacuolar protein sorting-associated protein 4A	0.998719	2.51716	3	25	14	1385.7	760.226	2399.95	694.222	1006.56	514.131	14341.3	15191.6	2782.75	5986.36	997.371	2670.11	732.248	2984.84	6092	806.064	4352.12	7746.91
Q99986	VRK1_HUMAN	VRK1	Serine/threonine-protein kinase VRK1	0.998835	9.34343	5	54	54	7274.89	5549.21	5428.99	4638.43	10095	10644.5	157360	119738	82593.6	99455.9	96678.3	37941.1	48532.1	59445.6	77829.7	59921.9	57997.8	69436.4
Q9NP79	VTA1_HUMAN	VTA1	Vacuolar protein sorting-associated protein VTA1 homolog	0.98635	5.86319	3	17	17	4154.43	3027.31	1376.71	2780.24	8014.75	3569.22	11779.9	13413.9	6068.59	5924.85	8340.7	4234.73	8358.17	10616.9	4340.46	12182.1	6206.92	7894.8
P04004	VTNC_HUMAN	VTN	Vitronectin	0.991386	3.13808	2	17	16	9713.43	5355.21	2883.26	2881.9	10194.6	7209.29	433.4	720.703	1229.89	2022.84	471.495	1008.74	2080.47	2902.52	1226.91	1158.09	3250.62	1375.03
P23381	SYWC_HUMAN	WARS1	Tryptophan--tRNA ligase, cytoplasmic	0.998835	5.09554	3	12	12	3109.82	2052.26	3335.67	3856.51	4535.49	5140.59	20623	12532.7	28763.9	10734.7	19627.1	6335.52	18067.5	11667.9	11655.4	14255.9	15605.8	16067
P42768	WASP_HUMAN	WAS	Actin nucleation-promoting factor WAS	0.995389	3.58566	5	31	31	1214.96	933.275	1439.26	938.629	1644.41	12028.6	28859.4	28029.9	12131.1	22590	18403	5685.02	26990.5	21112.4	10926.4	14184.1	18588.2	12153.6
Q9Y6W5	WASF2_HUMAN	WASF2	Actin-binding protein WASF2	0.998835	6.0241	6	49	49	23459.1	15926.8	13073.8	18959.3	29676.1	28729.6	197691	158863	91581.7	62608.8	92923.3	25216	61332.3	75148.9	95643.7	107116	96016.3	75847.7
O75083	WDR1_HUMAN	WDR1	WD repeat-containing protein 1	0.998834	1.32013	2	19	19	2809.84	2154.91	3298.18	1308.03	1486.29	460.836	1132.65	912.524	673.464	236.211	320.091	455.543	419.607	1387.43	266.605	2055.24	289.746	306.028
Q9H7D7	WDR26_HUMAN	WDR26	WD repeat-containing protein 26	0.998678	2.87443	2	41	41	497.199	559.73	255.396	389.7	216.2	187.373	3421.44	5406.48	3378.94	3484.68	3523.62	481.592	2635.56	3371.06	2660.58	670.201	2544.08	1828.33
B1ANS9	WDR64_HUMAN	WDR64	WD repeat-containing protein 64	0.98182	0.647549	1	15	15	0	0	0	0	0	1.50786	0	5.23125	27.1841	5.43616	60.4506	0	21.6019	12.8141	94.2084	333.94	27.037	8.45267
Q9BQA1	MEP50_HUMAN	WDR77	Methylosome protein WDR77	0.985303	8.47953	3	10	10	832.42	112.282	750.471	1252.21	191.824	1061.03	18181.2	8838.27	6664.89	4198.61	14869.8	5951.53	8834.89	6471.93	5701.09	7472.57	5296.99	5116.55
Q6UXN9	WDR82_HUMAN	WDR82	WD repeat-containing protein 82	0.992917	4.47284	2	12	12	1016.28	289.797	913.359	413.823	1275.34	718.448	10180.1	9960.56	9030.9	3334.01	8033.23	3775.49	7284.92	7060.48	4709.74	10165.3	6433.24	7642.14
Q9NQH7	XPP3_HUMAN	XPNPEP3	Xaa-Pro aminopeptidase 3	0.985837	1.38067	1	136	136	84.6911	340.234	248.291	147.821	72.5481	84.9209	28964.4	26523.6	13861.5	22891.1	3046.3	2252.55	1418.15	3127.27	652.325	2916.8	5586.21	10606.2
O14980	XPO1_HUMAN	XPO1	Exportin-1	0.998827	10.6443	14	82	82	3837.34	4140.01	5880.4	4605.06	5124.34	3523.79	69753	61289.8	39280.5	49250.3	53704.1	23509.6	28162.9	35816.7	38704.9	35710.1	32893.4	41393.5
P18887	XRCC1_HUMAN	XRCC1	DNA repair protein XRCC1	0.998835	6.79305	5	66	66	376.39	347.818	412.274	435.412	274.354	746.229	18366.4	18440.8	16385.1	6265.89	9170.56	6490.74	9139.48	9519	11635.1	13743.3	2222.42	9899.18
P13010	XRCC5_HUMAN	XRCC5	X-ray repair cross-complementing protein 5	0.998835	44.3989	32	1502	1502	96111.9	77894.8	80262.1	92022.6	78202.3	83679	2.35239e+06	2.26581e+06	994608	1.03617e+06	1.30247e+06	458787	691063	796620	1.31126e+06	608527	1.15324e+06	1.0249e+06
P12956	XRCC6_HUMAN	XRCC6	X-ray repair cross-complementing protein 6	0.998484	43.1856	26	1988	1974	482035	440130	338889	262610	485109	263938	3.37107e+06	3.51084e+06	1.9031e+06	1.39017e+06	1.78639e+06	396083	1.23693e+06	1.05172e+06	2.00101e+06	1.19326e+06	1.43383e+06	1.47851e+06
Q9H0D6	XRN2_HUMAN	XRN2	5'-3' exoribonuclease 2	0.990117	1.26316	3	5	5	3.08509	0	77.1586	2.309	7.18056	128.498	1062.15	146.694	1454.03	170.346	929.497	18.0249	949.761	1049.8	81.6416	698.527	262.613	39.2264
P54577	SYYC_HUMAN	YARS1	Tyrosine--tRNA ligase, cytoplasmic	0.998835	33.9015	25	573	573	44827.6	45973.2	44994.4	39410.2	59967.7	58144.2	936946	767092	550641	370022	457149	123140	331953	338094	531230	362799	428627	435087
P67809	YBOX1_HUMAN	YBX1	Y-box-binding protein 1	0.998835	29.6296	8	347	194	78720.6	86688.3	63811.2	58980.9	47170.8	43995.7	702960	738405	309542	254618	592424	200923	487549	500325	551084	407063	438822	455981
P31946	1433B_HUMAN	YWHAB	14-3-3 protein beta/alpha	0.996257	41.8699	10	710	243	21857.4	23011	51249.2	41160.8	47909.5	47791.8	303830	224517	186946	105334	171662	43261.6	79991.6	78518	150657	75452.1	117180	75602.1
P62258	1433E_HUMAN	YWHAE	14-3-3 protein epsilon	0.998806	25.098	7	483	60	13588.8	5193.61	6821.59	10606.2	16432.9	13154.8	209599	134201	83715.6	49081.6	94529.4	27997.2	55649.5	41493.1	48466.4	34444.4	35711.1	37367.9
P61981	1433G_HUMAN	YWHAG	14-3-3 protein gamma	0.994503	25.1012	8	467	20	10042	8616	21022.5	12445.6	13085.7	11562	244891	160959	165954	51985.9	132282	19312.4	70383.6	77826	62223	76233.7	62163.1	48968.3
P27348	1433T_HUMAN	YWHAQ	14-3-3 protein theta	0.995631	37.551	11	572	105	13505.9	11524.3	26192.1	7854.16	8697.57	8061.82	296130	240509	218293	82480.3	163788	39827.1	116105	95862.2	122690	89025.4	105164	99446.1
P63104	1433Z_HUMAN	YWHAZ	14-3-3 protein zeta/delta	0.997253	43.6735	12	685	227	106173	53720	23673.4	17851.9	85625.1	178063	360901	608679	186617	118822	226930	72680.6	113393	131358	164011	119876	119205	115974
Q9UPT8	ZC3H4_HUMAN	ZC3H4	Zinc finger CCCH domain-containing protein 4	0.989195	1.45817	1	2	2	486.211	434.707	639.821	738.142	1064.48	1021.85	5756.56	9040.79	4327.39	2376.69	5057.11	2031.4	3519.36	1840.65	7538.35	4214.33	6330.6	5255.56
O43670	ZN207_HUMAN	ZNF207	BUB3-interacting and GLEBS motif-containing protein ZNF207	0.998186	5.43933	2	32	32	6295.19	8379.05	2161.59	1345.25	10869.2	11534.4	8416.98	7469.56	21151.6	3919.24	5016.59	3575.32	2345.6	5990.3	4463.97	3417.69	5139.18	3444.49
Q16600	ZN239_HUMAN	ZNF239	Zinc finger protein 239	0.965889	1.96507	1	3	3	490.255	689.971	381.162	189.281	168.012	208.253	47.0837	184.65	231.602	210.881	132.524	20.3973	84.8243	2.38543	145.268	147.479	141.814	2.82037
O95218	ZRAB2_HUMAN	ZRANB2	Zinc finger Ran-binding domain-containing protein 2	0.992164	2.42424	1	1	1	635.297	383.764	1567.24	488.316	1312.34	2732	18898.1	2059.7	7443.04	7214.67	11656.4	5964.92	11883.3	5613	14789.9	19472.5	6726.8	10031.6
Q9C0D3	ZY11B_HUMAN	ZYG11B	Protein zyg-11 homolog B	0.976937	1.34409	1	6	6	3601.6	4063.84	3022.05	3299.85	11222.2	12181.7	48874.8	53180.3	20908.7	19908.6	30585.8	8447.62	13654.3	22135	21213.3	32084.7	28115.2	28476.9
Q15942	ZYX_HUMAN	ZYX	Zyxin	0.998835	20.8042	10	288	288	27945.1	19328.3	20513.8	21612.2	20588	28342.2	493192	519932	198879	219837	360116	119519	241941	278676	280363	283719	239499	274445
