# Supplementary material for: Infosomes as Inflammatory Mediators: Proteomic Profiling of Proteins Enriched in Inflammatory Extracellular Vesicles
Source: Mol Cell Proteomics. 2026 Jan 19;25(2):101511. doi: 10.1016/j.mcpro.2026.101511 (PMC12925278; doi:10.1016/j.mcpro.2026.101511)
Supplement: Table S2 [file mmc2.xlsx]

## Sheet: Upregulated_Proteins
Supplemental Table 2. Significantly altered proteins
protein_id (614)	protein_name	gene	protein_description	protein_probability	sequence_coverage(%)	unique_peptide_count	combined_total_spectral_count	combined_unique_spectral_count	LN#1	LN#2	LN#3	Cont#1	Cont#2	Cont#3	median_LN	median_Cont	fold_change_log2	p_value
Q05639	EF1A2_HUMAN	EEF1A2	Elongation factor 1-alpha 2	0.998828	38.8769	14	5442	89	26.2425	26.2228	26.3308	17.4606	15.9803	18.3816	26.2425	17.4606	8.78187	0.00590785
Q04760	LGUL_HUMAN	GLO1	Lactoylglutathione lyase	0.997579	16.8478	7	62	62	25.0727	24.1194	25.0004	16.8567	16.9101	17.2121	25.0004	16.9101	8.09028	0.000505464
P55795	HNRH2_HUMAN	HNRNPH2	Heterogeneous nuclear ribonucleoprotein H2	0.997835	21.1581	10	956	4	23.7405	23.1879	23.6251	15.6832	15.7207	16.2597	23.6251	15.7207	7.90438	7.66723e-06
A6NHL2	TBAL3_HUMAN	TUBAL3	Tubulin alpha chain-like 3	0.998816	9.41704	4	660	33	22.1119	21.786	21.9783	14.3722	14.2238	14.6181	21.9783	14.3722	7.60609	1.36003e-06
P35637	FUS_HUMAN	FUS	RNA-binding protein FUS	0.998835	24.7148	11	1702	1123	24.0182	23.8283	24.1968	16.3331	16.6541	16.4351	24.0182	16.4351	7.58304	8.89031e-07
P04350	TBB4A_HUMAN	TUBB4A	Tubulin beta-4A chain	0.998415	60.3604	21	7732	80	26.4207	25.979	26.1638	18.4355	18.6023	19.3262	26.1638	18.6023	7.5615	0.000216655
O15511	ARPC5_HUMAN	ARPC5	Actin-related protein 2/3 complex subunit 5	0.998802	43.0464	7	839	772	22.697	22.3514	22.3579	14.5261	14.892	15.3796	22.3579	14.892	7.46598	0.000162205
P31943	HNRH1_HUMAN	HNRNPH1	Heterogeneous nuclear ribonucleoprotein H	0.998192	35.8575	14	1383	263	24.2387	23.924	24.1189	16.681	16.6486	16.9445	24.1189	16.681	7.43781	6.14293e-07
P52597	HNRPF_HUMAN	HNRNPF	Heterogeneous nuclear ribonucleoprotein F	0.998835	17.5904	9	540	189	22.7551	22.7654	22.6918	15.1759	15.378	15.6719	22.7551	15.378	7.37714	0.00028389
P84103	SRSF3_HUMAN	SRSF3	Serine/arginine-rich splicing factor 3	0.998835	31.0976	6	614	474	23.3072	22.5022	23.0524	15.465	16.0455	15.6993	23.0524	15.6993	7.35304	3.6813e-05
P40222	TXLNA_HUMAN	TXLNA	Alpha-taxilin	0.998835	4.0293	4	11	11	18.9564	18.9276	18.2696	11.5914	11.9213	11.2293	18.9276	11.5914	7.33616	2.07591e-05
P61158	ARP3_HUMAN	ACTR3	Actin-related protein 3	0.998835	68.8995	24	4025	3273	25.6954	25.5854	25.5209	18.1274	18.2781	18.4029	25.5854	18.2781	7.3073	1.20057e-06
P06748	NPM_HUMAN	NPM1	Nucleophosmin	0.998835	31.2925	10	834	834	23.0693	23.2633	23.1623	15.7209	16.1494	15.8815	23.1623	15.8815	7.28076	3.0031e-05
Q96HC4	PDLI5_HUMAN	PDLIM5	PDZ and LIM domain protein 5	0.998835	3.85906	2	42	42	16.1138	16.3689	16.1594	10.1226	8.90406	8.53257	16.1594	8.90406	7.25529	0.00384038
P04040	CATA_HUMAN	CAT	Catalase	0.998835	57.685	26	3912	3912	25.3456	25.263	25.3376	18.1089	17.8901	18.5152	25.3376	18.1089	7.22866	0.000523719
Q16629	SRSF7_HUMAN	SRSF7	Serine/arginine-rich splicing factor 7	0.998835	18.4874	7	399	259	23.2864	22.645	23.1099	15.7071	15.9047	17.0749	23.1099	15.9047	7.20528	0.00107082
P60660	MYL6_HUMAN	MYL6	Myosin light polypeptide 6	0.998835	56.2914	8	854	521	22.383	22.2918	22.2848	14.9543	15.8274	15.1222	22.2918	15.1222	7.16957	0.00127043
P46782	RS5_HUMAN	RPS5	Small ribosomal subunit protein uS7	0.998835	24.0196	6	618	618	22.6797	22.5002	22.4875	15.3412	15.7015	15.2564	22.5002	15.3412	7.15893	3.78667e-05
Q15366	PCBP2_HUMAN	PCBP2	Poly(rC)-binding protein 2	0.996564	20	10	456	196	20.9868	20.845	20.9802	13.8007	13.9957	13.8228	20.9802	13.8228	7.15735	2.31975e-07
P60866	RS20_HUMAN	RPS20	Small ribosomal subunit protein uS10	0.998835	25.2101	4	517	517	22.274	22.1936	22.2208	15.4209	15.0727	14.634	22.2208	15.0727	7.14805	0.000898153
P08865	RSSA_HUMAN	RPSA	Small ribosomal subunit protein uS2	0.998835	52.2034	12	1539	177	23.9736	23.8861	23.4476	16.2779	16.8182	16.7946	23.8861	16.7946	7.09148	8.06078e-06
P23588	IF4B_HUMAN	EIF4B	Eukaryotic translation initiation factor 4B	0.998835	6.87398	6	359	359	19.7926	20.2093	20.3384	13.444	13.1303	12.3325	20.2093	13.1303	7.079	0.000346533
P62277	RS13_HUMAN	RPS13	Small ribosomal subunit protein uS15	0.998835	39.7351	7	977	977	21.6702	20.523	20.9236	13.8723	13.3975	14.3259	20.9236	13.8723	7.05127	0.000105363
P62829	RL23_HUMAN	RPL23	Large ribosomal subunit protein uL14	0.998835	49.2857	6	277	277	21.5098	21.0415	20.9429	13.5681	14.0767	13.9905	21.0415	13.9905	7.051	7.17899e-06
P05386	RLA1_HUMAN	RPLP1	Large ribosomal subunit protein P1	0.998835	51.7544	3	242	242	20.9529	20.7851	20.5103	13.7346	15.8744	13.3087	20.7851	13.7346	7.05047	0.0130825
P61978	HNRPK_HUMAN	HNRNPK	Heterogeneous nuclear ribonucleoprotein K	0.998835	45.7883	21	4761	4761	25.618	25.2294	25.4605	18.1831	18.4182	18.5816	25.4605	18.4182	7.04233	1.6692e-06
Q15691	MARE1_HUMAN	MAPRE1	Microtubule-associated protein RP/EB family member 1	0.998539	12.3134	5	91	91	18.2452	18.6893	18.7865	11.6975	11.3759	12.3659	18.6893	11.6975	6.9918	0.000184077
P50914	RL14_HUMAN	RPL14	Large ribosomal subunit protein eL14	0.998835	23.7209	5	479	479	21.6773	21.6858	21.6429	14.7384	15.0259	14.7113	21.6773	14.7384	6.93897	0.000172872
Q02543	RL18A_HUMAN	RPL18A	Large ribosomal subunit protein eL20	0.998835	22.1591	4	293	293	20.1004	20.0455	20.2405	13.169	13.0023	13.287	20.1004	13.169	6.93143	9.71399e-07
P11021	BIP_HUMAN	HSPA5	Endoplasmic reticulum chaperone BiP	0.998829	16.055	19	590	218	22.8235	22.678	22.6195	15.7511	16.4212	15.5738	22.678	15.7511	6.92693	0.000865025
Q7Z406	MYH14_HUMAN	MYH14	Myosin-14	0.99108	3.70927	11	507	40	22.275	21.9128	22.2039	15.0756	15.5485	15.2971	22.2039	15.2971	6.90678	4.02723e-06
Q15365	PCBP1_HUMAN	PCBP1	Poly(rC)-binding protein 1	0.998235	26.4045	10	525	375	21.0182	20.6839	20.8199	13.6702	13.9136	14.4325	20.8199	13.9136	6.90629	0.000200174
Q16531	DDB1_HUMAN	DDB1	DNA damage-binding protein 1	0.998835	2.2807	6	21	21	18.5605	18.9392	18.8805	12.2407	11.9965	11.5477	18.8805	11.9965	6.88404	5.25572e-05
P09429	HMGB1_HUMAN	HMGB1	High mobility group protein B1	0.998693	26.5116	6	364	118	21.3991	21.4429	21.4006	14.9062	14.519	14.5133	21.4006	14.519	6.88168	0.00031815
P19338	NUCL_HUMAN	NCL	Nucleolin	0.99834	28.8732	24	3802	3793	24.7868	24.8683	24.6654	17.9431	18.3298	17.4688	24.7868	17.9431	6.84369	0.000775921
P26641	EF1G_HUMAN	EEF1G	Elongation factor 1-gamma	0.998835	41.6476	22	2021	2021	24.2331	24.1156	24.1396	17.1129	17.3053	17.7031	24.1396	17.3053	6.8343	0.000412335
P84085	ARF5_HUMAN	ARF5	ADP-ribosylation factor 5	0.99394	38.8889	9	576	6	21.36	20.3988	20.9526	14.0429	14.4215	14.1222	20.9526	14.1222	6.83035	0.000419596
P07437	TBB5_HUMAN	TUBB	Tubulin beta chain	0.998549	65.7658	23	8972	1322	26.6979	26.2365	26.3904	19.5805	19.58	19.8196	26.3904	19.5805	6.80982	1.4097e-05
Q99729	ROAA_HUMAN	HNRNPAB	Heterogeneous nuclear ribonucleoprotein A/B	0.998835	11.747	6	450	236	20.3126	20.2995	20.1869	13.493	13.8233	13.3059	20.2995	13.493	6.80645	0.000231139
P13639	EF2_HUMAN	EEF2	Elongation factor 2	0.998835	56.5268	47	6718	6465	25.3678	25.4706	25.2154	18.5729	18.9713	18.5056	25.3678	18.5729	6.79482	3.46177e-05
P62917	RL8_HUMAN	RPL8	Large ribosomal subunit protein uL2	0.998835	16.3424	4	307	307	21.4967	21.8736	21.7852	15.0195	15.2282	14.7379	21.7852	15.0195	6.76573	5.0899e-06
P31942	HNRH3_HUMAN	HNRNPH3	Heterogeneous nuclear ribonucleoprotein H3	0.998835	20.2312	8	482	358	21.0913	20.5198	21.1619	13.911	14.3694	14.573	21.0913	14.3694	6.72192	1.95831e-05
P15153	RAC2_HUMAN	RAC2	Ras-related C3 botulinum toxin substrate 2	0.998835	31.7708	8	742	457	20.802	20.2731	20.4399	13.5888	13.7389	13.8729	20.4399	13.7389	6.70101	3.6089e-05
P62263	RS14_HUMAN	RPS14	Small ribosomal subunit protein uS11	0.998835	36.4238	4	487	487	21.4131	21.5797	21.2751	15.6657	14.7198	14.3828	21.4131	14.7198	6.6933	0.00234026
P18085	ARF4_HUMAN	ARF4	ADP-ribosylation factor 4	0.996266	47.2222	9	536	150	21.6225	20.7358	21.198	14.3495	14.732	14.5164	21.198	14.5164	6.68169	0.00030532
P59998	ARPC4_HUMAN	ARPC4	Actin-related protein 2/3 complex subunit 4	0.998835	55.3571	10	1529	1529	23.3275	22.3527	22.5453	16.5798	15.9076	15.8786	22.5453	15.9076	6.6377	9.58772e-05
P35580	MYH10_HUMAN	MYH10	Myosin-10	0.998613	7.6417	16	876	47	23.6816	23.4911	23.4728	16.6754	17.0486	16.8585	23.4911	16.8585	6.63255	5.3869e-06
P42766	RL35_HUMAN	RPL35	Large ribosomal subunit protein uL29	0.998835	26.0163	4	219	219	19.1439	18.8332	18.2673	12.2238	12.9234	11.6292	18.8332	12.2238	6.60936	0.000292711
P63244	RACK1_HUMAN	RACK1	Small ribosomal subunit protein RACK1	0.998835	66.5615	19	1517	1517	23.2668	23.077	22.8026	16.5033	16.4195	16.48	23.077	16.48	6.59705	0.000279653
O15145	ARPC3_HUMAN	ARPC3	Actin-related protein 2/3 complex subunit 3	0.998835	30.8989	6	1344	1344	22.191	22.426	22.3003	15.7058	15.3636	15.7715	22.3003	15.7058	6.59451	1.79926e-05
P55072	TERA_HUMAN	VCP	Transitional endoplasmic reticulum ATPase	0.998835	51.861	40	3669	3669	25.1479	24.859	24.8577	18.3325	18.2046	18.2677	24.859	18.2677	6.59127	3.33511e-05
Q9BUF5	TBB6_HUMAN	TUBB6	Tubulin beta-6 chain	0.998628	60.7623	21	4154	791	25.1917	24.4297	24.7881	18.1247	18.2035	18.3621	24.7881	18.2035	6.58457	0.000430361
Q13151	ROA0_HUMAN	HNRNPA0	Heterogeneous nuclear ribonucleoprotein A0	0.998835	23.2787	5	127	127	21.255	20.7418	21.0812	14.5179	14.3587	15.2788	21.0812	14.5179	6.56333	0.000263995
P18621	RL17_HUMAN	RPL17	Large ribosomal subunit protein uL22	0.998835	40.2174	7	350	350	21.9467	21.9621	21.9025	15.3837	15.5635	15.3251	21.9467	15.3837	6.56305	5.05203e-05
P52907	CAZA1_HUMAN	CAPZA1	F-actin-capping protein subunit alpha-1	0.998835	40.9091	10	682	500	21.4851	21.4224	21.3526	14.6936	14.8684	15.1248	21.4224	14.8684	6.55399	0.000123047
P46778	RL21_HUMAN	RPL21	Large ribosomal subunit protein eL21	0.998455	16.25	4	32	32	20.1557	19.6084	19.7798	13.2281	13.1304	13.9107	19.7798	13.2281	6.55174	7.84075e-05
P50552	VASP_HUMAN	VASP	Vasodilator-stimulated phosphoprotein	0.998835	32.6316	13	1032	1032	22.9304	22.3957	22.5406	16.0077	15.9942	16.0264	22.5406	16.0077	6.53298	0.000560334
P62854	RS26_HUMAN	RPS26	Small ribosomal subunit protein eS26	0.998288	44.3478	4	289	16	21.7666	21.7392	21.7091	15.1596	15.905	15.2252	21.7392	15.2252	6.514	0.00135944
Q13509	TBB3_HUMAN	TUBB3	Tubulin beta-3 chain	0.998278	38	15	4929	13	25.8053	25.1785	25.4512	18.944	19.0625	18.8305	25.4512	18.944	6.50722	0.000196627
P50991	TCPD_HUMAN	CCT4	T-complex protein 1 subunit delta	0.998835	52.3191	27	2354	2354	23.7881	23.879	23.6393	17.2459	17.4408	17.3118	23.7881	17.3118	6.47629	3.73803e-07
P04632	CPNS1_HUMAN	CAPNS1	Calpain small subunit 1	0.998176	27.9851	7	294	240	20.406	20.6657	20.7099	14.1914	14.6387	13.8518	20.6657	14.1914	6.47431	0.000278932
P05387	RLA2_HUMAN	RPLP2	Large ribosomal subunit protein P2	0.998835	55.6522	4	131	131	20.7315	21.0711	20.8033	14.3384	14.1523	14.5997	20.8033	14.3384	6.46486	4.15358e-06
P28062	PSB8_HUMAN	PSMB8	Proteasome subunit beta type-8	0.998835	18.4783	5	169	169	21.6036	22.1502	22.0634	15.6178	15.725	15.1165	22.0634	15.6178	6.44557	1.52674e-05
P24534	EF1B_HUMAN	EEF1B2	Elongation factor 1-beta	0.998835	27.5556	6	677	677	21.5665	21.0732	21.0629	14.8237	14.6979	14.6849	21.0732	14.6979	6.37533	0.000305318
P55209	NP1L1_HUMAN	NAP1L1	Nucleosome assembly protein 1-like 1	0.998835	22.2506	8	591	472	22.6739	21.8263	22.0186	15.6638	15.3941	15.8135	22.0186	15.6638	6.35479	0.000240546
P40306	PSB10_HUMAN	PSMB10	Proteasome subunit beta type-10	0.998835	15.0183	3	124	124	20.2432	20.8522	20.4265	14.0919	14.4215	13.8956	20.4265	14.0919	6.33462	1.41829e-05
P40227	TCPZ_HUMAN	CCT6A	T-complex protein 1 subunit zeta	0.998835	48.2109	24	2362	1763	23.5987	23.6208	23.3982	17.4638	17.0435	17.2674	23.5987	17.2674	6.33125	1.31658e-05
P62280	RS11_HUMAN	RPS11	Small ribosomal subunit protein uS17	0.998835	45.5696	11	458	458	21.9501	22.0229	21.7349	15.6206	15.8345	15.4122	21.9501	15.6206	6.32957	5.53005e-06
P08567	PLEK_HUMAN	PLEK	Pleckstrin	0.998334	20.8571	6	87	87	21.0039	21.0821	20.8869	14.6204	14.6945	14.6748	21.0039	14.6748	6.32902	9.02228e-06
O00303	EIF3F_HUMAN	EIF3F	Eukaryotic translation initiation factor 3 subunit F	0.998835	11.2045	8	313	313	19.2574	19.4275	19.1517	12.5595	13.1818	12.9395	19.2574	12.9395	6.31795	0.000122917
P61160	ARP2_HUMAN	ACTR2	Actin-related protein 2	0.998835	47.4619	20	2826	2826	24.5026	24.2776	24.3122	17.9904	18.0759	17.996	24.3122	17.996	6.3162	1.48302e-05
Q99832	TCPH_HUMAN	CCT7	T-complex protein 1 subunit eta	0.998835	59.8527	31	2135	2135	23.4529	23.0475	23.353	16.7661	17.0375	17.0534	23.353	17.0375	6.31551	4.09059e-06
O15144	ARPC2_HUMAN	ARPC2	Actin-related protein 2/3 complex subunit 2	0.998835	71.3333	20	2483	2483	24.8933	25.0112	25.1503	18.6961	18.1182	19.0839	25.0112	18.6961	6.31513	0.00105478
O14979	HNRDL_HUMAN	HNRNPDL	Heterogeneous nuclear ribonucleoprotein D-like	0.998792	20.9524	8	992	512	22.915	22.3282	22.3461	16.033	16.8445	15.8444	22.3461	16.033	6.3131	0.000206704
Q9UHX1	PUF60_HUMAN	PUF60	Poly(U)-binding-splicing factor PUF60	0.998835	3.57782	6	18	18	18.4264	19.0002	18.7562	12.5273	11.9615	12.447	18.7562	12.447	6.3092	1.25658e-05
P14866	HNRPL_HUMAN	HNRNPL	Heterogeneous nuclear ribonucleoprotein L	0.998038	32.4278	18	617	598	22.5569	22.6586	22.5062	16.3701	16.1852	16.269	22.5569	16.269	6.28788	1.35423e-07
Q13148	TADBP_HUMAN	TARDBP	TAR DNA-binding protein 43	0.998835	20.7729	7	279	279	20.4893	20.6194	20.7342	14.1218	14.9888	14.3414	20.6194	14.3414	6.27801	0.000944793
P30050	RL12_HUMAN	RPL12	Large ribosomal subunit protein uL11	0.998835	54.5455	7	428	428	21.9745	22.2289	21.8206	15.0653	15.7017	15.6975	21.9745	15.6975	6.27702	7.88538e-05
P62318	SMD3_HUMAN	SNRPD3	Small nuclear ribonucleoprotein Sm D3	0.998835	31.746	3	699	699	19.832	20.0986	20.0563	13.7803	13.5398	13.9555	20.0563	13.7803	6.276	6.21513e-06
P22626	ROA2_HUMAN	HNRNPA2B1	Heterogeneous nuclear ribonucleoproteins A2/B1	0.998833	50.7082	20	3023	3020	25.0897	24.6854	24.8368	18.6786	18.5744	18.338	24.8368	18.5744	6.26237	2.7538e-06
P62269	RS18_HUMAN	RPS18	Small ribosomal subunit protein uS13	0.998835	52.6316	10	1129	1129	21.472	21.9219	21.812	15.5614	14.9575	16.7523	21.812	15.5614	6.25066	0.00521781
P62899	RL31_HUMAN	RPL31	Large ribosomal subunit protein eL31	0.998835	31.2	4	288	288	20.3035	19.7074	19.2454	13.3176	13.6483	13.4768	19.7074	13.4768	6.23055	0.00108916
Q9BQE3	TBA1C_HUMAN	TUBA1C	Tubulin alpha-1C chain	0.998805	65.9243	22	5423	61	27.0191	26.5727	26.6169	20.4163	20.3223	20.4966	26.6169	20.4163	6.20053	0.000127707
Q9NZN3	EHD3_HUMAN	EHD3	EH domain-containing protein 3	0.997883	20.1869	14	369	12	21.3625	20.9042	21.1975	15.7211	14.8897	15.0042	21.1975	15.0042	6.19331	0.000264821
P31146	COR1A_HUMAN	CORO1A	Coronin-1A	0.998714	53.1453	22	1940	1938	23.0409	22.9921	23.1022	16.9095	16.862	16.5999	23.0409	16.862	6.1789	6.03034e-05
P35579	MYH9_HUMAN	MYH9	Myosin-9	0.998186	50.7653	104	7058	5878	26.2826	26.2154	26.0314	19.8242	20.0507	20.286	26.2154	20.0507	6.16475	2.25349e-05
Q9Y3Z3	SAMH1_HUMAN	SAMHD1	Deoxynucleoside triphosphate triphosphohydrolase SAMHD1	0.998835	59.5847	36	2610	2610	24.1134	23.8486	24.0704	17.7312	17.9064	18.1623	24.0704	17.9064	6.16399	9.51512e-06
P08708	RS17_HUMAN	RPS17	Small ribosomal subunit protein eS17	0.998835	50.3704	6	315	315	21.5322	21.4597	21.0857	15.1993	15.3056	15.3155	21.4597	15.3056	6.15412	0.000230373
Q9ULV4	COR1C_HUMAN	CORO1C	Coronin-1C	0.998758	36.2869	19	907	877	22.2264	21.7685	22.0191	15.7374	15.9245	15.8736	22.0191	15.8736	6.14552	6.83338e-05
P62081	RS7_HUMAN	RPS7	Small ribosomal subunit protein eS7	0.998835	45.3608	9	566	566	20.4608	20.7487	20.4022	14.3194	14.8581	14.2235	20.4608	14.3194	6.14146	9.14958e-05
P37108	SRP14_HUMAN	SRP14	Signal recognition particle 14 kDa protein	0.998818	38.2353	4	110	110	19.9266	20.3686	19.8725	13.2458	13.7935	13.8785	19.9266	13.7935	6.13306	2.20596e-05
P39019	RS19_HUMAN	RPS19	Small ribosomal subunit protein eS19	0.998835	39.3103	9	731	731	19.9855	19.5219	19.5077	13.4018	13.8171	13.3642	19.5219	13.4018	6.12008	9.22017e-06
Q8NC51	SERB1_HUMAN	SERBP1	SERPINE1 mRNA-binding protein 1	0.998828	16.6667	8	270	270	20.4335	20.4804	20.373	14.3222	15.3208	14.0873	20.4335	14.3222	6.11125	0.00394815
P25786	PSA1_HUMAN	PSMA1	Proteasome subunit alpha type-1	0.998835	46.7681	12	570	570	21.7661	21.9428	21.6545	15.6596	15.7787	15.4181	21.7661	15.6596	6.10656	2.40307e-06
Q9UI08	EVL_HUMAN	EVL	Ena/VASP-like protein	0.998835	18.75	9	100	100	19.632	19.7467	20.0217	13.619	13.6402	13.9606	19.7467	13.6402	6.10645	2.95759e-06
P33993	MCM7_HUMAN	MCM7	DNA replication licensing factor MCM7	0.998835	22.114	24	434	434	21.1498	21.6674	21.5226	14.7699	15.4396	15.6723	21.5226	15.4396	6.08301	0.00019706
P28066	PSA5_HUMAN	PSMA5	Proteasome subunit alpha type-5	0.998835	28.6307	9	407	407	21.4255	21.4326	21.5794	15.3204	15.3504	15.6738	21.4326	15.3504	6.08219	3.94125e-05
Q14194	DPYL1_HUMAN	CRMP1	Dihydropyrimidinase-related protein 1	0.997111	5.41958	4	149	4	19.346	19.0161	19.3367	12.9675	13.2557	13.3215	19.3367	13.2557	6.08101	2.47722e-06
P18124	RL7_HUMAN	RPL7	Large ribosomal subunit protein uL30	0.996784	45.9677	15	636	629	20.8282	20.7926	20.9234	14.7517	14.792	14.631	20.8282	14.7517	6.07658	1.15876e-07
P17844	DDX5_HUMAN	DDX5	Probable ATP-dependent RNA helicase DDX5	0.998835	36.645	25	1984	1032	23.1524	23.0378	23.1012	16.9626	17.4645	17.0378	23.1012	17.0378	6.06341	0.000426478
Q16555	DPYL2_HUMAN	DPYSL2	Dihydropyrimidinase-related protein 2	0.998697	54.1958	22	1220	1049	22.9588	22.849	22.7137	16.5259	16.8908	16.7935	22.849	16.7935	6.05553	6.08239e-06
O75340	PDCD6_HUMAN	PDCD6	Programmed cell death protein 6	0.996627	12.5654	3	43	43	19.3236	18.3804	18.9985	12.6473	13.0582	12.9439	18.9985	12.9439	6.05456	0.00046606
P60842	IF4A1_HUMAN	EIF4A1	Eukaryotic initiation factor 4A-I	0.998835	28.0788	18	1159	365	21.8865	21.8008	21.6753	15.4458	15.765	15.9895	21.8008	15.765	6.03582	0.000145837
P78371	TCPB_HUMAN	CCT2	T-complex protein 1 subunit beta	0.998835	71.9626	34	3131	3131	23.9056	23.7781	23.6232	17.7495	17.6961	18.1765	23.7781	17.7495	6.02858	4.64927e-05
Q92841	DDX17_HUMAN	DDX17	Probable ATP-dependent RNA helicase DDX17	0.998835	39.7805	28	2044	1092	23.3691	23.0596	23.2141	17.2952	17.1957	17.0723	23.2141	17.1957	6.01849	1.93687e-06
Q13347	EIF3I_HUMAN	EIF3I	Eukaryotic translation initiation factor 3 subunit I	0.998835	21.2308	11	180	180	20.2529	20.3601	20.5708	14.1337	14.3421	14.7818	20.3601	14.3421	6.01798	0.000124998
Q16181	SEPT7_HUMAN	SEPTIN7	Septin-7	0.998835	20.595	8	207	207	21.5451	21.6041	21.5001	15.5282	15.4927	15.7092	21.5451	15.5282	6.01695	9.08309e-06
P17812	PYRG1_HUMAN	CTPS1	CTP synthase 1	0.998835	37.225	20	1258	1146	22.2998	22.0174	22.0599	16.0452	16.3597	15.822	22.0599	16.0452	6.01474	3.81869e-05
P26447	S10A4_HUMAN	S100A4	Protein S100-A4	0.998835	27.7228	3	370	370	20.4244	20.4237	20.5136	13.8077	14.4102	14.8114	20.4244	14.4102	6.01413	0.00207634
Q13243	SRSF5_HUMAN	SRSF5	Serine/arginine-rich splicing factor 5	0.998835	20.9559	6	457	141	19.3259	19.3856	19.5534	13.2939	13.9149	13.3877	19.3856	13.3877	5.99795	0.000332989
O00571	DDX3X_HUMAN	DDX3X	ATP-dependent RNA helicase DDX3X	0.998835	37.9154	29	2006	520	23.0953	23.1097	23.0959	16.8912	17.2865	17.1214	23.0959	17.1214	5.97449	0.000357394
Q01844	EWS_HUMAN	EWSR1	RNA-binding protein EWS	0.998835	4.42073	5	280	280	20.421	20.1388	20.335	14.476	14.2348	14.3613	20.335	14.3613	5.97372	9.68151e-07
P07737	PROF1_HUMAN	PFN1	Profilin-1	0.998835	36.4286	8	428	428	19.7864	19.8078	19.5949	13.2935	14.4632	13.8259	19.7864	13.8259	5.96052	0.00243011
P61247	RS3A_HUMAN	RPS3A	Small ribosomal subunit protein eS1	0.998835	53.4091	14	1340	1340	22.7661	23.065	23.0005	17.113	17.0494	17.0105	23.0005	17.0494	5.95113	6.14633e-05
Q01518	CAP1_HUMAN	CAP1	Adenylyl cyclase-associated protein 1	0.998835	68	34	9272	8683	27.906	27.8711	27.9035	22.2321	21.9546	21.7568	27.9035	21.9546	5.94886	0.000503442
Q14974	IMB1_HUMAN	KPNB1	Importin subunit beta-1	0.998835	26.8265	20	691	691	21.8381	22.0374	22.1736	16.4357	16.0972	15.8781	22.0374	16.0972	5.9402	3.66644e-05
Q9Y230	RUVB2_HUMAN	RUVBL2	RuvB-like 2	0.998835	24.406	14	578	578	21.0112	20.7735	20.5316	14.8424	14.8068	14.9567	20.7735	14.8424	5.93117	0.000172508
P23246	SFPQ_HUMAN	SFPQ	Splicing factor, proline- and glutamine-rich	0.998303	19.9434	17	1204	985	22.3484	22.0422	22.2938	16.356	16.5684	16.3892	22.2938	16.3892	5.9046	3.12208e-06
P11217	PYGM_HUMAN	PYGM	Glycogen phosphorylase, muscle form	0.998071	13.4204	10	828	14	22.0893	21.6047	21.7593	15.87	16.1117	15.8296	21.7593	15.87	5.88925	2.17059e-05
P50990	TCPQ_HUMAN	CCT8	T-complex protein 1 subunit theta	0.998835	57.6642	31	3660	3660	24.0188	23.8104	23.7229	17.8384	18.0601	17.9231	23.8104	17.9231	5.88726	1.79229e-06
P27635	RL10_HUMAN	RPL10	Large ribosomal subunit protein uL16	0.998835	46.729	10	483	248	20.9426	21.3468	20.9809	15.0959	15.2866	14.7391	20.9809	15.0959	5.88493	1.20493e-05
P62495	ERF1_HUMAN	ETF1	Eukaryotic peptide chain release factor subunit 1	0.998835	37.5286	17	999	999	22.6731	22.3156	22.3731	16.3018	16.4899	16.6944	22.3731	16.4899	5.88323	3.00935e-06
Q14240	IF4A2_HUMAN	EIF4A2	Eukaryotic initiation factor 4A-II	0.998835	23.0958	14	862	68	21.1661	21.3098	21.0317	15.2635	15.2861	15.6901	21.1661	15.2861	5.88009	2.73702e-05
Q9Y490	TLN1_HUMAN	TLN1	Talin-1	0.998835	48.8784	93	5439	4945	25.1591	24.8284	24.9283	19.0184	19.1893	19.0649	24.9283	19.0649	5.86339	1.40822e-05
Q13418	ILK_HUMAN	ILK	Scaffold protein ILK	0.998835	13.2743	14	189	189	19.5066	19.0344	19.4478	13.5854	13.8126	13.2374	19.4478	13.5854	5.86241	1.49794e-05
Q99436	PSB7_HUMAN	PSMB7	Proteasome subunit beta type-7	0.998835	11.1913	4	101	101	18.455	18.9426	18.8448	12.9887	13.13	12.8169	18.8448	12.9887	5.85607	2.80554e-05
P18887	XRCC1_HUMAN	XRCC1	DNA repair protein XRCC1	0.998835	6.79305	5	66	66	15.8596	15.8382	15.7718	9.5497	10.0994	9.99518	15.8382	9.99518	5.84303	0.000620628
Q9UBQ0	VPS29_HUMAN	VPS29	Vacuolar protein sorting-associated protein 29	0.998835	40.6593	6	182	182	21.3044	21.1522	21.2312	15.4043	15.5773	15.2667	21.2312	15.4043	5.82698	1.51549e-05
P63010	AP2B1_HUMAN	AP2B1	AP-2 complex subunit beta	0.998835	26.5742	31	745	256	21.9347	21.7765	21.7291	15.8709	15.9636	15.9928	21.7765	15.9636	5.81287	1.74345e-06
P46783	RS10_HUMAN	RPS10	Small ribosomal subunit protein eS10	0.998835	36.9697	8	709	596	21.4259	21.0492	21.0335	14.8245	15.2494	15.2379	21.0492	15.2379	5.8113	6.11469e-06
Q13303	KCAB2_HUMAN	KCNAB2	Voltage-gated potassium channel subunit beta-2	0.994432	13.624	8	70	69	19.9827	20.0769	19.6955	14.1847	13.9066	15.645	19.9827	14.1847	5.79802	0.0078443
O15523	DDX3Y_HUMAN	DDX3Y	ATP-dependent RNA helicase DDX3Y	0.998835	34.8485	26	1585	99	23.0018	22.9634	22.9529	17.0928	17.3721	17.1817	22.9634	17.1817	5.78172	0.000132875
P08621	RU17_HUMAN	SNRNP70	U1 small nuclear ribonucleoprotein 70 kDa	0.998835	18.5355	11	367	367	21.0949	21.2549	21.114	15.3409	15.8778	15.1003	21.114	15.3409	5.77312	0.00104338
P26599	PTBP1_HUMAN	PTBP1	Polypyrimidine tract-binding protein 1	0.997542	33.9318	17	757	701	22.0672	22.2406	21.9387	16.3039	16.3433	16.0587	22.0672	16.3039	5.76321	1.24728e-06
O95721	SNP29_HUMAN	SNAP29	Synaptosomal-associated protein 29	0.998835	13.1783	4	38	38	17.1073	17.2408	17.4269	11.4806	11.3621	11.9263	17.2408	11.4806	5.76023	7.48917e-05
P53618	COPB_HUMAN	COPB1	Coatomer subunit beta	0.998835	36.4113	33	892	892	23.132	23.122	23.0251	17.3628	17.332	17.5139	23.122	17.3628	5.75918	1.20372e-06
Q13838	DX39B_HUMAN	DDX39B	Spliceosome RNA helicase DDX39B	0.99757	20.0935	11	473	6	20.816	19.8468	20.6846	14.8925	14.9817	14.9271	20.6846	14.9271	5.75753	0.00284395
O75369	FLNB_HUMAN	FLNB	Filamin-B	0.998482	3.92006	24	185	170	19.623	19.6334	19.8315	13.8161	13.882	14.4959	19.6334	13.882	5.75143	0.000611649
Q10567	AP1B1_HUMAN	AP1B1	AP-1 complex subunit beta-1	0.998835	30.2424	30	1101	612	22.3924	22.2394	22.325	16.5744	16.7416	16.4292	22.325	16.5744	5.7506	1.57535e-05
P49368	TCPG_HUMAN	CCT3	T-complex protein 1 subunit gamma	0.998835	44.2202	29	2642	2642	23.5061	23.0523	23.1715	19.8665	17.3951	17.4219	23.1715	17.4219	5.74956	0.0231629
P08758	ANXA5_HUMAN	ANXA5	Annexin A5	0.998835	71.875	22	2920	2920	23.8784	23.8124	23.5409	18.077	18.4758	17.994	23.8124	18.077	5.73548	1.88139e-05
P60900	PSA6_HUMAN	PSMA6	Proteasome subunit alpha type-6	0.998835	41.0569	8	514	514	21.168	21.2945	21.1194	14.8389	15.434	15.5511	21.168	15.434	5.73399	0.000822026
O76094	SRP72_HUMAN	SRP72	Signal recognition particle subunit SRP72	0.998835	9.68703	8	143	143	19.4916	19.359	19.1517	13.4111	13.6852	13.6293	19.359	13.6293	5.72969	2.04842e-06
P28065	PSB9_HUMAN	PSMB9	Proteasome subunit beta type-9	0.998835	18.2648	4	151	151	17.8015	17.2353	16.7759	11.4103	11.5066	11.5237	17.2353	11.5066	5.72874	0.00232569
Q8IZP0	ABI1_HUMAN	ABI1	Abl interactor 1	0.998835	6.69291	6	38	21	16.8006	17.0809	17.0403	11.2614	11.3136	14.3894	17.0403	11.3136	5.72675	0.0451244
Q13155	AIMP2_HUMAN	AIMP2	Aminoacyl tRNA synthase complex-interacting multifunctional protein 2	0.998835	12.1875	3	86	86	19.0013	19.0701	19.4623	13.3976	13.347	13.2145	19.0701	13.347	5.72308	0.000132335
P15880	RS2_HUMAN	RPS2	Small ribosomal subunit protein uS5	0.998835	40.273	14	1090	1090	22.2895	22.1554	21.9941	16.5515	16.4409	16.4077	22.1554	16.4409	5.71443	1.16127e-05
P84098	RL19_HUMAN	RPL19	Large ribosomal subunit protein eL19	0.998835	16.8367	4	117	117	20.8249	20.631	20.1129	14.92	15.2643	14.3845	20.631	14.92	5.711	8.78468e-05
P62750	RL23A_HUMAN	RPL23A	Large ribosomal subunit protein uL23	0.998835	33.3333	6	254	254	20.2805	19.9677	19.9771	14.2681	14.0211	14.994	19.9771	14.2681	5.70909	0.00103106
O00148	DX39A_HUMAN	DDX39A	ATP-dependent RNA helicase DDX39A	0.998835	24.8244	14	580	116	20.884	19.9643	20.8115	15.0072	15.1622	15.1088	20.8115	15.1088	5.70274	0.00240852
O00232	PSD12_HUMAN	PSMD12	26S proteasome non-ATPase regulatory subunit 12	0.99728	8.55263	11	172	171	18.5595	18.4721	18.6811	12.6872	12.8609	12.9378	18.5595	12.8609	5.69861	7.32213e-07
P12814	ACTN1_HUMAN	ACTN1	Alpha-actinin-1	0.998809	46.7489	47	2321	854	23.4177	23.8996	23.538	17.9007	17.8538	17.7583	23.538	17.8538	5.68423	0.000255099
O14818	PSA7_HUMAN	PSMA7	Proteasome subunit alpha type-7	0.998835	51.2097	13	587	244	21.9436	21.9174	21.6353	16.2363	16.4803	15.9801	21.9174	16.2363	5.68108	1.75595e-05
O00182	LEG9_HUMAN	LGALS9	Galectin-9	0.998506	6.19718	3	27	14	17.8847	18.5453	18.7938	12.8787	12.3647	13.1523	18.5453	12.8787	5.66657	0.0001125
Q07955	SRSF1_HUMAN	SRSF1	Serine/arginine-rich splicing factor 1	0.997788	48.7903	16	1604	1584	22.9236	22.8133	22.9963	17.2618	17.541	16.6745	22.9236	17.2618	5.66183	0.0013489
Q96QK1	VPS35_HUMAN	VPS35	Vacuolar protein sorting-associated protein 35	0.998835	40.4523	30	2056	2056	23.5111	22.8751	23.1144	17.3959	17.5862	17.4553	23.1144	17.4553	5.65902	0.000437652
P38919	IF4A3_HUMAN	EIF4A3	Eukaryotic initiation factor 4A-III	0.998835	16.545	12	254	94	19.5473	20.5696	19.8658	14.0714	14.2123	14.3625	19.8658	14.2123	5.65347	0.00148026
Q16543	CDC37_HUMAN	CDC37	Hsp90 co-chaperone Cdc37	0.998835	18.254	5	182	182	20.9793	20.8565	20.7783	15.1458	15.4277	15.2042	20.8565	15.2042	5.65225	2.83064e-06
P07741	APT_HUMAN	APRT	Adenine phosphoribosyltransferase	0.998835	48.3333	6	292	292	20.0112	19.9169	20.004	14.1126	14.5233	14.3545	20.004	14.3545	5.64953	0.000211527
Q9HB71	CYBP_HUMAN	CACYBP	Calcyclin-binding protein	0.998835	41.6667	9	314	314	21.8637	22.4015	22.0898	16.305	17.0422	16.4412	22.0898	16.4412	5.64862	8.79633e-05
P48643	TCPE_HUMAN	CCT5	T-complex protein 1 subunit epsilon	0.998835	46.2107	29	2083	2083	23.0992	22.9896	22.849	17.4158	17.2936	17.3436	22.9896	17.3436	5.64601	8.81339e-06
P25788	PSA3_HUMAN	PSMA3	Proteasome subunit alpha type-3	0.998835	18.4314	9	335	335	20.554	20.6654	20.3177	15.0545	14.9371	14.9387	20.554	14.9387	5.61527	6.51539e-05
P68366	TBA4A_HUMAN	TUBA4A	Tubulin alpha-4A chain	0.998778	58.9286	22	4243	103	26.3101	25.8067	25.9272	20.3149	20.2931	20.4209	25.9272	20.3149	5.61228	0.000350054
P60228	EIF3E_HUMAN	EIF3E	Eukaryotic translation initiation factor 3 subunit E	0.998835	36.4045	16	623	623	21.0426	21.4781	21.4621	15.8509	15.9252	15.6821	21.4621	15.8509	5.6112	6.02286e-05
Q12905	ILF2_HUMAN	ILF2	Interleukin enhancer-binding factor 2	0.998835	6.15385	5	155	155	16.0191	15.0343	15.7833	9.86707	10.4656	10.1963	15.7833	10.1963	5.58704	0.000367353
Q99829	CPNE1_HUMAN	CPNE1	Copine-1	0.998835	11.7318	8	199	199	18.2734	18.2419	18.498	12.6878	12.9289	12.5363	18.2734	12.6878	5.58561	6.69942e-06
P33176	KINH_HUMAN	KIF5B	Kinesin-1 heavy chain	0.998835	14.1225	19	286	230	20.8252	20.9342	21.2079	15.1651	15.5415	15.35	20.9342	15.35	5.58426	3.7043e-06
Q9Y3U8	RL36_HUMAN	RPL36	Large ribosomal subunit protein eL36	0.998835	28.5714	3	181	181	19.5659	19.5646	19.625	13.983	14.1713	13.3937	19.5659	13.983	5.58287	0.00155658
P62888	RL30_HUMAN	RPL30	Large ribosomal subunit protein eL30	0.998835	53.0435	7	301	301	19.3133	19.1438	19.5009	13.8894	13.7368	13.3993	19.3133	13.7368	5.5765	1.48532e-05
Q9Y265	RUVB1_HUMAN	RUVBL1	RuvB-like 1	0.998835	33.9912	12	666	666	21.3613	21.0585	21.163	15.5878	15.5286	15.8059	21.163	15.5878	5.57516	1.4554e-06
P38159	RBMX_HUMAN	RBMX	RNA-binding motif protein, X chromosome	0.998466	12.7877	6	173	117	18.9245	19.2119	19.1846	13.6102	13.4333	13.6938	19.1846	13.6102	5.57432	1.80861e-06
Q01130	SRSF2_HUMAN	SRSF2	Serine/arginine-rich splicing factor 2	0.998835	25.3394	7	545	97	19.9227	19.8532	19.8706	14.5628	14.1577	14.309	19.8706	14.309	5.56162	0.000316532
O43707	ACTN4_HUMAN	ACTN4	Alpha-actinin-4	0.99816	35.8946	41	1602	245	22.8414	23.3823	22.9951	17.4384	17.3361	17.5953	22.9951	17.4384	5.55669	0.000105689
P35659	DEK_HUMAN	DEK	Protein DEK	0.998835	7.73333	6	69	69	19.4614	20.5943	19.5344	13.9801	14.0224	13.7958	19.5344	13.9801	5.5543	0.00289978
Q52LJ0	FA98B_HUMAN	FAM98B	Protein FAM98B	0.990527	5.77367	4	71	70	18.4773	18.2193	17.8831	12.2118	12.6798	12.8688	18.2193	12.6798	5.5395	3.11128e-05
O14579	COPE_HUMAN	COPE	Coatomer subunit epsilon	0.998835	30.1948	10	143	143	20.4757	20.8512	20.3162	14.9444	15.152	14.8074	20.4757	14.9444	5.53126	3.31539e-05
P49720	PSB3_HUMAN	PSMB3	Proteasome subunit beta type-3	0.998835	31.7073	6	198	198	20.0423	19.9371	19.3266	14.7425	14.3967	14.407	19.9371	14.407	5.53017	0.000251662
Q14103	HNRPD_HUMAN	HNRNPD	Heterogeneous nuclear ribonucleoprotein D0	0.998796	21.6901	9	917	651	21.7686	21.5447	21.5659	16.0564	16.0275	16.1152	21.5659	16.0564	5.50948	2.98125e-05
O43776	SYNC_HUMAN	NARS1	Asparagine--tRNA ligase, cytoplasmic	0.998835	46.3504	22	1164	1164	22.8034	22.6518	22.5548	17.1467	17.0682	17.1696	22.6518	17.1467	5.50505	1.73791e-05
P61923	COPZ1_HUMAN	COPZ1	Coatomer subunit zeta-1	0.998835	16.3842	4	73	73	19.5033	19.3688	19.4609	13.8895	13.9588	14.5452	19.4609	13.9588	5.50212	0.00109308
Q15404	RSU1_HUMAN	RSU1	Ras suppressor protein 1	0.998835	29.9639	9	247	247	19.0654	18.2616	18.9745	13.4871	13.7628	13.3355	18.9745	13.4871	5.48741	0.000409787
P42285	MTREX_HUMAN	MTREX	Exosome RNA helicase MTR4	0.998835	3.93474	6	41	41	16.9299	16.5176	17.0208	11.3907	12.44	11.4488	16.9299	11.4488	5.48112	0.00124737
P62995	TRA2B_HUMAN	TRA2B	Transformer-2 protein homolog beta	0.998835	16.3194	5	121	121	19.7213	19.8799	20.0363	15.0052	14.0637	14.4113	19.8799	14.4113	5.46861	0.00110566
P05388	RLA0_HUMAN	RPLP0	Large ribosomal subunit protein uL10	0.998835	50.4732	14	1376	494	23.0732	23.1835	22.524	17.47	17.6766	17.6078	23.0732	17.6078	5.46536	0.000652249
P06396	GELS_HUMAN	GSN	Gelsolin	0.997732	27.2379	24	1829	1809	23.215	23.1834	23.1502	17.7422	16.915	18.426	23.1834	17.7422	5.4412	0.0062004
P04083	ANXA1_HUMAN	ANXA1	Annexin A1	0.998835	39.8844	15	1147	1147	21.994	22.2538	21.9131	16.6398	16.5288	16.5593	21.994	16.5593	5.43475	0.000103676
Q7KZF4	SND1_HUMAN	SND1	Staphylococcal nuclease domain-containing protein 1	0.998479	46.044	37	1835	1834	23.1435	22.9715	23.0483	17.3537	17.8308	17.6173	23.0483	17.6173	5.43095	0.000165021
Q86XP3	DDX42_HUMAN	DDX42	ATP-dependent RNA helicase DDX42	0.998835	15.6716	16	280	280	20.4745	20.4451	20.3103	14.9387	15.044	15.0166	20.4451	15.0166	5.42848	8.36496e-07
P27695	APEX1_HUMAN	APEX1	DNA repair nuclease/redox regulator APEX1	0.998835	11.9497	4	20	20	18.823	19.2558	18.7482	13.3949	13.4516	13.3462	18.823	13.3949	5.42812	0.000551853
Q8N1G4	LRC47_HUMAN	LRRC47	Leucine-rich repeat-containing protein 47	0.998835	15.952	10	135	135	18.6045	18.4968	18.7497	13.2035	13.1733	13.1819	18.6045	13.1819	5.42256	0.000148372
P83731	RL24_HUMAN	RPL24	Large ribosomal subunit protein eL24	0.998835	24.2038	5	266	266	18.9572	18.7283	18.0244	13.2206	13.3098	13.4012	18.7283	13.3098	5.41845	0.00215327
P49591	SYSC_HUMAN	SARS1	Serine--tRNA ligase, cytoplasmic	0.998815	9.33852	7	41	41	18.8061	18.3317	18.6109	13.1968	12.7731	13.4298	18.6109	13.1968	5.41408	4.60332e-05
Q9NVA2	SEP11_HUMAN	SEPTIN11	Septin-11	0.996256	15.8508	10	344	90	19.2201	18.9772	19.4474	13.8072	14.0899	13.7319	19.2201	13.8072	5.41291	1.02781e-05
Q9NVJ2	ARL8B_HUMAN	ARL8B	ADP-ribosylation factor-like protein 8B	0.99878	29.5699	6	83	47	19.2684	18.4654	19.0201	13.1062	13.7517	13.6153	19.0201	13.6153	5.4048	7.78741e-05
P09525	ANXA4_HUMAN	ANXA4	Annexin A4	0.998508	28.2132	14	363	362	19.449	19.7293	19.7413	13.8787	14.3467	15.1547	19.7293	14.3467	5.38266	0.00331492
P43686	PRS6B_HUMAN	PSMC4	26S proteasome regulatory subunit 6B	0.998613	17.2249	11	137	137	19.2261	19.2333	19.3159	13.7869	14.4494	13.8521	19.2333	13.8521	5.38122	0.00136667
P46781	RS9_HUMAN	RPS9	Small ribosomal subunit protein uS4	0.998835	35.567	10	1005	1005	21.1853	20.788	20.6928	15.119	15.4123	15.5276	20.788	15.4123	5.37571	1.32276e-05
P62333	PRS10_HUMAN	PSMC6	26S proteasome regulatory subunit 10B	0.998835	21.5938	13	242	242	19.2767	19.9384	19.6334	14.1881	14.8498	14.2618	19.6334	14.2618	5.37159	5.59142e-05
P51991	ROA3_HUMAN	HNRNPA3	Heterogeneous nuclear ribonucleoprotein A3	0.99609	26.9841	13	1074	1031	22.1488	22.1265	22.1885	16.7777	17.3459	16.6884	22.1488	16.7777	5.37104	0.00144566
P09651	ROA1_HUMAN	HNRNPA1	Heterogeneous nuclear ribonucleoprotein A1	0.997045	41.129	17	2385	214	24.5552	24.7591	24.5847	19.101	19.2306	19.3671	24.5847	19.2306	5.35411	1.03064e-06
Q15717	ELAV1_HUMAN	ELAVL1	ELAV-like protein 1	0.998835	7.36196	5	91	91	17.7805	17.9981	17.2754	12.6272	12.4392	12.3633	17.7805	12.4392	5.34128	0.000538083
Q08945	SSRP1_HUMAN	SSRP1	FACT complex subunit SSRP1	0.998835	27.6446	20	859	859	22.0995	21.8364	22.1254	16.5349	16.776	16.9963	22.0995	16.776	5.32355	1.57571e-05
Q92973	TNPO1_HUMAN	TNPO1	Transportin-1	0.998835	26.0579	25	620	552	21.652	21.5381	21.5085	16.217	16.2409	16.0546	21.5381	16.217	5.32115	5.27368e-07
Q9H2M9	RBGPR_HUMAN	RAB3GAP2	Rab3 GTPase-activating protein non-catalytic subunit	0.998835	1.57933	5	19	19	15.5324	15.2218	15.9569	10.2124	9.61516	10.279	15.5324	10.2124	5.32	5.07644e-05
Q9UN86	G3BP2_HUMAN	G3BP2	Ras GTPase-activating protein-binding protein 2	0.998835	8.50622	4	164	164	19.2962	19.4776	19.4984	14.158	14.3813	13.8107	19.4776	14.158	5.31966	0.000236803
P63151	2ABA_HUMAN	PPP2R2A	Serine/threonine-protein phosphatase 2A 55 kDa regulatory subunit B alpha isoform	0.998422	13.1991	6	116	34	19.1711	18.9719	19.3076	13.8563	14.2845	13.6887	19.1711	13.8563	5.31479	0.000100399
P32969	RL9_HUMAN	RPL9	Large ribosomal subunit protein uL6	0.998835	58.8542	9	296	296	21.4482	21.4785	21.0882	16.1386	17.1085	16.1338	21.4482	16.1386	5.30965	0.00164448
P08648	ITA5_HUMAN	ITGA5	Integrin alpha-5	0.998835	2.09724	3	20	20	18.6436	19.0079	18.9777	13.3602	13.8077	13.6684	18.9777	13.6684	5.3093	8.63144e-06
P22234	PUR6_HUMAN	PAICS	Bifunctional phosphoribosylaminoimidazole carboxylase/phosphoribosylaminoimidazole succinocarboxamide synthetase	0.998835	44.9412	20	904	904	22.5799	22.1743	22.3426	16.8319	17.2195	17.0509	22.3426	17.0509	5.29173	5.27173e-06
Q9P258	RCC2_HUMAN	RCC2	Protein RCC2	0.998835	36.3985	18	641	641	21.2147	20.9439	21.3388	15.915	15.9265	16.1441	21.2147	15.9265	5.28817	1.44518e-05
P11216	PYGB_HUMAN	PYGB	Glycogen phosphorylase, brain form	0.998731	38.4342	34	1609	897	23.1907	22.7263	22.8773	17.3114	17.5947	17.5932	22.8773	17.5932	5.28413	1.56599e-05
Q15233	NONO_HUMAN	NONO	Non-POU domain-containing octamer-binding protein	0.996883	24.4161	20	727	502	21.7749	21.4288	21.861	16.1564	16.4986	16.5551	21.7749	16.4986	5.27626	8.55428e-06
Q9UNF0	PACN2_HUMAN	PACSIN2	Protein kinase C and casein kinase substrate in neurons protein 2	0.998835	14.8148	9	499	499	21.6771	21.4565	21.7079	16.4041	16.1585	16.5921	21.6771	16.4041	5.27303	1.88622e-05
P41250	GARS_HUMAN	GARS1	Glycine--tRNA ligase	0.998835	21.1096	18	481	481	21.1272	20.9218	21.2037	15.8365	16.7702	15.9072	21.1272	15.9072	5.21999	0.002099
Q68CZ2	TENS3_HUMAN	TNS3	Tensin-3	0.998835	4.77509	7	64	57	18.4715	18.1684	18.46	13.2517	13.6622	12.9432	18.46	13.2517	5.20834	0.000277128
P48059	LIMS1_HUMAN	LIMS1	LIM and senescent cell antigen-like-containing domain protein 1	0.998716	11.3846	5	108	85	17.9248	18.408	18.2305	13.0492	13.0273	12.7942	18.2305	13.0273	5.20327	3.9694e-05
P25398	RS12_HUMAN	RPS12	Small ribosomal subunit protein eS12	0.998835	54.5455	7	433	433	21.2748	21.1729	20.8862	16.0346	15.9713	15.6312	21.1729	15.9713	5.20162	7.1427e-06
P60891	PRPS1_HUMAN	PRPS1	Ribose-phosphate pyrophosphokinase 1	0.992115	18.8679	8	132	7	18.5319	18.7427	18.9538	13.544	13.7553	13.4314	18.7427	13.544	5.19867	8.25715e-06
P11940	PABP1_HUMAN	PABPC1	Polyadenylate-binding protein 1	0.996932	25.1572	17	725	49	21.0194	21.1927	20.8237	15.8069	16.2425	15.8211	21.0194	15.8211	5.19834	1.83154e-05
P62857	RS28_HUMAN	RPS28	Small ribosomal subunit protein eS28	0.998835	30.4348	2	97	97	17.8621	17.7038	18.0644	12.671	12.9531	12.4097	17.8621	12.671	5.19112	3.36107e-05
P14317	HCLS1_HUMAN	HCLS1	Hematopoietic lineage cell-specific protein	0.998835	13.5802	8	81	81	19.4425	20.1381	20.4293	14.4739	14.9478	15.1171	20.1381	14.9478	5.1903	0.000305871
P36578	RL4_HUMAN	RPL4	Large ribosomal subunit protein uL4	0.998835	30.445	15	784	784	21.7888	21.7348	21.4865	16.5478	16.5123	17.0272	21.7348	16.5478	5.18698	8.7649e-05
P41252	SYIC_HUMAN	IARS1	Isoleucine--tRNA ligase, cytoplasmic	0.998835	18.7797	34	880	880	21.1162	21.4067	21.0861	15.9192	16.0738	15.9296	21.1162	15.9296	5.18658	3.02543e-05
P09874	PARP1_HUMAN	PARP1	Poly [ADP-ribose] polymerase 1	0.998835	32.9389	36	1507	1507	22.9999	23.1617	22.997	17.8412	17.8684	17.7437	22.9999	17.8412	5.15873	6.45092e-07
P62314	SMD1_HUMAN	SNRPD1	Small nuclear ribonucleoprotein Sm D1	0.998724	27.7311	3	70	70	19.1597	18.7025	18.8359	13.6798	13.6438	14.2932	18.8359	13.6798	5.15603	0.000115204
P05023	AT1A1_HUMAN	ATP1A1	Sodium/potassium-transporting ATPase subunit alpha-1	0.996656	5.76735	11	100	51	19.6649	19.9041	19.4552	14.4409	14.5109	14.7252	19.6649	14.5109	5.15399	1.89755e-05
P48556	PSMD8_HUMAN	PSMD8	26S proteasome non-ATPase regulatory subunit 8	0.998835	5.14286	4	134	134	18.4268	19.1625	19.4906	13.6237	14.0128	14.2324	19.1625	14.0128	5.14967	0.000592995
Q92499	DDX1_HUMAN	DDX1	ATP-dependent RNA helicase DDX1	0.998835	28.5135	23	816	816	21.3289	21.1925	21.3233	16.0836	16.1776	16.2354	21.3233	16.1776	5.14569	1.3606e-07
O60664	PLIN3_HUMAN	PLIN3	Perilipin-3	0.998835	46.7742	15	452	452	21.8426	21.6914	21.7056	16.561	16.3992	16.6891	21.7056	16.561	5.1446	7.93115e-06
Q9Y224	RTRAF_HUMAN	RTRAF	RNA transcription, translation and transport factor protein	0.998835	43.0328	11	411	411	19.8559	19.9213	19.6672	14.6088	14.941	14.7134	19.8559	14.7134	5.14248	3.9896e-06
Q9Y383	LC7L2_HUMAN	LUC7L2	Putative RNA-binding protein Luc7-like 2	0.996768	8.67347	4	80	46	18.1282	18.1711	18.4708	13.04	13.4623	12.3237	18.1711	13.04	5.13109	0.00185763
Q13576	IQGA2_HUMAN	IQGAP2	Ras GTPase-activating-like protein IQGAP2	0.99306	1.52381	3	53	12	17.5756	17.3052	17.6298	12.4525	12.9579	12.0216	17.5756	12.4525	5.12314	0.00103737
P53621	COPA_HUMAN	COPA	Coatomer subunit alpha	0.998835	5.88235	16	163	163	17.7528	18.4302	17.7828	12.5416	12.6609	13.0813	17.7828	12.6609	5.12188	8.16721e-05
Q9UQ80	PA2G4_HUMAN	PA2G4	Proliferation-associated protein 2G4	0.998835	35.2792	13	480	480	21.2024	21.1964	21.1291	16.0778	15.8564	16.4688	21.1964	16.0778	5.1186	0.00106511
Q12906	ILF3_HUMAN	ILF3	Interleukin enhancer-binding factor 3	0.998788	8.83669	12	254	221	18.5623	19.1844	19.253	13.92	14.2775	14.0661	19.1844	14.0661	5.11836	0.000363338
P62249	RS16_HUMAN	RPS16	Small ribosomal subunit protein uS9	0.998835	46.5753	8	1423	1423	20.5536	19.7729	19.8932	14.7756	14.2149	15.9508	19.8932	14.7756	5.11755	0.00350838
P61313	RL15_HUMAN	RPL15	Large ribosomal subunit protein eL15	0.998835	24.0196	6	181	181	19.8941	19.7382	19.8375	14.726	15.0101	14.7147	19.8375	14.726	5.11142	3.35491e-05
Q9NR12	PDLI7_HUMAN	PDLIM7	PDZ and LIM domain protein 7	0.998835	14.0044	6	266	266	20.0371	20.1969	19.9331	15.0931	14.9334	14.6487	20.0371	14.9334	5.10367	2.91915e-05
Q9BPX5	ARP5L_HUMAN	ARPC5L	Actin-related protein 2/3 complex subunit 5-like protein	0.998747	21.5686	4	214	147	18.8821	18.6874	18.7039	13.6098	13.5042	14.0742	18.7039	13.6098	5.09411	0.00037751
P13010	XRCC5_HUMAN	XRCC5	X-ray repair cross-complementing protein 5	0.998835	44.3989	32	1502	1502	22.6647	22.403	22.5437	17.4582	17.7665	17.3046	22.5437	17.4582	5.08547	4.64109e-05
P17931	LEG3_HUMAN	LGALS3	Galectin-3	0.998413	7.2	4	55	55	17.7296	17.2647	17.5925	12.5511	11.8161	12.5074	17.5925	12.5074	5.08507	0.000208306
Q07020	RL18_HUMAN	RPL18	Large ribosomal subunit protein eL18	0.998835	36.1702	7	685	685	20.3654	20.3228	19.9514	15.24	14.4307	15.3484	20.3228	15.24	5.08274	0.000739651
P55010	IF5_HUMAN	EIF5	Eukaryotic translation initiation factor 5	0.998835	20.6497	10	336	336	19.0679	19.1876	19.2161	13.7918	14.1147	14.1486	19.1876	14.1147	5.07286	8.81619e-05
Q99615	DNJC7_HUMAN	DNAJC7	DnaJ homolog subfamily C member 7	0.998835	20.2429	14	310	310	20.4151	20.2983	20.3777	15.2175	15.7136	15.3078	20.3777	15.3078	5.06986	0.000567241
Q14152	EIF3A_HUMAN	EIF3A	Eukaryotic translation initiation factor 3 subunit A	0.998835	14.6165	28	781	781	21.2777	21.3766	21.4586	16.2972	16.3138	16.477	21.3766	16.3138	5.0628	3.83949e-07
P62191	PRS4_HUMAN	PSMC1	26S proteasome regulatory subunit 4	0.998835	19.0909	12	231	231	19.0526	18.8356	18.6097	13.7746	13.918	13.4944	18.8356	13.7746	5.061	8.94417e-06
P55884	EIF3B_HUMAN	EIF3B	Eukaryotic translation initiation factor 3 subunit B	0.998835	12.8993	17	252	252	19.2608	19.6375	19.7514	14.5809	14.6133	14.4402	19.6375	14.5809	5.05659	0.000248429
Q13045	FLII_HUMAN	FLII	Protein flightless-1 homolog	0.998053	1.49724	4	5	5	16.0451	16.4382	16.2243	10.8284	11.819	11.169	16.2243	11.169	5.05534	0.00116417
Q02878	RL6_HUMAN	RPL6	Large ribosomal subunit protein eL6	0.998835	39.5833	13	600	600	21.5176	21.1641	21.3853	16.5118	16.15	16.3307	21.3853	16.3307	5.05457	4.34936e-06
O00429	DNM1L_HUMAN	DNM1L	Dynamin-1-like protein	0.998835	26.4946	27	551	551	20.7771	20.4014	20.7443	15.4109	15.7093	15.691	20.7443	15.691	5.05332	8.02495e-06
Q07666	KHDR1_HUMAN	KHDRBS1	KH domain-containing, RNA-binding, signal transduction-associated protein 1	0.998783	13.3183	6	139	121	19.1891	19.5434	19.4754	14.7181	14.4223	14.1242	19.4754	14.4223	5.05309	6.26212e-05
O43447	PPIH_HUMAN	PPIH	Peptidyl-prolyl cis-trans isomerase H	0.997918	16.9492	6	55	48	16.4815	16.6217	17.114	11.5692	13.3439	11.4928	16.6217	11.5692	5.05243	0.0109922
P53999	TCP4_HUMAN	SUB1	Activated RNA polymerase II transcriptional coactivator p15	0.998835	43.3071	6	814	814	21.1491	21.2565	20.801	16.2489	14.9653	16.0979	21.1491	16.0979	5.05119	0.00283731
P45973	CBX5_HUMAN	CBX5	Chromobox protein homolog 5	0.998835	25.6545	6	72	67	18.9762	18.7191	18.4618	13.4444	13.7442	13.6739	18.7191	13.6739	5.04513	4.13344e-05
Q15942	ZYX_HUMAN	ZYX	Zyxin	0.998835	20.8042	10	288	288	20.4494	20.7034	20.6172	15.5782	15.7345	15.5784	20.6172	15.5784	5.03876	2.36765e-06
P62701	RS4X_HUMAN	RPS4X	Small ribosomal subunit protein eS4, X isoform	0.99881	54.7529	18	1098	642	22.5918	22.853	22.5658	17.5598	17.6371	16.8404	22.5918	17.5598	5.03198	0.000800447
P38606	VATA_HUMAN	ATP6V1A	V-type proton ATPase catalytic subunit A	0.998835	13.6143	14	240	240	18.853	19.1564	19.0853	14.0665	14.0071	14.6695	19.0853	14.0665	5.0188	0.000443922
P31948	STIP1_HUMAN	STIP1	Stress-induced-phosphoprotein 1	0.998835	23.3886	19	957	957	21.8296	21.4577	21.8355	16.7783	17.1335	16.8171	21.8296	16.8171	5.01244	9.90221e-06
Q06187	BTK_HUMAN	BTK	Tyrosine-protein kinase BTK	0.990382	3.49014	4	33	21	17.9127	17.8007	17.9276	12.8411	13.3834	12.9012	17.9127	12.9012	5.01144	0.000747822
P06737	PYGL_HUMAN	PYGL	Glycogen phosphorylase, liver form	0.998717	50.059	45	2666	1854	24.0303	23.5865	23.7094	18.6982	18.5675	18.9539	23.7094	18.6982	5.01116	1.052e-05
P62906	RL10A_HUMAN	RPL10A	Large ribosomal subunit protein uL1	0.998835	25.3456	10	420	420	20.0244	19.5573	19.5465	14.56	14.6262	13.8675	19.5573	14.56	4.99732	0.000146303
P51570	GALK1_HUMAN	GALK1	Galactokinase	0.998835	5.61224	8	125	125	18.2286	17.3061	18.131	12.9553	13.1848	13.1403	18.131	13.1403	4.99067	0.00242258
O94973	AP2A2_HUMAN	AP2A2	AP-2 complex subunit alpha-2	0.998774	11.8211	16	220	61	20.1645	20.1745	20.272	15.1677	15.7587	15.1845	20.1745	15.1845	4.99003	0.00121289
Q13247	SRSF6_HUMAN	SRSF6	Serine/arginine-rich splicing factor 6	0.998835	24.4186	11	826	409	20.7205	20.6502	20.9061	15.4185	15.9763	15.738	20.7205	15.738	4.98253	0.000140528
Q15459	SF3A1_HUMAN	SF3A1	Splicing factor 3A subunit 1	0.998658	4.16141	6	68	68	17.6603	18.0097	17.8324	12.333	12.9371	12.8507	17.8324	12.8507	4.9816	0.000139678
P41091	IF2G_HUMAN	EIF2S3	Eukaryotic translation initiation factor 2 subunit 3	0.997513	10.5932	6	135	51	18.637	17.9936	18.3025	13.9895	13.3309	12.8705	18.3025	13.3309	4.97152	0.000703402
P62910	RL32_HUMAN	RPL32	Large ribosomal subunit protein eL32	0.996977	22.2222	3	36	36	18.4799	18.3345	18.528	13.5096	14.1182	13.4656	18.4799	13.5096	4.97036	0.00102376
Q7Z4V5	HDGR2_HUMAN	HDGFL2	Hepatoma-derived growth factor-related protein 2	0.993764	4.02385	4	69	68	18.6053	18.8562	18.7815	13.8114	14.3068	12.6163	18.7815	13.8114	4.97012	0.00819502
P25205	MCM3_HUMAN	MCM3	DNA replication licensing factor MCM3	0.998835	23.1436	22	748	748	20.7889	20.6314	20.9022	15.6999	15.8654	15.8219	20.7889	15.8219	4.967	4.57649e-06
Q12904	AIMP1_HUMAN	AIMP1	Aminoacyl tRNA synthase complex-interacting multifunctional protein 1	0.998835	13.141	7	87	87	17.5228	17.9295	17.2236	12.5558	12.6107	12.1591	17.5228	12.5558	4.96695	7.82039e-05
Q99986	VRK1_HUMAN	VRK1	Serine/threonine-protein kinase VRK1	0.998835	9.34343	5	54	54	18.8086	18.6597	18.5939	13.696	13.6694	14.3401	18.6597	13.696	4.96364	0.00103856
Q9NRF8	PYRG2_HUMAN	CTPS2	CTP synthase 2	0.996875	6.48464	3	116	4	16.7099	16.6007	16.0076	11.628	12.1238	11.6377	16.6007	11.6377	4.96296	0.000117341
P09496	CLCA_HUMAN	CLTA	Clathrin light chain A	0.998835	10.4839	4	94	94	17.9853	18.2149	18.3387	13.0783	13.2575	13.4081	18.2149	13.2575	4.95745	4.23e-06
O15372	EIF3H_HUMAN	EIF3H	Eukaryotic translation initiation factor 3 subunit H	0.998835	11.6477	4	71	71	19.116	19.1579	19.4639	14.2072	13.7053	14.4588	19.1579	14.2072	4.95069	0.000288438
P42224	STAT1_HUMAN	STAT1	Signal transducer and activator of transcription 1-alpha/beta	0.998835	8	12	176	176	18.3369	18.3918	18.4119	13.6657	13.1624	13.4472	18.3918	13.4472	4.94455	0.000675571
P62316	SMD2_HUMAN	SNRPD2	Small nuclear ribonucleoprotein Sm D2	0.998835	61.0169	8	427	427	20.2549	20.553	20.5004	15.5567	15.5168	15.9075	20.5004	15.5567	4.94377	1.37534e-05
P13929	ENOB_HUMAN	ENO3	Beta-enolase	0.992914	8.98618	4	109	6	19.8409	19.3711	19.4012	14.4588	14.3377	14.5509	19.4012	14.4588	4.94247	0.000183149
P51149	RAB7A_HUMAN	RAB7A	Ras-related protein Rab-7a	0.998835	29.9517	6	48	48	19.3922	20.3064	19.5168	14.2423	14.5748	14.6573	19.5168	14.5748	4.94198	0.000743292
P50570	DYN2_HUMAN	DNM2	Dynamin-2	0.998835	28.3908	30	848	422	21.5149	21.1792	21.2711	16.1175	16.3308	16.3849	21.2711	16.3308	4.94023	3.85949e-06
O15371	EIF3D_HUMAN	EIF3D	Eukaryotic translation initiation factor 3 subunit D	0.998835	21.5328	11	329	329	20.209	20.6275	20.2733	15.3357	15.2774	15.358	20.2733	15.3357	4.93755	0.0004589
Q15020	SART3_HUMAN	SART3	Spliceosome associated factor 3, U4/U6 recycling protein	0.998835	7.58048	11	95	95	18.7895	19.6234	19.6415	14.5774	14.8653	14.6869	19.6234	14.6869	4.93657	0.00191443
P62851	RS25_HUMAN	RPS25	Small ribosomal subunit protein eS25	0.998835	24.8	5	762	762	19.5727	18.9299	18.4943	13.6182	14.0111	14.3934	18.9299	14.0111	4.91879	0.000364817
Q13310	PABP4_HUMAN	PABPC4	Polyadenylate-binding protein 4	0.998829	18.7888	16	658	401	20.8393	20.5703	20.4108	15.8148	15.6678	15.6458	20.5703	15.6678	4.90254	0.000106593
P42768	WASP_HUMAN	WAS	Actin nucleation-promoting factor WAS	0.995389	3.58566	5	31	31	16.4832	16.911	16.3466	11.1184	11.5875	13.739	16.4832	11.5875	4.89573	0.0272896
P15498	VAV_HUMAN	VAV1	Proto-oncogene vav	0.99686	14.3195	18	241	222	20.6188	20.3104	20.6622	15.6591	15.9511	15.7332	20.6188	15.7332	4.88558	7.63456e-06
Q06323	PSME1_HUMAN	PSME1	Proteasome activator complex subunit 1	0.998835	12.4498	3	72	72	16.6216	16.6274	16.8943	11.7483	11.8344	11.1422	16.6274	11.7483	4.87912	0.000444881
O43399	TPD54_HUMAN	TPD52L2	Tumor protein D54	0.998835	33.9806	7	277	277	19.7601	19.7205	19.6331	14.8486	14.7755	14.9591	19.7205	14.8486	4.87194	7.53709e-07
P28072	PSB6_HUMAN	PSMB6	Proteasome subunit beta type-6	0.998835	12.9707	4	139	139	18.7439	18.4866	18.5133	13.8269	13.6508	12.4344	18.5133	13.6508	4.86242	0.00547936
Q9Y6E2	5MP1_HUMAN	BZW2	eIF5-mimic protein 1	0.998835	13.1265	7	260	89	19.1417	18.6009	18.8524	13.8965	13.9952	14.1651	18.8524	13.9952	4.85728	0.00011669
P62424	RL7A_HUMAN	RPL7A	Large ribosomal subunit protein eL8	0.998835	30.0752	12	218	218	19.9731	19.37	19.9347	15.0801	14.8545	15.1779	19.9347	15.0801	4.8546	0.000258385
Q9Y3I0	RTCB_HUMAN	RTCB	RNA-splicing ligase RtcB homolog	0.998835	28.3168	18	557	557	21.7049	21.6394	21.6281	16.7168	16.8085	16.8238	21.6394	16.8085	4.83083	1.22388e-07
P20591	MX1_HUMAN	MX1	Interferon-induced GTP-binding protein Mx1	0.998091	9.96979	8	23	14	15.2713	15.1747	15.4224	10.4433	10.4894	10.2274	15.2713	10.4433	4.82803	1.62998e-06
Q32MZ4	LRRF1_HUMAN	LRRFIP1	Leucine-rich repeat flightless-interacting protein 1	0.996597	2.72277	4	8	8	15.8485	16.118	16.2648	11.298	12.0547	10.8574	16.118	11.298	4.81997	0.00259618
P28070	PSB4_HUMAN	PSMB4	Proteasome subunit beta type-4	0.998835	22.3485	6	126	126	19.2229	19.1842	18.9249	14.0335	14.3666	14.7943	19.1842	14.3666	4.81754	0.000538719
P05198	IF2A_HUMAN	EIF2S1	Eukaryotic translation initiation factor 2 subunit 1	0.998835	22.8571	13	238	238	20.3486	20.2031	20.3628	15.5342	15.1153	16.5954	20.3486	15.5342	4.81444	0.00853097
Q13242	SRSF9_HUMAN	SRSF9	Serine/arginine-rich splicing factor 9	0.994289	22.1719	5	110	90	18.3509	18.6773	18.974	13.864	13.0996	14.6685	18.6773	13.864	4.81325	0.00389608
Q9Y678	COPG1_HUMAN	COPG1	Coatomer subunit gamma-1	0.998835	43.135	31	943	795	21.9684	21.9	21.7818	17.1681	17.0924	16.8579	21.9	17.0924	4.80761	1.29852e-05
Q14677	EPN4_HUMAN	CLINT1	Clathrin interactor 1	0.998835	14.08	10	240	240	19.867	20.0222	20.3179	15.2213	15.8051	15.0946	20.0222	15.2213	4.80091	0.000198639
Q92619	HMHA1_HUMAN	ARHGAP45	Rho GTPase-activating protein 45	0.998835	5.36972	4	67	67	16.329	16.8726	16.6509	10.8437	11.8573	11.9685	16.6509	11.8573	4.79355	0.00152201
Q86UP2	KTN1_HUMAN	KTN1	Kinectin	0.995684	3.02137	6	14	14	17.3184	16.8185	17.0532	11.9816	12.2619	12.358	17.0532	12.2619	4.79132	1.95293e-05
P20618	PSB1_HUMAN	PSMB1	Proteasome subunit beta type-1	0.998835	51.0373	11	436	436	21.6248	21.9834	21.7273	16.7351	16.9402	17.3049	21.7273	16.9402	4.78712	6.27682e-05
Q9UI12	VATH_HUMAN	ATP6V1H	V-type proton ATPase subunit H	0.998835	9.31677	3	50	50	17.5248	17.554	17.6653	12.7712	12.9567	12.7002	17.554	12.7712	4.78284	8.82863e-06
P27348	1433T_HUMAN	YWHAQ	14-3-3 protein theta	0.995631	37.551	11	572	105	19.6756	19.4362	19.2446	14.6608	15.4272	14.0327	19.4362	14.6608	4.7754	0.00406979
P51812	KS6A3_HUMAN	RPS6KA3	Ribosomal protein S6 kinase alpha-3	0.991958	10	14	106	26	18.6731	18.5181	18.7706	13.8503	13.9014	14.1951	18.6731	13.9014	4.77174	1.16628e-05
Q05193	DYN1_HUMAN	DNM1	Dynamin-1	0.996966	5.6713	7	336	38	19.0476	18.8849	18.7329	13.4492	14.1136	14.1716	18.8849	14.1136	4.77129	0.000641322
P49721	PSB2_HUMAN	PSMB2	Proteasome subunit beta type-2	0.998835	41.2935	7	519	519	20.8021	20.1473	20.1158	15.3828	15.1851	15.7215	20.1473	15.3828	4.76448	0.000120732
Q9BY44	EIF2A_HUMAN	EIF2A	Eukaryotic translation initiation factor 2A	0.998835	6.49573	7	97	97	18.098	17.6988	18.2898	12.5735	13.3363	13.3779	18.098	13.3363	4.76174	0.000234794
Q9UNM6	PSD13_HUMAN	PSMD13	26S proteasome non-ATPase regulatory subunit 13	0.998835	27.3936	13	229	229	20.6601	20.7416	20.6044	15.9059	15.972	14.7705	20.6601	15.9059	4.7542	0.00536453
P07384	CAN1_HUMAN	CAPN1	Calpain-1 catalytic subunit	0.998835	12.465	14	218	218	19.8253	19.5471	19.5324	14.9114	14.7942	14.7651	19.5471	14.7942	4.7529	3.68256e-05
P31689	DNJA1_HUMAN	DNAJA1	DnaJ homolog subfamily A member 1	0.998835	14.3577	7	175	175	19.3749	18.9227	18.8078	13.8013	14.3102	14.1786	18.9227	14.1786	4.74411	3.18865e-05
P23396	RS3_HUMAN	RPS3	Small ribosomal subunit protein uS3	0.998835	73.6626	19	1373	1373	22.1575	21.9227	21.9028	17.1832	17.6408	16.9521	21.9227	17.1832	4.73943	0.000478947
Q9P2J5	SYLC_HUMAN	LARS1	Leucine--tRNA ligase, cytoplasmic	0.998835	19.2177	27	575	575	20.6603	20.4657	20.3731	15.7276	15.6821	15.8825	20.4657	15.7276	4.73812	3.93805e-06
P26368	U2AF2_HUMAN	U2AF2	Splicing factor U2AF 65 kDa subunit	0.998835	11.5789	7	181	181	19.5825	19.95	19.4994	14.7185	15.6971	14.845	19.5825	14.845	4.73741	0.00125584
P17987	TCPA_HUMAN	TCP1	T-complex protein 1 subunit alpha	0.998835	46.5827	26	1642	1642	23.1945	22.7666	23.0575	17.9897	18.6099	18.3226	23.0575	18.3226	4.7349	6.38494e-05
P07355	ANXA2_HUMAN	ANXA2	Annexin A2	0.998835	54.8673	18	667	187	21.1736	21.8527	21.2716	16.3472	16.578	16.544	21.2716	16.544	4.72765	0.000692996
P63220	RS21_HUMAN	RPS21	Small ribosomal subunit protein eS21	0.998835	22.8916	3	60	60	16.6213	16.7713	17.4173	12.3469	11.895	12.0503	16.7713	12.0503	4.72104	0.000349719
P06753	TPM3_HUMAN	TPM3	Tropomyosin alpha-3 chain	0.998835	14.386	6	250	93	18.0957	17.9918	18.2805	13.7857	13.3767	12.622	18.0957	13.3767	4.719	0.00321743
Q9H4M9	EHD1_HUMAN	EHD1	EH domain-containing protein 1	0.998794	45.8801	24	678	359	22.4069	21.8924	21.9618	17.4055	17.2453	16.4658	21.9618	17.2453	4.71644	0.00049128
P23193	TCEA1_HUMAN	TCEA1	Transcription elongation factor A protein 1	0.998182	13.6213	8	69	64	18.4728	18.4915	18.807	14.2517	13.4729	13.7795	18.4915	13.7795	4.71202	0.000418839
P43246	MSH2_HUMAN	MSH2	DNA mismatch repair protein Msh2	0.998064	3.64026	7	18	18	16.1371	16.1093	16.1592	11.4286	11.5408	11.2194	16.1371	11.4286	4.70846	0.000298069
P08670	VIME_HUMAN	VIM	Vimentin	0.998797	63.3047	30	2843	2364	22.9613	22.7289	22.6965	18.0273	18.1786	17.9784	22.7289	18.0273	4.70161	3.61477e-06
P04899	GNAI2_HUMAN	GNAI2	Guanine nucleotide-binding protein G(i) subunit alpha-2	0.995854	16.6197	8	80	37	18.8077	19.6272	19.1183	14.4176	14.1588	14.7667	19.1183	14.4176	4.70062	0.000156862
O75822	EIF3J_HUMAN	EIF3J	Eukaryotic translation initiation factor 3 subunit J	0.998835	22.8682	7	258	258	20.1927	20.0392	19.9779	15.3405	15.806	15.1873	20.0392	15.3405	4.6987	0.00058006
P35998	PRS7_HUMAN	PSMC2	26S proteasome regulatory subunit 7	0.998835	23.5566	13	242	242	19.8685	20.1412	19.7125	15.1706	15	15.4077	19.8685	15.1706	4.69788	1.09145e-05
P37235	HPCL1_HUMAN	HPCAL1	Hippocalcin-like protein 1	0.990017	16.0622	4	43	5	19.2179	18.8938	19.0283	14.6272	14.3365	14.2722	19.0283	14.3365	4.69177	6.84677e-06
O43143	DHX15_HUMAN	DHX15	ATP-dependent RNA helicase DHX15	0.998835	13.5849	19	281	281	19.5842	19.3116	19.3882	14.6985	14.7638	14.6431	19.3882	14.6985	4.68976	3.48431e-05
O14980	XPO1_HUMAN	XPO1	Exportin-1	0.998827	10.6443	14	82	82	17.7443	17.8788	17.7593	13.0111	13.7281	13.0782	17.7593	13.0782	4.68112	0.0019182
O60841	IF2P_HUMAN	EIF5B	Eukaryotic translation initiation factor 5B	0.998831	3.68852	6	109	109	19.0748	18.7536	18.59	13.7783	14.6398	14.0801	18.7536	14.0801	4.67358	0.000396208
P62195	PRS8_HUMAN	PSMC5	26S proteasome regulatory subunit 8	0.998834	33.2512	15	238	200	19.9337	20.214	19.9805	15.3137	15.68	15.3124	19.9805	15.3137	4.66681	1.70876e-05
Q14814	MEF2D_HUMAN	MEF2D	Myocyte-specific enhancer factor 2D	0.998776	4.03071	3	28	11	15.059	15.7523	15.6004	10.5282	11.4365	10.9513	15.6004	10.9513	4.64912	0.000238721
Q9NTK5	OLA1_HUMAN	OLA1	Obg-like ATPase 1	0.998835	8.83838	4	126	126	17.8087	18.1961	17.8396	13.5351	13.2057	13.198	17.8396	13.2057	4.6339	1.11251e-05
P61163	ACTZ_HUMAN	ACTR1A	Alpha-centractin	0.998694	17.2872	7	235	182	19.9311	19.5657	19.707	14.8645	15.0736	15.4876	19.707	15.0736	4.63343	0.000135773
P46779	RL28_HUMAN	RPL28	Large ribosomal subunit protein eL28	0.998835	26.2774	6	150	150	17.9718	18.2322	18.2539	13.1055	13.8677	13.6001	18.2322	13.6001	4.63207	0.000651861
Q8WXF1	PSPC1_HUMAN	PSPC1	Paraspeckle component 1	0.996389	20.0765	12	413	406	21.5072	21.0694	21.3922	16.3809	16.7615	17.0859	21.3922	16.7615	4.63069	0.000141451
P54136	SYRC_HUMAN	RARS1	Arginine--tRNA ligase, cytoplasmic	0.998835	23.7879	20	240	240	19.8061	19.9045	19.6565	15.1798	15.8036	15.0097	19.8061	15.1798	4.62627	0.00147265
Q13263	TIF1B_HUMAN	TRIM28	Transcription intermediary factor 1-beta	0.998835	4.19162	10	85	85	16.5844	16.6996	16.5705	11.7952	11.9622	12.7263	16.5844	11.9622	4.62223	0.00354131
P17980	PRS6A_HUMAN	PSMC3	26S proteasome regulatory subunit 6A	0.998835	25.2847	12	328	328	19.7412	19.5131	19.4951	14.3184	14.8949	15.4665	19.5131	14.8949	4.61818	0.00336579
Q86VP6	CAND1_HUMAN	CAND1	Cullin-associated NEDD8-dissociated protein 1	0.998835	13.0081	20	384	384	20.497	20.3255	20.5744	15.8803	16.6985	15.7065	20.497	15.8803	4.61669	0.00327696
P06730	IF4E_HUMAN	EIF4E	Eukaryotic translation initiation factor 4E	0.998835	11.5207	3	37	37	17.1963	17.6174	17.7503	13.06	12.5832	13.0045	17.6174	13.0045	4.61295	3.54181e-05
P53992	SC24C_HUMAN	SEC24C	Protein transport protein Sec24C	0.998835	10.6947	15	160	160	19.1379	18.7817	19.3178	14.3965	14.562	14.5289	19.1379	14.5289	4.60901	0.000448576
P13489	RINI_HUMAN	RNH1	Ribonuclease inhibitor	0.998835	49.6746	19	761	761	22.069	21.5909	22.0626	17.255	17.6137	17.4566	22.0626	17.4566	4.60592	6.13999e-05
P49585	PCY1A_HUMAN	PCYT1A	Choline-phosphate cytidylyltransferase A	0.998784	21.7984	11	73	57	20.0174	19.5935	19.7632	15.1649	15.0929	15.5699	19.7632	15.1649	4.59832	2.60015e-05
Q15418	KS6A1_HUMAN	RPS6KA1	Ribosomal protein S6 kinase alpha-1	0.992985	13.3333	13	189	102	19.7303	19.7247	19.8557	14.8528	15.4313	15.1323	19.7303	15.1323	4.59794	0.000701541
Q9Y4E8	UBP15_HUMAN	USP15	Ubiquitin carboxyl-terminal hydrolase 15	0.996169	2.44648	6	32	18	17.7538	17.5264	18.0879	12.6567	13.1664	13.1843	17.7538	13.1664	4.58747	3.68451e-05
P54577	SYYC_HUMAN	YARS1	Tyrosine--tRNA ligase, cytoplasmic	0.998835	33.9015	25	573	573	21.3237	21.0253	21.3225	16.5199	16.7371	16.8498	21.3225	16.7371	4.58546	5.30529e-06
P78347	GTF2I_HUMAN	GTF2I	General transcription factor II-I	0.998835	2.40481	6	45	45	16.2934	17.0357	16.9855	11.9499	12.5796	12.4007	16.9855	12.4007	4.58473	0.000179656
P51665	PSMD7_HUMAN	PSMD7	26S proteasome non-ATPase regulatory subunit 7	0.998835	25.3086	8	168	168	19.7954	19.9634	19.7048	15.2124	15.6609	14.8532	19.7954	15.2124	4.58291	0.00113987
P35268	RL22_HUMAN	RPL22	Large ribosomal subunit protein eL22	0.998835	33.5938	4	249	249	17.5013	16.3335	16.8109	12.2723	12.229	11.996	16.8109	12.229	4.58183	0.00334131
P25789	PSA4_HUMAN	PSMA4	Proteasome subunit alpha type-4	0.998835	42.5287	11	550	550	20.1629	20.5316	19.9737	15.5883	15.7164	15.3783	20.1629	15.5883	4.57458	8.02382e-05
P26373	RL13_HUMAN	RPL13	Large ribosomal subunit protein eL13	0.998835	27.0142	6	441	441	19.9826	20.1162	19.8516	15.4101	15.4646	15.3018	19.9826	15.4101	4.57256	5.6837e-06
O75494	SRS10_HUMAN	SRSF10	Serine/arginine-rich splicing factor 10	0.998835	14.8855	4	135	84	18.684	18.9769	19.0839	14.0487	15.6132	14.4044	18.9769	14.4044	4.57247	0.00897157
P22681	CBL_HUMAN	CBL	E3 ubiquitin-protein ligase CBL	0.998835	8.4989	6	84	84	18.1293	18.2121	18.0779	13.5577	13.9979	13.5246	18.1293	13.5577	4.57152	0.000626516
Q16630	CPSF6_HUMAN	CPSF6	Cleavage and polyadenylation specificity factor subunit 6	0.998835	5.44465	7	56	56	17.4082	17.2731	17.0481	12.6578	12.7598	12.7069	17.2731	12.7069	4.56615	0.000224208
Q7L1Q6	5MP2_HUMAN	BZW1	eIF5-mimic protein 2	0.998835	29.1169	18	834	663	21.2748	20.9457	21.4428	16.7183	16.3938	16.9124	21.2748	16.7183	4.55653	2.73325e-05
Q8WU79	SMAP2_HUMAN	SMAP2	Stromal membrane-associated protein 2	0.998835	8.39161	7	236	236	17.411	18.0903	17.334	12.5414	12.8614	13.566	17.411	12.8614	4.54954	0.000370714
Q9BZZ5	API5_HUMAN	API5	Apoptosis inhibitor 5	0.998835	5.15267	6	23	23	15.4995	14.7927	15.4428	11.0149	10.8937	10.6491	15.4428	10.8937	4.54903	0.000539465
Q9H4E7	DEFI6_HUMAN	DEF6	Differentially expressed in FDCP 6 homolog	0.998835	7.13154	5	165	108	18.2199	18.04	17.9488	13.4947	13.2488	13.8587	18.04	13.4947	4.5453	0.000285734
P46459	NSF_HUMAN	NSF	Vesicle-fusing ATPase	0.998783	31.8548	31	941	940	21.3256	21.1296	21.3723	16.797	16.7876	17.1996	21.3256	16.797	4.52856	7.7787e-05
P82979	SARNP_HUMAN	SARNP	SAP domain-containing ribonucleoprotein	0.998835	14.2857	4	123	123	18.2015	17.3916	17.7317	12.7985	13.2122	13.6328	17.7317	13.2122	4.51948	0.000171986
P48444	COPD_HUMAN	ARCN1	Coatomer subunit delta	0.998835	19.7652	19	824	824	19.8228	19.838	19.9875	15.1064	15.3192	15.3546	19.838	15.3192	4.51882	3.99609e-06
Q14683	SMC1A_HUMAN	SMC1A	Structural maintenance of chromosomes protein 1A	0.998018	1.45985	9	41	41	16.6244	16.5498	16.8467	12.8057	12.1085	11.8433	16.6244	12.1085	4.5159	0.0021466
P62913	RL11_HUMAN	RPL11	Large ribosomal subunit protein uL5	0.998835	16.8539	4	324	324	20.9382	20.1746	19.2838	16.5078	13.7312	15.6636	20.1746	15.6636	4.51101	0.0124253
Q92945	FUBP2_HUMAN	KHSRP	Far upstream element-binding protein 2	0.998517	10.1266	12	304	302	18.5606	18.2961	18.4784	13.9771	13.8005	14.7063	18.4784	13.9771	4.50127	0.00238271
P29692	EF1D_HUMAN	EEF1D	Elongation factor 1-delta	0.997906	41.9929	11	1091	1090	21.2217	20.7131	20.9025	16.6374	16.4123	16.2054	20.9025	16.4123	4.49025	2.53208e-05
Q96B97	SH3K1_HUMAN	SH3KBP1	SH3 domain-containing kinase-binding protein 1	0.998326	5.41353	8	42	42	17.4873	17.586	17.2313	13.0028	13.2094	12.7811	17.4873	13.0028	4.48452	1.32713e-05
Q13200	PSMD2_HUMAN	PSMD2	26S proteasome non-ATPase regulatory subunit 2	0.998835	23.4581	21	455	455	20.3187	20.1787	20.2296	16.336	15.7469	15.106	20.2296	15.7469	4.48265	0.00562711
O14773	TPP1_HUMAN	TPP1	Tripeptidyl-peptidase 1	0.998835	7.28242	4	66	66	17.874	17.8105	17.8225	13.0723	13.7056	13.3435	17.8225	13.3435	4.47906	0.00152164
Q13283	G3BP1_HUMAN	G3BP1	Ras GTPase-activating protein-binding protein 1	0.998835	12.8755	9	152	152	20.0574	20.374	19.7917	15.2429	15.7274	15.5878	20.0574	15.5878	4.46955	3.96707e-05
Q9Y295	DRG1_HUMAN	DRG1	Developmentally-regulated GTP-binding protein 1	0.998504	7.08447	4	30	30	17.8061	16.5375	17.8906	13.3382	13.4264	12.8687	17.8061	13.3382	4.46782	0.00502006
Q92835	SHIP1_HUMAN	INPP5D	Phosphatidylinositol 3,4,5-trisphosphate 5-phosphatase 1	0.993014	3.36417	9	88	86	16.6775	15.5815	16.1894	11.724	12.3576	11.679	16.1894	11.724	4.46544	0.000721041
O75821	EIF3G_HUMAN	EIF3G	Eukaryotic translation initiation factor 3 subunit G	0.998835	16.875	7	116	116	19.5645	19.7338	19.2145	14.7489	15.1335	15.1044	19.5645	15.1044	4.46015	3.034e-05
P42677	RS27_HUMAN	RPS27	Small ribosomal subunit protein eS27	0.995303	38.0952	3	101	6	19.8665	19.8233	19.808	15.4854	14.5969	15.3646	19.8233	15.3646	4.45868	0.00340448
P19878	NCF2_HUMAN	NCF2	Neutrophil cytosol factor 2	0.99881	8.1749	4	28	28	18.4254	18.4312	18.1831	13.6325	13.967	14.1547	18.4254	13.967	4.45843	0.000114289
P11142	HSP7C_HUMAN	HSPA8	Heat shock cognate 71 kDa protein	0.998831	53.5604	32	3590	1993	24.4214	24.4811	24.3562	19.8457	19.9897	19.9644	24.4214	19.9644	4.45699	2.69344e-07
P52272	HNRPM_HUMAN	HNRNPM	Heterogeneous nuclear ribonucleoprotein M	0.998835	13.4247	16	256	256	19.0379	19.2763	19.4484	14.531	15.4151	14.8222	19.2763	14.8222	4.45414	0.000900084
Q9BR76	COR1B_HUMAN	CORO1B	Coronin-1B	0.998835	20.8589	12	375	375	20.9954	21.0105	20.9387	16.5452	16.8648	15.9725	20.9954	16.5452	4.45017	0.00314044
Q01813	PFKAP_HUMAN	PFKP	ATP-dependent 6-phosphofructokinase, platelet type	0.99852	13.1378	15	117	95	19.421	18.9061	19.1918	14.7129	14.7507	15.4319	19.1918	14.7507	4.44108	0.000306166
Q15637	SF01_HUMAN	SF1	Splicing factor 1	0.998835	15.8059	7	228	228	19.4932	19.5287	19.5954	15.0878	15.0628	15.5557	19.5287	15.0878	4.44095	0.000997358
P17096	HMGA1_HUMAN	HMGA1	High mobility group protein HMG-I/HMG-Y	0.998096	23.3645	2	40	40	18.3086	18.4007	18.2531	13.8682	14.4629	13.0195	18.3086	13.8682	4.44044	0.00790105
Q00341	VIGLN_HUMAN	HDLBP	Vigilin	0.998835	4.96845	16	205	205	18.9192	18.8611	19.0799	14.2465	14.6365	14.4797	18.9192	14.4797	4.4394	3.20229e-05
Q96EP5	DAZP1_HUMAN	DAZAP1	DAZ-associated protein 1	0.998835	7.61671	3	83	83	18.1994	17.5833	18.1034	13.9628	13.3768	13.6851	18.1034	13.6851	4.4183	8.19472e-05
Q92888	ARHG1_HUMAN	ARHGEF1	Rho guanine nucleotide exchange factor 1	0.998835	7.67544	11	103	103	18.8668	18.2593	18.6733	13.9084	14.535	14.2567	18.6733	14.2567	4.41654	6.81612e-05
O43809	CPSF5_HUMAN	NUDT21	Cleavage and polyadenylation specificity factor subunit 5	0.998835	26.8722	7	108	108	18.661	18.2431	18.505	14.0948	14.1321	13.3879	18.505	14.0948	4.4102	0.000488256
P05455	LA_HUMAN	SSB	Lupus La protein	0.998835	14.7059	8	63	63	18.8033	19.3888	18.9717	14.7403	14.5657	14.5554	18.9717	14.5657	4.406	0.000542013
P06733	ENOA_HUMAN	ENO1	Alpha-enolase	0.998213	33.1797	17	648	545	21.1922	20.8634	21.262	16.8072	17.0536	15.9082	21.1922	16.8072	4.38503	0.00274539
O43684	BUB3_HUMAN	BUB3	Mitotic checkpoint protein BUB3	0.998835	23.7805	9	125	125	18.466	18.7048	18.7529	14.314	14.3253	14.4221	18.7048	14.3253	4.37947	8.15856e-05
Q9UHD8	SEPT9_HUMAN	SEPTIN9	Septin-9	0.998576	6.48464	6	95	95	18.0483	18.0133	17.9257	12.6426	13.6689	13.6368	18.0133	13.6368	4.3765	0.00474278
P61981	1433G_HUMAN	YWHAG	14-3-3 protein gamma	0.994503	25.1012	8	467	20	19.2507	18.9651	18.5064	14.237	15.4025	14.5892	18.9651	14.5892	4.37595	0.00119561
Q15437	SC23B_HUMAN	SEC23B	Protein transport protein Sec23B	0.998835	10.691	13	175	142	19.3511	18.8456	19.1137	14.5647	14.7425	14.8994	19.1137	14.7425	4.37127	4.86223e-05
Q92609	TBCD5_HUMAN	TBC1D5	TBC1 domain family member 5	0.998835	5.53459	4	33	33	16.9712	17.6991	17.4965	12.1739	13.1258	13.1427	17.4965	13.1258	4.37066	0.000588908
P62241	RS8_HUMAN	RPS8	Small ribosomal subunit protein eS8	0.998835	38.4615	8	431	431	20.912	19.7416	20.2538	15.8844	15.442	16.1267	20.2538	15.8844	4.36937	0.000995385
Q96I24	FUBP3_HUMAN	FUBP3	Far upstream element-binding protein 3	0.9974	2.97203	6	82	57	17.3164	17.1665	17.347	12.4655	12.9487	13.6626	17.3164	12.9487	4.36769	0.0056267
P09382	LEG1_HUMAN	LGALS1	Galectin-1	0.998835	58.5185	7	853	853	21.5936	20.9656	21.6155	17.2296	17.1912	17.6968	21.5936	17.2296	4.36395	0.000177798
Q96AE4	FUBP1_HUMAN	FUBP1	Far upstream element-binding protein 1	0.998633	28.1056	16	690	663	21.468	21.5026	21.5398	16.7326	17.1443	17.4352	21.5026	17.1443	4.35829	0.00195643
P39748	FEN1_HUMAN	FEN1	Flap endonuclease 1	0.998835	14.4737	6	147	147	19.1017	18.8957	18.7264	14.5425	15.32	14.2655	18.8957	14.5425	4.35324	0.00267814
Q9Y6M1	IF2B2_HUMAN	IGF2BP2	Insulin-like growth factor 2 mRNA-binding protein 2	0.995486	6.01002	7	47	46	17.0093	18.3363	17.8052	13.4537	13.4151	15.2547	17.8052	13.4537	4.35159	0.0106876
Q9Y6Y8	S23IP_HUMAN	SEC23IP	SEC23-interacting protein	0.991854	1.8	4	17	17	15.2727	16.2862	15.7782	11.8606	11.4405	11.0429	15.7782	11.4405	4.33766	0.000411695
Q9NR31	SAR1A_HUMAN	SAR1A	Small COPII coat GTPase SAR1A	0.998835	19.697	6	70	42	16.7013	16.9348	17.0684	13.6248	12.4338	12.5992	16.9348	12.5992	4.33563	0.00533529
Q13595	TRA2A_HUMAN	TRA2A	Transformer-2 protein homolog alpha	0.998835	8.15603	2	63	63	18.1942	17.653	18.0111	13.5953	14.0947	13.6824	18.0111	13.6824	4.32868	4.74353e-05
Q9UBF2	COPG2_HUMAN	COPG2	Coatomer subunit gamma-2	0.992998	4.93685	6	163	15	17.6348	17.3963	17.2406	13.0716	13.7644	12.8536	17.3963	13.0716	4.32471	0.00137686
Q15019	SEPT2_HUMAN	SEPTIN2	Septin-2	0.998835	39.3352	10	482	482	21.4184	21.2583	21.2118	16.9352	17.1822	16.8891	21.2583	16.9352	4.32313	8.56454e-06
P35613	BASI_HUMAN	BSG	Basigin	0.998737	8.57143	4	86	86	17.7895	18.1305	17.8223	13.5014	12.9487	13.714	17.8223	13.5014	4.32092	0.000498627
P62136	PP1A_HUMAN	PPP1CA	Serine/threonine-protein phosphatase PP1-alpha catalytic subunit	0.998835	37.2727	12	372	75	21.3994	21.463	21.4757	17.1492	17.148	16.9315	21.463	17.148	4.31499	7.46241e-05
Q9H223	EHD4_HUMAN	EHD4	EH domain-containing protein 4	0.998412	29.9445	22	579	449	21.238	20.7865	21.084	16.9469	16.4572	16.7715	21.084	16.7715	4.31244	2.60877e-05
O00160	MYO1F_HUMAN	MYO1F	Unconventional myosin-If	0.998835	5.46448	11	74	37	17.9431	18.4631	18.4316	13.7467	14.1234	14.7185	18.4316	14.1234	4.3082	0.000746715
P23284	PPIB_HUMAN	PPIB	Peptidyl-prolyl cis-trans isomerase B	0.995039	14.3519	7	120	115	15.5196	14.5879	14.8443	9.9879	10.9017	10.5377	14.8443	10.5377	4.3066	0.00030585
P25787	PSA2_HUMAN	PSMA2	Proteasome subunit alpha type-2	0.998835	41.0256	7	513	513	21.3297	21.5203	21.0677	17.3165	17.0278	16.9839	21.3297	17.0278	4.30189	2.29218e-05
Q04637	IF4G1_HUMAN	EIF4G1	Eukaryotic translation initiation factor 4 gamma 1	0.99635	13.0081	25	425	413	20.8564	20.6733	20.7959	16.5011	15.5969	16.6767	20.7959	16.5011	4.29482	0.00456827
P49327	FAS_HUMAN	FASN	Fatty acid synthase	0.998835	13.6997	44	734	734	20.7203	20.338	20.5001	15.9418	16.2197	16.2507	20.5001	16.2197	4.28043	8.84289e-06
O95466	FMNL1_HUMAN	FMNL1	Formin-like protein 1	0.998805	2.90909	4	22	22	18.2931	18.4025	18.06	14.014	14.7545	13.7824	18.2931	14.014	4.27911	0.00240867
Q13107	UBP4_HUMAN	USP4	Ubiquitin carboxyl-terminal hydrolase 4	0.991963	2.28453	2	16	2	17.0962	16.6712	17.1188	12.3464	12.8182	12.8917	17.0962	12.8182	4.27801	5.37637e-05
P21281	VATB2_HUMAN	ATP6V1B2	V-type proton ATPase subunit B, brain isoform	0.998754	14.09	8	44	30	18.6664	18.5881	18.5414	14.3131	14.4379	14.1929	18.5881	14.3131	4.27501	1.4424e-05
P47756	CAPZB_HUMAN	CAPZB	F-actin-capping protein subunit beta	0.998835	26.4706	11	259	259	19.0112	19.8196	19.2198	15.0116	14.9457	14.8623	19.2198	14.9457	4.27411	0.00233929
O94804	STK10_HUMAN	STK10	Serine/threonine-protein kinase 10	0.998803	8.57438	13	244	225	19.6077	19.154	19.4229	15.134	15.1625	15.4111	19.4229	15.1625	4.26033	3.9104e-05
P08133	ANXA6_HUMAN	ANXA6	Annexin A6	0.998835	40.1189	30	1031	1031	21.2882	21.6246	21.334	17.0814	17.2191	16.5996	21.334	17.0814	4.25268	0.000182433
P09012	SNRPA_HUMAN	SNRPA	U1 small nuclear ribonucleoprotein A	0.998826	8.86525	3	257	100	17.3562	17.7193	17.2723	13.8837	12.9381	13.1216	17.3562	13.1216	4.23464	0.00128147
Q92616	GCN1_HUMAN	GCN1	Stalled ribosome sensor GCN1	0.998835	1.83452	11	69	69	15.4885	15.61	15.8514	11.3519	11.6524	11.3925	15.61	11.3925	4.21757	9.15355e-06
P13861	KAP2_HUMAN	PRKAR2A	cAMP-dependent protein kinase type II-alpha regulatory subunit	0.998759	16.0891	6	23	20	18.3786	18.2559	18.4939	14.0098	14.1968	14.1768	18.3786	14.1768	4.20176	1.57181e-06
Q14566	MCM6_HUMAN	MCM6	DNA replication licensing factor MCM6	0.998835	22.1681	23	385	385	20.5311	20.7987	20.6119	16.4227	17.1064	16.0626	20.6119	16.4227	4.18916	0.00353772
Q9UBQ5	EIF3K_HUMAN	EIF3K	Eukaryotic translation initiation factor 3 subunit K	0.998835	18.3486	5	152	152	18.477	18.1636	18.1323	13.1778	14.7591	13.9779	18.1636	13.9779	4.18567	0.00824689
Q7L2H7	EIF3M_HUMAN	EIF3M	Eukaryotic translation initiation factor 3 subunit M	0.998835	11.7647	6	52	52	18.9101	18.7987	18.8622	14.6778	14.6574	14.9575	18.8622	14.6778	4.1844	0.000168504
P78344	IF4G2_HUMAN	EIF4G2	Eukaryotic translation initiation factor 4 gamma 2	0.998835	8.04851	18	362	362	18.6494	18.8493	19.0011	14.6789	14.2285	14.7932	18.8493	14.6789	4.1704	0.000134185
P30153	2AAA_HUMAN	PPP2R1A	Serine/threonine-protein phosphatase 2A 65 kDa regulatory subunit A alpha isoform	0.998835	17.8268	15	354	277	19.373	19.3786	19.4782	15.2119	15.2184	14.8462	19.3786	15.2119	4.16677	0.000367048
P25685	DNJB1_HUMAN	DNAJB1	DnaJ homolog subfamily B member 1	0.998835	18.2353	11	133	96	18.9676	19.1874	19.1716	16.2111	14.8445	15.0091	19.1716	15.0091	4.16247	0.0112676
P02545	LMNA_HUMAN	LMNA	Prelamin-A/C	0.998835	40.9639	36	2474	2328	22.7831	22.4043	22.6456	18.9677	18.4845	17.9707	22.6456	18.4845	4.16115	0.00186783
Q9NSD9	SYFB_HUMAN	FARSB	Phenylalanine--tRNA ligase beta subunit	0.996559	11.2054	11	92	77	17.3178	17.1527	17.0444	12.994	13.3916	12.7007	17.1527	12.994	4.15865	0.000687515
P38646	HSPA9_HUMAN	HSPA9	Stress-70 protein, mitochondrial	0.998835	5.74374	5	65	65	16.4767	16.486	16.1555	12.3182	12.238	12.3466	16.4767	12.3182	4.15854	0.00027894
P07814	SYEP_HUMAN	EPRS1	Bifunctional glutamate/proline--tRNA ligase	0.998835	25.9259	46	1433	1433	22.3216	22.4733	22.2708	18.1252	18.1717	18.4344	22.3216	18.1717	4.1499	1.72233e-05
P62847	RS24_HUMAN	RPS24	Small ribosomal subunit protein eS24	0.998835	20.3008	3	263	263	20.437	20.289	20.0266	16.2079	16.1421	15.3928	20.289	16.1421	4.14691	0.000902515
P17858	PFKAL_HUMAN	PFKL	ATP-dependent 6-phosphofructokinase, liver type	0.99854	19.359	14	134	112	20.5198	19.9128	20.105	15.8293	15.9656	16.3266	20.105	15.9656	4.13941	7.47798e-05
Q9HBI0	PARVG_HUMAN	PARVG	Gamma-parvin	0.998835	37.1601	11	182	182	20.1809	20.0737	20.1679	16.0889	16.0326	15.625	20.1679	16.0326	4.13533	0.000714669
Q13561	DCTN2_HUMAN	DCTN2	Dynactin subunit 2	0.998835	11.9701	5	29	29	17.1125	16.8201	16.7215	12.563	12.8069	12.6887	16.8201	12.6887	4.13141	3.85488e-05
Q9Y5X1	SNX9_HUMAN	SNX9	Sorting nexin-9	0.998835	13.9496	9	83	83	19.6712	19.2867	19.6324	15.4026	15.5046	15.6253	19.6324	15.5046	4.12781	8.29314e-05
P67809	YBOX1_HUMAN	YBX1	Y-box-binding protein 1	0.998835	29.6296	8	347	194	20.9355	21.5359	21.3986	17.3851	17.2779	16.4762	21.3986	17.2779	4.12073	0.000599491
Q14258	TRI25_HUMAN	TRIM25	E3 ubiquitin/ISG15 ligase TRIM25	0.998835	4.44444	5	49	49	16.6613	16.2848	16.6813	12.5453	12.8791	12.2785	16.6613	12.5453	4.116	9.17982e-05
Q15393	SF3B3_HUMAN	SF3B3	Splicing factor 3B subunit 3	0.998835	2.21857	10	39	39	16.5014	16.1355	15.9854	12.0207	11.9072	12.3909	16.1355	12.0207	4.11485	4.25709e-05
P62753	RS6_HUMAN	RPS6	Small ribosomal subunit protein eS6	0.998835	18.8755	5	371	371	20.9383	21.2599	20.7676	16.3886	16.8286	17.2393	20.9383	16.8286	4.10968	0.000457918
P30041	PRDX6_HUMAN	PRDX6	Peroxiredoxin-6	0.998835	41.9643	10	303	303	20.0619	19.5725	19.8415	15.4212	15.7322	15.9948	19.8415	15.7322	4.10932	5.58292e-05
P33992	MCM5_HUMAN	MCM5	DNA replication licensing factor MCM5	0.998835	7.22071	7	97	97	19.4897	18.8841	19.2391	15.3974	15.1303	14.8378	19.2391	15.1303	4.10887	7.2006e-05
P27797	CALR_HUMAN	CALR	Calreticulin	0.998729	5.03597	4	34	34	16.767	15.5068	15.6631	11.0246	11.5609	12.4507	15.6631	11.5609	4.10225	0.00172055
P55265	DSRAD_HUMAN	ADAR	Double-stranded RNA-specific adenosine deaminase	0.998644	2.20228	4	18	18	17.1405	15.6972	16.1518	11.5404	12.0505	12.6969	16.1518	12.0505	4.10131	0.00180558
P98171	RHG04_HUMAN	ARHGAP4	Rho GTPase-activating protein 4	0.998832	6.34249	9	66	66	17.4504	17.9808	17.8098	13.7087	13.5543	14.4067	17.8098	13.7087	4.10113	0.000699983
P11586	C1TC_HUMAN	MTHFD1	C-1-tetrahydrofolate synthase, cytoplasmic	0.998835	14.8663	22	532	532	20.319	20.0706	20.528	16.124	16.6231	16.2333	20.319	16.2333	4.08569	4.41243e-05
Q9BXP5	SRRT_HUMAN	SRRT	Serrate RNA effector molecule homolog	0.998835	6.84932	10	126	126	18.2677	18.4079	18.4531	14.6079	13.2865	14.3298	18.4079	14.3298	4.07807	0.00770934
P09661	RU2A_HUMAN	SNRPA1	U2 small nuclear ribonucleoprotein A'	0.998835	15.6863	5	85	85	18.3111	17.7904	17.8571	13.0481	13.7935	14.153	17.8571	13.7935	4.06357	0.00139261
Q06210	GFPT1_HUMAN	GFPT1	Glutamine--fructose-6-phosphate aminotransferase [isomerizing] 1	0.998835	14.5923	11	140	102	19.627	19.7781	19.9781	15.7166	15.8128	15.2291	19.7781	15.7166	4.06145	0.000190419
P04792	HSPB1_HUMAN	HSPB1	Heat shock protein beta-1	0.998835	81.9512	14	2017	2017	24.5892	24.7591	24.5683	20.5292	20.2289	21.0036	24.5892	20.5292	4.06006	0.00178096
P62258	1433E_HUMAN	YWHAE	14-3-3 protein epsilon	0.998806	25.098	7	483	60	18.8624	18.5164	17.8283	14.2465	14.4611	14.8527	18.5164	14.4611	4.05529	0.00114624
P26640	SYVC_HUMAN	VARS1	Valine--tRNA ligase	0.998835	11.6297	16	395	395	20.1425	20.3274	20.238	15.9915	16.1896	16.2852	20.238	16.1896	4.04842	1.36269e-05
P07203	GPX1_HUMAN	GPX1	Glutathione peroxidase 1	0.998835	42.3645	9	201	201	19.8315	19.9327	19.9333	15.8058	15.886	16.0569	19.9327	15.886	4.04675	3.42128e-05
P05107	ITB2_HUMAN	ITGB2	Integrin beta-2	0.997367	11.9636	9	67	45	19.7702	19.8835	19.8239	15.8699	15.5913	15.7809	19.8239	15.7809	4.043	6.94825e-05
Q15149	PLEC_HUMAN	PLEC	Plectin	0.996932	5.23057	43	241	174	19.4519	19.84	19.9023	15.5864	15.7976	15.825	19.84	15.7976	4.0423	0.000122604
P47755	CAZA2_HUMAN	CAPZA2	F-actin-capping protein subunit alpha-2	0.998196	9.79021	4	192	10	16.3722	16.1777	16.167	12.4147	12.1546	11.798	16.1777	12.1546	4.02312	0.000596185
Q15084	PDIA6_HUMAN	PDIA6	Protein disulfide-isomerase A6	0.998835	7.04545	5	144	144	15.5434	15.6443	15.6167	11.6145	11.1706	11.7016	15.6167	11.6145	4.00223	0.00117842
O00487	PSDE_HUMAN	PSMD14	26S proteasome non-ATPase regulatory subunit 14	0.998835	8.70968	6	90	90	16.881	16.9707	17.0565	12.9692	14.3162	12.0529	16.9707	12.9692	4.00149	0.0272397
P26583	HMGB2_HUMAN	HMGB2	High mobility group protein B2	0.998835	33.0144	6	346	233	21.6148	21.5007	21.7482	16.8936	17.9199	17.6137	21.6148	17.6137	4.0011	0.00370079
Q4G0F5	VP26B_HUMAN	VPS26B	Vacuolar protein sorting-associated protein 26B	0.998828	7.44048	4	50	14	16.5147	16.3067	16.2817	12.1236	12.883	12.3132	16.3067	12.3132	3.99356	0.0015618
Q09028	RBBP4_HUMAN	RBBP4	Histone-binding protein RBBP4	0.990467	10.3529	6	225	45	21.0976	20.5973	20.222	15.9974	16.6066	17.0055	20.5973	16.6066	3.99071	0.000501445
P46776	RL27A_HUMAN	RPL27A	Large ribosomal subunit protein uL15	0.998835	22.2973	4	402	402	19.9282	19.8829	19.6139	15.8999	15.0059	15.943	19.8829	15.8999	3.98295	0.0027102
P26196	DDX6_HUMAN	DDX6	Probable ATP-dependent RNA helicase DDX6	0.998835	22.5673	11	321	321	21.0124	21.2878	21.5825	17.6402	17.3109	16.5298	21.2878	17.3109	3.97692	0.00165774
Q00839	HNRPU_HUMAN	HNRNPU	Heterogeneous nuclear ribonucleoprotein U	0.99828	16.9697	16	742	730	21.1496	20.9002	20.6998	16.9167	16.9256	17.2726	20.9002	16.9256	3.97456	2.68385e-05
Q9BTE3	MCMBP_HUMAN	MCMBP	Mini-chromosome maintenance complex-binding protein	0.998835	2.80374	6	24	24	16.0129	15.5906	15.9938	12.2786	12.0252	10.8043	15.9938	12.0252	3.96862	0.00746479
O60763	USO1_HUMAN	USO1	General vesicular transport factor p115	0.998835	5.09356	8	66	66	18.8107	18.2892	18.7416	14.4181	15.4733	14.7792	18.7416	14.7792	3.96241	0.00168679
Q09161	NCBP1_HUMAN	NCBP1	Nuclear cap-binding protein subunit 1	0.998834	9.62025	12	119	119	19.6737	19.8166	19.6579	16.0665	15.4037	15.7218	19.6737	15.7218	3.95192	0.00129662
P21964	COMT_HUMAN	COMT	Catechol O-methyltransferase	0.998835	13.6531	2	13	13	15.5276	15.683	15.1654	11.4652	11.8638	11.5828	15.5276	11.5828	3.94482	6.21308e-05
P78527	PRKDC_HUMAN	PRKDC	DNA-dependent protein kinase catalytic subunit	0.998835	4.74806	50	287	287	20.1979	20.2164	20.5164	16.0716	16.273	16.4467	20.2164	16.273	3.94338	1.13641e-05
Q08J23	NSUN2_HUMAN	NSUN2	RNA cytosine C(5)-methyltransferase NSUN2	0.998835	11.4733	13	182	182	19.0542	18.785	19.0488	15.109	15.6991	14.6086	19.0488	15.109	3.93985	0.00414857
Q9Y6B6	SAR1B_HUMAN	SAR1B	Small COPII coat GTPase SAR1B	0.998835	15.1515	3	52	24	16.6305	16.7662	17.242	13.0909	12.1553	12.829	16.7662	12.829	3.93721	0.000512921
P20700	LMNB1_HUMAN	LMNB1	Lamin-B1	0.998835	10.2389	9	202	56	18.9699	19.3572	18.9652	15.4928	15.0385	14.6708	18.9699	15.0385	3.93135	0.000554353
P56192	SYMC_HUMAN	MARS1	Methionine--tRNA ligase, cytoplasmic	0.998524	2.33333	7	20	20	15.0433	15.2262	15.1405	11.2103	11.2104	12.4381	15.1405	11.2104	3.93008	0.0122043
Q9Y3L3	3BP1_HUMAN	SH3BP1	SH3 domain-binding protein 1	0.998698	10.5563	13	217	19	18.308	18.5311	18.4649	14.5409	14.1999	14.7319	18.4649	14.5409	3.92399	0.000341618
P08237	PFKAM_HUMAN	PFKM	ATP-dependent 6-phosphofructokinase, muscle type	0.995437	3.33333	3	24	10	16.8608	16.3935	16.3398	12.4732	13.0272	12.2468	16.3935	12.4732	3.92033	0.000288229
P46940	IQGA1_HUMAN	IQGAP1	Ras GTPase-activating-like protein IQGAP1	0.998615	28.6059	56	1732	1683	23.1069	22.6502	22.7118	19.6293	17.4739	18.7915	22.7118	18.7915	3.92028	0.017646
P26038	MOES_HUMAN	MSN	Moesin	0.998145	24.7834	23	771	376	20.4034	20.803	21.0524	16.7746	17.2458	16.8838	20.803	16.8838	3.91918	0.000145581
P31947	1433S_HUMAN	SFN	14-3-3 protein sigma	0.994579	15.3226	5	444	6	18.4385	17.7778	17.1028	14.1721	13.8645	12.2725	17.7778	13.8645	3.9133	0.00564902
Q9Y371	SHLB1_HUMAN	SH3GLB1	Endophilin-B1	0.998835	8.49315	7	150	150	17.0445	17.3002	17.7505	12.5686	13.3872	13.752	17.3002	13.3872	3.91299	0.00144315
P14868	SYDC_HUMAN	DARS1	Aspartate--tRNA ligase, cytoplasmic	0.998835	19.3613	17	281	281	19.3043	19.1838	19.4533	15.4073	16.0171	14.7139	19.3043	15.4073	3.89705	0.0070831
Q01081	U2AF1_HUMAN	U2AF1	Splicing factor U2AF 35 kDa subunit	0.998826	18.75	4	60	60	18.193	18.4807	18.2651	14.378	14.4452	14.3402	18.2651	14.378	3.88705	0.000121129
Q99961	SH3G1_HUMAN	SH3GL1	Endophilin-A2	0.997361	7.33696	4	54	32	16.7784	16.8794	17.1121	13.0078	12.8346	13.3971	16.8794	13.0078	3.87157	0.000164785
Q92974	ARHG2_HUMAN	ARHGEF2	Rho guanine nucleotide exchange factor 2	0.998835	7.80933	13	170	170	18.3236	18.4162	18.485	14.2457	14.5573	15.1623	18.4162	14.5573	3.85886	0.00414771
Q12874	SF3A3_HUMAN	SF3A3	Splicing factor 3A subunit 3	0.998806	4.19162	2	28	28	14.681	15.3189	14.5399	10.8249	10.8319	10.364	14.681	10.8249	3.85617	0.000332041
O95456	PSMG1_HUMAN	PSMG1	Proteasome assembly chaperone 1	0.998834	10.4167	2	3	3	15.4361	15.2804	15.1173	11.4299	11.4853	11.3607	15.2804	11.4299	3.85048	0.000114215
P06576	ATPB_HUMAN	ATP5F1B	ATP synthase F(1) complex subunit beta, mitochondrial	0.998835	17.3913	11	182	182	17.597	17.1683	17.038	13.322	13.4195	12.8891	17.1683	13.322	3.84629	6.62718e-05
P12268	IMDH2_HUMAN	IMPDH2	Inosine-5'-monophosphate dehydrogenase 2	0.998835	23.93	17	579	548	20.7801	20.4499	20.4182	15.903	16.7245	16.6055	20.4499	16.6055	3.84437	0.00100982
O60493	SNX3_HUMAN	SNX3	Sorting nexin-3	0.993687	18.5185	3	17	17	16.867	16.6296	17.1622	12.5182	13.0391	13.103	16.867	13.0391	3.82788	9.65064e-05
P29144	TPP2_HUMAN	TPP2	Tripeptidyl-peptidase 2	0.998835	7.68615	20	122	122	19.2732	19.7569	19.6209	15.7996	15.7976	15.4997	19.6209	15.7976	3.82327	6.26604e-05
Q9UL46	PSME2_HUMAN	PSME2	Proteasome activator complex subunit 2	0.998835	21.3389	7	51	51	17.6253	17.7762	18.0761	13.8464	13.9532	14.2663	17.7762	13.9532	3.82296	3.21584e-05
Q13185	CBX3_HUMAN	CBX3	Chromobox protein homolog 3	0.99357	24.5902	9	56	50	20.8336	20.785	20.8832	17.0205	17.3486	15.2104	20.8336	17.0205	3.81305	0.0228358
P35606	COPB2_HUMAN	COPB2	Coatomer subunit beta'	0.998835	3.09051	9	92	92	15.3007	14.8645	14.6897	11.8277	11.0773	10.7117	14.8645	11.0773	3.7872	0.00181171
P31153	METK2_HUMAN	MAT2A	S-adenosylmethionine synthase isoform type-2	0.996288	6.58228	3	17	11	17.7967	17.6651	17.7493	13.5561	13.9688	13.9704	17.7493	13.9688	3.78044	0.000597666
Q15286	RAB35_HUMAN	RAB35	Ras-related protein Rab-35	0.998835	10.9453	2	73	61	17.1183	15.0716	16.0777	12.2994	12.1071	12.5235	16.0777	12.2994	3.77825	0.0201108
Q7L576	CYFP1_HUMAN	CYFIP1	Cytoplasmic FMR1-interacting protein 1	0.996798	4.7087	12	26	19	18.2285	17.3912	17.7931	14.0154	14.0147	14.2268	17.7931	14.0154	3.77769	0.00231939
Q99460	PSMD1_HUMAN	PSMD1	26S proteasome non-ATPase regulatory subunit 1	0.998835	11.8573	10	165	165	19.0661	19.1715	19.0278	15.2973	15.3719	14.9685	19.0661	15.2973	3.76885	0.000323727
P08195	4F2_HUMAN	SLC3A2	Amino acid transporter heavy chain SLC3A2	0.998835	6.19048	7	218	218	16.5486	16.9785	16.5168	13.2515	12.7814	12.536	16.5486	12.7814	3.76715	0.000229628
P19474	RO52_HUMAN	TRIM21	E3 ubiquitin-protein ligase TRIM21	0.998835	10.5263	9	179	179	18.572	18.7871	18.7885	15.023	14.9875	15.1177	18.7871	15.023	3.7641	1.9435e-05
P08579	RU2B_HUMAN	SNRPB2	U2 small nuclear ribonucleoprotein B''	0.99882	11.1111	4	174	17	16.3792	16.6639	16.6948	12.9004	12.7032	13.2247	16.6639	12.9004	3.76345	0.000105713
Q96BY6	DOC10_HUMAN	DOCK10	Dedicator of cytokinesis protein 10	0.998519	3.38518	9	35	35	16.1969	16.1534	15.7133	12.1099	12.5767	12.4105	16.1534	12.4105	3.74293	6.61763e-05
O43747	AP1G1_HUMAN	AP1G1	AP-1 complex subunit gamma-1	0.998835	13.1387	16	286	286	19.419	19.5133	19.4993	15.5427	15.7762	16.3796	19.4993	15.7762	3.72315	0.00437418
Q16512	PKN1_HUMAN	PKN1	Serine/threonine-protein kinase N1	0.992982	5.2017	8	51	50	17.5582	17.3	17.4373	13.7234	13.7712	13.6482	17.4373	13.7234	3.71391	3.4853e-05
Q8N163	CCAR2_HUMAN	CCAR2	Cell cycle and apoptosis regulator protein 2	0.998835	4.98375	6	38	38	18.1715	18.2835	18.0756	14.4649	14.4609	14.8121	18.1715	14.4649	3.7066	0.000107441
Q9BUJ2	HNRL1_HUMAN	HNRNPUL1	Heterogeneous nuclear ribonucleoprotein U-like protein 1	0.995807	5.95794	9	110	98	18.7505	18.7423	18.4866	14.9798	15.0399	15.5402	18.7423	15.0399	3.70242	0.000488751
P30101	PDIA3_HUMAN	PDIA3	Protein disulfide-isomerase A3	0.998835	21.5842	10	106	106	19.3735	19.5927	19.3602	15.6739	15.4053	15.8278	19.3735	15.6739	3.69962	5.84922e-05
Q8IZ83	A16A1_HUMAN	ALDH16A1	Aldehyde dehydrogenase family 16 member A1	0.998835	8.85287	8	133	133	18.8168	18.9821	19.2968	15.0136	15.5889	15.2858	18.9821	15.2858	3.6963	8.16659e-05
P61221	ABCE1_HUMAN	ABCE1	ATP-binding cassette sub-family E member 1	0.998835	9.84975	9	44	44	18.8968	18.5723	19.1099	15.2273	15.3693	15.2343	18.8968	15.2343	3.66249	0.000900765
P46777	RL5_HUMAN	RPL5	Large ribosomal subunit protein uL18	0.998835	14.1414	10	72	72	18.8451	18.1264	18.3509	14.4949	14.6912	14.7343	18.3509	14.6912	3.65977	0.00127627
Q00577	PURA_HUMAN	PURA	Transcriptional activator protein Pur-alpha	0.991124	9.00621	2	23	5	15.7354	15.9298	15.3907	12.2974	12.0919	11.7868	15.7354	12.0919	3.6435	7.62652e-05
P59190	RAB15_HUMAN	RAB15	Ras-related protein Rab-15	0.997809	10.3774	2	77	13	16.9524	15.5454	16.0926	12.1751	12.4495	12.7752	16.0926	12.4495	3.64318	0.00525722
Q14289	FAK2_HUMAN	PTK2B	Protein-tyrosine kinase 2-beta	0.99365	3.76611	11	45	40	18.3306	18.0154	18.857	14.688	13.6299	15.3207	18.3306	14.688	3.64267	0.00644466
Q92734	TFG_HUMAN	TFG	Protein TFG	0.998633	6.75	4	49	49	17.3155	17.5372	17.8451	13.9133	13.9073	14.131	17.5372	13.9133	3.62392	0.000309413
Q9Y6W5	WASF2_HUMAN	WASF2	Actin-binding protein WASF2	0.998835	6.0241	6	49	49	18.9622	18.7294	19.0923	15.3148	15.3393	15.8338	18.9622	15.3393	3.62293	0.000213743
P00338	LDHA_HUMAN	LDHA	L-lactate dehydrogenase A chain	0.996402	9.93976	7	225	91	17.1047	17.6644	17.279	14.402	13.7008	12.7452	17.279	13.7008	3.57822	0.00977711
Q14157	UBP2L_HUMAN	UBAP2L	Ubiquitin-associated protein 2-like	0.991959	1.56394	2	2	2	14.8782	14.6496	14.5034	11.5901	10.3362	11.0926	14.6496	11.0926	3.557	0.00603609
P53396	ACLY_HUMAN	ACLY	ATP-citrate synthase	0.998835	26.7938	36	1219	1219	22.1311	22.1336	22.2202	18.4567	18.9464	18.5767	22.1336	18.5767	3.5569	0.00124226
P12956	XRCC6_HUMAN	XRCC6	X-ray repair cross-complementing protein 6	0.998484	43.1856	26	1988	1974	23.2786	22.8637	23.1192	19.8641	19.5702	19.5147	23.1192	19.5702	3.54894	3.22263e-05
Q14166	TTL12_HUMAN	TTLL12	Tubulin--tyrosine ligase-like protein 12	0.998835	14.5963	11	87	87	19.6691	19.3151	19.8149	16.1637	15.7063	16.122	19.6691	16.122	3.54712	6.5573e-05
Q86UX7	URP2_HUMAN	FERMT3	Fermitin family homolog 3	0.998835	25.937	18	372	372	21.5526	21.0871	21.065	17.5789	17.1104	17.7648	21.0871	17.5789	3.50823	0.000151334
Q09666	AHNK_HUMAN	AHNAK	Neuroblast differentiation-associated protein AHNAK	0.998779	0.662139	8	68	68	17.1331	17.1477	17.0124	13.6453	13.7844	12.7809	17.1331	13.6453	3.48775	0.0063603
P63208	SKP1_HUMAN	SKP1	S-phase kinase-associated protein 1	0.995418	12.8834	3	21	20	15.5715	15.5541	15.2357	11.2364	12.1059	12.0736	15.5541	12.0736	3.48058	0.00250947
P06703	S10A6_HUMAN	S100A6	Protein S100-A6	0.998835	16.6667	2	112	112	17.956	18.1549	18.344	14.6969	15.4667	14.2923	18.1549	14.6969	3.45797	0.00613283
P55036	PSMD4_HUMAN	PSMD4	26S proteasome non-ATPase regulatory subunit 4	0.998831	4.24403	4	34	34	16.7755	17.078	17.3205	13.6387	13.7055	13.6406	17.078	13.6406	3.43738	0.00181757
P31949	S10AB_HUMAN	S100A11	Protein S100-A11	0.998835	49.5238	5	181	181	18.4762	18.4234	18.3458	15.4013	14.9878	14.4329	18.4234	14.9878	3.4356	0.00574309
P37802	TAGL2_HUMAN	TAGLN2	Transgelin-2	0.998835	45.2261	11	502	502	19.0773	18.9773	18.7579	15.4454	15.546	16.1963	18.9773	15.546	3.43125	0.0019966
P47897	SYQ_HUMAN	QARS1	Glutamine--tRNA ligase	0.998835	10.7097	15	131	131	18.0544	18.3474	18.1895	14.3997	14.9622	14.7929	18.1895	14.7929	3.39657	0.000360768
Q3YEC7	RABL6_HUMAN	RABL6	Rab-like protein 6	0.998688	2.88066	2	10	10	15.2111	14.1944	14.0705	11.1413	10.8262	10.295	14.1944	10.8262	3.36825	0.00175649
O00468	AGRIN_HUMAN	AGRN	Agrin	0.998835	3.09478	9	22	22	17.5035	17.3926	17.2411	14.0312	14.142	13.8595	17.3926	14.0312	3.36149	7.68684e-06
Q01826	SATB1_HUMAN	SATB1	DNA-binding protein SATB1	0.994058	6.68414	6	56	14	17.0111	16.5508	16.2521	13.071	13.1905	13.2275	16.5508	13.1905	3.36032	0.00293847
O75436	VP26A_HUMAN	VPS26A	Vacuolar protein sorting-associated protein 26A	0.998833	20.1835	10	209	173	20.3494	19.8413	20.1536	16.581	16.7953	16.9388	20.1536	16.7953	3.3583	0.000109154
P18077	RL35A_HUMAN	RPL35A	Large ribosomal subunit protein eL33	0.998835	31.8182	5	217	217	17.9507	18.0521	17.85	14.6074	14.4344	15.2307	17.9507	14.6074	3.34334	0.00389151
Q14444	CAPR1_HUMAN	CAPRIN1	Caprin-1	0.998681	3.24401	5	57	57	16.8586	17.2416	16.9373	12.8399	13.597	13.7061	16.9373	13.597	3.34024	0.00188124
P13984	T2FB_HUMAN	GTF2F2	General transcription factor IIF subunit 2	0.998691	7.63052	3	50	50	17.2898	17.7026	18.0555	14.3709	14.121	14.4033	17.7026	14.3709	3.33172	0.00146585
P61026	RAB10_HUMAN	RAB10	Ras-related protein Rab-10	0.998835	22.5	4	92	16	17.3843	15.9995	16.7019	13.1922	13.3801	13.4424	16.7019	13.3801	3.32182	0.0116885
P20042	IF2B_HUMAN	EIF2S2	Eukaryotic translation initiation factor 2 subunit 2	0.998835	11.4114	7	133	133	18.3854	19.4469	18.4349	15.132	15.1358	15.0862	18.4349	15.132	3.30287	0.00880863
Q15758	AAAT_HUMAN	SLC1A5	Neutral amino acid transporter B(0)	0.998835	4.25139	3	25	25	15.0812	14.7166	14.4967	11.4199	12.0349	11.1073	14.7166	11.4199	3.29667	0.00125872
P23469	PTPRE_HUMAN	PTPRE	Receptor-type tyrosine-protein phosphatase epsilon	0.998593	2.85714	3	22	22	16.7859	15.7131	16.3345	13.1035	12.683	13.0412	16.3345	13.0412	3.29327	0.00344872
Q9BT78	CSN4_HUMAN	COPS4	COP9 signalosome complex subunit 4	0.998835	5.41872	2	11	11	15.2858	16.072	15.6063	11.8991	12.317	12.334	15.6063	12.317	3.28936	0.000567505
Q8N6H7	ARFG2_HUMAN	ARFGAP2	ADP-ribosylation factor GTPase-activating protein 2	0.998835	9.21305	4	15	15	17.6412	17.2877	17.8897	14.3326	14.3612	14.7167	17.6412	14.3612	3.27999	0.00024321
P40121	CAPG_HUMAN	CAPG	Macrophage-capping protein	0.998835	21.8391	7	201	201	19.3134	19.5158	19.5433	16.2528	16.2505	16.9068	19.5158	16.2528	3.26306	0.00262038
P15531	NDKA_HUMAN	NME1	Nucleoside diphosphate kinase A	0.998553	34.2105	6	104	16	18.317	18.1553	18.472	14.4286	15.1019	15.5713	18.317	15.1019	3.21512	0.00671907
Q9UHB9	SRP68_HUMAN	SRP68	Signal recognition particle subunit SRP68	0.998835	17.0654	10	136	136	19.2386	19.0345	19.1044	15.9195	15.8902	14.6201	19.1044	15.8902	3.21417	0.0122461
P23381	SYWC_HUMAN	WARS1	Tryptophan--tRNA ligase, cytoplasmic	0.998835	5.09554	3	12	12	16.1488	16.5368	16.3906	12.3832	13.1842	13.2402	16.3906	13.1842	3.20637	0.00249162
P08311	CATG_HUMAN	CTSG	Cathepsin G	0.998835	26.2745	11	1788	1788	21.5989	21.4229	21.1784	18.6609	17.3085	18.2267	21.4229	18.2267	3.19626	0.00909516
O00391	QSOX1_HUMAN	QSOX1	Sulfhydryl oxidase 1	0.998835	4.95315	7	90	90	16.6277	17.0411	17.0834	13.8451	14.4077	13.4115	17.0411	13.8451	3.19597	0.00272993
Q58FF8	H90B2_HUMAN	HSP90AB2P	Putative heat shock protein HSP 90-beta 2	0.995901	24.4094	12	1336	82	23.0621	22.1718	22.714	19.5254	19.5168	20.2969	22.714	19.5254	3.18862	0.0014298
Q96L92	SNX27_HUMAN	SNX27	Sorting nexin-27	0.998704	9.42699	5	30	29	18.1761	18.0184	17.8531	14.8424	14.6335	14.8508	18.0184	14.8424	3.17599	1.84826e-05
P30566	PUR8_HUMAN	ADSL	Adenylosuccinate lyase	0.998609	4.54545	2	34	34	14.3532	14.0558	13.0659	10.2755	10.8816	11.4413	14.0558	10.8816	3.17423	0.00482552
Q9Y5B9	SP16H_HUMAN	SUPT16H	FACT complex subunit SPT16	0.998835	11.2703	14	114	114	20.0788	19.5627	19.9249	16.7508	16.9191	15.5335	19.9249	16.7508	3.17414	0.00922898
P00558	PGK1_HUMAN	PGK1	Phosphoglycerate kinase 1	0.997902	14.6283	9	111	100	18.3468	19.1351	19.3024	15.9748	15.7637	16.2251	19.1351	15.9748	3.16033	0.00375125
P16070	CD44_HUMAN	CD44	CD44 antigen	0.998835	2.96496	2	20	20	17.3563	17.8739	17.2696	15.47	13.2926	14.1987	17.3563	14.1987	3.15761	0.028959
O00231	PSD11_HUMAN	PSMD11	26S proteasome non-ATPase regulatory subunit 11	0.998835	17.7725	17	291	291	19.5924	19.3423	19.5197	16.3773	16.9745	14.2703	19.5197	16.3773	3.1424	0.0468821
O60506	HNRPQ_HUMAN	SYNCRIP	Heterogeneous nuclear ribonucleoprotein Q	0.998835	25.2006	20	902	444	21.6107	21.6784	21.2983	18.4758	18.2222	18.629	21.6107	18.4758	3.1349	5.00605e-05
P13796	PLSL_HUMAN	LCP1	Plastin-2	0.998835	35.2472	25	794	612	19.8501	19.8888	19.8244	16.7364	17.1479	16.6967	19.8501	16.7364	3.11368	0.00200526
P26639	SYTC_HUMAN	TARS1	Threonine--tRNA ligase 1, cytoplasmic	0.998835	23.3748	21	409	341	19.7868	19.6539	19.7277	16.6457	16.011	16.7121	19.7277	16.6457	3.08205	0.00377412
Q9H0U4	RAB1B_HUMAN	RAB1B	Ras-related protein Rab-1B	0.998545	34.3284	6	145	37	18.4547	18.0957	18.22	15.3081	15.1532	14.722	18.22	15.1532	3.06676	0.000344349
Q08170	SRSF4_HUMAN	SRSF4	Serine/arginine-rich splicing factor 4	0.994966	11.9433	6	457	40	18.8252	18.807	18.889	15.7663	16.3739	15.7552	18.8252	15.7663	3.05886	0.00452625
Q13492	PICAL_HUMAN	PICALM	Phosphatidylinositol-binding clathrin assembly protein	0.99545	9.81595	7	58	44	16.511	16.9256	16.6005	13.4018	13.8827	13.5474	16.6005	13.5474	3.05308	9.53188e-05
Q92890	UFD1_HUMAN	UFD1	Ubiquitin recognition factor in ER-associated degradation protein 1	0.998835	14.658	6	116	116	18.7419	18.1031	18.2563	15.2257	16.1261	14.5174	18.2563	15.2257	3.03061	0.0123158
Q13464	ROCK1_HUMAN	ROCK1	Rho-associated protein kinase 1	0.993907	1.4771	3	9	4	16.8328	16.7701	16.5753	13.6843	13.7549	14.5164	16.7701	13.7549	3.01522	0.00588262
P33991	MCM4_HUMAN	MCM4	DNA replication licensing factor MCM4	0.998809	23.6385	22	681	639	20.7594	20.7252	20.6499	17.9682	17.7121	17.6531	20.7252	17.7121	3.01314	0.000374974
Q9BS26	ERP44_HUMAN	ERP44	Endoplasmic reticulum resident protein 44	0.998425	5.41872	5	10	10	14.1758	15.3747	14.631	12.0109	11.6886	11.1399	14.631	11.6886	2.94239	0.00275942
Q9UMS4	PRP19_HUMAN	PRPF19	Pre-mRNA-processing factor 19	0.998835	23.2143	11	145	145	19.3605	19.5723	19.2842	16.4431	15.8654	17.2054	19.3605	16.4431	2.91744	0.0140414
P52292	IMA1_HUMAN	KPNA2	Importin subunit alpha-1	0.998835	9.4518	6	61	61	15.8705	15.336	16.04	13.5125	12.9555	12.154	15.8705	12.9555	2.915	0.00714829
Q9Y262	EIF3L_HUMAN	EIF3L	Eukaryotic translation initiation factor 3 subunit L	0.998835	16.3121	16	184	184	19.4209	19.1036	19.223	16.3099	14.8648	17.2243	19.223	16.3099	2.91309	0.0431107
Q9H2J4	PDCL3_HUMAN	PDCL3	Phosducin-like protein 3	0.998835	15.8996	4	18	18	14.34	14.4815	14.5601	11.575	12.0923	11.4825	14.4815	11.575	2.90643	0.00222335
Q00610	CLH1_HUMAN	CLTC	Clathrin heavy chain 1	0.998835	24.1791	54	1385	1076	21.6366	21.3837	21.2845	18.4781	18.2448	19.0022	21.3837	18.4781	2.90556	0.00179643
Q06830	PRDX1_HUMAN	PRDX1	Peroxiredoxin-1	0.998835	36.1809	10	544	272	18.4244	18.415	18.371	15.5348	16.7169	14.6434	18.415	15.5348	2.88025	0.0437814
O60496	DOK2_HUMAN	DOK2	Docking protein 2	0.997686	6.31068	2	6	6	16.3841	16.0853	15.6392	13.2158	13.544	12.5688	16.0853	13.2158	2.86945	0.0016675
Q93009	UBP7_HUMAN	USP7	Ubiquitin carboxyl-terminal hydrolase 7	0.998835	8.71143	14	105	105	18.122	18.422	18.5063	15.5771	15.4521	15.623	18.422	15.5771	2.84486	0.000366395
P39023	RL3_HUMAN	RPL3	Large ribosomal subunit protein uL3	0.99816	14.1439	6	117	114	17.5069	17.45	17.7161	14.8445	14.6862	14.2402	17.5069	14.6862	2.82066	0.000986618
P07910	HNRPC_HUMAN	HNRNPC	Heterogeneous nuclear ribonucleoproteins C1/C2	0.998835	16.6667	10	578	402	19.2444	19.0113	19.3033	16.4391	16.5986	15.8373	19.2444	16.4391	2.80524	0.00267196
P62937	PPIA_HUMAN	PPIA	Peptidyl-prolyl cis-trans isomerase A	0.997101	44.2424	10	613	356	19.2806	19.3208	19.0629	16.4887	16.7447	15.9694	19.2806	16.4887	2.79195	0.00310944
P00918	CAH2_HUMAN	CA2	Carbonic anhydrase 2	0.998835	40.7692	10	936	936	19.7735	20.1601	19.871	17.0838	17.2878	16.7274	19.871	17.0838	2.78722	0.000254179
P09668	CATH_HUMAN	CTSH	Pro-cathepsin H	0.998835	6.56716	7	113	113	16.8817	16.405	16.1025	13.6244	13.4131	14.0375	16.405	13.6244	2.78061	0.000840326
P17655	CAN2_HUMAN	CAPN2	Calpain-2 catalytic subunit	0.996989	17.8571	12	286	284	20.0785	20.1856	20.1385	17.7795	17.3956	17.1523	20.1385	17.3956	2.74292	0.00372685
P31946	1433B_HUMAN	YWHAB	14-3-3 protein beta/alpha	0.996257	41.8699	10	710	243	19.6464	19.2819	19.2534	15.5029	16.8678	16.5463	19.2819	16.5463	2.73569	0.0116686
O95782	AP2A1_HUMAN	AP2A1	AP-2 complex subunit alpha-1	0.998835	12.999	22	305	146	20.1105	20.0461	20.2821	17.4849	16.3123	17.3916	20.1105	17.3916	2.71888	0.0123214
P29350	PTN6_HUMAN	PTPN6	Tyrosine-protein phosphatase non-receptor type 6	0.998835	4.87395	3	15	15	14.0897	14.9496	13.9839	11.3295	11.3865	11.8556	14.0897	11.3865	2.70324	0.00353225
Q92900	RENT1_HUMAN	UPF1	Regulator of nonsense transcripts 1	0.998835	8.1488	10	85	85	18.6616	18.5073	18.6461	15.3249	15.9435	16.3708	18.6461	15.9435	2.70258	0.0106488
P08238	HS90B_HUMAN	HSP90AB1	Heat shock protein HSP 90-beta	0.997601	57.0442	46	5971	2085	24.3904	24.0649	24.1903	21.4928	21.5144	21.7925	24.1903	21.5144	2.67585	4.22869e-05
P25098	ARBK1_HUMAN	GRK2	Beta-adrenergic receptor kinase 1	0.998835	7.98258	10	150	93	18.3487	18.3648	18.4808	15.6947	15.9025	15.0731	18.3648	15.6947	2.67006	0.00641891
P07237	PDIA1_HUMAN	P4HB	Protein disulfide-isomerase	0.998835	24.4094	19	344	344	19.041	19.2423	19.2029	16.5489	16.7185	15.8641	19.2029	16.5489	2.65398	0.00632452
O14776	TCRG1_HUMAN	TCERG1	Transcription elongation regulator 1	0.997596	5.19126	12	71	70	16.642	16.3616	16.7309	14.1067	14.4316	13.8775	16.642	14.1067	2.5353	0.000458724
P14618	KPYM_HUMAN	PKM	Pyruvate kinase PKM	0.998835	49.9058	29	1753	1581	21.9518	21.5469	21.6226	19.1042	18.8933	19.6856	21.6226	19.1042	2.51842	0.00257556
P49736	MCM2_HUMAN	MCM2	DNA replication licensing factor MCM2	0.998835	10.7301	16	398	398	19.8851	19.8672	19.5546	17.2015	17.3702	17.9733	19.8672	17.3702	2.49701	0.00406967
P63104	1433Z_HUMAN	YWHAZ	14-3-3 protein zeta/delta	0.997253	43.6735	12	685	227	20.2821	19.8257	19.5628	17.3362	15.7137	18.0085	19.8257	17.3362	2.48946	0.0420058
Q15008	PSMD6_HUMAN	PSMD6	26S proteasome non-ATPase regulatory subunit 6	0.998835	4.11311	5	35	35	15.6228	15.8305	15.6513	13.2074	13.7803	12.1924	15.6513	13.2074	2.44389	0.0275688
Q8WWM7	ATX2L_HUMAN	ATXN2L	Ataxin-2-like protein	0.99282	3.16279	4	16	16	17.8698	18.1102	18.3282	14.7763	15.696	16.6937	18.1102	15.696	2.41417	0.0435785
O94979	SC31A_HUMAN	SEC31A	Protein transport protein Sec31A	0.998835	8.93443	17	211	211	18.5706	18.7926	18.8916	16.0895	16.4107	16.4937	18.7926	16.4107	2.38187	0.000151022
Q08211	DHX9_HUMAN	DHX9	ATP-dependent RNA helicase A	0.998835	2.20472	9	76	76	16.1568	16.6347	16.6163	14.2456	13.6311	14.3395	16.6163	14.2456	2.37073	0.00146667
P54709	AT1B3_HUMAN	ATP1B3	Sodium/potassium-transporting ATPase subunit beta-3	0.998835	12.5448	3	58	58	16.3433	16.6458	16.1168	14.13	13.0113	14.0404	16.3433	14.0404	2.30288	0.00906902
P09493	TPM1_HUMAN	TPM1	Tropomyosin alpha-1 chain	0.996874	9.15493	4	164	7	15.6503	15.5707	14.6472	12.9628	13.424	13.2893	15.5707	13.2893	2.28143	0.0129696
Q562R1	ACTBL_HUMAN	ACTBL2	Beta-actin-like protein 2	0.993922	25	11	2913	20	26.8685	26.339	26.6365	24.3962	24.6348	23.5624	26.6365	24.3962	2.2403	0.00790047
P23528	COF1_HUMAN	CFL1	Cofilin-1	0.998804	64.4578	13	759	422	21.6489	21.7277	21.3051	19.4632	19.28	20.3933	21.6489	19.4632	2.18571	0.0221194
O00299	CLIC1_HUMAN	CLIC1	Chloride intracellular channel protein 1	0.997999	45.6432	10	787	753	20.318	20.0404	19.9635	17.5317	17.966	17.8668	20.0404	17.8668	2.17365	0.000210112
P04075	ALDOA_HUMAN	ALDOA	Fructose-bisphosphate aldolase A	0.998713	37.0879	13	812	772	19.5355	19.8388	19.7779	17.6514	17.6197	17.9632	19.7779	17.6514	2.12649	0.000192171
Q92608	DOCK2_HUMAN	DOCK2	Dedicator of cytokinesis protein 2	0.992271	1.53005	7	15	15	15.6463	16.2349	15.9024	13.7813	13.7785	14.6472	15.9024	13.7813	2.12105	0.00943191
P49321	NASP_HUMAN	NASP	Nuclear autoantigenic sperm protein	0.99572	3.17259	4	23	23	15.7498	15.6933	15.3157	13.9644	13.5761	13.0288	15.6933	13.5761	2.11724	0.00688592
Q9Y266	NUDC_HUMAN	NUDC	Nuclear migration protein nudC	0.998835	18.429	8	242	242	18.5337	18.9088	19.2003	16.7926	16.8894	15.0624	18.9088	16.7926	2.11615	0.0368446
P62266	RS23_HUMAN	RPS23	Small ribosomal subunit protein uS12	0.99797	15.3846	3	58	58	13.1711	12.9954	13.1262	11.0815	11.0169	11.5475	13.1262	11.0815	2.04474	0.0044226
Q96RQ9	OXLA_HUMAN	IL4I1	L-amino-acid oxidase	0.998835	23.8095	24	1000	1000	20.9729	22.0863	20.457	19.4392	19.0297	18.7199	20.9729	19.0297	1.94315	0.0329085
P50995	ANX11_HUMAN	ANXA11	Annexin A11	0.998273	12.8713	10	130	129	17.7789	18.4703	18.012	16.1098	15.2668	16.4091	18.012	16.1098	1.90225	0.00990847
P15311	EZRI_HUMAN	EZR	Ezrin	0.998768	12.7986	12	411	22	17.7662	17.5783	17.7711	15.3825	15.9295	15.9853	17.7662	15.9295	1.8367	0.00547791
P57737	CORO7_HUMAN	CORO7	Coronin-7	0.998835	4.86486	7	65	65	16.7409	16.411	16.6098	14.5426	14.8307	14.9939	16.6098	14.8307	1.77909	0.000620456
Q8WUM4	PDC6I_HUMAN	PDCD6IP	Programmed cell death 6-interacting protein	0.998828	2.88018	5	16	16	14.4066	13.9307	13.5647	11.8943	12.1545	13.0359	13.9307	12.1545	1.77616	0.0232221
P62826	RAN_HUMAN	RAN	GTP-binding nuclear protein Ran	0.998835	31.0185	6	228	228	17.4244	17.1755	16.8942	15.4935	15.2591	15.7296	17.1755	15.4935	1.68205	0.00130322
P07996	TSP1_HUMAN	THBS1	Thrombospondin-1	0.998835	3.24786	7	82	82	16.9726	16.4178	17.0451	15.3596	14.4603	15.5121	16.9726	15.3596	1.613	0.0175112
P07195	LDHB_HUMAN	LDHB	L-lactate dehydrogenase B chain	0.997198	13.7725	10	309	175	16.8654	16.6128	17.2709	15.1511	15.6132	15.2656	16.8654	15.2656	1.59984	0.00367182
P14543	NID1_HUMAN	NID1	Nidogen-1	0.998835	6.25501	11	64	64	17.1936	17.0406	17.2619	15.564	15.6075	16.2269	17.1936	15.6075	1.58603	0.016895
P02655	APOC2_HUMAN	APOC2	Apolipoprotein C-II	0.998835	19.802	3	93	93	16.4706	15.4127	15.8779	14.316	13.3746	14.6417	15.8779	14.316	1.56183	0.0223512
Q14697	GANAB_HUMAN	GANAB	Neutral alpha-glucosidase AB	0.998835	5.19068	10	84	84	16.9635	18.2615	17.4177	15.8229	16.4314	15.8685	17.4177	15.8685	1.54918	0.0390512
P07900	HS90A_HUMAN	HSP90AA1	Heat shock protein HSP 90-alpha	0.997101	39.7541	36	3702	673	22.618	22.0485	22.3919	20.9161	20.4851	21.3688	22.3919	20.9161	1.47574	0.0134163
P02649	APOE_HUMAN	APOE	Apolipoprotein E	0.998835	7.57098	7	90	90	14.8907	15.0675	15.4073	13.6137	13.268	14.0464	15.0675	13.6137	1.45375	0.00800572
O60568	PLOD3_HUMAN	PLOD3	Multifunctional procollagen lysine hydroxylase and glycosyltransferase LH3	0.998835	8.67209	13	88	88	17.4768	18.4552	17.707	16.3024	16.359	16.8403	17.707	16.359	1.34805	0.024069
P54920	SNAA_HUMAN	NAPA	Alpha-soluble NSF attachment protein	0.998835	12.8814	4	59	37	17.151	17.1483	17.1846	15.8045	15.8142	15.4451	17.151	15.8045	1.34649	0.00633834
P22314	UBA1_HUMAN	UBA1	Ubiquitin-like modifier-activating enzyme 1	0.998835	3.87524	12	80	80	13.3046	13.8459	13.2872	12.0711	12.2263	12.2241	13.3046	12.2241	1.08042	0.0139316

## Sheet: Downregulated_Proteins
Supplemental Table 2. Significantly altered proteins
protein_id (17)	protein_name	gene	protein_description	protein_probability	sequence_coverage(%)	unique_peptide_count	combined_total_spectral_count	combined_unique_spectral_count	LN#1	LN#2	LN#3	Cont_#1	Cont_#2	Cont_#3	median_g_LN	median_g_Cont	fold_change_log2	p_value
P09211	GSTP1_HUMAN	GSTP1	Glutathione S-transferase P	0.995892	12.8571	5	61	61	13.663	13.7614	13.2645	14.004	14.8781	14.6835	13.663	14.6835	-1.02053	0.0475996
P24158	PRTN3_HUMAN	PRTN3	Myeloblastin	0.998835	30.8594	5	366	366	17.3531	17.2637	16.997	18.3603	18.3723	18.7205	17.2637	18.3723	-1.10858	0.00135887
O75787	RENR_HUMAN	ATP6AP2	Renin receptor	0.998835	24	8	186	186	16.6267	16.931	16.7697	18.0313	17.9212	17.9757	16.7697	17.9757	-1.206	0.00233779
P07339	CATD_HUMAN	CTSD	Cathepsin D	0.998835	41.9903	15	984	984	18.7695	18.931	18.6154	20.2274	19.8106	20.0024	18.7695	20.0024	-1.23288	0.0016134
Q9Y240	CLC11_HUMAN	CLEC11A	C-type lectin domain family 11 member A	0.998835	47.0588	16	1454	1454	18.9237	19.0374	19.3108	20.2733	20.3231	20.3815	19.0374	20.3231	-1.28567	0.00561914
Q9UHI8	ATS1_HUMAN	ADAMTS1	A disintegrin and metalloproteinase with thrombospondin motifs 1	0.998835	2.17166	6	83	83	13.597	13.4876	13.91	15.3396	15.1129	14.7761	13.597	15.1129	-1.5159	0.00301091
P02765	FETUA_HUMAN	AHSG	Alpha-2-HS-glycoprotein	0.998835	8.71935	5	589	589	18.3268	18.789	18.9868	21.7703	20.3488	20.203	18.789	20.3488	-1.5598	0.0394899
P36222	CH3L1_HUMAN	CHI3L1	Chitinase-3-like protein 1	0.997791	45.953	16	698	696	17.9366	17.8154	17.7214	19.4168	18.6569	19.4455	17.8154	19.4168	-1.60143	0.0290863
P62805	H4_HUMAN	H4C1	Histone H4	0.998835	54.3689	10	3471	3471	23.5955	22.6566	23.0991	24.7643	24.6502	25.6274	23.0991	24.7643	-1.6652	0.0102836
P02749	APOH_HUMAN	APOH	Beta-2-glycoprotein 1	0.998672	4.34783	3	32	32	12.1705	12.69	12.801	15.2893	14.5352	14.5117	12.69	14.5352	-1.84519	0.00291623
P07602	SAP_HUMAN	PSAP	Prosaposin	0.998835	29.771	20	914	914	18.3999	18.5704	18.3453	20.2245	20.3059	21.2466	18.3999	20.3059	-1.90606	0.0189476
Q9BRK5	CAB45_HUMAN	SDF4	45 kDa calcium-binding protein	0.997032	6.07735	3	8	8	16.3476	16.9587	16.0699	18.0636	18.2832	19.9969	16.3476	18.2832	-1.93558	0.0464124
P50897	PPT1_HUMAN	PPT1	Palmitoyl-protein thioesterase 1	0.998835	38.5621	13	904	904	19.332	19.4057	19.2375	21.6507	21.6185	22.3285	19.332	21.6507	-2.31869	0.00632886
P02774	VTDB_HUMAN	GC	Vitamin D-binding protein	0.998835	11.3924	6	121	121	15.3852	15.9285	15.6315	19.1974	17.328	18.3993	15.6315	18.3993	-2.76778	0.0309538
P13501	CCL5_HUMAN	CCL5	C-C motif chemokine 5	0.998835	20.8791	2	58	58	12.3446	12.4793	12.7661	15.6958	15.8489	14.7634	12.4793	15.6958	-3.21658	0.00728611
P17936	IBP3_HUMAN	IGFBP3	Insulin-like growth factor-binding protein 3	0.998835	6.52921	8	55	55	17.0346	18.018	17.8206	21.668	21.9553	20.5435	17.8206	21.668	-3.8474	0.00304924
P20742	PZP_HUMAN	PZP	Pregnancy zone protein	0.998835	2.15924	4	57	20	16.7185	16.6856	16.9398	21.489	20.8064	20.8778	16.7185	20.8778	-4.15929	0.000900766
