# Supplementary material for: Infosomes as Inflammatory Mediators: Proteomic Profiling of Proteins Enriched in Inflammatory Extracellular Vesicles
Source: Mol Cell Proteomics. 2026 Jan 19;25(2):101511. doi: 10.1016/j.mcpro.2026.101511 (PMC12925278; doi:10.1016/j.mcpro.2026.101511)
Supplement: Table S3 [file mmc3.xlsx]

## Sheet: Cellular Component_Enrichment
Supplemental Table 3 Cellular Component_Enrichment
Enrichment FDR	nGenes	Pathway Genes	Fold Enrichment	Pathway	URL	Genes
2.5e-122	289	2349	4.63019	GO:0070062 Extracellular exosome	https://amigo.geneontology.org/amigo/term/GO:0070062	ARF5 PSMB1 RPS20 PTBP1 CAPN1 WAS RNH1 ERP44 VIM CD44 SARS1 PSMA4 CAPG HSPA5 ATP6V1H YBX1 PFKP PKM PYGM VPS35 ATP1B3 PABPC1 RPL31 ACTN1 STK10 ENO1 RAB7A CAPZB DNM2 HSP90AA1 TNPO1 RPS5 EIF3I RAB10 DNAJA1 PSMC5 RPLP0 GANAB PSME1 HNRNPC EZR MYL6 DPYSL2 COMT HSP90AB1 HNRNPM LGALS1 PACSIN2 RPL3 MYH9 CTSG PYGL PSMC6 PSMA3 MTHFD1 PSMA6 PSME2 PYGB PSMA7 PGK1 CORO1A PSMD7 CTSH EHD4 CA2 EIF3E HNRNPL TUBB4A …
3.06e-121	289	2383	4.56413	GO:0043230 Extracellular organelle	https://amigo.geneontology.org/amigo/term/GO:0043230	ARF5 PSMB1 RPS20 PTBP1 CAPN1 WAS RNH1 ERP44 VIM CD44 SARS1 PSMA4 CAPG HSPA5 ATP6V1H YBX1 PFKP PKM PYGM VPS35 ATP1B3 PABPC1 RPL31 ACTN1 STK10 ENO1 RAB7A CAPZB DNM2 HSP90AA1 TNPO1 RPS5 EIF3I RAB10 DNAJA1 PSMC5 RPLP0 GANAB PSME1 HNRNPC EZR MYL6 DPYSL2 COMT HSP90AB1 HNRNPM LGALS1 PACSIN2 RPL3 MYH9 CTSG PYGL PSMC6 PSMA3 MTHFD1 PSMA6 PSME2 PYGB PSMA7 PGK1 CORO1A PSMD7 CTSH EHD4 CA2 EIF3E HNRNPL TUBB4A …
3.06e-121	289	2383	4.56413	GO:0065010 Extracellular membrane-bounded organelle	https://amigo.geneontology.org/amigo/term/GO:0065010	ARF5 PSMB1 RPS20 PTBP1 CAPN1 WAS RNH1 ERP44 VIM CD44 SARS1 PSMA4 CAPG HSPA5 ATP6V1H YBX1 PFKP PKM PYGM VPS35 ATP1B3 PABPC1 RPL31 ACTN1 STK10 ENO1 RAB7A CAPZB DNM2 HSP90AA1 TNPO1 RPS5 EIF3I RAB10 DNAJA1 PSMC5 RPLP0 GANAB PSME1 HNRNPC EZR MYL6 DPYSL2 COMT HSP90AB1 HNRNPM LGALS1 PACSIN2 RPL3 MYH9 CTSG PYGL PSMC6 PSMA3 MTHFD1 PSMA6 PSME2 PYGB PSMA7 PGK1 CORO1A PSMD7 CTSH EHD4 CA2 EIF3E HNRNPL TUBB4A …
3.06e-121	289	2382	4.56604	GO:1903561 Extracellular vesicle	https://amigo.geneontology.org/amigo/term/GO:1903561	ARF5 PSMB1 RPS20 PTBP1 CAPN1 WAS RNH1 ERP44 VIM CD44 SARS1 PSMA4 CAPG HSPA5 ATP6V1H YBX1 PFKP PKM PYGM VPS35 ATP1B3 PABPC1 RPL31 ACTN1 STK10 ENO1 RAB7A CAPZB DNM2 HSP90AA1 TNPO1 RPS5 EIF3I RAB10 DNAJA1 PSMC5 RPLP0 GANAB PSME1 HNRNPC EZR MYL6 DPYSL2 COMT HSP90AB1 HNRNPM LGALS1 PACSIN2 RPL3 MYH9 CTSG PYGL PSMC6 PSMA3 MTHFD1 PSMA6 PSME2 PYGB PSMA7 PGK1 CORO1A PSMD7 CTSH EHD4 CA2 EIF3E HNRNPL TUBB4A …
9.09e-104	171	819	7.85771	GO:1990904 Ribonucleoprotein complex	https://amigo.geneontology.org/amigo/term/GO:1990904	RPS20 RPL18 RPL31 RPS5 RPL6 RPLP0 RPL3 RPS16 RPS19 RPL18A RPL28 RPL19 RPS13 RPS12 RPL24 RPL22 RPS25 RPL21 RPL5 RPS10 RPL23 RPL36 RPL35 RPS6 RPLP1 RPS24 RPS2 RPS11 RPL11 RPS8 RPL32 RPS3A RPL10 RPL7 RPL7A RPS3 RPL30 RPL8 RPL9 RPS14 RPL27A RPL13 RPS9 RPS21 RPS7 RPL4 RPL15 RPLP2 RPS27 RPS17 RPL35A RPS23 RPL14 RPS26 RPL12 RPL23A RPL10A RPS18 RPS28 RPL17 U2AF2 PABPC1 SNRPA PABPC4 HNRNPH3 SF3A1 SNRPD3 D…
1.11e-97	357	4571	2.93928	GO:0031982 Vesicle	https://amigo.geneontology.org/amigo/term/GO:0031982	ARF5 PSMB1 RPS20 PTBP1 CAPN1 WAS RNH1 ERP44 VIM CD44 SARS1 PSMA4 CAPG HSPA5 ATP6V1H YBX1 PFKP PKM PYGM VPS35 ATP1B3 PABPC1 RPL31 ACTN1 STK10 ENO1 RAB7A CAPZB DNM2 HSP90AA1 TNPO1 RPS5 EIF3I RAB10 DNAJA1 PSMC5 RPLP0 GANAB PSME1 HNRNPC EZR MYL6 DPYSL2 COMT HSP90AB1 HNRNPM LGALS1 PACSIN2 RPL3 MYH9 CTSG PYGL PSMC6 PSMA3 MTHFD1 PSMA6 PSME2 PYGB PSMA7 PGK1 CORO1A PSMD7 CTSH EHD4 CA2 EIF3E HNRNPL TUBB4A …
9.02e-81	297	3619	3.08853	GO:0005615 Extracellular space	https://amigo.geneontology.org/amigo/term/GO:0005615	ARF5 PSMB1 RPS20 PTBP1 CAPN1 WAS RNH1 ERP44 VIM CD44 SARS1 PSMA4 CAPG HSPA5 ATP6V1H YBX1 PFKP PKM PYGM VPS35 ATP1B3 PABPC1 RPL31 ACTN1 STK10 ENO1 RAB7A CAPZB DNM2 HSP90AA1 TNPO1 RPS5 EIF3I RAB10 DNAJA1 PSMC5 RPLP0 GANAB PSME1 HNRNPC EZR MYL6 DPYSL2 COMT HSP90AB1 HNRNPM LGALS1 PACSIN2 RPL3 MYH9 CTSG PYGL PSMC6 PSMA3 MTHFD1 PSMA6 PSME2 PYGB PSMA7 PGK1 CORO1A PSMD7 CTSH EHD4 CA2 EIF3E HNRNPL TUBB4A …
1.15e-72	115	500	8.65589	GO:0030055 Cell-substrate junction	https://amigo.geneontology.org/amigo/term/GO:0030055	EHD3 CAPN1 VIM CD44 HSPA5 RPL18 PABPC1 RPL31 ACTN1 DNM2 RPS5 RAB10 RPL6 RPLP0 EZR PACSIN2 RPL3 RPS16 RPS19 HSPB1 RPL19 PFN1 YWHAE HSPA8 RPS13 CORO1C ARPC3 HSPA9 PRKAR2A ACTR3 RPL22 ARHGEF2 CAT RPL5 RPS10 AHNAK RPL23 VASP RAC2 ACTN4 CAP1 YWHAQ ANXA1 FLNB TNS3 ARPC5L TLN1 HMGA1 RPLP1 ACTR2 IQGAP1 RPS2 CLTC RPS11 RPS8 RPS3A G3BP1 MSN RPL7 GSN RPL7A RPS3 RPL30 ZYX RPL8 ITGA5 ARPC5 CAPN2 ARPC2 RPL9 AN…
1.23e-72	114	490	8.75574	GO:0005925 Focal adhesion	https://amigo.geneontology.org/amigo/term/GO:0005925	EHD3 CAPN1 VIM CD44 HSPA5 RPL18 PABPC1 RPL31 ACTN1 DNM2 RPS5 RAB10 RPL6 RPLP0 EZR PACSIN2 RPL3 RPS16 RPS19 HSPB1 RPL19 PFN1 YWHAE HSPA8 RPS13 CORO1C ARPC3 HSPA9 PRKAR2A ACTR3 RPL22 ARHGEF2 CAT RPL5 RPS10 AHNAK RPL23 VASP RAC2 ACTN4 CAP1 YWHAQ ANXA1 FLNB TNS3 ARPC5L TLN1 HMGA1 RPLP1 ACTR2 IQGAP1 RPS2 CLTC RPS11 RPS8 RPS3A G3BP1 MSN RPL7 GSN RPL7A RPS3 RPL30 ZYX RPL8 ITGA5 ARPC5 CAPN2 ARPC2 RPL9 AN…
8.32e-69	68	135	18.9565	GO:0022626 Cytosolic ribosome	https://amigo.geneontology.org/amigo/term/GO:0022626	RPS20 RPL18 RPL31 RPS5 RPL6 RPLP0 RPL3 RPS16 RPS19 RPL18A RPL28 RPL19 RPS13 RPS12 RPL24 RPL22 RPS25 RPL21 RPL5 RPS10 RPL23 RPL36 RPL35 RPS6 RPLP1 RPS24 RPS2 RPS11 RPL11 RPS8 RPL32 RPS3A RPL10 RPL7 RPL7A RPS3 RPL30 RPL8 RPL9 RPS14 RPL27A RPL13 RPS9 RPS21 RPS7 RPL4 RPL15 RPLP2 RPS27 RPS17 RPL35A RPS23 RPL14 RPS26 RPL12 RPL23A RPL10A RPS18 RPS28 RPL17 EIF2A RPS4X GCN1 ETF1 ABCE1 RPSA DDX3X RACK1
1.8e-65	315	4675	2.53579	GO:0005576 Extracellular region	https://amigo.geneontology.org/amigo/term/GO:0005576	ARF5 PSMB1 RPS20 PTBP1 CAPN1 WAS RNH1 ERP44 VIM CD44 SARS1 PSMA4 CAPG HSPA5 ATP6V1H YBX1 PFKP PKM PYGM VPS35 ATP1B3 PABPC1 RPL31 ACTN1 STK10 ENO1 RAB7A CAPZB DNM2 HSP90AA1 TNPO1 RPS5 EIF3I RAB10 DNAJA1 PSMC5 RPLP0 GANAB PSME1 HNRNPC EZR MYL6 DPYSL2 COMT HSP90AB1 HNRNPM LGALS1 PACSIN2 RPL3 MYH9 CTSG PYGL PSMC6 PSMA3 MTHFD1 PSMA6 PSME2 PYGB PSMA7 PGK1 CORO1A PSMD7 CTSH EHD4 CA2 EIF3E HNRNPL TUBB4A …
3.98e-58	221	2605	3.19278	GO:0030054 Cell junction	https://amigo.geneontology.org/amigo/term/GO:0030054	RPLP0 RPS19 RPS13 RPS25 RPL7 RPS3 RPL30 RPL8 RPS14 RPS27 RPL14 RPL12 RPS18 EHD3 CAPN1 VIM CD44 HSPA5 RPL18 PABPC1 RPL31 ACTN1 DNM2 RPS5 RAB10 RPL6 EZR PACSIN2 RPL3 RPS16 HSPB1 RPL19 PFN1 YWHAE HSPA8 EIF4G2 CORO1C ARPC3 HSPA9 PRKAR2A ACTR3 RPL22 ARHGEF2 CAT RPL5 RPS10 AHNAK RPL23 VASP RAC2 ACTN4 CAP1 YWHAQ ANXA1 FLNB TNS3 ARPC5L TLN1 HMGA1 RPLP1 ACTR2 IQGAP1 RPS2 CLTC RPS11 RPS8 RPS3A G3BP1 MSN GS…
1.57e-53	77	285	10.1679	GO:0005840 Ribosome	https://amigo.geneontology.org/amigo/term/GO:0005840	RPS20 RPL18 RPL31 RPS5 RPL6 RPLP0 RPL3 RPS16 RPS19 RPL18A RPL28 RPL19 RPS13 RPS12 RPL24 RPL22 RPS25 RPL21 RPL5 RPS10 RPL23 RPL36 RPL35 RPS6 RPLP1 RPS24 RPS2 RPS11 RPL11 RPS8 RPL32 RPS3A RPL10 RPL7 RPL7A RPS3 RPL30 RPL8 RPL9 RPS14 RPL27A RPL13 RPS9 RPS21 RPS7 RPL4 RPL15 RPLP2 RPS27 RPS17 RPL35A RPS23 RPL14 RPS26 RPL12 RPS4X RPL23A RPL10A RPS18 RPS28 RPL17 EIF2A GCN1 PSMA6 ETF1 ABCE1 RPSA CALR DDX3…
3.83e-51	129	996	4.87432	GO:0070161 Anchoring junction	https://amigo.geneontology.org/amigo/term/GO:0070161	EHD3 CAPN1 VIM CD44 HSPA5 RPL18 PABPC1 RPL31 ACTN1 DNM2 RPS5 RAB10 RPL6 RPLP0 EZR PACSIN2 RPL3 RPS16 RPS19 HSPB1 RPL19 PFN1 YWHAE HSPA8 EIF4G2 RPS13 CORO1C ARPC3 HSPA9 PRKAR2A ACTR3 RPL22 ARHGEF2 CAT RPL5 RPS10 AHNAK RPL23 VASP RAC2 ACTN4 CAP1 YWHAQ ANXA1 FLNB TNS3 ARPC5L TLN1 HMGA1 RPLP1 ACTR2 IQGAP1 RPS2 CLTC RPS11 RPS8 RPS3A G3BP1 MSN RPL7 GSN RPL7A RPS3 RPL30 ZYX RPL8 ITGA5 ARPC5 CAPN2 PDLIM5…
1.87e-48	65	215	11.3778	GO:0044391 Ribosomal subunit	https://amigo.geneontology.org/amigo/term/GO:0044391	RPS20 RPL18 RPL31 RPS5 RPL6 RPLP0 RPL3 RPS16 RPS19 RPL18A RPL28 RPL19 RPS13 RPS12 RPL24 RPL22 RPS25 RPL21 RPL5 RPS10 RPL23 RPL36 RPL35 RPS6 RPLP1 RPS24 RPS2 RPS11 RPL11 RPS8 RPL32 RPS3A RPL10 RPL7 RPL7A RPS3 RPL30 RPL8 RPL9 RPS14 RPL27A RPL13 RPS9 RPS21 RPS7 RPL4 RPL15 RPLP2 RPS27 RPS17 RPL35A RPS23 RPL14 RPS26 RPL12 RPL23A RPL10A RPS18 RPS28 RPL17 EIF2A RPS4X RPSA DDX3X RACK1
6.18e-42	274	4670	2.20809	GO:0005654 Nucleoplasm	https://amigo.geneontology.org/amigo/term/GO:0005654	USP7 RNH1 U2AF2 SART3 SRRT PSME1 SUPT16H HNRNPH3 SRSF5 PSME2 SRSF9 SRSF3 SRSF7 SRSF4 RPS6KA1 TARDBP SRSF6 HNRNPH2 TRIM21 NASP SRSF1 HNRNPD SSRP1 HNRNPDL BUB3 SRSF2 RBBP4 HNRNPH1 PCBP1 HNRNPF RUVBL1 RPS6KA3 NPM1 RUVBL2 GTF2F2 SRSF10 PCBP2 HNRNPAB UPF1 PSMB1 PSMC4 DEF6 MTREX PSMA4 CAPG ELAVL1 DDX3Y DAZAP1 SMC1A XRCC1 MCM2 MCM6 SNRPA XRCC5 DDX1 HSP90AA1 XPO1 SMAP2 RTRAF KHSRP FUS ARHGAP4 HNRNPC CBX5…
2.58e-39	35	57	23.1088	GO:0022625 Cytosolic large ribosomal subunit	https://amigo.geneontology.org/amigo/term/GO:0022625	RPL18 RPL31 RPL6 RPLP0 RPL3 RPL18A RPL28 RPL19 RPL24 RPL22 RPL21 RPL5 RPL23 RPL36 RPL35 RPLP1 RPL11 RPL32 RPL10 RPL7 RPL7A RPL30 RPL8 RPL9 RPL27A RPL13 RPL4 RPL15 RPLP2 RPL35A RPL14 RPL12 RPL23A RPL10A RPL17
3.81e-34	37	85	16.382	GO:0000502 Proteasome complex	https://amigo.geneontology.org/amigo/term/GO:0000502	PSMB1 PSMC4 PSMA4 PSMC5 PSMD8 PSMC6 PSMA3 PSMC1 PSMA6 PSMA7 PSMD7 PSMA2 PSMD11 PSMD14 PSMB2 PSMA1 PSMB7 PSMB6 PSMA5 PSMD4 PSMB4 PSMC2 PSMD6 PSMC3 PSMD1 PSMD2 PSMD13 PSMD12 PSMB8 PSMB10 PSMB9 PSMB3 VCP PSME1 PSME2 HSPB1
2.47e-32	143	1786	3.01327	GO:0045202 Synapse	https://amigo.geneontology.org/amigo/term/GO:0045202	RPLP0 RPS19 RPS13 RPS25 RPL7 RPS3 RPL30 RPL8 RPS14 RPS27 RPL14 RPL12 RPS18 PICALM DNM2 PSMA3 DNM1 PTK2B CLTA SH3GL1 SEPTIN2 ACTBL2 CYFIP1 ACTN1 APOE ACTN4 MYH10 COPS4 SNX27 YWHAZ ARF4 AP2B1 RPS20 ATP6V1H YBX1 ELAVL1 ROCK1 VPS35 KCNAB2 RAB7A CAPZB RPS5 EIF3I DNM1L RPL6 FUS COMT HNRNPM SNAP29 EIF3L PACSIN2 AP1B1 MYH9 EIF3D EIF5 EEF1A2 CORO1A EIF3E RPS16 HNRNPUL1 NAPA PPP2R1A EIF3B EIF3A RPL28 RPL19…
1.16e-31	40	119	12.6502	GO:1905369 Endopeptidase complex	https://amigo.geneontology.org/amigo/term/GO:1905369	PSMB1 PSMC4 PSMA4 PSMC5 PSMD8 PSMC6 PSMA3 PSMC1 PSMA6 PSMA7 PSMD7 PSMA2 PSMD11 PSMD14 PSMB2 CAPNS1 PSMA1 PSMB7 PSMB6 PSMA5 PSMD4 PSMB4 PSMC2 PSMD6 PSMC3 PSMD1 PSMD2 PSMD13 PSMD12 PSMB8 PSMB10 PSMB9 PSMB3 VCP PSME1 PSME2 CAPN2 CAPN1 HSPB1
3.48e-31	189	2941	2.41853	GO:0031410 Cytoplasmic vesicle	https://amigo.geneontology.org/amigo/term/GO:0031410	EHD3 VPS35 PICALM RAB7A SAR1A RAB10 ARCN1 PACSIN2 SEC23B EHD4 COPE SEC23IP EHD1 VPS29 COPZ1 RAB35 SNX3 CLINT1 COPA CLTA VPS26A COPB1 SNX9 SEC31A USO1 RAB15 CLTC SNX27 VPS26B SAR1B COPG2 AP1G1 SEPTIN2 PDCD6IP SEC24C HCLS1 COPG1 AP2A2 COPB2 AP2A1 AP2B1 DNM2 PSMC5 DNM1L EZR CTSG CORO1A CTSH IL4I1 CORO1C ATP6V1A ANXA11 PKN1 APOE UBA1 TBC1D5 RAN ARL8B ANXA1 THBS1 COPS4 TPP1 BSG ANXA2 ANXA6 NME1 PDCD6 …
4.36e-31	189	2947	2.4136	GO:0097708 Intracellular vesicle	https://amigo.geneontology.org/amigo/term/GO:0097708	EHD3 VPS35 PICALM RAB7A SAR1A RAB10 ARCN1 PACSIN2 SEC23B EHD4 COPE SEC23IP EHD1 VPS29 COPZ1 RAB35 SNX3 CLINT1 COPA CLTA VPS26A COPB1 SNX9 SEC31A USO1 RAB15 CLTC SNX27 VPS26B SAR1B COPG2 AP1G1 SEPTIN2 PDCD6IP SEC24C HCLS1 COPG1 AP2A2 COPB2 AP2A1 AP2B1 DNM2 PSMC5 DNM1L EZR CTSG CORO1A CTSH IL4I1 CORO1C ATP6V1A ANXA11 PKN1 APOE UBA1 TBC1D5 RAN ARL8B ANXA1 THBS1 COPS4 TPP1 BSG ANXA2 ANXA6 NME1 PDCD6 …
2.65e-30	30	59	19.1361	GO:0022627 Cytosolic small ribosomal subunit	https://amigo.geneontology.org/amigo/term/GO:0022627	RPS20 RPS5 RPS16 RPS19 RPS13 RPS12 RPS25 RPS10 RPS6 RPS24 RPS2 RPS11 RPS8 RPS3A RPS3 RPS14 RPS9 RPS21 RPS7 RPS27 RPS17 RPS23 RPS26 RPS18 RPS28 EIF2A RPS4X RPSA DDX3X RACK1
1.36e-29	62	377	6.1892	GO:0034774 Secretory granule lumen	https://amigo.geneontology.org/amigo/term/GO:0034774	PSMB1 ERP44 PKM ROCK1 ACTN1 XRCC5 HSP90AA1 HSP90AB1 CTSG PYGL PYGB PSMD7 CTSH PSMA2 KPNB1 PSMD11 HSPA8 CAND1 PTPN6 PSMD14 QSOX1 PRDX6 CAT ACTN4 CAP1 ACLY DOCK2 PSMB7 THBS1 ACTR2 OLA1 SRP14 PFKL PSMA5 ILF2 GSN FERMT3 ALDOA CCT8 PSMC2 ARPC5 S100A11 PSMD6 VCP PSMC3 CCT2 EEF2 PA2G4 PSMD1 PSMD2 IMPDH2 ARHGAP45 ANXA2 PSMD13 HMGB1 TUBB PPIA XRCC6 PSMD12 APRT DDX3X CYFIP1
2.81e-29	62	382	6.10819	GO:0060205 Cytoplasmic vesicle lumen	https://amigo.geneontology.org/amigo/term/GO:0060205	PSMB1 ERP44 PKM ROCK1 ACTN1 XRCC5 HSP90AA1 HSP90AB1 CTSG PYGL PYGB PSMD7 CTSH PSMA2 KPNB1 PSMD11 HSPA8 CAND1 PTPN6 PSMD14 QSOX1 PRDX6 CAT ACTN4 CAP1 ACLY DOCK2 PSMB7 THBS1 ACTR2 OLA1 SRP14 PFKL PSMA5 ILF2 GSN FERMT3 ALDOA CCT8 PSMC2 ARPC5 S100A11 PSMD6 VCP PSMC3 CCT2 EEF2 PA2G4 PSMD1 PSMD2 IMPDH2 ARHGAP45 ANXA2 PSMD13 HMGB1 TUBB PPIA XRCC6 PSMD12 APRT DDX3X CYFIP1
3.15e-29	62	383	6.09224	GO:0031983 Vesicle lumen	https://amigo.geneontology.org/amigo/term/GO:0031983	PSMB1 ERP44 PKM ROCK1 ACTN1 XRCC5 HSP90AA1 HSP90AB1 CTSG PYGL PYGB PSMD7 CTSH PSMA2 KPNB1 PSMD11 HSPA8 CAND1 PTPN6 PSMD14 QSOX1 PRDX6 CAT ACTN4 CAP1 ACLY DOCK2 PSMB7 THBS1 ACTR2 OLA1 SRP14 PFKL PSMA5 ILF2 GSN FERMT3 ALDOA CCT8 PSMC2 ARPC5 S100A11 PSMD6 VCP PSMC3 CCT2 EEF2 PA2G4 PSMD1 PSMD2 IMPDH2 ARHGAP45 ANXA2 PSMD13 HMGB1 TUBB PPIA XRCC6 PSMD12 APRT DDX3X CYFIP1
1.58e-28	41	150	10.2867	GO:1905368 Peptidase complex	https://amigo.geneontology.org/amigo/term/GO:1905368	PSMB1 PSMC4 PSMA4 PSMC5 PSMD8 PSMC6 PSMA3 PSMC1 PSMA6 PSMA7 PSMD7 PSMA2 PSMD11 PSMD14 PSMB2 CAPNS1 PSMA1 PSMB7 PSMB6 PSMA5 PSMD4 PSMB4 PSMC2 PSMD6 PSMC3 PSMD1 PSMD2 PSMD13 PSMD12 PSMB8 PSMB10 PSMB9 PSMB3 VCP PSME1 PSME2 CAPN2 CAPN1 HSPB1 SF3B3
2.45e-27	49	245	7.52686	GO:0005681 Spliceosomal complex	https://amigo.geneontology.org/amigo/term/GO:0005681	U2AF2 SF3A1 SNRPD3 SNRNP70 DHX15 PRPF19 NCL HNRNPA2B1 SNRPD2 HNRNPA1 TRA2B EIF4A3 LUC7L2 RBMX U2AF1 TRA2A SNRPD1 HNRNPA3 SF3A3 PPIH UPF1 MTREX YBX1 PABPC1 SNRPA HNRNPC HNRNPM DDX5 SNRPB2 SNRPA1 SYNCRIP SRSF1 HNRNPU ADAR HNRNPK SF1 HNRNPH1 HNRNPF SF3B3 DDX42 DDX39B HSPA8 LGALS3 ILF2 SRSF2 API5 HNRNPH3 HNRNPDL
1.31e-26	39	147	9.98461	GO:1904813 Ficolin-1-rich granule lumen	https://amigo.geneontology.org/amigo/term/GO:1904813	PSMB1 CAPN1 PKM HSP90AA1 HSP90AB1 PYGL PSMD7 CTSH PSMA2 KPNB1 PSMD11 HSPA8 CAND1 PSMD14 CAT ACLY PSMB7 ACTR2 SRP14 PFKL PSMA5 ILF2 GSN ALDOA CCT8 PSMC2 ARPC5 PSMD6 VCP PSMC3 EEF2 PSMD2 IMPDH2 PSMD13 HMGB1 PPIA XRCC6 PSMD12 DDX3X
1.06e-25	35	118	11.1627	GO:0015934 Large ribosomal subunit	https://amigo.geneontology.org/amigo/term/GO:0015934	RPL18 RPL31 RPL6 RPLP0 RPL3 RPL18A RPL28 RPL19 RPL24 RPL22 RPL21 RPL5 RPL23 RPL36 RPL35 RPLP1 RPL11 RPL32 RPL10 RPL7 RPL7A RPL30 RPL8 RPL9 RPL27A RPL13 RPL4 RPL15 RPLP2 RPL35A RPL14 RPL12 RPL23A RPL10A RPL17
1.83e-25	123	1618	2.86095	GO:0099080 Supramolecular complex	https://amigo.geneontology.org/amigo/term/GO:0099080	VIM CTPS2 DDX3Y ROCK1 PABPC1 ACTN1 DNM2 DNM1L PABPC4 MYH9 MAPRE1 TUBB4A MYH14 DNM1 DDX6 AHNAK TUBA4A ACTN4 MYH10 LCP1 SSB TPM1 TPM3 BUB3 MX1 PDLIM5 TUBA1C ATXN2L ACTBL2 KIF5B CTPS1 TUBB6 PLEC TUBAL3 TUBB PDLIM7 DDX3X TUBB3 WAS YBX1 SMC1A IGF2BP2 DDX1 XPO1 RPL6 RPLP0 EZR DPYSL2 CTSG CORO1A CTSH HNRNPL EIF3B RPL28 EIF4G1 NCL CCT4 ARHGEF2 TCP1 TRIM25 SNRPB2 RAC2 TRIM21 ANXA1 CCT7 DHX9 RPS6 IQGAP1 CL…
1.17e-24	100	1153	3.26403	GO:0005730 Nucleolus	https://amigo.geneontology.org/amigo/term/GO:0005730	RPL3 RPL5 RPL36 RPS11 RPL11 RPS3A RPL7 RPL7A RPL4 RPL23A RPS13 DHX9 EIF4A3 PARP1 ADAR NPM1 NSUN2 CAPG RPL18 XRCC1 XRCC5 XPO1 EZR CBX5 SRSF5 VRK1 APEX1 EEF1D RPS19 EIF3A RPL19 DDX5 PTPN6 SRSF9 SUB1 RARS1 NCL STAT1 RPS25 PSPC1 RPS10 DEK RPL23 SNRPB2 ILF3 RAN RPS6 USO1 ILF2 NONO RPS3 HMGB2 TRA2A RPS14 MARS1 RPL13 DDB1 FEN1 PA2G4 RPS9 RPS7 RPS6KA3 EWSR1 TCEA1 SF3B3 XRCC6 PRKDC RPS20 MTREX DDX1 RPS5 H…
4.95e-24	51	315	6.09317	GO:0035770 Ribonucleoprotein granule	https://amigo.geneontology.org/amigo/term/GO:0035770	DDX3Y ROCK1 PABPC1 PABPC4 DDX6 SSB ATXN2L DDX3X YBX1 IGF2BP2 DDX1 RPL6 RPLP0 CTSG CTSH HNRNPL EIF3B RPL28 EIF4G1 NCL TRIM25 SNRPB2 TRIM21 DHX9 RPS6 IQGAP1 G3BP1 EIF4E HNRNPU PSMC2 EIF4A1 VCP PCBP1 TUBB RPS4X SARNP UPF1 NSUN2 PSMA4 ELAVL1 KHSRP PSMA6 PSMA2 KPNB1 TARDBP EIF2S1 CAPRIN1 G3BP2 UBAP2L HNRNPK PSMC3
1.15e-23	49	294	6.27238	GO:0036464 Cytoplasmic ribonucleoprotein granule	https://amigo.geneontology.org/amigo/term/GO:0036464	DDX3Y ROCK1 PABPC1 PABPC4 DDX6 SSB ATXN2L DDX3X YBX1 IGF2BP2 DDX1 RPL6 RPLP0 CTSG CTSH EIF3B RPL28 EIF4G1 NCL TRIM25 SNRPB2 TRIM21 DHX9 RPS6 IQGAP1 G3BP1 EIF4E HNRNPU PSMC2 VCP PCBP1 TUBB RPS4X SARNP UPF1 NSUN2 PSMA4 ELAVL1 KHSRP PSMA6 PSMA2 KPNB1 TARDBP EIF2S1 CAPRIN1 G3BP2 UBAP2L HNRNPK PSMC3
1.85e-23	93	1052	3.32699	GO:0140535 Intracellular protein-containing complex	https://amigo.geneontology.org/amigo/term/GO:0140535	DDB1 PSMB1 PSMC4 PSMA4 PSMC5 RTRAF PSMD8 RTCB PSMC6 PSMA3 PSMC1 PSMA6 PSMA7 PSMD7 AIMP2 PSMA2 PSMD11 EIF4G2 PRKAR2A EIF4G1 PSMD14 CCT4 DARS1 TCP1 PSMB2 PSMA1 SYNCRIP CCT7 EPRS1 PSMB7 NCBP1 PSMB6 PSMA5 CCT6A CCT5 EIF4E CCT8 PSMD4 PSMB4 PSMC2 CCT3 PSMD6 PSMC3 CCT2 MARS1 MAT2A ACTBL2 FAM98B QARS1 PSMD1 PSMD2 RUVBL1 RUVBL2 PSMD13 GTF2F2 PSMD12 PSMB8 PSMB10 PSMB9 PSMB3 YBX1 XRCC5 DDX1 HSP90AB1 CDC37 C…
4.64e-23	34	130	9.84282	GO:0042470 Melanosome	https://amigo.geneontology.org/amigo/term/GO:0042470	APOE CAPG HSPA5 ATP1B3 RAB7A HSP90AA1 GANAB HSP90AB1 SLC1A5 YWHAE HSPA8 RAB35 CCT4 PRDX1 ANXA11 RAN CLTC PDIA6 ATP6V1B2 ATP1A1 YWHAZ TPP1 PPIB YWHAB PDIA3 SLC3A2 FASN PDCD6IP BSG ANXA2 P4HB NAP1L1 ANXA6 SND1
4.64e-23	34	130	9.84282	GO:0048770 Pigment granule	https://amigo.geneontology.org/amigo/term/GO:0048770	APOE CAPG HSPA5 ATP1B3 RAB7A HSP90AA1 GANAB HSP90AB1 SLC1A5 YWHAE HSPA8 RAB35 CCT4 PRDX1 ANXA11 RAN CLTC PDIA6 ATP6V1B2 ATP1A1 YWHAZ TPP1 PPIB YWHAB PDIA3 SLC3A2 FASN PDCD6IP BSG ANXA2 P4HB NAP1L1 ANXA6 SND1
4.64e-23	43	227	7.12897	GO:0101002 Ficolin-1-rich granule	https://amigo.geneontology.org/amigo/term/GO:0101002	PSMB1 CAPN1 PKM HSP90AA1 HSP90AB1 PYGL PSMD7 CTSH PSMA2 KPNB1 PSMD11 HSPA8 CAND1 PSMD14 CAT COPB1 ACLY LGALS3 PSMB7 ACTR2 SRP14 PFKL PSMA5 ILF2 GSN ALDOA CCT8 ITGB2 PSMC2 ARPC5 PSMD6 VCP PSMC3 EEF2 PSMD2 IMPDH2 AP2A2 PSMD13 HMGB1 PPIA XRCC6 PSMD12 DDX3X
1.73e-22	100	1234	3.04978	GO:0099503 Secretory vesicle	https://amigo.geneontology.org/amigo/term/GO:0099503	PICALM RAB10 CLTA SEPTIN2 CTSG CTSH IL4I1 ATP6V1A ANXA11 THBS1 COPS4 ATP6V1H RAB7A DNM1L AP1B1 MYH9 GARS1 DNM1 HSPA8 GNAI2 NCF2 TCP1 ATP6V1B2 ARPC2 ANXA5 BSG CALR AP2A1 ANXA4 ANXA6 PSMB1 CAPN1 ERP44 CD44 PKM ROCK1 KCNAB2 ACTN1 STK10 XRCC5 HSP90AA1 HSP90AB1 SNAP29 PYGL PYGB PSMD7 PSMA2 KPNB1 PSMD11 CAND1 PTPN6 PSMD14 QSOX1 PRDX6 CAT COPB1 ACTN4 CAP1 ACLY LGALS3 DOCK2 PSMB7 ACTR2 OLA1 SRP14 IQGAP1 …
2.31e-22	90	1030	3.28843	GO:0030141 Secretory granule	https://amigo.geneontology.org/amigo/term/GO:0030141	RAB10 CTSG CTSH IL4I1 ATP6V1A ANXA11 THBS1 RAB7A MYH9 GARS1 DNM1 GNAI2 NCF2 TCP1 ANXA5 BSG CALR ANXA4 ANXA6 PSMB1 CAPN1 ERP44 CD44 PKM ROCK1 KCNAB2 ACTN1 STK10 XRCC5 HSP90AA1 HSP90AB1 SNAP29 PYGL PYGB PSMD7 PSMA2 KPNB1 PSMD11 HSPA8 CAND1 PTPN6 PSMD14 QSOX1 PRDX6 CAT COPB1 ACTN4 CAP1 ACLY LGALS3 DOCK2 PSMB7 ACTR2 OLA1 SRP14 IQGAP1 PFKL PSMA5 ILF2 IQGAP2 GSN FERMT3 ALDOA CCT8 ITGB2 PSMC2 ARPC5 S100…
2.67e-22	30	100	11.2903	GO:0015935 Small ribosomal subunit	https://amigo.geneontology.org/amigo/term/GO:0015935	RPS20 RPS5 RPS16 RPS19 RPS13 RPS12 RPS25 RPS10 RPS6 RPS24 RPS2 RPS11 RPS8 RPS3A RPS3 RPS14 RPS9 RPS21 RPS7 RPS27 RPS17 RPS23 RPS26 RPS18 RPS28 EIF2A RPS4X RPSA DDX3X RACK1
1.42e-21	64	564	4.27056	GO:0015629 Actin cytoskeleton	https://amigo.geneontology.org/amigo/term/GO:0015629	CAPG ACTN1 CAPZB MYL6 MYH9 MYH14 ARPC3 ACTR3 CAPZA1 ACTN4 MYH10 LCP1 ARPC5L ACTR2 ACTR1A PARVG TPM1 MYO1F TPM3 GSN TAGLN2 ZYX ARPC5 PDLIM5 ARPC2 ILK ACTBL2 CFL1 DCTN2 FLII PDLIM7 CAPZA2 ARPC4 WAS HNRNPC EZR CORO1A CORO1C SEPTIN7 AHNAK RAC2 ANXA1 DHX9 SEPTIN11 ALDOA SEPTIN2 CORO1B SEPTIN9 DNM2 SNX9 CAP1 FLNB TNS3 IQGAP1 SH3GL1 FERMT3 HNRNPK PLEC EVL PDCD6IP VASP IQGAP2 WASF2 CAPN2
6.4e-21	18	28	24.1935	GO:0022624 Proteasome accessory complex	https://amigo.geneontology.org/amigo/term/GO:0022624	PSMC4 PSMC5 PSMD8 PSMC6 PSMC1 PSMD11 PSMD14 PSMD4 PSMC2 PSMD6 PSMC3 PSMD1 PSMD2 PSMD13 PSMD12 PSME1 PSME2 PSMD7
1.04e-19	127	1990	2.40179	GO:1902494 Catalytic complex	https://amigo.geneontology.org/amigo/term/GO:1902494	DDB1 PSMB1 PSMC4 PSMA4 PFKP ENO1 PSMC5 RTRAF GANAB PSMD8 SF3A1 SNRPD3 RTCB PSMC6 PSMA3 PSMC1 PSMA6 PSMA7 PSMD7 PPP2R1A AIMP2 PSMA2 ENO3 PSMD11 PRPF19 ATP5F1B PRKAR2A GNAI2 PSMD14 DARS1 FARSB HNRNPA2B1 SNRPD2 PSMB2 CAPNS1 PSMA1 HNRNPA1 EPRS1 PSMB7 EIF4A3 PFKL PSMB6 PSMA5 PRPS1 PFKM PSMD4 PSMB4 PSMC2 RBBP4 PSMD6 PSMC3 MARS1 SNRPD1 MAT2A ACTBL2 HNRNPA3 FAM98B QARS1 PSMD1 PSMD2 RUVBL1 RUVBL2 PSMD13 G…
1.84e-19	16	23	26.1804	GO:0005838 Proteasome regulatory particle	https://amigo.geneontology.org/amigo/term/GO:0005838	PSMC4 PSMC5 PSMD8 PSMC6 PSMC1 PSMD11 PSMD14 PSMD4 PSMC2 PSMD6 PSMC3 PSMD1 PSMD2 PSMD13 PSMD12 PSMD7
3.64e-19	27	97	10.4755	GO:0010494 Cytoplasmic stress granule	https://amigo.geneontology.org/amigo/term/GO:0010494	ROCK1 PABPC1 PABPC4 DDX6 SSB ATXN2L YBX1 IGF2BP2 DDX1 CTSG EIF3B EIF4G1 TRIM25 TRIM21 G3BP1 EIF4E VCP DDX3X ELAVL1 KHSRP KPNB1 TARDBP EIF2S1 CAPRIN1 G3BP2 UBAP2L HNRNPK
1.69e-18	23	68	12.7292	GO:0030120 Vesicle coat	https://amigo.geneontology.org/amigo/term/GO:0030120	SAR1A ARCN1 SEC23B COPE COPZ1 CLINT1 COPA CLTA COPB1 SEC31A SAR1B COPG2 AP1G1 SEC24C COPG1 AP2A2 COPB2 AP2A1 AP2B1 TBC1D5 PDCD6 CLTC AP1B1
7.54e-18	27	108	9.40858	GO:0071013 Catalytic step 2 spliceosome	https://amigo.geneontology.org/amigo/term/GO:0071013	SF3A1 SNRPD3 HNRNPA2B1 SNRPD2 HNRNPA1 EIF4A3 SNRPD1 HNRNPA3 MTREX PABPC1 HNRNPC HNRNPM DDX5 PRPF19 SNRPB2 SNRPA1 SYNCRIP SRSF1 RBMX HNRNPU U2AF1 HNRNPK HNRNPH1 HNRNPF SF3A3 SF3B3 ILF2
1.28e-17	149	2693	2.08225	GO:0005856 Cytoskeleton	https://amigo.geneontology.org/amigo/term/GO:0005856	VIM CAPG ROCK1 ACTN1 CAPZB DNM2 DNM1L MYL6 MYH9 MAPRE1 TUBB4A MYH14 DNM1 ARPC3 ACTR3 CAPZA1 ARHGEF2 SEPTIN7 TUBA4A ACTN4 MYH10 LCP1 ARPC5L ACTR2 ACTR1A SEPTIN11 PARVG TPM1 CLTC MYO1F TPM3 GSN MX1 TAGLN2 ZYX ARPC5 PDLIM5 ARPC2 ILK TUBA1C SEPTIN2 ACTBL2 KIF5B CFL1 DCTN2 TUBB6 FLII PLEC TUBAL3 NPM1 SEPTIN9 TUBB PDLIM7 CAPZA2 ARPC4 TUBB3 WAS SMC1A CRMP1 IGF2BP2 DNAJA1 RTRAF NUDC HNRNPC EZR DPYSL2 SNA…
5.81e-17	51	455	4.21835	GO:0031252 Cell leading edge	https://amigo.geneontology.org/amigo/term/GO:0031252	RNH1 ARHGEF2 ABI1 WASF2 CFL1 CD44 PABPC1 ACTN1 EZR SH3BP1 MYH9 CORO1A CORO1C ARPC3 ACTR3 PLEK PTK2B RAC2 CAPRIN1 TPM1 IQGAP1 IQGAP2 RPS3 ITGA5 S100A11 ARPC2 ARF4 CORO1B P4HB S100A6 DDX3X NME1 VIM CAPG ROCK1 CAPZB PACSIN2 VASP SNX9 MYH10 LCP1 TLN1 ATP6V1B2 GSN ARPC5 ILK ARHGAP45 EVL PDLIM7 TUBB3 CYFIP1
9.67e-17	13	17	28.7792	GO:0005852 Eukaryotic translation initiation factor 3 complex	https://amigo.geneontology.org/amigo/term/GO:0005852	EIF3I EIF3L EIF3D EIF3J EIF3E EIF3B EIF3A EIF3H EIF3M EIF3F EIF3K EIF3G DDX3X
3.33e-16	13	18	27.1803	GO:0033290 Eukaryotic 48s preinitiation complex	https://amigo.geneontology.org/amigo/term/GO:0033290	EIF2S1 EIF3I EIF3L EIF3D EIF3J EIF3E EIF3B EIF3A EIF3G EIF3H EIF3M EIF3F EIF3K
3.36e-16	17	38	16.8364	GO:0005839 Proteasome core complex	https://amigo.geneontology.org/amigo/term/GO:0005839	PSMB1 PSMA4 PSMA3 PSMA6 PSMA7 PSMA2 PSMB2 PSMA1 PSMB7 PSMB6 PSMA5 PSMB4 PSMB8 PSMB10 PSMB9 PSMB3
4.82e-16	25	105	8.96055	GO:0030117 Membrane coat	https://amigo.geneontology.org/amigo/term/GO:0030117	SAR1A ARCN1 SEC23B COPE COPZ1 CLINT1 COPA CLTA COPB1 SEC31A CLTC SAR1B COPG2 AP1G1 SEC24C COPG1 AP2A2 COPB2 AP2A1 AP2B1 PICALM TBC1D5 PDCD6 AP1B1 DNM1
4.82e-16	25	105	8.96055	GO:0048475 Coated membrane	https://amigo.geneontology.org/amigo/term/GO:0048475	SAR1A ARCN1 SEC23B COPE COPZ1 CLINT1 COPA CLTA COPB1 SEC31A CLTC SAR1B COPG2 AP1G1 SEC24C COPG1 AP2A2 COPB2 AP2A1 AP2B1 PICALM TBC1D5 PDCD6 AP1B1 DNM1
2.67e-15	13	20	24.4623	GO:0070993 Translation preinitiation complex	https://amigo.geneontology.org/amigo/term/GO:0070993	EIF2S1 EIF3H EIF3I EIF3L EIF3D EIF3J EIF3E EIF3B EIF3A EIF3G EIF3M EIF3F EIF3K
6.54e-14	12	19	23.769	GO:0016282 Eukaryotic 43s preinitiation complex	https://amigo.geneontology.org/amigo/term/GO:0016282	EIF3H EIF3I EIF3L EIF3D EIF3J EIF3E EIF3B EIF3A EIF3G EIF3M EIF3F EIF3K
7.2e-14	92	1450	2.38783	GO:0140513 Nuclear protein-containing complex	https://amigo.geneontology.org/amigo/term/GO:0140513	ANXA2 U2AF2 SNRPA XRCC5 SUPT16H MSH2 SF3A1 SNRPD3 SNRNP70 DHX15 PRPF19 CPSF6 NCL STAT1 HNRNPA2B1 SNRPD2 SNRPB2 TRIM28 SNRPA1 HNRNPA1 TRA2B COPS4 EIF4A3 LUC7L2 RBMX SSRP1 BUB3 U2AF1 RBBP4 TRA2A NUDT21 SNRPD1 HNRNPA3 RUVBL1 RUVBL2 SF3A3 GTF2F2 SF3B3 XRCC6 PPIH UPF1 MTREX HSPA5 YBX1 PABPC1 SART3 HNRNPC HSP90AB1 HNRNPM MYH9 DDX5 SKP1 CBX3 DEK SYNCRIP SRSF1 UBAP2L RPS3 HNRNPU ADAR HNRNPK SF1 HNRNPH1 H…
4.61e-13	62	795	2.935	GO:0048471 Perinuclear region of cytoplasm	https://amigo.geneontology.org/amigo/term/GO:0048471	EHD3 HSP90AA1 HSP90AB1 EHD4 EHD1 PLEC S100A4 S100A6 RTRAF DNM1L EZR APEX1 TPD52L2 MCM3 STAT1 PRDX6 PTK2B ACTN4 LCP1 SEC31A RAB15 MSN EIF4E EIF4A2 MX1 LMNA EIF4A1 CAPN2 HMGB2 VCP PPIB YWHAB LIMS1 CORO1B CALR SEPTIN9 ANXA4 RACK1 CLIC1 PDCD6 ARF5 UPF1 BTK DEF6 VPS35 PICALM RAB10 DNAJA1 SEC23B HSPA8 CBL CLINT1 PDCL3 EIF3G RPS6 USO1 SERBP1 AP1G1 RAB1B ANXA6 CYFIP1 KIF5B
6.54e-13	132	2572	1.93147	GO:0042995 Cell projection	https://amigo.geneontology.org/amigo/term/GO:0042995	RNH1 VIM KCNAB2 ACTN1 EZR COMT ARHGEF2 PTK2B ACTN4 ABI1 MYO1F MSN WASF2 ACTBL2 CFL1 CYFIP1 EHD3 CD44 ATP1B3 DNM2 RAB10 SNAP29 SH3BP1 MYH9 CORO1A TUBB4A IL4I1 PPP2R1A GARS1 RPL28 EHD1 CBL CORO1C ARPC3 RAB35 PRKAR2A ACTR3 PLEK COPA SEPTIN7 RAC2 RPS6 RAB15 TPM1 IQGAP1 IQGAP2 RPS3 PSMB4 ITGA5 CAPN2 S100A11 ATP1A1 ARPC2 ARF4 SEPTIN2 CORO1B SEPTIN9 P4HB S100A6 NME1 DEF6 CAPG PKM ROCK1 VPS35 PABPC1 CRMP…
2.16e-12	30	218	5.17903	GO:0030027 Lamellipodium	https://amigo.geneontology.org/amigo/term/GO:0030027	RNH1 ABI1 WASF2 CFL1 CD44 SH3BP1 CORO1A CORO1C ARPC3 ACTR3 PTK2B RAC2 IQGAP2 ARPC2 CORO1B P4HB CAPG ROCK1 PABPC1 CAPZB VASP MYH10 CAPRIN1 GSN ARPC5 ILK EVL DDX3X TUBB3 CYFIP1
5.02e-12	20	93	8.0934	GO:0032040 Small-subunit processome	https://amigo.geneontology.org/amigo/term/GO:0032040	RPS7 XRCC5 RPS5 RPS16 RPS19 RPS13 RPS12 RPS6 RPS24 RPS11 RPS8 RPS3A RPS14 RPS9 RPS27 RPS17 RPS23 RPS4X RPS28 PRKDC
8.1e-12	68	986	2.59547	GO:0016604 Nuclear body	https://amigo.geneontology.org/amigo/term/GO:0016604	USP7 U2AF2 SRRT SRSF5 SRSF9 SRSF3 SRSF7 SRSF4 SRSF6 SRSF1 SRSF2 SRSF10 SART3 DDX1 HNRNPM SF3A1 SNRPD3 DDX17 PACSIN2 MYH9 VRK1 APEX1 EIF3E DDX5 DHX15 PRPF19 CPSF6 SFPQ TRIM25 PSPC1 DDX39A SNRPB2 SNRPA1 LARS1 YARS1 TPP2 USP15 DHX9 PSMB7 COPS4 PARP1 NONO EIF4E HNRNPU LMNA API5 NUDT21 ATXN2L PCBP1 PPIH SATB1 SF3A3 DRG1 DDX42 DDX39B SARNP MTREX XPO1 SNRNP70 TARDBP EIF4A3 LUC7L2 U2AF1 SF1 EWSR1 CBX5 HN…
8.26e-12	15	47	12.0109	GO:0101031 Protein folding chaperone complex	https://amigo.geneontology.org/amigo/term/GO:0101031	CCT4 TCP1 CCT7 CCT6A CCT5 CCT8 CCT3 CCT2 HSP90AB1 CDC37 STIP1 PSMG1 HSPA8 RUVBL1 RUVBL2
2.33e-11	60	826	2.73373	GO:0098794 Postsynapse	https://amigo.geneontology.org/amigo/term/GO:0098794	RPLP0 RPS19 RPS13 RPS25 RPL7 RPS3 RPL30 RPL8 RPS14 RPS27 RPL14 RPL12 RPS18 PTK2B CLTA DNM2 ACTN4 MYH10 ARF4 AP2B1 ELAVL1 VPS35 CAPZB RPL6 FUS EIF3E EIF3A HSPA8 EIF4G1 VASP HNRNPH2 CAP1 DNAJB1 DOCK10 ABI1 HNRNPD SEPTIN11 EIF4A3 SNX27 SH3KBP1 EIF4E VPS26B ITGA5 CAPN2 PDLIM5 ATP1A1 ARPC2 PCBP1 KIF5B PPP1CA GRK2 CALR AP2A2 PURA AP2A1 PCBP2 RPL10A CYFIP1 PICALM NSF
2.45e-11	123	2449	1.89017	GO:0120025 Plasma membrane bounded cell projection	https://amigo.geneontology.org/amigo/term/GO:0120025	RNH1 VIM KCNAB2 EZR COMT ARHGEF2 PTK2B ABI1 MYO1F MSN WASF2 ACTBL2 CFL1 CYFIP1 EHD3 CD44 ATP1B3 ACTN1 DNM2 RAB10 SNAP29 SH3BP1 MYH9 CORO1A TUBB4A IL4I1 PPP2R1A GARS1 RPL28 EHD1 CBL CORO1C ARPC3 RAB35 PRKAR2A ACTR3 PLEK COPA SEPTIN7 RAC2 RPS6 RAB15 TPM1 IQGAP1 IQGAP2 RPS3 PSMB4 ITGA5 CAPN2 S100A11 ATP1A1 ARPC2 ARF4 SEPTIN2 CORO1B SEPTIN9 P4HB S100A6 NME1 DEF6 CAPG PKM ROCK1 VPS35 PABPC1 CRMP1 CAPZ…
4.69e-11	9	13	26.0545	GO:0008540 Proteasome regulatory particle base subcomplex	https://amigo.geneontology.org/amigo/term/GO:0008540	PSMC4 PSMC5 PSMC6 PSMC1 PSMD4 PSMC2 PSMC3 PSMD1 PSMD2
4.69e-11	9	13	26.0545	GO:0017101 Aminoacyl-trna synthetase multienzyme complex	https://amigo.geneontology.org/amigo/term/GO:0017101	AIMP2 DARS1 EPRS1 MARS1 QARS1 RARS1 LARS1 AIMP1 IARS1
4.72e-11	44	500	3.31182	GO:0016607 Nuclear speck	https://amigo.geneontology.org/amigo/term/GO:0016607	U2AF2 SRSF5 SRSF9 SRSF3 SRSF7 SRSF4 SRSF6 SRSF1 SRSF2 SRSF10 SF3A1 DDX17 PACSIN2 APEX1 DDX5 DHX15 PRPF19 CPSF6 DDX39A SNRPB2 SNRPA1 COPS4 EIF4E HNRNPU LMNA API5 ATXN2L PCBP1 PPIH SF3A3 DDX42 DDX39B SARNP MTREX SART3 SNRNP70 SFPQ TARDBP PSPC1 EIF4A3 LUC7L2 NONO U2AF1 TCERG1
8.26e-11	19	96	7.44846	GO:0042641 Actomyosin	https://amigo.geneontology.org/amigo/term/GO:0042641	ACTN1 ZYX PDLIM5 ILK PDLIM7 MYH9 MYH14 SEPTIN7 MYH10 SEPTIN11 TPM1 TPM3 CORO1B SEPTIN9 ACTN4 FLNB EVL LCP1 PDCD6IP
1e-10	7	7	37.6343	GO:0071541 Eukaryotic translation initiation factor 3 complex eif3m	https://amigo.geneontology.org/amigo/term/GO:0071541	EIF3I EIF3A EIF3F EIF3D EIF3B EIF3H EIF3M
1.11e-10	8	10	30.1074	GO:0019773 Proteasome core complex alpha-subunit complex	https://amigo.geneontology.org/amigo/term/GO:0019773	PSMA4 PSMA3 PSMA6 PSMA7 PSMA2 PSMA1 PSMA5
1.57e-10	26	195	5.01791	GO:0001726 Ruffle	https://amigo.geneontology.org/amigo/term/GO:0001726	ARHGEF2 ACTN1 EZR MYH9 PLEK TPM1 IQGAP1 RPS3 ITGA5 S100A11 ARF4 S100A6 NME1 CAPG ROCK1 PACSIN2 CORO1C SNX9 LCP1 TLN1 ATP6V1B2 WASF2 CFL1 ARHGAP45 PDLIM7 CYFIP1
1.88e-10	18	89	7.61143	GO:0001725 Stress fiber	https://amigo.geneontology.org/amigo/term/GO:0001725	ACTN1 ZYX PDLIM5 ILK PDLIM7 MYH9 SEPTIN7 MYH10 SEPTIN11 TPM1 TPM3 CORO1B SEPTIN9 MYH14 ACTN4 FLNB EVL LCP1
1.88e-10	18	89	7.61143	GO:0097517 Contractile actin filament bundle	https://amigo.geneontology.org/amigo/term/GO:0097517	ACTN1 ZYX PDLIM5 ILK PDLIM7 MYH9 SEPTIN7 MYH10 SEPTIN11 TPM1 TPM3 CORO1B SEPTIN9 MYH14 ACTN4 FLNB EVL LCP1
3.78e-10	8	11	27.3704	GO:0005832 Chaperonin-containing t-complex	https://amigo.geneontology.org/amigo/term/GO:0005832	CCT4 TCP1 CCT7 CCT6A CCT5 CCT8 CCT3 CCT2
6.09e-10	31	291	4.00915	GO:0030662 Coated vesicle membrane	https://amigo.geneontology.org/amigo/term/GO:0030662	SAR1A ARCN1 SEC23B COPE COPZ1 CLINT1 COPA CLTA COPB1 SEC31A USO1 SAR1B COPG2 AP1G1 SEC24C COPG1 AP2A2 COPB2 AP2A1 AP2B1 TBC1D5 PDCD6 ATP6V1H AP1B1 SEC23IP ATP6V1A CLTC ATP6V1B2 HSPA8 RAB35 APOE
1.17e-09	18	99	6.8426	GO:0032432 Actin filament bundle	https://amigo.geneontology.org/amigo/term/GO:0032432	ACTN1 LCP1 ZYX PDLIM5 ILK PDLIM7 MYH9 SEPTIN7 MYH10 SEPTIN11 TPM1 TPM3 CORO1B SEPTIN9 MYH14 ACTN4 FLNB EVL
1.35e-09	33	337	3.68526	GO:0005938 Cell cortex	https://amigo.geneontology.org/amigo/term/GO:0005938	ACTN1 CAPZA1 SEPTIN7 CLTA ACTN4 ACTR2 SEPTIN11 IQGAP1 IQGAP2 SEPTIN2 SEPTIN9 CAPZA2 ENO1 SH3BP1 MYH9 MAPRE1 CORO1A PFN1 NCL MYH10 ACTR1A GSN CAPZB EZR CORO1C PTK2B SNX9 CAP1 FLNB CFL1 FMNL1 RAB10 CAPN2
1.84e-09	20	128	5.88036	GO:0030684 Preribosome	https://amigo.geneontology.org/amigo/term/GO:0030684	RPS7 XRCC5 RPS5 RPS16 RPS19 RPS13 RPS12 RPS6 RPS24 RPS11 RPS8 RPS3A RPS14 RPS9 RPS27 RPS17 RPS23 RPS4X RPS28 PRKDC
2.64e-09	8	13	23.1596	GO:0030126 Copi vesicle coat	https://amigo.geneontology.org/amigo/term/GO:0030126	ARCN1 COPE COPZ1 COPA COPB1 COPG2 COPG1 COPB2
4.23e-09	83	1532	2.03893	GO:0015630 Microtubule cytoskeleton	https://amigo.geneontology.org/amigo/term/GO:0015630	DNM2 DNM1L MAPRE1 TUBB4A DNM1 SEPTIN7 TUBA4A ACTR1A SEPTIN11 CLTC MX1 TUBA1C SEPTIN2 KIF5B DCTN2 TUBB6 TUBAL3 NPM1 SEPTIN9 TUBB TUBB3 CAPG SMC1A CRMP1 DNAJA1 RTRAF NUDC DPYSL2 SNAP29 PACSIN2 APEX1 MCM3 PRKAR2A GNAI2 CCT4 ARHGEF2 TCP1 ANXA11 CBX3 PSMA1 RAN ARL8B CCT7 DHX9 OLA1 IQGAP1 IQGAP2 CCT6A RPS3 CCT5 HNRNPU CCT8 CCAR2 PSMB4 CCT3 CCT2 NUDT21 RPS7 FLII RCC2 RUVBL2 GTF2F2 RABL6 DDX3X NSUN2 ROCK…
5.1e-09	14	61	8.63738	GO:0030660 Golgi-associated vesicle membrane	https://amigo.geneontology.org/amigo/term/GO:0030660	ARCN1 COPE COPZ1 COPA COPB1 COPG2 AP1G1 COPG1 COPB2 CLTA CLTC AP2A2 AP1B1 AP2A1
6.96e-09	70	1208	2.1808	GO:0099512 Supramolecular fiber	https://amigo.geneontology.org/amigo/term/GO:0099512	VIM CTPS2 ACTN1 DNM2 DNM1L MYH9 MAPRE1 TUBB4A MYH14 DNM1 AHNAK TUBA4A ACTN4 MYH10 LCP1 TPM1 TPM3 MX1 PDLIM5 TUBA1C ACTBL2 KIF5B CTPS1 TUBB6 PLEC TUBAL3 TUBB PDLIM7 TUBB3 WAS EZR DPYSL2 CORO1A CCT4 ARHGEF2 TCP1 RAC2 ANXA1 CCT7 IQGAP1 CLTC IQGAP2 CCT6A CCT5 HNRNPU CCT8 CCT3 CCT2 CORO1B SEPTIN9 ENO1 CAPZB ARHGAP4 NUDC HSPB1 EIF3A HSPA8 CORO1C ARPC3 LMNB1 DEK FLNB ALDOA LMNA ILK RPL15 DCTN2 RCC2 KCNA…
9.1e-09	70	1216	2.16645	GO:0099081 Supramolecular polymer	https://amigo.geneontology.org/amigo/term/GO:0099081	VIM CTPS2 ACTN1 DNM2 DNM1L MYH9 MAPRE1 TUBB4A MYH14 DNM1 AHNAK TUBA4A ACTN4 MYH10 LCP1 TPM1 TPM3 MX1 PDLIM5 TUBA1C ACTBL2 KIF5B CTPS1 TUBB6 PLEC TUBAL3 TUBB PDLIM7 TUBB3 WAS EZR DPYSL2 CORO1A CCT4 ARHGEF2 TCP1 RAC2 ANXA1 CCT7 IQGAP1 CLTC IQGAP2 CCT6A CCT5 HNRNPU CCT8 CCT3 CCT2 CORO1B SEPTIN9 ENO1 CAPZB ARHGAP4 NUDC HSPB1 EIF3A HSPA8 CORO1C ARPC3 LMNB1 DEK FLNB ALDOA LMNA ILK RPL15 DCTN2 RCC2 KCNA…
1.7e-08	35	413	3.18935	GO:0030135 Coated vesicle	https://amigo.geneontology.org/amigo/term/GO:0030135	PICALM SAR1A ARCN1 SEC23B COPE SEC23IP COPZ1 CLINT1 COPA CLTA COPB1 SEC31A USO1 CLTC SAR1B COPG2 AP1G1 SEC24C COPG1 AP2A2 COPB2 AP2A1 AP2B1 DNM2 RAB35 SNX3 SNX9 TBC1D5 PDCD6 ATP6V1H AP1B1 ATP6V1A ATP6V1B2 HSPA8 APOE
2.29e-08	23	195	4.43892	GO:0000781 Chromosome telomeric region	https://amigo.geneontology.org/amigo/term/GO:0000781	MCM2 MCM6 XRCC5 CBX5 MSH2 MCM5 MCM4 MCM3 CBX3 SSB PARP1 MCM7 DDB1 FEN1 XRCC6 PRKDC APEX1 PURA UPF1 RBBP4 PPP1CA XRCC1 HNRNPA2B1
2.4e-08	7	11	23.9491	GO:0005885 Arp2/3 protein complex	https://amigo.geneontology.org/amigo/term/GO:0005885	ARPC3 ACTR3 ARPC5L ACTR2 ARPC5 ARPC2 ARPC4
2.4e-08	7	11	23.9491	GO:0042555 Mcm complex	https://amigo.geneontology.org/amigo/term/GO:0042555	MCM2 MCM6 MCM5 MCM4 MCM3 MCM7 MCMBP
3.64e-08	35	426	3.09202	GO:0098984 Neuron to neuron synapse	https://amigo.geneontology.org/amigo/term/GO:0098984	RPLP0 RPS19 RPS13 RPS25 RPL7 RPS3 RPL30 RPL8 RPS14 RPS27 RPL14 RPL12 RPS18 VPS35 CAPZB DNM2 RPL6 EIF3E EIF3A HSPA8 GNAI2 PTK2B HNRNPH2 DNAJB1 ABI1 HNRNPD SEPTIN11 SH3KBP1 PDLIM5 ATP1A1 YWHAZ PCBP1 PCBP2 RPL10A NSF
5.59e-08	32	372	3.23736	GO:0014069 Postsynaptic density	https://amigo.geneontology.org/amigo/term/GO:0014069	RPLP0 RPS19 RPS13 RPS25 RPL7 RPS3 RPL30 RPL8 RPS14 RPS27 RPL14 RPL12 RPS18 VPS35 CAPZB DNM2 RPL6 EIF3E EIF3A HSPA8 PTK2B HNRNPH2 DNAJB1 ABI1 HNRNPD SH3KBP1 PDLIM5 ATP1A1 PCBP1 PCBP2 RPL10A NSF
7.02e-08	8	18	16.7264	GO:0030663 Copi-coated vesicle membrane	https://amigo.geneontology.org/amigo/term/GO:0030663	ARCN1 COPE COPZ1 COPA COPB1 COPG2 COPG1 COPB2
1.03e-07	15	89	6.34286	GO:0097525 Spliceosomal snrnp complex	https://amigo.geneontology.org/amigo/term/GO:0097525	SNRPA SF3A1 SNRPD3 SNRNP70 SNRPD2 SNRPB2 SNRPA1 LUC7L2 SNRPD1 SF3B3 SART3 PPIH SF3A3 DDX39B FMC1-LUC7L2
1.09e-07	9	26	13.0273	GO:0019774 Proteasome core complex beta-subunit complex	https://amigo.geneontology.org/amigo/term/GO:0019774	PSMB2 PSMB7 PSMB6 PSMB4 PSMB8 PSMB10 PSMB9 PSMB3 PSMB1
1.15e-07	8	19	15.846	GO:0005685 U1 snrnp	https://amigo.geneontology.org/amigo/term/GO:0005685	SNRPA SNRPD3 SNRNP70 SNRPD2 SNRPB2 LUC7L2 SNRPD1 FMC1-LUC7L2
1.45e-07	32	388	3.10386	GO:0032279 Asymmetric synapse	https://amigo.geneontology.org/amigo/term/GO:0032279	RPLP0 RPS19 RPS13 RPS25 RPL7 RPS3 RPL30 RPL8 RPS14 RPS27 RPL14 RPL12 RPS18 VPS35 CAPZB DNM2 RPL6 EIF3E EIF3A HSPA8 PTK2B HNRNPH2 DNAJB1 ABI1 HNRNPD SH3KBP1 PDLIM5 ATP1A1 PCBP1 PCBP2 RPL10A NSF
1.6e-07	42	608	2.59974	GO:0098978 Glutamatergic synapse	https://amigo.geneontology.org/amigo/term/GO:0098978	SH3GL1 ACTBL2 ACTN1 APOE SNX27 YWHAZ AP2B1 ELAVL1 VPS35 RAB7A FUS PACSIN2 CORO1A NAPA PPP2R1A DNM1 PFN1 HSPA8 EHD1 RPL22 PTK2B VASP CAP1 DNAJB1 DOCK10 ARPC5L HNRNPD SEPTIN11 EIF4A3 SH3KBP1 EIF4E VPS26B ITGA5 ARPC2 VCP ARF4 PPP1CA CORO1B CALR PURA AP2A1 PPP2R2A
1.63e-07	33	411	3.02173	GO:0099572 Postsynaptic specialization	https://amigo.geneontology.org/amigo/term/GO:0099572	RPLP0 RPS19 RPS13 RPS25 RPL7 RPS3 RPL30 RPL8 RPS14 RPS27 RPL14 RPL12 RPS18 VPS35 CAPZB DNM2 RPL6 EIF3E EIF3A HSPA8 PTK2B HNRNPH2 DNAJB1 ABI1 HNRNPD SEPTIN11 SH3KBP1 PDLIM5 ATP1A1 PCBP1 PCBP2 RPL10A NSF
2.14e-07	6	9	25.0895	GO:0042382 Paraspeckles	https://amigo.geneontology.org/amigo/term/GO:0042382	HNRNPM CPSF6 SFPQ PSPC1 NONO NUDT21
3.68e-07	15	98	5.76035	GO:0030532 Small nuclear ribonucleoprotein complex	https://amigo.geneontology.org/amigo/term/GO:0030532	SNRPA SF3A1 SNRPD3 SNRNP70 SNRPD2 SNRPB2 SNRPA1 LUC7L2 SNRPD1 SF3B3 SART3 PPIH SF3A3 DDX39B FMC1-LUC7L2
7.62e-07	34	461	2.77563	GO:0030139 Endocytic vesicle	https://amigo.geneontology.org/amigo/term/GO:0030139	EHD3 RAB7A EHD4 EHD1 CLTC HCLS1 AP2A2 AP2A1 AP2B1 CORO1A RAB35 SNX3 ANXA11 TBC1D5 WAS VIM DNM2 RAB10 FLNB SH3KBP1 GSN VPS26B ZYX KIF5B FMNL1 DNM1 PICALM CLTA HSP90AA1 NCF2 RAC2 APOE PDIA3 CALR
7.79e-07	76	1530	1.86942	GO:0012506 Vesicle membrane	https://amigo.geneontology.org/amigo/term/GO:0012506	EHD3 SAR1A ARCN1 SEC23B EHD4 COPE EHD1 COPZ1 RAB35 SNX3 CLINT1 COPA ANXA11 CLTA COPB1 ANXA1 SEC31A USO1 RAB15 SAR1B COPG2 ANXA5 AP1G1 SEC24C COPG1 ANXA2 AP2A2 COPB2 AP2A1 ANXA4 ANXA6 AP2B1 VPS35 RAB7A RAB10 PACSIN2 CORO1C VPS26A SNX9 UBA1 TBC1D5 ARL8B PDCD6 WAS ATP6V1H DNM2 DNM1L AP1B1 CORO1A PLIN3 SEC23IP VPS29 ATP6V1A CLTC SH3GL1 SNX27 SH3KBP1 ATP6V1B2 ARPC2 BSG RCC2 CD44 KCNAB2 STK10 SNAP29 HS…
1.06e-06	7	17	15.4965	GO:0034518 Rna cap binding complex	https://amigo.geneontology.org/amigo/term/GO:0034518	EIF4G2 EIF4G1 NCBP1 EIF4E EIF4A2 EIF4A1 EIF4B
1.07e-06	6	11	20.5278	GO:0071162 Cmg complex	https://amigo.geneontology.org/amigo/term/GO:0071162	MCM2 MCM6 MCM5 MCM4 MCM3 MCM7
1.29e-06	8	25	12.043	GO:0005686 U2 snrnp	https://amigo.geneontology.org/amigo/term/GO:0005686	SF3A1 SNRPD3 SNRPD2 SNRPA1 SNRPD1 SF3B3 SNRPB2 SF3A3
1.47e-06	17	140	4.56988	GO:0090734 Site of dna damage	https://amigo.geneontology.org/amigo/term/GO:0090734	DDB1 WAS XRCC1 SAMHD1 PRPF19 ACTR2 PARP1 LMNA VCP XRCC5 CBX5 CBX3 ARPC3 ACTR3 ARPC5 ARPC2 ARPC4
1.6e-06	16	125	4.81719	GO:0030863 Cortical cytoskeleton	https://amigo.geneontology.org/amigo/term/GO:0030863	ACTN1 CAPZA1 ACTN4 CAPZA2 MYH9 MAPRE1 CORO1A GSN CAPZB SNX9 CAP1 ACTR2 IQGAP1 CFL1 EZR CAPN2
1.75e-06	8	26	11.5798	GO:0030137 Copi-coated vesicle	https://amigo.geneontology.org/amigo/term/GO:0030137	ARCN1 COPE COPZ1 COPA COPB1 COPG2 COPG1 COPB2
1.75e-06	8	26	11.5798	GO:0030904 Retromer complex	https://amigo.geneontology.org/amigo/term/GO:0030904	VPS35 VPS29 SNX3 RAB7A VPS26A TBC1D5 SNX27 VPS26B
1.88e-06	74	1511	1.84311	GO:0030659 Cytoplasmic vesicle membrane	https://amigo.geneontology.org/amigo/term/GO:0030659	EHD3 SAR1A ARCN1 SEC23B EHD4 COPE EHD1 COPZ1 RAB35 SNX3 CLINT1 COPA CLTA COPB1 SEC31A USO1 RAB15 SAR1B COPG2 AP1G1 SEC24C COPG1 AP2A2 COPB2 AP2A1 AP2B1 VPS35 RAB7A RAB10 PACSIN2 CORO1C VPS26A SNX9 UBA1 TBC1D5 ARL8B ANXA2 ANXA6 PDCD6 ATP6V1H DNM2 DNM1L AP1B1 CORO1A PLIN3 SEC23IP VPS29 ATP6V1A ANXA1 CLTC SH3GL1 SNX27 SH3KBP1 ATP6V1B2 ARPC2 ANXA5 BSG RCC2 ANXA4 CD44 KCNAB2 STK10 SNAP29 HSPA8 NCL RAC…
1.9e-06	53	944	2.11294	GO:0099513 Polymeric cytoskeletal fiber	https://amigo.geneontology.org/amigo/term/GO:0099513	VIM DNM2 DNM1L MAPRE1 TUBB4A DNM1 TUBA4A LCP1 TPM1 TPM3 MX1 PDLIM5 TUBA1C ACTBL2 KIF5B TUBB6 PLEC TUBAL3 TUBB PDLIM7 TUBB3 WAS ACTN1 EZR DPYSL2 CORO1A CCT4 ARHGEF2 TCP1 RAC2 ANXA1 CCT7 IQGAP1 CLTC IQGAP2 CCT6A CCT5 HNRNPU CCT8 CCT3 CCT2 CORO1B SEPTIN9 ARHGAP4 NUDC EIF3A HSPA8 ARPC3 LMNB1 LMNA DCTN2 RCC2 KCNAB2
2.12e-06	21	214	3.69309	GO:0030496 Midbody	https://amigo.geneontology.org/amigo/term/GO:0030496	CAPG HSPA5 CRMP1 NUDC SH3GLB1 GNAI2 ANXA11 PKN1 RAN MYH10 ARL8B IQGAP1 HNRNPU PDCD6IP RCC2 ANXA2 RACK1 DNM2 TTLL12 SEPTIN7 SEPTIN2
2.23e-06	52	924	2.11795	GO:0000323 Lytic vacuole	https://amigo.geneontology.org/amigo/term/GO:0000323	ATP6V1H VPS35 NSF ATP6V1A AHNAK ATP6V1B2 RAB7A ARL8B SAR1A CTSG CTSH HSPA8 ANXA11 VPS26A UBA1 CLTC SAR1B TPP1 ANXA2 ANXA6 CAPN1 IL4I1 PRDX6 CAPN2 SLC3A2 KIF5B CALR LARS1 AP1B1 EEF1A2 AP1G1 AP2B1 HSP90AA1 SNAP29 PYGB USP4 NCF2 CLTA CAP1 ACLY ACTR2 CCT8 VCP CCT2 PA2G4 PSMD1 ARHGAP45 AP2A2 AGRN TUBB AP2A1 CPNE1
2.23e-06	52	924	2.11795	GO:0005764 Lysosome	https://amigo.geneontology.org/amigo/term/GO:0005764	ATP6V1H VPS35 NSF ATP6V1A AHNAK ATP6V1B2 RAB7A ARL8B SAR1A CTSG CTSH HSPA8 ANXA11 VPS26A UBA1 CLTC SAR1B TPP1 ANXA2 ANXA6 CAPN1 IL4I1 PRDX6 CAPN2 SLC3A2 KIF5B CALR LARS1 AP1B1 EEF1A2 AP1G1 AP2B1 HSP90AA1 SNAP29 PYGB USP4 NCF2 CLTA CAP1 ACLY ACTR2 CCT8 VCP CCT2 PA2G4 PSMD1 ARHGAP45 AP2A2 AGRN TUBB AP2A1 CPNE1
2.23e-06	15	113	4.9957	GO:0120114 Sm-like protein family complex	https://amigo.geneontology.org/amigo/term/GO:0120114	SNRPA SF3A1 SNRPD3 SNRNP70 SNRPD2 SNRPB2 SNRPA1 LUC7L2 SNRPD1 SF3B3 SART3 PPIH SF3A3 DDX39B FMC1-LUC7L2
2.39e-06	32	442	2.72466	GO:0098687 Chromosomal region	https://amigo.geneontology.org/amigo/term/GO:0098687	MCM2 MCM6 XRCC5 CBX5 MSH2 MCM5 MCM4 MCM3 CBX3 SSB PARP1 MCM7 DDB1 FEN1 XRCC6 PRKDC BUB3 APEX1 PURA UPF1 SMC1A XPO1 PPP2R1A HNRNPU RBBP4 PPP1CA DCTN2 RCC2 XRCC1 SEPTIN7 SEPTIN2 HNRNPA2B1
2.53e-06	56	1033	2.04019	GO:0005773 Vacuole	https://amigo.geneontology.org/amigo/term/GO:0005773	ATP6V1H VPS35 NSF ATP6V1A AHNAK ATP6V1B2 RAB7A ARL8B SAR1A SH3GLB1 CTSG CTSH HSPA8 ANXA11 VPS26A UBA1 TBC1D5 CLTC SAR1B TPP1 ANXA2 ANXA6 CAPN1 SNAP29 IL4I1 PRDX6 TRIM21 CAPN2 YWHAB SLC3A2 KIF5B CALR LARS1 AP1B1 EEF1A2 AP1G1 AP2B1 HSP90AA1 PYGB USP4 NCF2 CLTA CAP1 ACLY ACTR2 CCT8 VCP CCT2 PA2G4 PSMD1 ARHGAP45 AP2A2 AGRN TUBB AP2A1 CPNE1
3.08e-06	14	101	5.21664	GO:0005798 Golgi-associated vesicle	https://amigo.geneontology.org/amigo/term/GO:0005798	ARCN1 COPE COPZ1 COPA COPB1 COPG2 AP1G1 COPG1 COPB2 CLTA CLTC AP2A2 AP1B1 AP2A1
3.23e-06	13	87	5.62352	GO:0005905 Clathrin-coated pit	https://amigo.geneontology.org/amigo/term/GO:0005905	PICALM AP2A2 AP2A1 AP2B1 DNM1 RAB35 SNX9 TBC1D5 DNM2 DNM1L CLTA CLTC AP1G1
3.23e-06	4	4	37.6343	GO:0030906 Retromer cargo-selective complex	https://amigo.geneontology.org/amigo/term/GO:0030906	VPS35 VPS29 VPS26A VPS26B
3.24e-06	6	13	17.3697	GO:0016281 Eukaryotic translation initiation factor 4f complex	https://amigo.geneontology.org/amigo/term/GO:0016281	EIF4G2 EIF4G1 EIF4E EIF4A2 EIF4A1 EIF4B
3.24e-06	6	13	17.3697	GO:0031261 Dna replication preinitiation complex	https://amigo.geneontology.org/amigo/term/GO:0031261	MCM2 MCM6 MCM5 MCM4 MCM3 MCM7
3.25e-06	15	117	4.82491	GO:0005684 U2-type spliceosomal complex	https://amigo.geneontology.org/amigo/term/GO:0005684	U2AF2 SF3A1 SNRPD3 SNRNP70 PRPF19 LUC7L2 SNRPD1 DHX15 SNRPD2 SNRPB2 SNRPA1 EIF4A3 SF3A3 SF3B3 DDX42
3.26e-06	16	133	4.52744	GO:0016363 Nuclear matrix	https://amigo.geneontology.org/amigo/term/GO:0016363	SMC1A HNRNPM SFPQ NONO HNRNPU LMNA VIM PSMA6 LMNB1 PSPC1 CFL1 RUVBL1 SATB1 RUVBL2 HNRNPA2B1 ANXA2
4.07e-06	9	39	8.68484	GO:0030125 Clathrin vesicle coat	https://amigo.geneontology.org/amigo/term/GO:0030125	CLINT1 CLTA AP1G1 AP2A2 AP2A1 AP2B1 TBC1D5 CLTC AP1B1
4.19e-06	5	8	23.5214	GO:0002199 Zona pellucida receptor complex	https://amigo.geneontology.org/amigo/term/GO:0002199	CCT4 TCP1 CCT8 CCT3 CCT2
4.19e-06	35	524	2.51374	GO:0005874 Microtubule	https://amigo.geneontology.org/amigo/term/GO:0005874	DNM2 DNM1L MAPRE1 TUBB4A DNM1 TUBA4A MX1 TUBA1C KIF5B TUBB6 TUBAL3 TUBB TUBB3 DPYSL2 CCT4 ARHGEF2 TCP1 CCT7 IQGAP1 CLTC IQGAP2 CCT6A CCT5 HNRNPU CCT8 CCT3 CCT2 SEPTIN9 ARHGAP4 NUDC EIF3A HSPA8 DCTN2 RCC2 KCNAB2
4.19e-06	5	8	23.5214	GO:0008541 Proteasome regulatory particle lid subcomplex	https://amigo.geneontology.org/amigo/term/GO:0008541	PSMD8 PSMD11 PSMD14 PSMD13 PSMD12
4.63e-06	7	21	12.5448	GO:0030132 Clathrin coat of coated pit	https://amigo.geneontology.org/amigo/term/GO:0030132	AP2A2 AP2A1 AP2B1 PICALM TBC1D5 CLTA CLTC
5.72e-06	14	107	4.92411	GO:0032587 Ruffle membrane	https://amigo.geneontology.org/amigo/term/GO:0032587	ARHGEF2 PLEK TPM1 RPS3 ITGA5 ARF4 NME1 EZR PACSIN2 CORO1C LCP1 TLN1 CFL1 ARHGAP45
6.37e-06	14	108	4.87852	GO:0035578 Azurophil granule lumen	https://amigo.geneontology.org/amigo/term/GO:0035578	CTSG PYGB PRDX6 CAP1 ACLY ACTR2 CCT8 VCP CCT2 PA2G4 PSMD1 ARHGAP45 ANXA2 TUBB
9.68e-06	10	55	6.8426	GO:0030118 Clathrin coat	https://amigo.geneontology.org/amigo/term/GO:0030118	CLINT1 CLTA CLTC AP1G1 AP2A2 AP2A1 AP2B1 PICALM TBC1D5 AP1B1
1.29e-05	15	131	4.30927	GO:0005884 Actin filament	https://amigo.geneontology.org/amigo/term/GO:0005884	LCP1 TPM1 TPM3 PDLIM5 ACTBL2 PDLIM7 WAS ACTN1 EZR CORO1A RAC2 ANXA1 CORO1B ARPC3 IQGAP1
1.38e-05	9	45	7.52686	GO:0002102 Podosome	https://amigo.geneontology.org/amigo/term/GO:0002102	LCP1 GSN DNM2 TNS3 SH3GL1 FERMT3 HNRNPK FLII PLEC
1.41e-05	4	5	30.1074	GO:0005850 Eukaryotic translation initiation factor 2 complex	https://amigo.geneontology.org/amigo/term/GO:0005850	EIF2S2 EIF2S3 EIF2S1 EIF2A
1.62e-05	14	117	4.50325	GO:0005903 Brush border	https://amigo.geneontology.org/amigo/term/GO:0005903	MYL6 ACTN1 CAPZB HSP90AA1 DNM1L EZR MYH9 MYH14 ACTR3 FLNB FLII PLEC CAPZA2 CLIC1
1.74e-05	35	560	2.35214	GO:0030133 Transport vesicle	https://amigo.geneontology.org/amigo/term/GO:0030133	PICALM SAR1A SEC23B CLTA SEC31A USO1 SAR1B AP1G1 SEPTIN2 SEC24C RAB10 COPS4 PDCD6 ATP6V1H RAB7A DNM1L AP1B1 SEC23IP HSPA8 ATP6V1A CLTC ATP6V1B2 ARPC2 AP2A2 AP2A1 ARCN1 PLIN3 COPE COPZ1 COPA COPB1 COPG2 RAB1B COPG1 COPB2
1.89e-05	6	17	13.2827	GO:0030127 Copii vesicle coat	https://amigo.geneontology.org/amigo/term/GO:0030127	SAR1A SEC23B SEC31A SAR1B SEC24C PDCD6
2.46e-05	10	61	6.16956	GO:0005791 Rough endoplasmic reticulum	https://amigo.geneontology.org/amigo/term/GO:0005791	UBA1 RPL4 RPL18 PKM RPL6 PLOD3 RPS21 RPS23 RPS26 RPS28
2.55e-05	17	175	3.6559	GO:0005766 Primary lysosome	https://amigo.geneontology.org/amigo/term/GO:0005766	ANXA11 SNAP29 CTSG PYGB PRDX6 CAP1 ACLY ACTR2 CCT8 VCP CCT2 PA2G4 PSMD1 ARHGAP45 ANXA2 TUBB CPNE1
2.55e-05	17	175	3.6559	GO:0030426 Growth cone	https://amigo.geneontology.org/amigo/term/GO:0030426	COPA CRMP1 HSP90AA1 ARHGAP4 HSP90AB1 MYH14 CBL ARPC3 PTK2B ABI1 COPG2 CFL1 DCTN2 TUBB3 CYFIP1 DNM2 IQGAP1
2.55e-05	17	175	3.6559	GO:0042582 Azurophil granule	https://amigo.geneontology.org/amigo/term/GO:0042582	ANXA11 SNAP29 CTSG PYGB PRDX6 CAP1 ACLY ACTR2 CCT8 VCP CCT2 PA2G4 PSMD1 ARHGAP45 ANXA2 TUBB CPNE1
2.85e-05	12	91	4.96277	GO:0030864 Cortical actin cytoskeleton	https://amigo.geneontology.org/amigo/term/GO:0030864	ACTN1 ACTN4 MYH9 CORO1A GSN SNX9 CAP1 ACTR2 IQGAP1 CFL1 CAPZA2 CAPN2
3.14e-05	8	38	7.92301	GO:0070971 Endoplasmic reticulum exit site	https://amigo.geneontology.org/amigo/term/GO:0070971	SAR1A SEC23B TFG SEC31A SAR1B SEC24C PDCD6 PDCD6IP
3.21e-05	13	108	4.53006	GO:0035861 Site of double-strand break	https://amigo.geneontology.org/amigo/term/GO:0035861	DDB1 WAS SAMHD1 PRPF19 ACTR2 PARP1 LMNA VCP ARPC3 ACTR3 ARPC5 ARPC2 ARPC4
3.62e-05	17	180	3.55435	GO:0030427 Site of polarized growth	https://amigo.geneontology.org/amigo/term/GO:0030427	COPA CRMP1 HSP90AA1 ARHGAP4 HSP90AB1 MYH14 CBL ARPC3 PTK2B ABI1 COPG2 CFL1 DCTN2 TUBB3 CYFIP1 DNM2 IQGAP1
3.74e-05	4	6	25.0895	GO:0005726 Perichromatin fibrils	https://amigo.geneontology.org/amigo/term/GO:0005726	CPSF6 DHX9 TARDBP SRSF2
3.74e-05	16	162	3.71697	GO:0034399 Nuclear periphery	https://amigo.geneontology.org/amigo/term/GO:0034399	LMNB1 LMNA SMC1A HNRNPM SFPQ NONO HNRNPU VIM PSMA6 PSPC1 CFL1 RUVBL1 SATB1 RUVBL2 HNRNPA2B1 ANXA2
3.74e-05	4	6	25.0895	GO:0070937 Crd-mediated mrna stability complex	https://amigo.geneontology.org/amigo/term/GO:0070937	SYNCRIP YBX1 DHX9 HNRNPU
4.92e-05	18	204	3.32067	GO:0045335 Phagocytic vesicle	https://amigo.geneontology.org/amigo/term/GO:0045335	RAB7A CORO1A SNX3 ANXA11 WAS VIM DNM2 RAB10 FLNB GSN VPS26B ZYX KIF5B FMNL1 NCF2 RAC2 PDIA3 CALR
9.28e-05	6	22	10.2639	GO:0030130 Clathrin coat of trans-golgi network vesicle	https://amigo.geneontology.org/amigo/term/GO:0030130	AP1G1 CLTA CLTC AP2A2 AP1B1 AP2A1
9.41e-05	3	3	37.6343	GO:0005945 6-phosphofructokinase complex	https://amigo.geneontology.org/amigo/term/GO:0005945	PFKP PFKL PFKM
9.41e-05	3	3	37.6343	GO:0020016 Ciliary pocket	https://amigo.geneontology.org/amigo/term/GO:0020016	EHD3 SNAP29 EHD1
9.41e-05	3	3	37.6343	GO:0020018 Ciliary pocket membrane	https://amigo.geneontology.org/amigo/term/GO:0020018	EHD3 SNAP29 EHD1
9.41e-05	3	3	37.6343	GO:0044530 Supraspliceosomal complex	https://amigo.geneontology.org/amigo/term/GO:0044530	UPF1 RBMX ADAR
9.41e-05	3	3	37.6343	GO:0097513 Myosin ii filament	https://amigo.geneontology.org/amigo/term/GO:0097513	MYH9 MYH14 MYH10
0.000108985	18	217	3.12174	GO:0005775 Vacuolar lumen	https://amigo.geneontology.org/amigo/term/GO:0005775	HSPA8 HSP90AA1 CTSG PYGB PRDX6 CAP1 ACLY ACTR2 CCT8 VCP CCT2 TPP1 PA2G4 PSMD1 ARHGAP45 ANXA2 AGRN TUBB
0.000112081	13	122	4.01021	GO:0000932 P-body	https://amigo.geneontology.org/amigo/term/GO:0000932	DDX6 IGF2BP2 EIF4E UPF1 PSMA4 YBX1 ELAVL1 PSMA6 PSMA2 TRIM21 CAPRIN1 PSMC2 PSMC3
0.000151908	6	24	9.40858	GO:0012510 Trans-golgi network transport vesicle membrane	https://amigo.geneontology.org/amigo/term/GO:0012510	AP1G1 CLTA CLTC AP2A2 AP1B1 AP2A1
0.000154956	4	8	18.8172	GO:0008290 F-actin capping protein complex	https://amigo.geneontology.org/amigo/term/GO:0008290	CAPZB CAPZA1 CAPZA2 CAPG
0.000154956	4	8	18.8172	GO:0072669 Trna-splicing ligase complex	https://amigo.geneontology.org/amigo/term/GO:0072669	RTRAF RTCB FAM98B DDX1
0.000186702	25	383	2.45655	GO:0031253 Cell projection membrane	https://amigo.geneontology.org/amigo/term/GO:0031253	ARHGEF2 EHD3 CD44 SNAP29 EHD1 RAB35 PLEK TPM1 RPS3 ITGA5 ARF4 NME1 HSP90AA1 EZR PACSIN2 MAPRE1 CORO1C VASP LCP1 TLN1 MSN ARPC2 SEPTIN2 CFL1 ARHGAP45
0.000261342	33	590	2.10497	GO:0044297 Cell body	https://amigo.geneontology.org/amigo/term/GO:0044297	HSP90AA1 PICALM PPP2R1A RPL28 RPS6 TUBB VPS35 CRMP1 HSP90AB1 TUBB4A FUBP3 HSPA8 GNAI2 CCT4 TCP1 PTK2B DNAJB1 CCT7 EIF4A3 G3BP1 CCT5 CCT8 CAPN2 CCT3 CCT2 SLC3A2 PPP1CA PURA SRSF10 RACK1 TUBB3 CYFIP1 APOE
0.000278931	16	192	3.13619	GO:0031256 Leading edge membrane	https://amigo.geneontology.org/amigo/term/GO:0031256	ARHGEF2 CD44 PLEK TPM1 RPS3 ITGA5 ARF4 NME1 EZR PACSIN2 CORO1C VASP LCP1 TLN1 CFL1 ARHGAP45
0.000292899	5	17	11.0689	GO:0071004 U2-type prespliceosome	https://amigo.geneontology.org/amigo/term/GO:0071004	U2AF2 SF3A1 SNRNP70 LUC7L2 DDX42
0.000292899	5	17	11.0689	GO:0071010 Prespliceosome	https://amigo.geneontology.org/amigo/term/GO:0071010	U2AF2 SF3A1 SNRNP70 LUC7L2 DDX42
0.000297214	6	27	8.36318	GO:0005689 U12-type spliceosomal complex	https://amigo.geneontology.org/amigo/term/GO:0005689	SNRPD3 SNRPD1 YBX1 DHX15 SNRPD2 SF3B3
0.000354219	28	473	2.22782	GO:0005819 Spindle	https://amigo.geneontology.org/amigo/term/GO:0005819	MAPRE1 CLTC CAPG SMC1A RTRAF NUDC TUBB4A ANXA11 CBX3 ARL8B RPS3 HNRNPU CCAR2 TUBB6 RCC2 NPM1 TUBB TUBB3 NSUN2 CRMP1 TTLL12 MYH9 HSPB1 PRPF19 ARHGEF2 SEPTIN7 CLTA SEPTIN2
0.000378888	31	551	2.11736	GO:0005911 Cell-cell junction	https://amigo.geneontology.org/amigo/term/GO:0005911	RAB10 EIF4G2 ANXA1 PDLIM5 S100A11 ANXA2 EZR MSN LIMS1 PDLIM7 ACTN1 SH3BP1 AHNAK UBA1 ZYX ITGA5 PPP1CA WAS PACSIN2 MYH9 CORO1A PTPN6 ACTR3 ARHGEF2 VASP IQGAP1 VAV1 SH3KBP1 WASF2 PDCD6IP TLN1
0.000547306	6	30	7.52686	GO:0030131 Clathrin adaptor complex	https://amigo.geneontology.org/amigo/term/GO:0030131	AP1G1 AP2A2 AP2A1 AP2B1 TBC1D5 AP1B1
0.000659641	6	31	7.28406	GO:0071007 U2-type catalytic step 2 spliceosome	https://amigo.geneontology.org/amigo/term/GO:0071007	SNRPD3 PRPF19 SNRPD2 SNRPB2 SNRPA1 SNRPD1
0.000729031	15	188	3.00274	GO:0030665 Clathrin-coated vesicle membrane	https://amigo.geneontology.org/amigo/term/GO:0030665	CLINT1 CLTA AP1G1 AP2A2 AP2A1 AP2B1 TBC1D5 ATP6V1H AP1B1 ATP6V1A CLTC ATP6V1B2 HSPA8 RAB35 APOE
0.000735092	19	276	2.59077	GO:0030136 Clathrin-coated vesicle	https://amigo.geneontology.org/amigo/term/GO:0030136	PICALM CLINT1 CLTA CLTC AP1G1 AP2A2 AP2A1 AP2B1 DNM2 RAB35 SNX3 SNX9 TBC1D5 ATP6V1H AP1B1 ATP6V1A ATP6V1B2 HSPA8 APOE
0.000787722	3	5	22.5806	GO:0000243 Commitment complex	https://amigo.geneontology.org/amigo/term/GO:0000243	U2AF2 SNRPD3 SNRPD1
0.000787722	3	5	22.5806	GO:0031597 Cytosolic proteasome complex	https://amigo.geneontology.org/amigo/term/GO:0031597	PSMC6 PSMC4 PSMD14
0.000787722	3	5	22.5806	GO:0035061 Interchromatin granule	https://amigo.geneontology.org/amigo/term/GO:0035061	CPSF6 TARDBP SRSF2
0.000787722	3	5	22.5806	GO:0070418 Dna-dependent protein kinase complex	https://amigo.geneontology.org/amigo/term/GO:0070418	XRCC5 XRCC6 PRKDC
0.000787722	3	5	22.5806	GO:0106002 Mcrd-mediated mrna stability complex	https://amigo.geneontology.org/amigo/term/GO:0106002	PABPC1 SYNCRIP HNRNPD
0.000787722	3	5	22.5806	GO:0110158 Calpain complex	https://amigo.geneontology.org/amigo/term/GO:0110158	CAPNS1 CAPN2 CAPN1
0.000813366	5	21	8.96055	GO:0036020 Endolysosome membrane	https://amigo.geneontology.org/amigo/term/GO:0036020	AP2B1 CLTA CLTC AP2A2 AP2A1
0.00089527	4	12	12.5448	GO:0034663 Endoplasmic reticulum chaperone complex	https://amigo.geneontology.org/amigo/term/GO:0034663	HSPA5 PPIB P4HB PDIA6
0.00115804	18	264	2.56598	GO:0043292 Contractile muscle fiber	https://amigo.geneontology.org/amigo/term/GO:0043292	ACTN1 AHNAK ACTN4 PDLIM5 PDLIM7 ENO1 CAPZB HSPB1 CORO1C DEK FLNB ALDOA ILK RPL15 PLEC PSMA6 TPM1 TPM3
0.0012454	4	13	11.5798	GO:0030122 Ap-2 adaptor complex	https://amigo.geneontology.org/amigo/term/GO:0030122	AP2A2 AP2A1 AP2B1 TBC1D5
0.0012454	4	13	11.5798	GO:0030128 Clathrin coat of endocytic vesicle	https://amigo.geneontology.org/amigo/term/GO:0030128	AP2A2 AP2A1 AP2B1 TBC1D5
0.00134583	19	291	2.45722	GO:0150034 Distal axon	https://amigo.geneontology.org/amigo/term/GO:0150034	COPA CRMP1 HSP90AA1 ARHGAP4 HSP90AB1 MYH14 HSPA8 CBL ARPC3 PTK2B ABI1 COPG2 CFL1 DCTN2 SRSF10 TUBB3 CYFIP1 DNM2 IQGAP1
0.00135509	14	179	2.94347	GO:0098862 Cluster of actin-based cell projections	https://amigo.geneontology.org/amigo/term/GO:0098862	MYL6 ACTN1 CAPZB HSP90AA1 DNM1L EZR MYH9 MYH14 ACTR3 FLNB FLII PLEC CAPZA2 CLIC1
0.00145487	3	6	18.8172	GO:0005853 Eukaryotic translation elongation factor 1 complex	https://amigo.geneontology.org/amigo/term/GO:0005853	EEF1A2 EEF1D EEF1B2
0.00145487	3	6	18.8172	GO:0034715 Picln-sm protein complex	https://amigo.geneontology.org/amigo/term/GO:0034715	SNRPD3 SNRPD2 SNRPD1
0.00145487	3	6	18.8172	GO:0042587 Glycogen granule	https://amigo.geneontology.org/amigo/term/GO:0042587	PCYT1A FASN PPP1CA
0.00145487	3	6	18.8172	GO:0089701 U2af complex	https://amigo.geneontology.org/amigo/term/GO:0089701	U2AF2 U2AF1 SF1
0.00159254	17	249	2.56941	GO:0000228 Nuclear chromosome	https://amigo.geneontology.org/amigo/term/GO:0000228	RUVBL1 RUVBL2 PRPF19 CPSF6 DHX9 PARP1 HNRNPU MCM2 TARDBP SRSF2 MCM6 MCM5 MCM4 MCM3 MCM7 RBBP4 SMC1A
0.00161195	89	2352	1.42409	GO:0005783 Endoplasmic reticulum	https://amigo.geneontology.org/amigo/term/GO:0005783	ERP44 HSPA5 UFD1 SAR1A GANAB SEC23B PLOD3 TFG SEC31A USO1 PDIA6 SAR1B COPG2 PCYT1A VCP PDIA3 SEC24C CALR COPG1 PSMG1 P4HB RPL18 YBX1 RAB10 DNM1L RPLP0 EHD4 EEF1D KPNB1 YWHAE RPL24 EEF1B2 PDCL3 RPL5 KTN1 APOE UBA1 LARS1 RPS6 RPS24 RPS8 RPS3A RPL10 RPS3 CAPN2 RPL27A PPIB RPL13 RPS7 BSG RPL4 SRP72 RPS23 HMGB1 PDCD6 EEF1G ELAVL1 PKM DNAJA1 RPL6 ARCN1 RTCB APEX1 SEC23IP RAB3GAP2 RPL21 SYNCRIP THBS1 MX…
0.00161195	4	14	10.7527	GO:0005786 Signal recognition particle endoplasmic reticulum targeting	https://amigo.geneontology.org/amigo/term/GO:0005786	SRP14 SRP68 SRP72 DDX6
0.00161195	4	14	10.7527	GO:0005940 Septin ring	https://amigo.geneontology.org/amigo/term/GO:0005940	SEPTIN7 SEPTIN11 SEPTIN2 SEPTIN9
0.00161195	4	14	10.7527	GO:0048500 Signal recognition particle	https://amigo.geneontology.org/amigo/term/GO:0048500	SRP14 SRP68 SRP72 DDX6
0.00186285	17	253	2.52879	GO:0030016 Myofibril	https://amigo.geneontology.org/amigo/term/GO:0030016	ACTN1 AHNAK ACTN4 PDLIM5 PDLIM7 ENO1 CAPZB HSPB1 CORO1C FLNB ALDOA ILK RPL15 PLEC PSMA6 TPM1 TPM3
0.00193738	16	231	2.60671	GO:0030017 Sarcomere	https://amigo.geneontology.org/amigo/term/GO:0030017	ACTN1 ACTN4 PDLIM5 PDLIM7 ENO1 CAPZB HSPB1 CORO1C FLNB ALDOA ILK RPL15 PLEC PSMA6 TPM1 TPM3
0.00204841	34	695	1.8411	GO:0030424 Axon	https://amigo.geneontology.org/amigo/term/GO:0030424	VIM KCNAB2 COMT ACTBL2 GARS1 COPA CRMP1 HSP90AA1 ARHGAP4 HSP90AB1 CORO1A TUBB4A MYH14 HSPB1 HSPA8 EIF4G2 CBL ARPC3 STAT1 PTK2B ARL8B ABI1 SEPTIN11 COPG2 ATP1A1 KIF5B CFL1 DCTN2 PLEC SRSF10 TUBB3 CYFIP1 DNM2 IQGAP1
0.0020967	6	39	5.78989	GO:0001891 Phagocytic cup	https://amigo.geneontology.org/amigo/term/GO:0001891	SH3BP1 CORO1A RACK1 DNM2 ANXA1 LCP1
0.0020967	4	15	10.0358	GO:0031105 Septin complex	https://amigo.geneontology.org/amigo/term/GO:0031105	SEPTIN7 SEPTIN11 SEPTIN2 SEPTIN9
0.00218471	61	1493	1.53764	GO:0098796 Membrane protein complex	https://amigo.geneontology.org/amigo/term/GO:0098796	HSPA9 VPS35 KCNAB2 ATP1B3 UFD1 SAR1A ARCN1 SNAP29 SEC23B NAPA COPE ATP5F1B VPS29 COPZ1 SNX3 CLINT1 GNAI2 COPA CLTA COPB1 SEC31A CLTC SAR1B COPG2 ITGB2 ITGA5 ATP1A1 VCP AP1G1 SEC24C COPG1 AP2A2 COPB2 AP2A1 AP2B1 PICALM RAB7A ATP6V1A NCF2 VPS26A TBC1D5 SNX27 ATP6V1B2 PDIA3 SLC3A2 CALR HMGB1 PDCD6 ATP6V1H AP1B1 DNM1 CBL CORO1C PTPN6 PTK2B KHDRBS1 VPS26B ANXA2 CLIC1 AHNAK RAC2
0.00225535	8	71	4.24048	GO:0071005 U2-type precatalytic spliceosome	https://amigo.geneontology.org/amigo/term/GO:0071005	SF3A1 SNRPD3 SNRPD2 SNRPB2 SNRPA1 SNRPD1 SF3A3 SF3B3
0.00233591	3	7	16.129	GO:0098835 Presynaptic endocytic zone membrane	https://amigo.geneontology.org/amigo/term/GO:0098835	PICALM DNM1 CLTA
0.0023381	7	55	4.78982	GO:0001772 Immunological synapse	https://amigo.geneontology.org/amigo/term/GO:0001772	LGALS3 EZR MYH9 CORO1A IL4I1 SNX27 PDCD6IP
0.00240214	82	2160	1.42871	GO:0005694 Chromosome	https://amigo.geneontology.org/amigo/term/GO:0005694	MCM2 MCM6 XRCC5 HNRNPC CBX5 MSH2 MCM5 MCM4 MCM3 CBX3 SSB PARP1 RBBP4 MCM7 DDB1 FEN1 XRCC6 PRKDC SMC1A SUPT16H TARDBP HNRNPD SSRP1 HNRNPDL BUB3 ACTBL2 RUVBL1 RUVBL2 NAP1L1 HNRNPAB APEX1 PURA UPF1 WAS XRCC1 XPO1 VRK1 SAMHD1 HNRNPL PPP2R1A PRPF19 CPSF6 NCL STAT1 SFPQ DEK UBA1 RAN NASP DHX9 HMGA1 ACTR2 RBMX HNRNPU CCAR2 LMNA HMGB2 HNRNPK VCP PPP1CA DCTN2 RCC2 HMGB1 TCP1 SEPTIN7 TRIM28 UBAP2L NONO SRS…
0.00259802	54	1291	1.57417	GO:0005768 Endosome	https://amigo.geneontology.org/amigo/term/GO:0005768	EHD3 VPS35 RAB7A RAB10 PACSIN2 EHD4 EHD1 VPS29 RAB35 SNX3 CLINT1 VPS26A RAB15 SNX27 VPS26B PDCD6IP PICALM DNM2 EZR CORO1C PKN1 APOE UBA1 TBC1D5 RAN ARL8B ANXA1 CLTC TPP1 AP1G1 BSG ANXA2 ANXA6 NME1 CORO1A PLIN3 HSPA8 SH3GL1 WASF2 ARPC2 RCC2 HMGB1 PDCD6 ATP6V1H AP1B1 ATP6V1A AP2B1 CTSH NCL CLTA PDIA3 AP2A2 AP2A1 APOC2
0.00263185	4	16	9.40858	GO:0016442 Risc complex	https://amigo.geneontology.org/amigo/term/GO:0016442	DDX6 DHX9 EIF4E SND1
0.00263185	4	16	9.40858	GO:0031332 Rnai effector complex	https://amigo.geneontology.org/amigo/term/GO:0031332	DDX6 DHX9 EIF4E SND1
0.00270059	95	2591	1.37988	GO:0098588 Bounding membrane of organelle	https://amigo.geneontology.org/amigo/term/GO:0098588	ATP6V1H VPS35 NSF HSPA9 ATP6V1A AHNAK ATP6V1B2 IMPDH2 EHD3 SAR1A ARCN1 SEC23B EHD4 COPE EHD1 COPZ1 RAB35 SNX3 CLINT1 QSOX1 COPA CLTA COPB1 ARL8B SEC31A USO1 RAB15 SAR1B COPG2 AP1G1 SEC24C COPG1 AP2A2 COPB2 AP2A1 AP2B1 ENO1 RAB7A RAB10 DNM1L SH3GLB1 SNAP29 PACSIN2 HSPA8 CORO1C VPS26A UBA1 TBC1D5 ARF4 GRK2 ANXA2 ANXA6 PDCD6 ROCK1 DNM2 AP1B1 CORO1A PLIN3 SEC23IP VPS29 CAT ANXA1 CLTC SH3GL1 SNX27 ARF…
0.00333764	4	17	8.85513	GO:0032156 Septin cytoskeleton	https://amigo.geneontology.org/amigo/term/GO:0032156	SEPTIN7 SEPTIN11 SEPTIN2 SEPTIN9
0.00337974	6	43	5.2513	GO:0030140 Trans-golgi network transport vesicle	https://amigo.geneontology.org/amigo/term/GO:0030140	AP1G1 CLTA CLTC AP2A2 AP1B1 AP2A1
0.00341341	14	199	2.64764	GO:0005912 Adherens junction	https://amigo.geneontology.org/amigo/term/GO:0005912	RAB10 EIF4G2 ANXA1 PDLIM5 S100A11 ANXA2 EZR MSN PDLIM7 SH3BP1 ZYX PPP1CA MYH9 TLN1
0.00347539	3	8	14.1129	GO:0005958 Dna-dependent protein kinase-dna ligase 4 complex	https://amigo.geneontology.org/amigo/term/GO:0005958	XRCC5 XRCC6 PRKDC
0.00347539	3	8	14.1129	GO:0098833 Presynaptic endocytic zone	https://amigo.geneontology.org/amigo/term/GO:0098833	PICALM DNM1 CLTA
0.00364796	8	77	3.91006	GO:0071011 Precatalytic spliceosome	https://amigo.geneontology.org/amigo/term/GO:0071011	SNRPD3 SNRPD2 SNRPD1 SF3A1 SNRPB2 SNRPA1 SF3A3 SF3B3
0.00383248	32	668	1.80284	GO:0098793 Presynapse	https://amigo.geneontology.org/amigo/term/GO:0098793	PICALM CLTA SH3GL1 SEPTIN2 COPS4 AP2B1 ATP6V1H VPS35 RAB7A DNM2 DNM1L FUS SNAP29 AP1B1 NAPA DNM1 HSPA8 EHD1 ATP6V1A RPL22 PTK2B SNX9 CAP1 ATP6V1B2 PDLIM5 ARPC2 YWHAG PPP1CA GRK2 SRSF10 AP2A1 CYFIP1
0.00389107	20	347	2.16912	GO:0030658 Transport vesicle membrane	https://amigo.geneontology.org/amigo/term/GO:0030658	SAR1A SEC23B CLTA SEC31A USO1 SAR1B AP1G1 SEC24C PDCD6 ATP6V1H RAB7A DNM1L SEC23IP ATP6V1A CLTC ATP6V1B2 ARPC2 AP2A2 AP1B1 AP2A1
0.00404746	4	18	8.36318	GO:0001931 Uropod	https://amigo.geneontology.org/amigo/term/GO:0001931	DNM2 MYH9 EZR MSN
0.00448324	5	31	6.07005	GO:0036019 Endolysosome	https://amigo.geneontology.org/amigo/term/GO:0036019	AP2B1 CLTA CLTC AP2A2 AP2A1
0.00465674	6	46	4.90882	GO:0030119 Ap-type membrane coat adaptor complex	https://amigo.geneontology.org/amigo/term/GO:0030119	AP1G1 AP2A2 AP2A1 AP2B1 TBC1D5 AP1B1
0.00488538	10	120	3.13619	GO:0030175 Filopodium	https://amigo.geneontology.org/amigo/term/GO:0030175	EZR MSN ABI1 IQGAP2 DEF6 VASP AP2A1 TUBB3 CYFIP1 LCP1
0.00488538	4	19	7.92301	GO:0031254 Cell trailing edge	https://amigo.geneontology.org/amigo/term/GO:0031254	DNM2 MYH9 EZR MSN
0.00488538	3	9	12.5448	GO:0032059 Bleb	https://amigo.geneontology.org/amigo/term/GO:0032059	ROCK1 FMNL1 TPM1
0.00488538	3	9	12.5448	GO:0044294 Dendritic growth cone	https://amigo.geneontology.org/amigo/term/GO:0044294	HSP90AA1 HSP90AB1 CYFIP1
0.00592655	4	20	7.52686	GO:0031143 Pseudopodium	https://amigo.geneontology.org/amigo/term/GO:0031143	MSN CAPN2 ACTN1 ACTN4
0.00592655	4	20	7.52686	GO:0120293 Dynein axonemal particle	https://amigo.geneontology.org/amigo/term/GO:0120293	HSP90AB1 STIP1 RUVBL1 RUVBL2
0.00674702	3	10	11.2903	GO:0070419 Nonhomologous end joining complex	https://amigo.geneontology.org/amigo/term/GO:0070419	XRCC5 XRCC6 PRKDC
0.00706874	2	3	25.0895	GO:0043564 Ku70:ku80 complex	https://amigo.geneontology.org/amigo/term/GO:0043564	XRCC5 XRCC6
0.00706874	2	3	25.0895	GO:0071001 U4/u6 snrnp	https://amigo.geneontology.org/amigo/term/GO:0071001	SART3 PPIH
0.00706874	2	3	25.0895	GO:0097268 Cytoophidium	https://amigo.geneontology.org/amigo/term/GO:0097268	CTPS2 CTPS1
0.00706874	2	3	25.0895	GO:0099073 Mitochondrion-derived vesicle	https://amigo.geneontology.org/amigo/term/GO:0099073	VPS35 DNM1L
0.00736837	56	1423	1.48104	GO:0043005 Neuron projection	https://amigo.geneontology.org/amigo/term/GO:0043005	VIM KCNAB2 COMT PTK2B ACTBL2 CYFIP1 PPP2R1A GARS1 RPL28 COPA RPS6 ARF4 SEPTIN2 VPS35 CRMP1 DNM2 HSP90AA1 ARHGAP4 HSP90AB1 CORO1A TUBB4A MYH14 HSPB1 FUBP3 HSPA8 EIF4G2 CBL ARPC3 GNAI2 STAT1 DNAJB1 ARL8B CAPRIN1 DOCK10 ABI1 SEPTIN11 IQGAP1 EIF4A3 SH3KBP1 HNRNPU COPG2 CAPN2 ATP1A1 ARPC2 KIF5B BSG PPP1CA CFL1 DCTN2 PLEC PURA SRSF10 RACK1 TUBB3 NSF APOE
0.00886066	3	11	10.2639	GO:0008303 Caspase complex	https://amigo.geneontology.org/amigo/term/GO:0008303	CAPNS1 CAPN2 CAPN1
0.00928068	7	71	3.71042	GO:0031093 Platelet alpha granule lumen	https://amigo.geneontology.org/amigo/term/GO:0031093	ACTN1 QSOX1 ACTN4 THBS1 OLA1 FERMT3 ALDOA
0.0103973	40	953	1.57961	GO:0005815 Microtubule organizing center	https://amigo.geneontology.org/amigo/term/GO:0005815	MAPRE1 DCTN2 NPM1 CAPG CRMP1 DNM2 RTRAF SNAP29 PACSIN2 APEX1 MCM3 PRKAR2A GNAI2 CCT4 TCP1 PSMA1 RAN DHX9 ACTR1A OLA1 CCT5 HNRNPU CCT8 PSMB4 NUDT21 KIF5B RPS7 FLII RUVBL2 RABL6 DDX3X ROCK1 EZR TTLL12 SKP1 PDCD6IP RUVBL1 SFI1 VIM USO1
0.0114352	3	12	9.40858	GO:0031209 Scar complex	https://amigo.geneontology.org/amigo/term/GO:0031209	ABI1 WASF2 CYFIP1
0.0129887	2	4	18.8172	GO:0000015 Phosphopyruvate hydratase complex	https://amigo.geneontology.org/amigo/term/GO:0000015	ENO1 ENO3
0.0129887	4	25	6.02149	GO:0005687 U4 snrnp	https://amigo.geneontology.org/amigo/term/GO:0005687	SNRPD3 SNRPD1 SNRPD2 DDX39B
0.0129887	11	161	2.57129	GO:0005793 Endoplasmic reticulum-golgi intermediate compartment	https://amigo.geneontology.org/amigo/term/GO:0005793	ERP44 COPG2 COPG1 HSPA5 PDIA6 P4HB COPB1 HMGB1 SEC23IP RAB1B CALR
0.0129887	2	4	18.8172	GO:0005862 Muscle thin filament tropomyosin	https://amigo.geneontology.org/amigo/term/GO:0005862	TPM1 TPM3
0.0129887	2	4	18.8172	GO:0030478 Actin cap	https://amigo.geneontology.org/amigo/term/GO:0030478	GSN ACTR2
0.0129887	4	25	6.02149	GO:0033178 Proton-transporting two-sector atpase complex catalytic domain	https://amigo.geneontology.org/amigo/term/GO:0033178	ATP5F1B ATP6V1A ATP6V1B2 ATP6V1H
0.0129887	2	4	18.8172	GO:0034363 Intermediate-density lipoprotein particle	https://amigo.geneontology.org/amigo/term/GO:0034363	APOE APOC2
0.0129887	2	4	18.8172	GO:0035101 Fact complex	https://amigo.geneontology.org/amigo/term/GO:0035101	SUPT16H SSRP1
0.0129887	13	209	2.34089	GO:0072686 Mitotic spindle	https://amigo.geneontology.org/amigo/term/GO:0072686	CAPG SMC1A RTRAF NUDC MAPRE1 TUBB4A CLTC RPS3 HNRNPU TUBB6 RCC2 TUBB TUBB3
0.0129887	2	4	18.8172	GO:0097452 Gait complex	https://amigo.geneontology.org/amigo/term/GO:0097452	SYNCRIP EPRS1
0.0129887	2	4	18.8172	GO:0101004 Cytolytic granule membrane	https://amigo.geneontology.org/amigo/term/GO:0101004	ARL8B KIF5B
0.0137034	3	13	8.68484	GO:0000974 Prp19 complex	https://amigo.geneontology.org/amigo/term/GO:0000974	PRPF19 U2AF2 HSPA8
0.0137034	3	13	8.68484	GO:0031074 Nucleocytoplasmic transport complex	https://amigo.geneontology.org/amigo/term/GO:0031074	RAN KPNB1 KPNA2
0.0137034	7	77	3.4213	GO:0032153 Cell division site	https://amigo.geneontology.org/amigo/term/GO:0032153	SEPTIN7 SEPTIN11 SEPTIN2 SEPTIN9 MYH9 PKN1 MYH10
0.0137034	3	13	8.68484	GO:0034709 Methylosome	https://amigo.geneontology.org/amigo/term/GO:0034709	SNRPD3 SNRPD2 SNRPD1
0.0141662	22	448	1.84811	GO:0062023 Collagen-containing extracellular matrix	https://amigo.geneontology.org/amigo/term/GO:0062023	PKM HNRNPM LGALS1 CTSG CTSH NID1 ANXA11 APOE LGALS3 ANXA1 THBS1 ANXA5 LGALS9 ANXA2 AGRN S100A4 ANXA4 ANXA6 S100A6 HSP90AA1 PLOD3 CALR
0.0161855	10	144	2.61349	GO:0072562 Blood microparticle	https://amigo.geneontology.org/amigo/term/GO:0072562	PSMC5 PFN1 HSPA8 APOE EIF2A MSN GSN YWHAZ CLIC1 ANXA5
0.0167655	3	14	8.06449	GO:0044194 Cytolytic granule	https://amigo.geneontology.org/amigo/term/GO:0044194	ARL8B KIF5B CALR
0.0167655	3	14	8.06449	GO:0044292 Dendrite terminus	https://amigo.geneontology.org/amigo/term/GO:0044292	HSP90AA1 HSP90AB1 CYFIP1
0.0167655	3	14	8.06449	GO:0098850 Extrinsic component of synaptic vesicle membrane	https://amigo.geneontology.org/amigo/term/GO:0098850	ATP6V1H ATP6V1A ATP6V1B2
0.0173078	28	628	1.67796	GO:0005774 Vacuolar membrane	https://amigo.geneontology.org/amigo/term/GO:0005774	ATP6V1H VPS35 NSF ATP6V1A AHNAK ATP6V1B2 ARL8B SAR1A SH3GLB1 HSPA8 UBA1 SAR1B ANXA2 ANXA6 RAB7A SNAP29 YWHAB SLC3A2 KIF5B AP1B1 EEF1A2 AP1G1 AP2B1 CLTA CLTC AP2A2 AP2A1 CPNE1
0.0175519	7	81	3.25235	GO:0015030 Cajal body	https://amigo.geneontology.org/amigo/term/GO:0015030	SART3 VRK1 XPO1 EWSR1 DDX42 HNRNPA2B1 U2AF1
0.0178381	26	572	1.71065	GO:0005765 Lysosomal membrane	https://amigo.geneontology.org/amigo/term/GO:0005765	ATP6V1H VPS35 NSF ATP6V1A AHNAK ATP6V1B2 ARL8B SAR1A HSPA8 UBA1 SAR1B ANXA2 ANXA6 RAB7A SLC3A2 KIF5B AP1B1 EEF1A2 AP1G1 AP2B1 SNAP29 CLTA CLTC AP2A2 AP2A1 CPNE1
0.0178381	26	572	1.71065	GO:0098852 Lytic vacuole membrane	https://amigo.geneontology.org/amigo/term/GO:0098852	ATP6V1H VPS35 NSF ATP6V1A AHNAK ATP6V1B2 ARL8B SAR1A HSPA8 UBA1 SAR1B ANXA2 ANXA6 RAB7A SLC3A2 KIF5B AP1B1 EEF1A2 AP1G1 AP2B1 SNAP29 CLTA CLTC AP2A2 AP2A1 CPNE1
0.0183377	4	28	5.37633	GO:0016460 Myosin ii complex	https://amigo.geneontology.org/amigo/term/GO:0016460	MYL6 MYH9 MYH14 MYH10
0.0187541	32	751	1.60359	GO:0010008 Endosome membrane	https://amigo.geneontology.org/amigo/term/GO:0010008	EHD3 EHD4 EHD1 RAB35 SNX3 RAB15 VPS35 RAB7A RAB10 PACSIN2 CORO1C VPS26A UBA1 TBC1D5 ARL8B ANXA2 ANXA6 PLIN3 VPS29 ANXA1 SH3GL1 SNX27 RCC2 ATP6V1H ATP6V1A AP2B1 NCL CLTA CLTC PDIA3 AP2A2 AP2A1
0.0196008	2	5	15.0537	GO:0008537 Proteasome activator complex	https://amigo.geneontology.org/amigo/term/GO:0008537	PSME1 PSME2
0.0196008	2	5	15.0537	GO:0030479 Actin cortical patch	https://amigo.geneontology.org/amigo/term/GO:0030479	CFL1 CAPZA2
0.0196008	7	83	3.17398	GO:0035580 Specific granule lumen	https://amigo.geneontology.org/amigo/term/GO:0035580	ERP44 KPNB1 PTPN6 QSOX1 DOCK2 ILF2 CYFIP1
0.0196008	2	5	15.0537	GO:0061645 Endocytic patch	https://amigo.geneontology.org/amigo/term/GO:0061645	CFL1 CAPZA2
0.0196008	2	5	15.0537	GO:0097255 R2tp complex	https://amigo.geneontology.org/amigo/term/GO:0097255	RUVBL1 RUVBL2
0.0196008	2	5	15.0537	GO:0097422 Tubular endosome	https://amigo.geneontology.org/amigo/term/GO:0097422	VPS35 VPS26A
0.0209397	13	224	2.18413	GO:0098562 Cytoplasmic side of membrane	https://amigo.geneontology.org/amigo/term/GO:0098562	GNAI2 MYH9 IQGAP1 GRK2 S100A6 KCNAB2 RPS26 RPS28 AP2B1 EEF1A2 AP2A2 AP2A1 DNAJA1
0.0210577	29	670	1.62895	GO:0030425 Dendrite	https://amigo.geneontology.org/amigo/term/GO:0030425	COMT PTK2B RPL28 RPS6 ARF4 HSP90AA1 HSP90AB1 PPP2R1A FUBP3 HSPA8 GNAI2 STAT1 DNAJB1 CAPRIN1 DOCK10 SEPTIN11 EIF4A3 HNRNPU CAPN2 KIF5B PPP1CA PLEC PURA SRSF10 RACK1 TUBB3 CYFIP1 NSF APOE
0.0210577	14	250	2.10752	GO:0032993 Protein-dna complex	https://amigo.geneontology.org/amigo/term/GO:0032993	XRCC5 PRPF19 PARP1 RUVBL1 NPM1 RUVBL2 XRCC6 PRKDC MCM2 MCM6 MCM5 MCM4 MCM3 MCM7
0.0210577	17	329	1.94463	GO:0045121 Membrane raft	https://amigo.geneontology.org/amigo/term/GO:0045121	CBL BTK EZR PACSIN2 PGK1 LDHB PRKAR2A AHNAK ITGB2 CAPN2 TPP1 ANXA2 CORO1C TUBA1C INPP5D TUBB ATP1A1
0.0210577	14	250	2.10752	GO:0098858 Actin-based cell projection	https://amigo.geneontology.org/amigo/term/GO:0098858	EZR ABI1 MYO1F MSN IQGAP2 DEF6 CD44 ATP6V1A VASP ATP6V1B2 AP2A1 TUBB3 CYFIP1 LCP1
0.0218178	29	672	1.6241	GO:0097447 Dendritic tree	https://amigo.geneontology.org/amigo/term/GO:0097447	COMT PTK2B RPL28 RPS6 ARF4 HSP90AA1 HSP90AB1 PPP2R1A FUBP3 HSPA8 GNAI2 STAT1 DNAJB1 CAPRIN1 DOCK10 SEPTIN11 EIF4A3 HNRNPU CAPN2 KIF5B PPP1CA PLEC PURA SRSF10 RACK1 TUBB3 CYFIP1 NSF APOE
0.02209	17	331	1.93288	GO:0098857 Membrane microdomain	https://amigo.geneontology.org/amigo/term/GO:0098857	CBL BTK EZR PACSIN2 PGK1 LDHB PRKAR2A AHNAK ITGB2 CAPN2 TPP1 ANXA2 CORO1C TUBA1C INPP5D TUBB ATP1A1
0.0229157	3	16	7.05643	GO:0030121 Ap-1 adaptor complex	https://amigo.geneontology.org/amigo/term/GO:0030121	AP1G1 AP2A2 AP1B1
0.0229157	3	16	7.05643	GO:0071203 Wash complex	https://amigo.geneontology.org/amigo/term/GO:0071203	CAPZB CAPZA1 SNX27
0.0246113	6	67	3.37024	GO:1904724 Tertiary granule lumen	https://amigo.geneontology.org/amigo/term/GO:1904724	CTSH PTPN6 QSOX1 ILF2 ALDOA CYFIP1
0.0270884	3	17	6.64135	GO:1990498 Mitotic spindle microtubule	https://amigo.geneontology.org/amigo/term/GO:1990498	MAPRE1 CLTC HNRNPU
0.0271157	9	134	2.52768	GO:0045334 Clathrin-coated endocytic vesicle	https://amigo.geneontology.org/amigo/term/GO:0045334	CLTC AP2A2 AP2A1 AP2B1 RAB35 TBC1D5 PICALM CLTA APOE
0.0273545	2	6	12.5448	GO:0005638 Lamin filament	https://amigo.geneontology.org/amigo/term/GO:0005638	LMNB1 LMNA
0.0273545	2	6	12.5448	GO:0071204 Histone pre-mrna 3-primeend processing complex	https://amigo.geneontology.org/amigo/term/GO:0071204	YBX1 SYNCRIP
0.0273545	2	6	12.5448	GO:0098556 Cytoplasmic side of rough endoplasmic reticulum membrane	https://amigo.geneontology.org/amigo/term/GO:0098556	RPS26 RPS28
0.0285469	5	50	3.76343	GO:0043209 Myelin sheath	https://amigo.geneontology.org/amigo/term/GO:0043209	HSP90AA1 CA2 TUBB4A PLEC ANXA2
0.0312026	3	18	6.27238	GO:0042589 Zymogen granule membrane	https://amigo.geneontology.org/amigo/term/GO:0042589	ANXA5 ANXA4 ANXA6
0.0318068	9	138	2.45441	GO:0140534 Endoplasmic reticulum protein-containing complex	https://amigo.geneontology.org/amigo/term/GO:0140534	HSPA5 UFD1 GANAB VCP PDIA3 CALR P4HB PPIB PDIA6
0.0330606	5	52	3.61868	GO:0046540 U4/u6 x u5 tri-snrnp complex	https://amigo.geneontology.org/amigo/term/GO:0046540	SNRPD2 SNRPD3 SNRPD1 PPIH SNRPA
0.0330606	14	266	1.98075	GO:0070382 Exocytic vesicle	https://amigo.geneontology.org/amigo/term/GO:0070382	PICALM CLTA SEPTIN2 RAB10 COPS4 ATP6V1H RAB7A DNM1L AP1B1 HSPA8 ATP6V1A ATP6V1B2 ARPC2 AP2A1
0.0330606	5	52	3.61868	GO:0097526 Spliceosomal tri-snrnp complex	https://amigo.geneontology.org/amigo/term/GO:0097526	SNRPD3 SNRPD2 SNRPD1 PPIH SNRPA
0.0353411	3	19	5.94226	GO:0000221 Vacuolar proton-transporting v-type atpase v1 domain	https://amigo.geneontology.org/amigo/term/GO:0000221	ATP6V1A ATP6V1B2 ATP6V1H
0.0353411	3	19	5.94226	GO:0032433 Filopodium tip	https://amigo.geneontology.org/amigo/term/GO:0032433	ABI1 AP2A1 CYFIP1
0.0353411	3	19	5.94226	GO:0033180 Proton-transporting v-type atpase v1 domain	https://amigo.geneontology.org/amigo/term/GO:0033180	ATP6V1A ATP6V1B2 ATP6V1H
0.0353411	3	19	5.94226	GO:1990111 Spermatoproteasome complex	https://amigo.geneontology.org/amigo/term/GO:1990111	PSMB8 PSMB10 PSMB9
0.0359736	2	7	10.7527	GO:0045293 Mrna editing complex	https://amigo.geneontology.org/amigo/term/GO:0045293	SYNCRIP HNRNPAB
0.0359736	2	7	10.7527	GO:0060473 Cortical granule	https://amigo.geneontology.org/amigo/term/GO:0060473	MYH9 CALR
0.0359736	2	7	10.7527	GO:0097227 Sperm annulus	https://amigo.geneontology.org/amigo/term/GO:0097227	SEPTIN7 SEPTIN2
0.0377942	24	556	1.6245	GO:0005635 Nuclear envelope	https://amigo.geneontology.org/amigo/term/GO:0005635	LMNB1 LMNA ENO1 XPO1 KPNB1 ANXA11 RAN PARP1 MX1 CALR KPNA2 TUBB ANXA4 S100A6 CLIC1 CPNE1 RTCB CACYBP RAC2 SRSF1 TRA2B PCYT1A CBX3 CBX5
0.0380166	13	245	1.99692	GO:0008021 Synaptic vesicle	https://amigo.geneontology.org/amigo/term/GO:0008021	PICALM CLTA SEPTIN2 COPS4 ATP6V1H RAB7A DNM1L AP1B1 HSPA8 ATP6V1A ATP6V1B2 ARPC2 AP2A1
0.0397255	3	20	5.64515	GO:0005682 U5 snrnp	https://amigo.geneontology.org/amigo/term/GO:0005682	SNRPD3 SNRPD2 SNRPD1
0.0397255	32	802	1.50162	GO:0005813 Centrosome	https://amigo.geneontology.org/amigo/term/GO:0005813	DCTN2 NPM1 CRMP1 DNM2 RTRAF SNAP29 PACSIN2 APEX1 MAPRE1 MCM3 PRKAR2A GNAI2 CCT4 TCP1 PSMA1 DHX9 ACTR1A OLA1 CCT5 HNRNPU CCT8 NUDT21 KIF5B RPS7 FLII RUVBL2 RABL6 DDX3X TTLL12 SKP1 PDCD6IP RUVBL1
0.0397255	3	20	5.64515	GO:0042588 Zymogen granule	https://amigo.geneontology.org/amigo/term/GO:0042588	ANXA5 ANXA4 ANXA6
0.0407151	23	531	1.63011	GO:0005769 Early endosome	https://amigo.geneontology.org/amigo/term/GO:0005769	EHD3 EHD4 EHD1 SNX3 SNX27 VPS35 PICALM VPS26A ARL8B NME1 PACSIN2 CORO1A VPS29 ANXA1 SH3GL1 VPS26B WASF2 RCC2 ANXA2 AP1B1 AP1G1 APOE APOC2
0.042109	9	146	2.31992	GO:0042383 Sarcolemma	https://amigo.geneontology.org/amigo/term/GO:0042383	ATP1A1 ANXA5 PLEC ANXA6 AHNAK CORO1C ANXA1 BSG ANXA2
0.0435704	35	902	1.46031	GO:0036477 Somatodendritic compartment	https://amigo.geneontology.org/amigo/term/GO:0036477	HSP90AA1 COMT PTK2B PICALM PPP2R1A RPL28 RPS6 ARF4 VPS35 CRMP1 HSP90AB1 TUBB4A FUBP3 HSPA8 GNAI2 STAT1 DNAJB1 CAPRIN1 DOCK10 SEPTIN11 EIF4A3 G3BP1 HNRNPU CAPN2 SLC3A2 KIF5B PPP1CA PLEC PURA SRSF10 RACK1 TUBB3 CYFIP1 NSF APOE
0.0448095	3	21	5.37633	GO:0034719 Smn-sm protein complex	https://amigo.geneontology.org/amigo/term/GO:0034719	SNRPD3 SNRPD1 SNRPD2
0.0449989	2	8	9.40858	GO:0034098 Vcp-npl4-ufd1 aaa atpase complex	https://amigo.geneontology.org/amigo/term/GO:0034098	UFD1 VCP
0.0449989	2	8	9.40858	GO:0071439 Clathrin complex	https://amigo.geneontology.org/amigo/term/GO:0071439	CLTC CLTA
0.0449989	5	57	3.30125	GO:0090533 Cation-transporting atpase complex	https://amigo.geneontology.org/amigo/term/GO:0090533	ATP1B3 ATP1A1 ATP6V1A ATP6V1B2 ATP6V1H
0.0449989	2	8	9.40858	GO:0097208 Alveolar lamellar body	https://amigo.geneontology.org/amigo/term/GO:0097208	CTSH RAB7A
0.0449989	2	8	9.40858	GO:0098842 Postsynaptic early endosome	https://amigo.geneontology.org/amigo/term/GO:0098842	SNX27 VPS26B
0.0450708	4	38	3.96151	GO:0051233 Spindle midzone	https://amigo.geneontology.org/amigo/term/GO:0051233	MAPRE1 ARL8B HNRNPU RCC2
0.0473265	5	58	3.24434	GO:0032154 Cleavage furrow	https://amigo.geneontology.org/amigo/term/GO:0032154	MYH9 PKN1 MYH10 SEPTIN7 SEPTIN2
0.0479502	7	102	2.58275	GO:0031091 Platelet alpha granule	https://amigo.geneontology.org/amigo/term/GO:0031091	THBS1 ACTN1 QSOX1 ACTN4 OLA1 FERMT3 ALDOA
0.0492656	3	22	5.13195	GO:0031258 Lamellipodium membrane	https://amigo.geneontology.org/amigo/term/GO:0031258	CD44 VASP CFL1
0.0492656	3	22	5.13195	GO:0035145 Exon-exon junction complex	https://amigo.geneontology.org/amigo/term/GO:0035145	UPF1 SRSF1 EIF4A3
0.0499917	17	368	1.73854	GO:0030667 Secretory granule membrane	https://amigo.geneontology.org/amigo/term/GO:0030667	ANXA5 BSG ANXA4 ANXA6 CD44 KCNAB2 STK10 RAB7A RAB10 SNAP29 COPB1 LGALS3 IQGAP1 IQGAP2 ITGB2 AP2A2 CPNE1
0.0507542	22	515	1.60768	GO:0043025 Neuronal cell body	https://amigo.geneontology.org/amigo/term/GO:0043025	HSP90AA1 PICALM PPP2R1A VPS35 CRMP1 HSP90AB1 TUBB4A FUBP3 HSPA8 PTK2B DNAJB1 EIF4A3 G3BP1 CAPN2 SLC3A2 PPP1CA PURA SRSF10 RACK1 TUBB3 CYFIP1 APOE
0.0519219	7	104	2.53308	GO:0005902 Microvillus	https://amigo.geneontology.org/amigo/term/GO:0005902	EZR MYO1F MSN CD44 ATP6V1A IQGAP2 ATP6V1B2
0.0528615	5	60	3.13619	GO:0016459 Myosin complex	https://amigo.geneontology.org/amigo/term/GO:0016459	MYL6 MYH9 MYH14 MYH10 MYO1F
0.0543914	3	23	4.90882	GO:0005697 Telomerase holoenzyme complex	https://amigo.geneontology.org/amigo/term/GO:0005697	HNRNPC SNRPD3 HNRNPU
0.0543914	2	9	8.36318	GO:0005869 Dynactin complex	https://amigo.geneontology.org/amigo/term/GO:0005869	ACTR1A DCTN2
0.0543914	2	9	8.36318	GO:0016461 Unconventional myosin complex	https://amigo.geneontology.org/amigo/term/GO:0016461	MYO1F MYL6
0.0543914	2	9	8.36318	GO:0097165 Nuclear stress granule	https://amigo.geneontology.org/amigo/term/GO:0097165	DHX9 EIF4A1
0.0543914	2	9	8.36318	GO:0098684 Photoreceptor ribbon synapse	https://amigo.geneontology.org/amigo/term/GO:0098684	DNM1 HSPA8
0.0574044	11	208	1.99028	GO:0070820 Tertiary granule	https://amigo.geneontology.org/amigo/term/GO:0070820	KCNAB2 CTSH PTPN6 QSOX1 COPB1 LGALS3 ILF2 ALDOA ITGB2 AP2A2 CYFIP1
0.0581489	7	107	2.46206	GO:0045171 Intercellular bridge	https://amigo.geneontology.org/amigo/term/GO:0045171	TUBB4A RAB35 QSOX1 SEPTIN2 TUBB6 TUBB TUBB3
0.0586468	6	84	2.68816	GO:0000792 Heterochromatin	https://amigo.geneontology.org/amigo/term/GO:0000792	CBX5 CBX3 UBA1 HMGA1 TCP1 TRIM28
0.0592633	13	264	1.8532	GO:0055037 Recycling endosome	https://amigo.geneontology.org/amigo/term/GO:0055037	EHD3 RAB10 EHD4 EHD1 DNM2 PACSIN2 RAN TPP1 AP1G1 SNX27 VPS26B RAB35 PDIA3
0.0592633	3	24	4.70429	GO:0098554 Cytoplasmic side of endoplasmic reticulum membrane	https://amigo.geneontology.org/amigo/term/GO:0098554	RPS26 RPS28 DNAJA1
0.0592633	3	24	4.70429	GO:0099524 Postsynaptic cytosol	https://amigo.geneontology.org/amigo/term/GO:0099524	FUS HSPA8 KIF5B
0.0592633	3	24	4.70429	GO:1990391 Dna repair complex	https://amigo.geneontology.org/amigo/term/GO:1990391	XRCC5 XRCC6 PRKDC
0.059649	50	1417	1.32796	GO:0098590 Plasma membrane region	https://amigo.geneontology.org/amigo/term/GO:0098590	CD44 PICALM ARHGEF2 SLC3A2 EHD3 DNM2 EZR SNAP29 PACSIN2 MYH9 EHD1 RAB35 PRKAR2A PLEK PKN1 MYH10 TPM1 IQGAP1 MSN ATP6V1B2 RPS3 PFKM ITGB2 ITGA5 ATP1A1 ARF4 NME1 ATP1B3 HSP90AA1 MAPRE1 DNM1 HSPA8 CBL CORO1C ATP6V1A SEPTIN7 CLTA VASP ANXA1 LCP1 TLN1 WASF2 ARPC2 SEPTIN2 BSG CFL1 ARHGAP45 ANXA2 AP2A1 SLC1A5
0.0611294	5	63	2.98685	GO:0098533 Atpase dependent transmembrane transport complex	https://amigo.geneontology.org/amigo/term/GO:0098533	ATP1B3 ATP1A1 ATP6V1A ATP6V1B2 ATP6V1H
0.0612251	11	211	1.96198	GO:0042581 Specific granule	https://amigo.geneontology.org/amigo/term/GO:0042581	ANXA11 ERP44 KCNAB2 STK10 KPNB1 PTPN6 QSOX1 DOCK2 ILF2 ITGB2 CYFIP1
0.0646138	2	10	7.52686	GO:0098871 Postsynaptic actin cytoskeleton	https://amigo.geneontology.org/amigo/term/GO:0098871	ACTN4 MYH10
0.0650647	3	25	4.51612	GO:0071682 Endocytic vesicle lumen	https://amigo.geneontology.org/amigo/term/GO:0071682	HSP90AA1 APOE CALR
0.068023	5	65	2.89495	GO:0001533 Cornified envelope	https://amigo.geneontology.org/amigo/term/GO:0001533	ANXA1 CAPN1 HSPB1 NCL ANXA2
0.07171	3	26	4.34242	GO:0032982 Myosin filament	https://amigo.geneontology.org/amigo/term/GO:0032982	MYH9 MYH14 MYH10
0.0752367	8	139	2.166	GO:0012507 Er to golgi transport vesicle membrane	https://amigo.geneontology.org/amigo/term/GO:0012507	SAR1A SEC23B SEC31A USO1 SAR1B SEC24C PDCD6 SEC23IP
0.0753032	7	114	2.31088	GO:0034708 Methyltransferase complex	https://amigo.geneontology.org/amigo/term/GO:0034708	RBBP4 SNRPD3 SNRPD2 SNRPD1 RUVBL1 RUVBL2 CBX5
0.0760146	2	11	6.8426	GO:0042564 Nls-dependent protein nuclear import complex	https://amigo.geneontology.org/amigo/term/GO:0042564	KPNB1 KPNA2
0.0760146	2	11	6.8426	GO:0098843 Postsynaptic endocytic zone	https://amigo.geneontology.org/amigo/term/GO:0098843	CLTA AP2A1
0.0775191	3	27	4.18159	GO:0030867 Rough endoplasmic reticulum membrane	https://amigo.geneontology.org/amigo/term/GO:0030867	UBA1 RPS26 RPS28
0.0775191	3	27	4.18159	GO:0031312 Extrinsic component of organelle membrane	https://amigo.geneontology.org/amigo/term/GO:0031312	ATP6V1H ATP6V1A ATP6V1B2
0.0775191	3	27	4.18159	GO:0032839 Dendrite cytoplasm	https://amigo.geneontology.org/amigo/term/GO:0032839	HNRNPU KIF5B PURA
0.0780203	6	91	2.48138	GO:0016328 Lateral plasma membrane	https://amigo.geneontology.org/amigo/term/GO:0016328	PPP2R1A CORO1C ATP1A1 ANXA1 IQGAP1 BSG
0.0807591	13	278	1.75988	GO:0016323 Basolateral plasma membrane	https://amigo.geneontology.org/amigo/term/GO:0016323	CD44 SLC3A2 ATP1B3 HSP90AA1 ANXA1 IQGAP1 MSN WASF2 ATP1A1 BSG ANXA2 AP2A1 EZR
0.0808768	4	47	3.20292	GO:0008180 Cop9 signalosome	https://amigo.geneontology.org/amigo/term/GO:0008180	COPS4 HSPA5 HSP90AB1 MYH9
0.0827357	7	117	2.25163	GO:0030669 Clathrin-coated endocytic vesicle membrane	https://amigo.geneontology.org/amigo/term/GO:0030669	AP2A2 AP2A1 AP2B1 TBC1D5 RAB35 APOE CLTC
0.0864812	14	310	1.69961	GO:0009925 Basal plasma membrane	https://amigo.geneontology.org/amigo/term/GO:0009925	CD44 SLC3A2 ATP1B3 HSP90AA1 ANXA1 IQGAP1 MSN WASF2 ATP1A1 BSG ANXA2 AP2A1 EZR SLC1A5
0.0873409	2	12	6.27238	GO:0005890 Sodium:potassium-exchanging atpase complex	https://amigo.geneontology.org/amigo/term/GO:0005890	ATP1B3 ATP1A1
0.0995174	3	30	3.76343	GO:0044295 Axonal growth cone	https://amigo.geneontology.org/amigo/term/GO:0044295	HSP90AA1 HSP90AB1 CYFIP1
0.10058	2	13	5.78989	GO:0000812 Swr1 complex	https://amigo.geneontology.org/amigo/term/GO:0000812	RUVBL1 RUVBL2
0.10058	2	13	5.78989	GO:0098837 Postsynaptic recycling endosome	https://amigo.geneontology.org/amigo/term/GO:0098837	SNX27 VPS26B
0.106863	3	31	3.64203	GO:0035267 Nua4 histone acetyltransferase complex	https://amigo.geneontology.org/amigo/term/GO:0035267	ACTBL2 RUVBL1 RUVBL2
0.106863	3	31	3.64203	GO:0043189 H4/h2a histone acetyltransferase complex	https://amigo.geneontology.org/amigo/term/GO:0043189	ACTBL2 RUVBL1 RUVBL2
0.107637	8	151	1.99387	GO:1904949 Atpase complex	https://amigo.geneontology.org/amigo/term/GO:1904949	RBBP4 RUVBL1 RUVBL2 ATP6V1A DEK ATP6V1B2 ATP6V1H VCP
0.113086	2	14	5.37633	GO:0000782 Telomere cap complex	https://amigo.geneontology.org/amigo/term/GO:0000782	XRCC5 XRCC6
0.113086	2	14	5.37633	GO:0000783 Nuclear telomere cap complex	https://amigo.geneontology.org/amigo/term/GO:0000783	XRCC5 XRCC6
0.113086	2	14	5.37633	GO:0033391 Chromatoid body	https://amigo.geneontology.org/amigo/term/GO:0033391	NSUN2 EIF4E
0.113086	2	14	5.37633	GO:0042627 Chylomicron	https://amigo.geneontology.org/amigo/term/GO:0042627	APOE APOC2
0.122747	3	33	3.4213	GO:0031941 Filamentous actin	https://amigo.geneontology.org/amigo/term/GO:0031941	PDLIM5 PDLIM7 ARPC3
0.123616	8	156	1.92996	GO:0031674 I band	https://amigo.geneontology.org/amigo/term/GO:0031674	ACTN1 ACTN4 PDLIM5 PDLIM7 HSPB1 FLNB ALDOA PLEC
0.124624	14	329	1.60146	GO:0045178 Basal part of cell	https://amigo.geneontology.org/amigo/term/GO:0045178	CD44 SLC3A2 ATP1B3 HSP90AA1 ANXA1 IQGAP1 MSN WASF2 ATP1A1 BSG ANXA2 AP2A1 EZR SLC1A5
0.125123	2	15	5.01791	GO:0005652 Nuclear lamina	https://amigo.geneontology.org/amigo/term/GO:0005652	LMNB1 LMNA
0.125123	2	15	5.01791	GO:0071006 U2-type catalytic step 1 spliceosome	https://amigo.geneontology.org/amigo/term/GO:0071006	PRPF19 EIF4A3
0.125123	2	15	5.01791	GO:0071012 Catalytic step 1 spliceosome	https://amigo.geneontology.org/amigo/term/GO:0071012	PRPF19 EIF4A3
0.125123	2	15	5.01791	GO:0099571 Postsynaptic cytoskeleton	https://amigo.geneontology.org/amigo/term/GO:0099571	ACTN4 MYH10
0.125123	2	15	5.01791	GO:0140445 Chromosome telomeric repeat region	https://amigo.geneontology.org/amigo/term/GO:0140445	XRCC5 XRCC6
0.125123	2	15	5.01791	GO:1990023 Mitotic spindle midzone	https://amigo.geneontology.org/amigo/term/GO:1990023	HNRNPU RCC2
0.127236	14	331	1.59178	GO:0005788 Endoplasmic reticulum lumen	https://amigo.geneontology.org/amigo/term/GO:0005788	HSPA5 PDIA6 ERP44 CALR PLOD3 PPIB PDIA3 P4HB GANAB LGALS1 QSOX1 KTN1 APOE THBS1
0.131891	61	1884	1.21852	GO:0005794 Golgi apparatus	https://amigo.geneontology.org/amigo/term/GO:0005794	NSF RAB10 ARCN1 COPE COPZ1 QSOX1 COPA COPB1 USO1 COPG2 AP1G1 COPG1 COPB2 CD44 DNM2 DNM1L AP1B1 VRK1 PLOD3 SEC23IP CBL CAND1 RPS12 CLINT1 APOE SNX9 TBC1D5 ARFGAP2 CAPN2 TPP1 ARF4 FASN RAB1B PSMG1 CORO7 ARF5 ROCK1 PICALM RAB7A SAR1A GANAB SH3GLB1 SNAP29 MAPRE1 ARHGEF2 TCP1 CLTA CLTC SAR1B ITGA5 AIMP1 KPNA2 AP2A2 ATP1A1 ATP6V1H ATP6V1A AP2A1 PLIN3 STIP1 BSG AGRN
0.137163	3	35	3.2258	GO:0016471 Vacuolar proton-transporting v-type atpase complex	https://amigo.geneontology.org/amigo/term/GO:0016471	ATP6V1A ATP6V1B2 ATP6V1H
0.137163	3	35	3.2258	GO:0034364 High-density lipoprotein particle	https://amigo.geneontology.org/amigo/term/GO:0034364	APOE APOC2 HDLBP
0.137937	2	16	4.70429	GO:0016600 Flotillin complex	https://amigo.geneontology.org/amigo/term/GO:0016600	CBL CORO1C
0.137937	2	16	4.70429	GO:0097470 Ribbon synapse	https://amigo.geneontology.org/amigo/term/GO:0097470	DNM1 HSPA8
0.137937	2	16	4.70429	GO:1990062 Rpap3/r2tp/prefoldin-like complex	https://amigo.geneontology.org/amigo/term/GO:1990062	RUVBL1 RUVBL2
0.145245	3	36	3.13619	GO:0099522 Cytosolic region	https://amigo.geneontology.org/amigo/term/GO:0099522	FUS HSPA8 KIF5B
0.148951	13	310	1.57821	GO:0030666 Endocytic vesicle membrane	https://amigo.geneontology.org/amigo/term/GO:0030666	AP2A2 AP2A1 AP2B1 TBC1D5 RAB7A DNM2 RAB10 CORO1A RAB35 RAC2 APOE CLTC CALR
0.15101	2	17	4.42757	GO:0000145 Exocyst	https://amigo.geneontology.org/amigo/term/GO:0000145	SH3BP1 RAB10
0.15101	2	17	4.42757	GO:0000346 Transcription export complex	https://amigo.geneontology.org/amigo/term/GO:0000346	DDX39B SARNP
0.15101	9	194	1.74592	GO:0000779 Condensed chromosome centromeric region	https://amigo.geneontology.org/amigo/term/GO:0000779	BUB3 SMC1A XPO1 HNRNPU DCTN2 CBX5 SEPTIN7 SEPTIN2 CBX3
0.15101	6	110	2.05278	GO:0005811 Lipid droplet	https://amigo.geneontology.org/amigo/term/GO:0005811	PLIN3 VCP ANXA2 RAB7A EHD1 PRPF19
0.15101	4	60	2.50895	GO:0016469 Proton-transporting two-sector atpase complex	https://amigo.geneontology.org/amigo/term/GO:0016469	ATP5F1B ATP6V1A ATP6V1B2 ATP6V1H
0.15101	1	3	12.5448	GO:0018444 Translation release factor complex	https://amigo.geneontology.org/amigo/term/GO:0018444	ETF1
0.15101	22	595	1.39152	GO:0030312 External encapsulating structure	https://amigo.geneontology.org/amigo/term/GO:0030312	PKM HNRNPM LGALS1 CTSG CTSH NID1 ANXA11 APOE LGALS3 ANXA1 THBS1 ANXA5 LGALS9 ANXA2 AGRN S100A4 ANXA4 ANXA6 S100A6 HSP90AA1 PLOD3 CALR
0.15101	22	594	1.39386	GO:0031012 Extracellular matrix	https://amigo.geneontology.org/amigo/term/GO:0031012	PKM HNRNPM LGALS1 CTSG CTSH NID1 ANXA11 APOE LGALS3 ANXA1 THBS1 ANXA5 LGALS9 ANXA2 AGRN S100A4 ANXA4 ANXA6 S100A6 HSP90AA1 PLOD3 CALR
0.15101	1	3	12.5448	GO:0032311 Angiogenin-pri complex	https://amigo.geneontology.org/amigo/term/GO:0032311	RNH1
0.15101	1	3	12.5448	GO:0032473 Cytoplasmic side of mitochondrial outer membrane	https://amigo.geneontology.org/amigo/term/GO:0032473	GRK2
0.15101	3	37	3.05143	GO:0033176 Proton-transporting v-type atpase complex	https://amigo.geneontology.org/amigo/term/GO:0033176	ATP6V1A ATP6V1B2 ATP6V1H
0.15101	1	3	12.5448	GO:0033186 Caf-1 complex	https://amigo.geneontology.org/amigo/term/GO:0033186	RBBP4
0.15101	1	3	12.5448	GO:0035868 Alphav-beta3 integrin-hmgb1 complex	https://amigo.geneontology.org/amigo/term/GO:0035868	HMGB1
0.15101	1	3	12.5448	GO:0035985 Senescence-associated heterochromatin focus	https://amigo.geneontology.org/amigo/term/GO:0035985	HMGA1
0.15101	1	3	12.5448	GO:0036194 Muscle cell projection	https://amigo.geneontology.org/amigo/term/GO:0036194	ARPC2
0.15101	1	3	12.5448	GO:0036195 Muscle cell projection membrane	https://amigo.geneontology.org/amigo/term/GO:0036195	ARPC2
0.15101	2	17	4.42757	GO:0042599 Lamellar body	https://amigo.geneontology.org/amigo/term/GO:0042599	CTSH RAB7A
0.15101	1	3	12.5448	GO:0043614 Multi-eif complex	https://amigo.geneontology.org/amigo/term/GO:0043614	EIF3A
0.15101	1	3	12.5448	GO:0048269 Methionine adenosyltransferase complex	https://amigo.geneontology.org/amigo/term/GO:0048269	MAT2A
0.15101	1	3	12.5448	GO:0061793 Chromatin lock complex	https://amigo.geneontology.org/amigo/term/GO:0061793	CBX3
0.15101	1	3	12.5448	GO:0071008 U2-type post-mrna release spliceosomal complex	https://amigo.geneontology.org/amigo/term/GO:0071008	DHX15
0.15101	1	3	12.5448	GO:0071062 Alphav-beta3 integrin-vitronectin complex	https://amigo.geneontology.org/amigo/term/GO:0071062	ITGA5
0.15101	1	3	12.5448	GO:0097451 Glial limiting end-foot	https://amigo.geneontology.org/amigo/term/GO:0097451	EIF2S1
0.15101	1	3	12.5448	GO:0099629 Postsynaptic specialization of symmetric synapse	https://amigo.geneontology.org/amigo/term/GO:0099629	SEPTIN11
0.15101	1	3	12.5448	GO:1905721 Mitotic spindle astral microtubule end	https://amigo.geneontology.org/amigo/term/GO:1905721	MAPRE1
0.154173	3	38	2.97113	GO:0005790 Smooth endoplasmic reticulum	https://amigo.geneontology.org/amigo/term/GO:0005790	RPL10 PPIB CALR
0.15739	2	18	4.18159	GO:0043020 Nadph oxidase complex	https://amigo.geneontology.org/amigo/term/GO:0043020	NCF2 RAC2
0.15739	2	18	4.18159	GO:0043034 Costamere	https://amigo.geneontology.org/amigo/term/GO:0043034	AHNAK PLEC
0.158086	5	87	2.16289	GO:0016234 Inclusion body	https://amigo.geneontology.org/amigo/term/GO:0016234	EEF2 GPX1 PSMC4 PSMC6 PICALM
0.158343	7	141	1.86837	GO:0030018 Z disc	https://amigo.geneontology.org/amigo/term/GO:0030018	ACTN1 ACTN4 PDLIM5 PDLIM7 HSPB1 FLNB PLEC
0.158343	4	62	2.42802	GO:0098636 Protein complex involved in cell adhesion	https://amigo.geneontology.org/amigo/term/GO:0098636	ITGB2 ITGA5 LGALS1 NID1
0.161481	3	39	2.89495	GO:0031672 A band	https://amigo.geneontology.org/amigo/term/GO:0031672	ENO1 ALDOA RPL15
0.165352	8	171	1.76067	GO:0030134 Copii-coated er to golgi transport vesicle	https://amigo.geneontology.org/amigo/term/GO:0030134	SAR1A SEC23B SEC23IP SEC31A USO1 SAR1B SEC24C PDCD6
0.169989	2	19	3.96151	GO:0000159 Protein phosphatase type 2a complex	https://amigo.geneontology.org/amigo/term/GO:0000159	PPP2R1A PPP2R2A
0.169989	2	19	3.96151	GO:0005641 Nuclear envelope lumen	https://amigo.geneontology.org/amigo/term/GO:0005641	TUBB CACYBP
0.178752	4	65	2.31596	GO:0000791 Euchromatin	https://amigo.geneontology.org/amigo/term/GO:0000791	CBX3 RBMX RUVBL2 TRIM28
0.179111	3	41	2.75373	GO:0043596 Nuclear replication fork	https://amigo.geneontology.org/amigo/term/GO:0043596	PRPF19 PARP1 MCM3
0.179111	5	91	2.06782	GO:0120111 Neuron projection cytoplasm	https://amigo.geneontology.org/amigo/term/GO:0120111	HSPB1 ARL8B HNRNPU KIF5B PURA
0.180201	8	175	1.72043	GO:0009898 Cytoplasmic side of plasma membrane	https://amigo.geneontology.org/amigo/term/GO:0009898	GNAI2 MYH9 IQGAP1 S100A6 KCNAB2 AP2B1 AP2A2 AP2A1
0.183455	2	20	3.76343	GO:0061827 Sperm head	https://amigo.geneontology.org/amigo/term/GO:0061827	ALDOA DNAJB1
0.186685	1	4	9.40858	GO:0005826 Actomyosin contractile ring	https://amigo.geneontology.org/amigo/term/GO:0005826	MYH9
0.186685	1	4	9.40858	GO:0005846 Nuclear cap binding complex	https://amigo.geneontology.org/amigo/term/GO:0005846	NCBP1
0.186685	1	4	9.40858	GO:0031467 Cul7-ring ubiquitin ligase complex	https://amigo.geneontology.org/amigo/term/GO:0031467	SKP1
0.186685	1	4	9.40858	GO:0033269 Internode region of axon	https://amigo.geneontology.org/amigo/term/GO:0033269	TUBB4A
0.186685	1	4	9.40858	GO:0033597 Mitotic checkpoint complex	https://amigo.geneontology.org/amigo/term/GO:0033597	BUB3
0.186685	1	4	9.40858	GO:0060342 Photoreceptor inner segment membrane	https://amigo.geneontology.org/amigo/term/GO:0060342	ATP1A1
0.186685	1	4	9.40858	GO:0061574 Asap complex	https://amigo.geneontology.org/amigo/term/GO:0061574	SART3
0.186685	1	4	9.40858	GO:0070522 Ercc4-ercc1 complex	https://amigo.geneontology.org/amigo/term/GO:0070522	XRCC1
0.186685	1	4	9.40858	GO:0070721 Isgf3 complex	https://amigo.geneontology.org/amigo/term/GO:0070721	STAT1
0.186685	1	4	9.40858	GO:0090724 Central region of growth cone	https://amigo.geneontology.org/amigo/term/GO:0090724	CYFIP1
0.186685	1	4	9.40858	GO:0098894 Extrinsic component of presynaptic endocytic zone membrane	https://amigo.geneontology.org/amigo/term/GO:0098894	PICALM
0.192314	3	43	2.62565	GO:0043198 Dendritic shaft	https://amigo.geneontology.org/amigo/term/GO:0043198	FUBP3 HSPA8 NSF
0.192314	7	150	1.75627	GO:0055038 Recycling endosome membrane	https://amigo.geneontology.org/amigo/term/GO:0055038	EHD3 EHD4 EHD1 PACSIN2 RAB10 RAB35 PDIA3
0.192888	2	21	3.58422	GO:0034362 Low-density lipoprotein particle	https://amigo.geneontology.org/amigo/term/GO:0034362	APOE APOC2
