# Supplementary material for: Infosomes as Inflammatory Mediators: Proteomic Profiling of Proteins Enriched in Inflammatory Extracellular Vesicles
Source: Mol Cell Proteomics. 2026 Jan 19;25(2):101511. doi: 10.1016/j.mcpro.2026.101511 (PMC12925278; doi:10.1016/j.mcpro.2026.101511)
Supplement: Table S4 [file mmc4.xlsx]

## Sheet: KEGG Pathway_Enrichment
Supplemental Table 4 KEGG Pathway_Enrichment
Enrichment FDR	nGenes	Pathway Genes	Fold Enrichment	Pathway	URL	Genes
1.49e-53	62	158	14.7679	Path:hsa03010 Ribosome	https://www.genome.jp/kegg-bin/show_pathway?hsa03010	RPL35 RPL36 RPSA RPL10A RPL3 RPL4 RPL5 RPL6 RPL7 RPL7A RPL8 RPL9 RPL10 RPL11 RPL12 RPL13 RPL15 RPL17 RPL18 RPL18A RPL19 RPL21 RPL22 RPL23A RPL24 RPL30 RPL27A RPL28 RPL31 RPL32 RPL35A RPLP0 RPLP1 RPLP2 RPS2 RPS3 RPS3A RPS4X RPS5 RPS6 RPS7 RPS8 RPS9 RPS10 RPS11 RPS12 RPS13 RPS14 RPS16 RPS17 RPS18 RPS19 RPS20 RPS21 RPS23 RPS24 RPS25 RPS26 RPS27 RPS28 RPL14 RPL23
1.96e-45	65	234	10.454	Path:hsa05171 Coronavirus disease-COVID-19	https://www.genome.jp/kegg-bin/show_pathway?hsa05171	ADAR RPL35 RPL36 RPSA MX1 RPL10A RPL3 RPL4 RPL5 RPL6 RPL7 RPL7A RPL8 RPL9 RPL10 RPL11 RPL12 RPL13 RPL15 RPL17 RPL18 RPL18A RPL19 RPL21 RPL22 RPL23A RPL24 RPL30 RPL27A RPL28 RPL31 RPL32 RPL35A RPLP0 RPLP1 RPLP2 RPS2 RPS3 RPS3A RPS4X RPS5 RPS6 RPS7 RPS8 RPS9 RPS10 RPS11 RPS12 RPS13 RPS14 RPS16 RPS17 RPS18 RPS19 RPS20 RPS21 RPS23 RPS24 RPS25 RPS26 RPS27 RPS28 STAT1 RPL14 RPL23
2.83e-40	33	46	26.9985	Path:hsa03050 Proteasome	https://www.genome.jp/kegg-bin/show_pathway?hsa03050	PSMD14 PSMA1 PSMA2 PSMA3 PSMA4 PSMA5 PSMA6 PSMA7 PSMB1 PSMB2 PSMB3 PSMB4 PSMB6 PSMB7 PSMB8 PSMB9 PSMB10 PSMC1 PSMC2 PSMC3 PSMC4 PSMC5 PSMC6 PSMD1 PSMD2 PSMD4 PSMD7 PSMD8 PSMD11 PSMD12 PSMD13 PSME1 PSME2
2.13e-26	43	185	8.74743	Path:hsa03040 Spliceosome	https://www.genome.jp/kegg-bin/show_pathway?hsa03040	SF3A1 PPIH SRSF10 TCERG1 SF3A3 DDX42 U2AF2 DDX5 DHX15 HNRNPA3 PUF60 SF3B3 FUS RBMX PRPF19 TRA2A HNRNPA1 HNRNPC HNRNPK HNRNPU HSPA8 HNRNPM NCBP1 PCBP1 SRSF1 SRSF2 SRSF3 SRSF4 SRSF5 SRSF6 SRSF7 TRA2B SNRNP70 SNRPA SNRPA1 SNRPB2 SNRPD1 SNRPD2 SNRPD3 U2AF1 DDX39B SRSF9 EIF4A3
9.58e-25	56	367	5.74256	Path:hsa05014 Amyotrophic lateral sclerosis	https://www.genome.jp/kegg-bin/show_pathway?hsa05014	ACTR1A PSMD14 TUBB3 TUBB4A DCTN2 ATXN2L EIF2S1 TUBB HNRNPA3 TARDBP FUS GPX1 ANXA11 HNRNPA1 HNRNPA2B1 HSPA5 KIF5B NCBP1 ATP5F1B PFN1 PSMA1 PSMA2 PSMA3 PSMA4 PSMA5 PSMA6 PSMA7 PSMB1 PSMB2 PSMB3 PSMB4 PSMB6 PSMB7 PSMC1 PSMC2 PSMC3 PSMC4 PSMC5 PSMC6 PSMD1 PSMD2 PSMD4 PSMD7 PSMD8 PSMD11 PSMD12 PSMD13 SRSF3 SRSF7 TUBA4A VCP TUBAL3 TUBB6 CAT TUBA1C PSMD6
2.45e-19	43	275	5.88464	Path:hsa05020 Prion disease	https://www.genome.jp/kegg-bin/show_pathway?hsa05020	PSMD14 TUBB3 TUBB4A STIP1 EIF2S1 TUBB HSPA5 HSPA8 KIF5B NCF2 ATP5F1B PSMA1 PSMA2 PSMA3 PSMA4 PSMA5 PSMA6 PSMA7 PSMB1 PSMB2 PSMB3 PSMB4 PSMB6 PSMB7 PSMC1 PSMC2 PSMC3 PSMC4 PSMC5 PSMC6 PSMD1 PSMD2 PSMD4 PSMD7 PSMD8 PSMD11 PSMD12 PSMD13 RAC2 TUBA4A TUBAL3 TUBB6 TUBA1C
3.63e-19	45	307	5.51643	Path:hsa05016 Huntington disease	https://www.genome.jp/kegg-bin/show_pathway?hsa05016	ACTR1A PSMD14 TUBB3 TUBB4A DCTN2 CLTA CLTC AP2A1 AP2A2 AP2B1 TUBB GPX1 KIF5B ATP5F1B PSMA1 PSMA2 PSMA3 PSMA4 PSMA5 PSMA6 PSMA7 PSMB1 PSMB2 PSMB3 PSMB4 PSMB6 PSMB7 PSMC1 PSMC2 PSMC3 PSMC4 PSMC5 PSMC6 PSMD1 PSMD2 PSMD4 PSMD7 PSMD8 PSMD11 PSMD12 PSMD13 TUBA4A TUBAL3 TUBB6 TUBA1C
4.87e-19	42	268	5.89791	Path:hsa05012 Parkinson disease	https://www.genome.jp/kegg-bin/show_pathway?hsa05012	PSMD14 TUBB3 TUBB4A EIF2S1 TUBB GNAI2 HSPA5 KIF5B ATP5F1B PSMA1 PSMA2 PSMA3 PSMA4 PSMA5 PSMA6 PSMA7 PSMB1 PSMB2 PSMB3 PSMB4 PSMB6 PSMB7 PSMC1 PSMC2 PSMC3 PSMC4 PSMC5 PSMC6 PSMD1 PSMD2 PSMD4 PSMD7 PSMD8 PSMD11 PSMD12 PSMD13 TUBA4A UBA1 TUBAL3 TUBB6 TUBA1C PSMD6
1.24e-17	39	250	5.87095	Path:hsa04144 Endocytosis	https://www.genome.jp/kegg-bin/show_pathway?hsa04144	ARPC5 ARPC4 ARPC3 ACTR3 ACTR2 ARPC2 RAB10 EHD1 RAB35 VPS26B CLTA CLTC GRK2 AP2A1 AP2A2 AP2B1 DNM1 DNM2 SH3KBP1 EHD4 EHD3 HSPA8 ARF4 KIF5B ARF5 SH3GLB1 VPS29 VPS35 SH3GL1 SMAP2 RAB7A ARPC5L CAPZA1 CAPZA2 CAPZB ARFGAP2 CBL SNX3 VPS26A
2.84e-16	29	143	7.63213	Path:hsa05017 Spinocerebellar ataxia	https://www.genome.jp/kegg-bin/show_pathway?hsa05017	PSMD14 ATXN2L PSMA1 PSMA2 PSMA3 PSMA4 PSMA5 PSMA6 PSMA7 PSMB1 PSMB2 PSMB3 PSMB4 PSMB6 PSMB7 PSMC1 PSMC2 PSMC3 PSMC4 PSMC5 PSMC6 PSMD1 PSMD2 PSMD4 PSMD7 PSMD8 PSMD11 PSMD12 PSMD13
7.23e-16	51	478	4.01538	Path:hsa05022 Pathways of neurodegeneration-multiple diseases	https://www.genome.jp/kegg-bin/show_pathway?hsa05022	ACTR1A PSMD14 TUBB3 TUBB4A DCTN2 ATXN2L EIF2S1 TUBB TARDBP FUS GPX1 HSPA5 KIF5B ATP5F1B PSMA1 PSMA2 PSMA3 PSMA4 PSMA5 PSMA6 PSMA7 PSMB1 PSMB2 PSMB3 PSMB4 PSMB6 PSMB7 PSMC1 PSMC2 PSMC3 PSMC4 PSMC5 PSMC6 PSMD1 PSMD2 PSMD4 PSMD7 PSMD8 PSMD11 PSMD12 PSMD13 TUBA4A UBA1 VCP TUBAL3 CAPN1 CAPN2 TUBB6 CAT TUBA1C PSMD6
1.21e-12	41	387	3.9871	Path:hsa05010 Alzheimer disease	https://www.genome.jp/kegg-bin/show_pathway?hsa05010	PSMD14 TUBB3 TUBB4A EIF2S1 TUBB APOE KIF5B ATP5F1B PSMA1 PSMA2 PSMA3 PSMA4 PSMA5 PSMA6 PSMA7 PSMB1 PSMB2 PSMB3 PSMB4 PSMB6 PSMB7 PSMC1 PSMC2 PSMC3 PSMC4 PSMC5 PSMC6 PSMD1 PSMD2 PSMD4 PSMD7 PSMD8 PSMD11 PSMD12 PSMD13 TUBA4A TUBAL3 CAPN1 CAPN2 TUBB6 TUBA1C
2.22e-12	29	200	5.45697	Path:hsa05130 Pathogenic Escherichia coli infection	https://www.genome.jp/kegg-bin/show_pathway?hsa05130	ARPC5 ARPC4 ARPC3 ACTR3 ACTR2 ARPC2 WASF2 TUBB3 TUBB4A TUBB CYFIP1 HCLS1 MYO1F MYH9 MYH10 NCL PTPN6 ROCK1 RPS3 TUBA4A EZR MYH14 TUBAL3 ARPC5L TUBB6 TUBA1C ARHGEF1 ARHGEF2 SEC24C
1.71e-11	31	248	4.70429	Path:hsa05132 Salmonella infection	https://www.genome.jp/kegg-bin/show_pathway?hsa05132	ABI1 ARPC5 ARPC4 ARPC3 ACTR3 ACTR2 ARPC2 ACTR1A TUBB3 TUBB4A DCTN2 DNM2 TUBB CYFIP1 ANXA2 HSP90AA1 HSP90AB1 KIF5B SNX9 PFN1 ARL8B PKN1 RPS3 SKP1 TUBA4A RAB7A AHNAK TUBAL3 ARPC5L TUBB6 TUBA1C
2.91e-11	18	78	8.68484	Path:hsa05100 Bacterial invasion of epithelial cells	https://www.genome.jp/kegg-bin/show_pathway?hsa05100	ARPC4 ARPC3 ACTR3 ACTR2 ARPC2 WASF2 SEPTIN9 CLTA CLTC DNM1 DNM2 HCLS1 ILK ITGA5 SEPTIN2 SEPTIN11 ARPC5L CBL
5.79e-11	25	169	5.5672	Path:hsa04530 Tight junction	https://www.genome.jp/kegg-bin/show_pathway?hsa04530	ARPC5 ARPC4 ARPC3 ACTR3 ACTR2 ARPC2 HCLS1 MSN MYH9 MYH10 MYL6 PPP2R1A PPP2R2A ROCK1 TUBA4A VASP EZR WAS MYH14 TUBAL3 ACTN4 ARPC5L TUBA1C ACTN1 ARHGEF2
6.5e-11	14	44	11.9746	Path:hsa00970 Aminoacyl-tRNA biosynthesis	https://www.genome.jp/kegg-bin/show_pathway?hsa00970	DARS1 EPRS1 GARS1 IARS1 MARS1 NARS1 LARS1 QARS1 RARS1 SARS1 TARS1 VARS1 WARS1 YARS1
3.59e-10	28	231	4.56173	Path:hsa04810 Regulation of actin cytoskeleton	https://www.genome.jp/kegg-bin/show_pathway?hsa04810	ARPC5 ARPC4 ARPC3 ACTR3 ACTR2 ARPC2 WASF2 CFL1 IQGAP2 CYFIP1 GSN ITGA5 ITGB2 MSN MYH9 MYH10 PFN1 PPP1CA RAC2 ROCK1 VAV1 EZR MYH14 ACTN4 ARPC5L ACTN1 IQGAP1 ARHGEF1
1.52e-09	28	246	4.28358	Path:hsa05131 Shigellosis	https://www.genome.jp/kegg-bin/show_pathway?hsa05131	ARPC5 ARPC4 ARPC3 ACTR3 ACTR2 ARPC2 WASF2 SEPTIN9 CBX3 HCLS1 ILK ITGA5 SEPTIN2 PFN1 SEPTIN11 ROCK1 SKP1 TLN1 U2AF1 ACTN4 ARPC5L CAPN1 CAPN2 CAPNS1 ACTN1 ARHGEF2 CD44 SEPTIN7
1.28e-08	22	170	4.87032	Path:hsa04141 Protein processing in endoplasmic reticulum	https://www.genome.jp/kegg-bin/show_pathway?hsa04141	PDIA6 SEC23B EIF2S1 SEC31A GANAB PDIA3 DNAJA1 HSPA5 HSPA8 HSP90AA1 HSP90AB1 DNAJB1 P4HB SAR1B SAR1A SKP1 UFD1 VCP CALR CAPN1 CAPN2 SEC24C
4.3e-08	25	232	4.05542	Path:hsa04820 Cytoskeleton in muscle cells	https://www.genome.jp/kegg-bin/show_pathway?hsa04820	PDLIM5 ENO1 ENO3 ITGA5 AGRN LMNA LMNB1 MYH9 MYH10 ATP1A1 NID1 ATP1B3 PLEC THBS1 TLN1 TPM1 TPM3 VIM FMNL1 ZYX MYH14 CAPZA1 CAPZA2 CAPZB PDLIM7
6.63e-08	16	97	6.20772	Path:hsa04666 Fc gamma R-mediated phagocytosis	https://www.genome.jp/kegg-bin/show_pathway?hsa04666	ARPC5 ARPC4 ARPC3 ACTR3 ACTR2 ARPC2 WASF2 CFL1 DNM2 GSN INPP5D RAC2 VASP VAV1 WAS ARPC5L
2.82e-07	22	202	4.09879	Path:hsa05169 Epstein-Barr virus infection	https://www.genome.jp/kegg-bin/show_pathway?hsa05169	PSMD14 PDIA3 PSMC1 PSMC2 PSMC3 PSMC4 PSMC5 PSMC6 PSMD1 PSMD2 PSMD4 PSMD7 PSMD8 PSMD11 PSMD12 PSMD13 STAT1 BTK VIM USP7 CALR CD44
3.14e-07	18	138	4.90882	Path:hsa05135 Yersinia infection	https://www.genome.jp/kegg-bin/show_pathway?hsa05135	ARPC5 ARPC4 ARPC3 ACTR3 ACTR2 ARPC2 WASF2 PTK2B ITGA5 PKN1 RAC2 ROCK1 RPS6KA1 RPS6KA3 VAV1 WAS ARPC5L ARHGEF1
9.81e-07	15	103	5.48072	Path:hsa03015 mRNA surveillance pathway	https://www.genome.jp/kegg-bin/show_pathway?hsa03015	NUDT21 CPSF6 ETF1 TARDBP FUS DAZAP1 PABPC1 NCBP1 PPP1CA PPP2R1A PPP2R2A UPF1 DDX39B PABPC4 EIF4A3
2.65e-06	20	194	3.87983	Path:hsa04814 Motor proteins	https://www.genome.jp/kegg-bin/show_pathway?hsa04814	ACTR1A TUBB3 TUBB4A DCTN2 TUBB KIF5B MYO1F MYH9 MYH10 MYL6 TPM1 TPM3 TUBA4A MYH14 TUBAL3 CAPZA1 CAPZA2 CAPZB TUBB6 TUBA1C
6.38e-06	17	152	4.2091	Path:hsa04145 Phagosome	https://www.genome.jp/kegg-bin/show_pathway?hsa04145	TUBB3 TUBB4A CORO1A TUBB ITGA5 ITGB2 NCF2 ATP6V1H ATP6V1A ATP6V1B2 THBS1 TUBA4A RAB7A TUBAL3 CALR TUBB6 TUBA1C
9.25e-06	12	78	5.78989	Path:hsa04721 Synaptic vesicle cycle	https://www.genome.jp/kegg-bin/show_pathway?hsa04721	CLTA CLTC AP2A1 AP2A2 AP2B1 DNM1 DNM2 NSF ATP6V1H ATP6V1A ATP6V1B2 NAPA
1.03e-05	17	158	4.04926	Path:hsa04110 Cell cycle	https://www.genome.jp/kegg-bin/show_pathway?hsa04110	YWHAQ SFN MCM2 MCM3 MCM4 MCM5 MCM6 MCM7 PPP2R1A PRKDC SKP1 YWHAB YWHAE YWHAG YWHAZ SMC1A BUB3
7.3e-05	9	52	6.51363	Path:hsa04961 Endocrine and other factor-regulated calcium reabsorption	https://www.genome.jp/kegg-bin/show_pathway?hsa04961	CLTA CLTC AP2A1 AP2A2 AP2B1 DNM1 DNM2 ATP1A1 ATP1B3
8.85e-05	10	67	5.61706	Path:hsa00010 Glycolysis/Gluconeogenesis	https://www.genome.jp/kegg-bin/show_pathway?hsa00010	ENO1 ENO3 ALDOA LDHA LDHB PFKL PFKM PFKP PGK1 PKM
0.000236877	10	75	5.01791	Path:hsa01230 Biosynthesis of amino acids	https://www.genome.jp/kegg-bin/show_pathway?hsa01230	ENO1 ENO3 ALDOA MAT2A PFKL PFKM PFKP PGK1 PKM PRPS1
0.000309935	7	36	7.31778	Path:hsa03030 DNA replication	https://www.genome.jp/kegg-bin/show_pathway?hsa03030	FEN1 MCM2 MCM3 MCM4 MCM5 MCM6 MCM7
0.000315146	10	78	4.82491	Path:hsa03018 RNA degradation	https://www.genome.jp/kegg-bin/show_pathway?hsa03018	DDX6 ENO1 ENO3 MTREX PABPC1 HSPA9 PFKL PFKM PFKP PABPC4
0.00043071	12	115	3.92706	Path:hsa04670 Leukocyte transendothelial migration	https://www.genome.jp/kegg-bin/show_pathway?hsa04670	PTK2B GNAI2 ITGB2 MSN NCF2 RAC2 ROCK1 VASP VAV1 EZR ACTN4 ACTN1
0.000805862	8	56	5.37633	Path:hsa05134 Legionellosis	https://www.genome.jp/kegg-bin/show_pathway?hsa05134	EEF1A2 EEF1G HSPA8 ITGB2 SAR1B SAR1A VCP RAB1B
0.000805862	16	203	2.96625	Path:hsa05205 Proteoglycans in cancer	https://www.genome.jp/kegg-bin/show_pathway?hsa05205	DDX5 EIF4B HCLS1 ITGA5 MSN PPP1CA PTPN6 ROCK1 RPS6 THBS1 VAV1 EZR CBL IQGAP1 ARHGEF1 CD44
0.00108349	11	109	3.79796	Path:hsa04066 HIF-1 signaling pathway	https://www.genome.jp/kegg-bin/show_pathway?hsa04066	EIF4E ENO1 ENO3 ALDOA LDHA LDHB PFKL PFKM PFKP PGK1 RPS6
0.00198101	4	13	11.5798	Path:hsa03450 Non-homologous end-joining	https://www.genome.jp/kegg-bin/show_pathway?hsa03450	FEN1 XRCC6 PRKDC XRCC5
0.0023031	15	202	2.79463	Path:hsa04510 Focal adhesion	https://www.genome.jp/kegg-bin/show_pathway?hsa04510	FLNB ILK ITGA5 PPP1CA RAC2 ROCK1 PARVG THBS1 TLN1 VASP VAV1 ZYX ACTN4 CAPN2 ACTN1
0.00232109	14	181	2.91094	Path:hsa05168 Herpes simplex virus 1 infection	https://www.genome.jp/kegg-bin/show_pathway?hsa05168	EIF2S1 PDIA3 ITGA5 PPP1CA SRSF1 SRSF2 SRSF3 SRSF4 SRSF5 SRSF6 SRSF7 STAT1 CALR SRSF9
0.00256506	15	205	2.75373	Path:hsa05203 Viral carcinogenesis	https://www.genome.jp/kegg-bin/show_pathway?hsa05203	YWHAQ DDB1 DDX3X SND1 GSN HNRNPK PKM PSMC1 YWHAB YWHAE YWHAG YWHAZ USP7 ACTN4 ACTN1
0.00350266	10	107	3.51722	Path:hsa03013 Nucleocytoplasmic transport	https://www.genome.jp/kegg-bin/show_pathway?hsa03013	EEF1A2 KPNB1 KPNA2 TNPO1 NCBP1 RAN UPF1 XPO1 DDX39B EIF4A3
0.00601422	10	115	3.27255	Path:hsa01200 Carbon metabolism	https://www.genome.jp/kegg-bin/show_pathway?hsa01200	ENO1 ENO3 ALDOA PFKL PFKM PFKP PGK1 PKM PRPS1 CAT
0.00673694	11	138	2.99984	Path:hsa04114 Oocyte meiosis	https://www.genome.jp/kegg-bin/show_pathway?hsa04114	YWHAQ PPP1CA PPP2R1A RPS6KA1 RPS6KA3 SKP1 YWHAB YWHAE YWHAG YWHAZ SMC1A
0.00673694	12	159	2.84032	Path:hsa04217 Necroptosis	https://www.genome.jp/kegg-bin/show_pathway?hsa04217	DNM1L PARP1 HMGB1 HSP90AA1 HSP90AB1 PPIA PYGB PYGL PYGM STAT1 CAPN1 CAPN2
0.00704307	5	31	6.07005	Path:hsa00030 Pentose phosphate pathway	https://www.genome.jp/kegg-bin/show_pathway?hsa00030	ALDOA PFKL PFKM PFKP PRPS1
0.00708131	8	80	3.76343	Path:hsa04612 Antigen processing and presentation	https://www.genome.jp/kegg-bin/show_pathway?hsa04612	PDIA3 HSPA5 HSPA8 HSP90AA1 HSP90AB1 PSME1 PSME2 CALR
0.0112455	9	106	3.19537	Path:hsa04922 Glucagon signaling pathway	https://www.genome.jp/kegg-bin/show_pathway?hsa04922	LDHA LDHB PFKL PFKM PFKP PKM PYGB PYGL PYGM
0.0125366	8	88	3.4213	Path:hsa04540 Gap junction	https://www.genome.jp/kegg-bin/show_pathway?hsa04540	TUBB3 TUBB4A TUBB GNAI2 TUBA4A TUBAL3 TUBB6 TUBA1C
0.0143565	7	71	3.71042	Path:hsa05230 Central carbon metabolism in cancer	https://www.genome.jp/kegg-bin/show_pathway?hsa05230	LDHA LDHB PFKL PFKM PFKP PKM SLC1A5
0.0170259	8	93	3.23736	Path:hsa04520 Adherens junction	https://www.genome.jp/kegg-bin/show_pathway?hsa04520	WASF2 PTPN6 RAC2 ROCK1 WAS ACTN4 ACTN1 IQGAP1
0.0178734	11	159	2.60363	Path:hsa05160 Hepatitis C	https://www.genome.jp/kegg-bin/show_pathway?hsa05160	YWHAQ EIF2S1 EIF3E MX1 PPP2R1A PPP2R2A STAT1 YWHAB YWHAE YWHAG YWHAZ
0.01799	10	137	2.74703	Path:hsa04210 Apoptosis	https://www.genome.jp/kegg-bin/show_pathway?hsa04210	PARP1 CTSH EIF2S1 LMNA LMNB1 TUBA4A TUBAL3 CAPN1 CAPN2 TUBA1C
0.0256713	9	122	2.7763	Path:hsa04152 AMPK signaling pathway	https://www.genome.jp/kegg-bin/show_pathway?hsa04152	RAB10 EEF2 ELAVL1 FASN PFKL PFKM PFKP PPP2R1A PPP2R2A
0.0284789	5	44	4.27663	Path:hsa03410 Base excision repair	https://www.genome.jp/kegg-bin/show_pathway?hsa03410	PARP1 FEN1 HMGB1 APEX1 XRCC1
0.0301038	6	63	3.58422	Path:hsa03250 Viral life cycle-HIV-1	https://www.genome.jp/kegg-bin/show_pathway?hsa03250	CPSF6 SAMHD1 MX1 PPIA RAN XPO1
0.0368985	3	16	7.05643	Path:hsa03273 Virion-Lassa virus and SFTS virus	https://www.genome.jp/kegg-bin/show_pathway?hsa03273	MYH9 MYH10 MYH14
0.0394811	4	31	4.85604	Path:hsa03060 Protein export	https://www.genome.jp/kegg-bin/show_pathway?hsa03060	HSPA5 SRP14 SRP68 SRP72
0.0434553	4	32	4.70429	Path:hsa00052 Galactose metabolism	https://www.genome.jp/kegg-bin/show_pathway?hsa00052	GALK1 PFKL PFKM PFKP
0.0476377	4	33	4.56173	Path:hsa00051 Fructose and mannose metabolism	https://www.genome.jp/kegg-bin/show_pathway?hsa00051	ALDOA PFKL PFKM PFKP
0.0494673	9	138	2.45441	Path:hsa04910 Insulin signaling pathway	https://www.genome.jp/kegg-bin/show_pathway?hsa04910	EIF4E FASN PPP1CA PRKAR2A PYGB PYGL PYGM RPS6 CBL
0.0748958	8	124	2.42802	Path:hsa04611 Platelet activation	https://www.genome.jp/kegg-bin/show_pathway?hsa04611	GNAI2 PPP1CA ROCK1 BTK TLN1 VASP FERMT3 ARHGEF1
0.0790639	7	102	2.58275	Path:hsa05146 Amoebiasis	https://www.genome.jp/kegg-bin/show_pathway?hsa05146	CTSG HSPB1 ITGB2 PRDX1 RAB7A ACTN4 ACTN1
0.0907801	3	23	4.90882	Path:hsa04964 Proximal tubule bicarbonate reclamation	https://www.genome.jp/kegg-bin/show_pathway?hsa04964	ATP1A1 ATP1B3 CA2
0.0956707	9	156	2.17121	Path:hsa04150 mTOR signaling pathway	https://www.genome.jp/kegg-bin/show_pathway?hsa04150	EIF4B EIF4E ATP6V1H ATP6V1A ATP6V1B2 RPS6 RPS6KA1 RPS6KA3 SLC3A2
0.096853	8	132	2.28087	Path:hsa04142 Lysosome	https://www.genome.jp/kegg-bin/show_pathway?hsa04142	TPP1 CLTA CLTC CTSG CTSH AP1B1 AP1G1 ATP6V1H
0.096853	9	157	2.15738	Path:hsa04390 Hippo signaling pathway	https://www.genome.jp/kegg-bin/show_pathway?hsa04390	YWHAQ ITGB2 PPP1CA PPP2R1A PPP2R2A YWHAB YWHAE YWHAG YWHAZ
0.0969345	11	210	1.97132	Path:hsa05170 Human immunodeficiency virus 1 infection	https://www.genome.jp/kegg-bin/show_pathway?hsa05170	CFL1 AP1B1 AP1G1 DDB1 PTK2B SAMHD1 GNAI2 PDIA3 RAC2 SKP1 CALR
0.0972338	6	85	2.65654	Path:hsa01232 Nucleotide metabolism	https://www.genome.jp/kegg-bin/show_pathway?hsa01232	CTPS1 ADSL APRT IMPDH2 NME1 CTPS2
0.0983834	7	109	2.41688	Path:hsa04931 Insulin resistance	https://www.genome.jp/kegg-bin/show_pathway?hsa04931	GFPT1 PPP1CA PYGB PYGL PYGM RPS6KA1 RPS6KA3
0.119432	8	139	2.166	Path:hsa05162 Measles	https://www.genome.jp/kegg-bin/show_pathway?hsa05162	ADAR RACK1 EIF2S1 HSPA8 MSN MX1 STAT1 EIF3H
0.121787	16	362	1.66339	Path:hsa04151 PI3K-Akt signaling pathway	https://www.genome.jp/kegg-bin/show_pathway?hsa04151	YWHAQ CDC37 EIF4B EIF4E HSP90AA1 HSP90AB1 ITGA5 PPP2R1A PPP2R2A PKN1 RPS6 THBS1 YWHAB YWHAE YWHAG YWHAZ
0.121848	3	27	4.18159	Path:hsa04966 Collecting duct acid secretion	https://www.genome.jp/kegg-bin/show_pathway?hsa04966	ATP6V1A ATP6V1B2 CA2
0.126522	4	47	3.20292	Path:hsa00620 Pyruvate metabolism	https://www.genome.jp/kegg-bin/show_pathway?hsa00620	GLO1 LDHA LDHB PKM
0.137763	9	171	1.98075	Path:hsa05164 Influenza A	https://www.genome.jp/kegg-bin/show_pathway?hsa05164	ADAR HNRNPUL1 EIF2S1 DNAJB1 KPNA2 MX1 STAT1 XPO1 TRIM25
0.167511	4	52	2.89495	Path:hsa00270 Cysteine and methionine metabolism	https://www.genome.jp/kegg-bin/show_pathway?hsa00270	IL4I1 LDHA LDHB MAT2A
0.167511	5	75	2.50895	Path:hsa04971 Gastric acid secretion	https://www.genome.jp/kegg-bin/show_pathway?hsa04971	GNAI2 ATP1A1 ATP1B3 EZR CA2
0.172486	8	153	1.96781	Path:hsa04261 Adrenergic signaling in cardiomyocytes	https://www.genome.jp/kegg-bin/show_pathway?hsa04261	GNAI2 ATP1A1 ATP1B3 PPP1CA PPP2R1A PPP2R2A TPM1 TPM3
0.172486	5	76	2.47594	Path:hsa05140 Leishmaniasis	https://www.genome.jp/kegg-bin/show_pathway?hsa05140	EEF1A2 ITGB2 NCF2 PTPN6 STAT1
