# Supplementary material for: Infosomes as Inflammatory Mediators: Proteomic Profiling of Proteins Enriched in Inflammatory Extracellular Vesicles
Source: Mol Cell Proteomics. 2026 Jan 19;25(2):101511. doi: 10.1016/j.mcpro.2026.101511 (PMC12925278; doi:10.1016/j.mcpro.2026.101511)
Supplement: Table S5 [file mmc5.xlsx]

## Sheet: Biological Process_Enrichment
Supplemental Table 5 Biological Process_Enrichment
Enrichment FDR	nGenes	Pathway Genes	Fold Enrichment	Pathway	URL	Genes
8.87e-93	93	186	18.8172	GO:0002181 Cytoplasmic translation	https://amigo.geneontology.org/amigo/term/GO:0002181	RPL31 EIF3I RPL6 RPLP0 EIF5 EIF3A RPL24 RPL22 ETF1 EIF2S2 RPL36 EIF2S3 RPLP1 EIF3M EIF4A2 RPL8 EIF4A1 RPL9 RPSA RPL15 RPL35A DRG1 RPL17 RPS20 RPL18 RPS5 RPL3 RPS16 RPS19 RPL18A RPL28 RPL19 RPS13 RPS12 RPS25 RPL21 RPL5 RPS10 RPL23 RPL35 RPS6 RPS24 RPS2 RPS11 RPL11 RPS8 RPL32 RPS3A RPL10 RPL7 RPL7A RPS3 RPL30 RPS14 RPL27A RPL13 RPS9 RPS21 RPS7 RPL4 RPS27 RPS17 RPS23 RPL14 RPS26 RPL12 RPS4X RPL23A R…
4.46e-86	153	784	7.34445	GO:0006412 Translation	https://amigo.geneontology.org/amigo/term/GO:0006412	SARS1 RPL31 RPS5 EIF3I RPL6 GCN1 RPLP0 EIF3L RPL3 EIF3D EIF5 EEF1A2 EIF3E EEF1D GARS1 EIF3B EIF3A EIF4G2 DDX6 RPS12 TARS1 RARS1 RPL24 EIF4G1 EEF1B2 DARS1 FARSB RPL22 ETF1 EIF2S2 RPL36 EIF2S3 LARS1 EIF2S1 NARS1 EPRS1 RPLP1 SSB WARS1 RPS2 RPL11 EIF3H EIF3M EIF4E EIF4A2 EIF5B RPL8 EIF4A1 RPL9 ABCE1 RPS14 MARS1 EEF2 RPSA QARS1 RPL15 EIF3F RPL35A DRG1 RPS23 IARS1 RPL12 RPS4X VARS1 RACK1 EEF1G RPL17 CY…
1.06e-44	92	533	6.49598	GO:0022613 Ribonucleoprotein complex biogenesis	https://amigo.geneontology.org/amigo/term/GO:0022613	MTREX U2AF2 XPO1 RPS5 RPL6 RPLP0 SNRPD3 EIF5 RPS16 RPS19 EIF3A RPS12 RPL5 SNRPD2 EIF2S2 EIF2S3 RAN RPL35 RPS8 LUC7L2 RPL10 RPL7 RPL7A ABCE1 RPS14 SNRPD1 RPSA RPS9 RPS21 RPS7 RUVBL1 RPS27 PUF60 NPM1 RPL35A RUVBL2 RPL14 RPL23A RPS28 SART3 XRCC5 HSP90AA1 HSP90AB1 SF3A1 PRPF19 RPS13 SRSF1 RPS6 RPS24 RPS11 RPS3A EIF5B ADAR RPS17 SF3A3 RPS23 SRSF10 RPS4X DDX42 DDX39B PRKDC DDX1 EIF3I EIF3L DDX17 EIF3D …
2.31e-42	64	241	9.99417	GO:0071826 Protein-rna complex organization	https://amigo.geneontology.org/amigo/term/GO:0071826	U2AF2 RPS5 RPL6 RPLP0 SNRPD3 EIF5 RPS19 EIF3A RPL5 SNRPD2 EIF2S2 EIF2S3 LUC7L2 RPL10 RPS14 SNRPD1 RPSA RUVBL1 RPS27 PUF60 RUVBL2 RPL23A RPS28 SART3 XRCC5 HSP90AA1 HSP90AB1 SF3A1 PRPF19 TRIM21 SRSF1 ADAR VCP SF3A3 SRSF10 DDX42 DDX39B PRKDC EIF3I EIF3L EIF3D EIF3J EIF3E EIF3B EIF3G EIF3H EIF3M KIF5B EIF3F EIF3K FMC1-LUC7L2 USP4 SRSF6 DHX9 NCBP1 RPL11 DDX1 SNRPB2 SNRPA1 SF1 SF3B3 SRSF5 SRSF9
3.44e-40	61	231	9.93806	GO:0022618 Protein-rna complex assembly	https://amigo.geneontology.org/amigo/term/GO:0022618	U2AF2 RPS5 RPL6 RPLP0 SNRPD3 EIF5 RPS19 EIF3A RPL5 SNRPD2 EIF2S2 EIF2S3 LUC7L2 RPL10 RPS14 SNRPD1 RPSA RUVBL1 RPS27 PUF60 RUVBL2 RPL23A RPS28 SART3 XRCC5 HSP90AA1 HSP90AB1 SF3A1 PRPF19 SRSF1 ADAR SF3A3 SRSF10 DDX42 DDX39B PRKDC EIF3I EIF3L EIF3D EIF3J EIF3E EIF3B EIF3G EIF3H EIF3M EIF3F EIF3K FMC1-LUC7L2 USP4 SRSF6 DHX9 NCBP1 RPL11 DDX1 SNRPB2 SNRPA1 SF1 SF3B3 SRSF5 SRSF9
1.77e-39	121	1088	4.18543	GO:0006396 Rna processing	https://amigo.geneontology.org/amigo/term/GO:0006396	PTBP1 NSUN2 MTREX U2AF2 DAZAP1 SART3 SNRPA SRRT RTRAF HNRNPH3 SNRPD3 DDX17 SRSF5 HNRNPL SNRNP70 RPS16 DDX5 PRPF19 CPSF6 SRSF9 SRSF3 NCL SRSF7 SRSF4 SFPQ KHDRBS1 HNRNPA2B1 DDX39A SRSF6 AHNAK SNRPD2 SNRPB2 HNRNPH2 SNRPA1 HNRNPA1 DHX9 SRSF1 TRA2B NCBP1 RPL35 SSB EIF4A3 RPS8 LUC7L2 RBMX RPL7 RPL7A U2AF1 ADAR SRSF2 TRA2A HNRNPK NUDT21 SNRPD1 SF1 HNRNPH1 HNRNPF HNRNPA3 RPS21 RPS7 PUF60 SF3A3 SRSF10 SF3…
9.72e-38	236	3775	2.35277	GO:0044085 Cellular component biogenesis	https://amigo.geneontology.org/amigo/term/GO:0044085	EHD3 MTREX CAPG U2AF2 ROCK1 RAB7A CAPZB SAR1A XPO1 RPS5 RPL6 RPLP0 EZR SNAP29 SNRPD3 PSMC6 EIF5 MAPRE1 EHD4 RPS16 RPS19 NAPA EIF3A PFN1 EHD1 DDX6 CAND1 RPS12 HSPA9 CAPZA1 RPL5 SEPTIN7 SNRPD2 VASP EIF2S2 RAC2 EIF2S3 RAN NASP LCP1 RPL35 PARVG IQGAP1 CLTC RPS8 IQGAP2 LUC7L2 MSN RPL10 RPL7 GSN RPL7A FERMT3 SAR1B ABCE1 RPS14 SNRPD1 RPSA SEPTIN2 ATXN2L RPS9 RPS21 RPS7 RAB1B RUVBL1 FLII RPS27 PLEC PUF60…
1.66e-37	168	2104	3.00502	GO:0043933 Protein-containing complex organization	https://amigo.geneontology.org/amigo/term/GO:0043933	CAPG U2AF2 CAPZB SAR1A RPS5 RPL6 RPLP0 SNAP29 SNRPD3 PSMC6 EIF5 RPS19 NAPA EIF3A PFN1 HSPA8 CAND1 CAPZA1 ETF1 RPL5 SNRPD2 VASP EIF2S2 EIF2S3 NASP CLTC SH3GL1 LUC7L2 RPL10 GSN FERMT3 SAR1B ABCE1 RPS14 VCP SNRPD1 RPSA CFL1 RUVBL1 FLII RPS27 PUF60 RUVBL2 PSMG1 NAP1L1 EVL RPL23A CAPZA2 RPS28 APOC2 BTK WAS ELAVL1 PICALM SART3 XRCC5 DNM2 HSP90AA1 FUS SUPT16H HSP90AB1 SH3GLB1 SF3A1 SAMHD1 MAPRE1 SLC1A5 …
3.13e-36	81	516	5.90771	GO:0008380 Rna splicing	https://amigo.geneontology.org/amigo/term/GO:0008380	PTBP1 U2AF2 DAZAP1 SART3 SNRPA RTRAF HNRNPH3 SNRPD3 DDX17 SRSF5 HNRNPL SNRNP70 DDX5 PRPF19 SRSF9 SRSF3 NCL SRSF7 SRSF4 SFPQ KHDRBS1 HNRNPA2B1 DDX39A SRSF6 AHNAK SNRPD2 SNRPB2 HNRNPH2 SNRPA1 HNRNPA1 SRSF1 TRA2B EIF4A3 LUC7L2 RBMX U2AF1 SRSF2 TRA2A HNRNPK SNRPD1 SF1 HNRNPH1 HNRNPF HNRNPA3 PUF60 SF3A3 SRSF10 SF3B3 DDX39B MTREX PABPC1 HNRNPC HNRNPM SF3A1 DHX15 SYNCRIP HNRNPU PPIH FUS RTCB RPS13 TCERG…
1.08e-34	154	1900	3.05036	GO:0065003 Protein-containing complex assembly	https://amigo.geneontology.org/amigo/term/GO:0065003	CAPG U2AF2 CAPZB SAR1A RPS5 RPL6 RPLP0 SNAP29 SNRPD3 PSMC6 EIF5 RPS19 NAPA EIF3A PFN1 CAND1 CAPZA1 RPL5 SNRPD2 VASP EIF2S2 EIF2S3 NASP CLTC LUC7L2 RPL10 GSN FERMT3 SAR1B RPS14 SNRPD1 RPSA RUVBL1 FLII RPS27 PUF60 RUVBL2 PSMG1 NAP1L1 EVL RPL23A CAPZA2 RPS28 BTK WAS ELAVL1 PICALM SART3 XRCC5 DNM2 HSP90AA1 FUS HSP90AB1 SH3GLB1 SF3A1 SAMHD1 MAPRE1 SLC1A5 DNM1 HSPA8 PRPF19 CPSF6 FARSB APOE SNX9 LGALS3 …
2e-34	67	359	7.02367	GO:0000375 Rna splicing via transesterification reactions	https://amigo.geneontology.org/amigo/term/GO:0000375	U2AF2 DAZAP1 SART3 SNRPA SNRPD3 DDX17 SRSF5 SNRNP70 DDX5 PRPF19 SRSF9 SRSF3 NCL SRSF7 SRSF4 SFPQ KHDRBS1 HNRNPA2B1 DDX39A SRSF6 SNRPD2 SNRPB2 SNRPA1 HNRNPA1 SRSF1 TRA2B EIF4A3 LUC7L2 RBMX U2AF1 SRSF2 TRA2A HNRNPK SNRPD1 SF1 HNRNPA3 PUF60 SF3A3 SRSF10 SF3B3 DDX39B MTREX PABPC1 HNRNPC HNRNPM SF3A1 SYNCRIP HNRNPU HNRNPH1 HNRNPF PPIH PTBP1 ILF3 DDX42 UPF1 HSPA8 FMC1-LUC7L2 PRDX6 HNRNPL USP4 DHX9 NCBP…
7.63e-34	66	355	6.9968	GO:0000377 Rna splicing via transesterification reactions with bulged adenosine as nucleophile	https://amigo.geneontology.org/amigo/term/GO:0000377	U2AF2 DAZAP1 SART3 SNRPA SNRPD3 DDX17 SRSF5 SNRNP70 DDX5 PRPF19 SRSF9 SRSF3 NCL SRSF7 SRSF4 SFPQ KHDRBS1 HNRNPA2B1 DDX39A SRSF6 SNRPD2 SNRPB2 SNRPA1 HNRNPA1 SRSF1 TRA2B EIF4A3 LUC7L2 RBMX U2AF1 SRSF2 TRA2A HNRNPK SNRPD1 SF1 HNRNPA3 PUF60 SF3A3 SRSF10 SF3B3 DDX39B MTREX PABPC1 HNRNPC HNRNPM SF3A1 SYNCRIP HNRNPU HNRNPH1 HNRNPF PPIH PTBP1 ILF3 DDX42 UPF1 HSPA8 FMC1-LUC7L2 PRDX6 HNRNPL USP4 DHX9 NCBP…
7.63e-34	66	355	6.9968	GO:0000398 Mrna splicing via spliceosome	https://amigo.geneontology.org/amigo/term/GO:0000398	U2AF2 DAZAP1 SART3 SNRPA SNRPD3 DDX17 SRSF5 SNRNP70 DDX5 PRPF19 SRSF9 SRSF3 NCL SRSF7 SRSF4 SFPQ KHDRBS1 HNRNPA2B1 DDX39A SRSF6 SNRPD2 SNRPB2 SNRPA1 HNRNPA1 SRSF1 TRA2B EIF4A3 LUC7L2 RBMX U2AF1 SRSF2 TRA2A HNRNPK SNRPD1 SF1 HNRNPA3 PUF60 SF3A3 SRSF10 SF3B3 DDX39B MTREX PABPC1 HNRNPC HNRNPM SF3A1 SYNCRIP HNRNPU HNRNPH1 HNRNPF PPIH PTBP1 ILF3 DDX42 UPF1 HSPA8 FMC1-LUC7L2 PRDX6 HNRNPL USP4 DHX9 NCBP…
2.36e-33	99	856	4.35257	GO:0016071 Mrna metabolic process	https://amigo.geneontology.org/amigo/term/GO:0016071	UPF1 U2AF2 DAZAP1 IGF2BP2 SART3 SNRPA SNRPD3 DDX17 SRSF5 SNRNP70 DDX5 PRPF19 CPSF6 SRSF9 SRSF3 NCL SRSF7 SRSF4 SFPQ KHDRBS1 HNRNPA2B1 DDX39A SRSF6 SNRPD2 SNRPB2 SNRPA1 SYNCRIP HNRNPA1 DHX9 SRSF1 TRA2B NCBP1 EIF4A3 LUC7L2 RBMX U2AF1 SRSF2 TRA2A HNRNPK NUDT21 SNRPD1 SF1 HNRNPA3 HNRNPA0 PUF60 SF3A3 SRSF10 SF3B3 SND1 DDX39B MTREX PABPC1 HNRNPC HNRNPM SF3A1 HNRNPU HNRNPH1 HNRNPF PPIH PTBP1 NSUN2 YBX1 …
3.66e-32	79	559	5.31862	GO:0006397 Mrna processing	https://amigo.geneontology.org/amigo/term/GO:0006397	U2AF2 DAZAP1 SART3 SNRPA SNRPD3 DDX17 SRSF5 SNRNP70 DDX5 PRPF19 CPSF6 SRSF9 SRSF3 NCL SRSF7 SRSF4 SFPQ KHDRBS1 HNRNPA2B1 DDX39A SRSF6 SNRPD2 SNRPB2 SNRPA1 HNRNPA1 DHX9 SRSF1 TRA2B NCBP1 EIF4A3 LUC7L2 RBMX U2AF1 SRSF2 TRA2A HNRNPK NUDT21 SNRPD1 SF1 HNRNPA3 PUF60 SF3A3 SRSF10 SF3B3 DDX39B MTREX PABPC1 HNRNPC HNRNPM SF3A1 SYNCRIP HNRNPU HNRNPH1 HNRNPF PPIH PTBP1 NSUN2 TCERG1 ILF3 DDX42 UPF1 YBX1 DDX…
3.16e-30	209	3468	2.26804	GO:0022607 Cellular component assembly	https://amigo.geneontology.org/amigo/term/GO:0022607	EHD3 CAPG U2AF2 ROCK1 RAB7A CAPZB SAR1A RPS5 RPL6 RPLP0 EZR SNAP29 SNRPD3 PSMC6 EIF5 MAPRE1 EHD4 RPS19 NAPA EIF3A PFN1 EHD1 DDX6 CAND1 HSPA9 CAPZA1 RPL5 SEPTIN7 SNRPD2 VASP EIF2S2 RAC2 EIF2S3 NASP LCP1 PARVG IQGAP1 CLTC IQGAP2 LUC7L2 MSN RPL10 GSN FERMT3 SAR1B RPS14 SNRPD1 RPSA SEPTIN2 ATXN2L RAB1B RUVBL1 FLII RPS27 PLEC PUF60 RUVBL2 PSMG1 NAP1L1 EVL RPL23A CAPZA2 RPS28 CYFIP1 BTK WAS ELAVL1 PICA…
1.73e-29	78	595	4.93357	GO:0010608 Post-transcriptional regulation of gene expression	https://amigo.geneontology.org/amigo/term/GO:0010608	IGF2BP2 GCN1 DDX6 SYNCRIP SSB HNRNPA0 CYFIP1 RAN UPF1 YBX1 ELAVL1 PABPC1 BZW1 KHSRP FUS EIF5 EIF3B EIF4G2 EIF4G1 TARDBP KHDRBS1 RPL5 CAPRIN1 DHX9 BZW2 EPRS1 NCBP1 THBS1 HNRNPD EIF4A3 SERBP1 RPS3 EIF4E HNRNPU EIF5B CALR NPM1 DDX3X NSUN2 PKM ROCK1 DAZAP1 PABPC4 CDC37 PTK2B ILF3 EIF2S1 EIF2A RPL10 ADAR ABCE1 RPS14 NUDT21 PA2G4 RPS9 EIF3K PURA RACK1 SARNP PRKDC VIM SARS1 HNRNPC APEX1 NCL ETF1 EEF2 RP…
4.07e-29	223	3920	2.14093	GO:0006996 Organelle organization	https://amigo.geneontology.org/amigo/term/GO:0006996	EHD3 RNH1 VIM CAPG ROCK1 ACTN1 SMC1A MCM2 PICALM RAB7A MCM6 CAPZB XRCC5 SAR1A DNM2 RPS5 DNM1L RPL6 RPLP0 EZR SNAP29 SH3BP1 PACSIN2 SEC23B MAPRE1 CORO1A EHD4 MCM4 TUBB4A RPS19 DNM1 PFN1 EHD1 DDX6 CORO1C ARPC3 LMNB1 ACTR3 PLEK CAPZA1 ARHGEF2 RPL5 SEPTIN7 VASP TUBA4A RAC2 ACTN4 CAP1 NASP MYH10 LCP1 ARPC5L ACTR2 SEC31A PARVG TPM1 IQGAP1 MYO1F TPM3 IQGAP2 SH3KBP1 MSN RPL10 GSN ARFGAP2 SAR1B BUB3 WASF2…
2.66e-27	64	426	5.65398	GO:0006417 Regulation of translation	https://amigo.geneontology.org/amigo/term/GO:0006417	GCN1 DDX6 SSB CYFIP1 YBX1 ELAVL1 PABPC1 BZW1 EIF5 EIF3B EIF4G2 EIF4G1 KHDRBS1 RPL5 SYNCRIP CAPRIN1 DHX9 BZW2 EPRS1 NCBP1 THBS1 HNRNPD EIF4A3 SERBP1 RPS3 EIF4E HNRNPU EIF5B CALR NPM1 DDX3X PKM DAZAP1 IGF2BP2 PTK2B ILF3 EIF2S1 EIF2A RPL10 ABCE1 RPS14 PA2G4 RPS9 EIF3K PURA RACK1 SARNP PRKDC UPF1 SARS1 NCL ETF1 EEF2 RPS4X EIF3D EIF3E PPP1CA DDX1 EIF4B HSPB1 RPS6KA1 EIF3H EIF4A2 RPS6KA3
1.38e-25	38	138	10.3631	GO:0006413 Translational initiation	https://amigo.geneontology.org/amigo/term/GO:0006413	EIF3I EIF3L EIF3D EIF5 EIF3E EIF3B EIF3A EIF4G2 EIF4G1 EIF2S2 EIF2S3 EIF2S1 EIF3H EIF3M EIF4E EIF4A2 EIF5B EIF4A1 ABCE1 EIF3F RPS5 EIF3J EIF3G EIF3K BZW1 KHDRBS1 BZW2 NCBP1 EIF2A NPM1 EIF4B DDX3X PPP1CA DDX1 RPS3 RPS17 HSPB1 RPS3A
2.58e-25	147	2141	2.58395	GO:0051246 Regulation of protein metabolic process	https://amigo.geneontology.org/amigo/term/GO:0051246	GCN1 PSME1 PSME2 DDX6 SSB CYFIP1 PSMC5 PSMC6 PSMC2 PSMC3 CD44 U2AF2 YBX1 ELAVL1 VPS35 PABPC1 XRCC5 HSP90AA1 BZW1 XPO1 DNAJA1 HSP90AB1 EIF5 CTSH EIF3B EIF4G2 SNX3 SKP1 EIF4G1 ARHGEF2 PTK2B KHDRBS1 RPL5 RPL23 APOE SNX9 SYNCRIP CAPRIN1 DHX9 BZW2 EPRS1 ABI1 NCBP1 THBS1 HNRNPD WARS1 RPS2 EIF4A3 RPL11 SERBP1 EIF3H RPS3 EIF4E HNRNPU EIF5B CCAR2 ITGB2 ADAR VCP DDB1 RPS7 QARS1 CALR NPM1 ANXA2 SF3B3 HMGB1 …
2.71e-24	121	1581	2.8803	GO:0009057 Macromolecule catabolic process	https://amigo.geneontology.org/amigo/term/GO:0009057	UPF1 PSMB1 PSMC4 MTREX PSMA4 HSPA5 PYGM UFD1 IGF2BP2 PSMC5 PSME1 PSMD8 PYGL PSMC6 PSMA3 PSMC1 PSMA6 PSME2 PYGB PSMA7 PSMD7 CTSH PSMA2 PSMD11 SKP1 PSMD14 PSMB2 PSMA1 UBA1 SYNCRIP PSMB7 NCBP1 PSMB6 PSMA5 PSMD4 PSMB4 PSMC2 PSMD6 VCP PSMC3 DDB1 PSMD1 PSMD2 HNRNPA0 CALR PSMD13 SND1 PSMB8 PSMB10 PSMB9 PSMB3 CD44 YBX1 ELAVL1 PABPC1 XPO1 KHSRP FUS HSP90AB1 APEX1 DDX5 HSPA8 SNX3 PTK2B TARDBP RPL5 RPL23 AP…
3.01e-23	187	3290	2.13909	GO:0033036 Macromolecule localization	https://amigo.geneontology.org/amigo/term/GO:0033036	SH3GLB1 CCT4 TCP1 RAC2 CCT7 CCT6A CCT5 CCT8 CCT3 CCT2 RUVBL1 RUVBL2 ARF5 EHD3 VPS35 NSF SAR1A TNPO1 RAB10 EZR MAPRE1 EHD4 PLIN3 NAPA KPNB1 YWHAE EHD1 VPS29 COPZ1 LMNB1 COPA SEPTIN7 HNRNPA2B1 VPS26A DDX39A APOE TRIM21 RAN YWHAQ NCBP1 SEPTIN11 USO1 RAB15 SRP14 SNX27 MSN VPS26B SAR1B COPG2 LMNA YWHAZ VCP YWHAB SRP68 ARF4 SEPTIN2 YWHAG SRP72 RAB1B SFN COPG1 KPNA2 ANXA2 COPB2 SEPTIN9 AGRN DDX39B SARNP…
3.72e-23	203	3743	2.04108	GO:0051641 Cellular localization	https://amigo.geneontology.org/amigo/term/GO:0051641	SH3GLB1 CCT4 TCP1 RAC2 CCT7 CCT6A CCT5 CCT8 CCT3 CCT2 ARF5 EHD3 VPS35 PICALM NSF RAB7A SAR1A DNM2 XPO1 TNPO1 RAB10 EZR ARCN1 SNAP29 SEC23B MAPRE1 EHD4 NAPA COPE DNM1 KPNB1 YWHAE EHD1 VPS29 COPZ1 RAB35 SNX3 LMNB1 TFG COPA SEPTIN7 VPS26A DDX39A COPB1 SNX9 TRIM21 RAN ARL8B YWHAQ NCBP1 SEC31A SEPTIN11 USO1 RAB15 SRP14 SH3GL1 SNX27 MSN ARFGAP2 VPS26B SAR1B COPG2 LMNA ABCE1 YWHAZ VCP AP1G1 YWHAB SRP68 …
6.18e-22	51	333	5.76381	GO:1903311 Regulation of mrna metabolic process	https://amigo.geneontology.org/amigo/term/GO:1903311	DAZAP1 IGF2BP2 NCL KHDRBS1 SYNCRIP DHX9 TRA2B NCBP1 RBMX TRA2A HNRNPK SF1 HNRNPA0 PUF60 UPF1 PTBP1 U2AF2 YBX1 ELAVL1 PABPC1 KHSRP FUS DDX5 SRSF9 SRSF3 SRSF7 SRSF4 TARDBP SRSF6 CAPRIN1 HNRNPD EIF4A3 HNRNPU SRSF10 HNRNPAB ROCK1 PABPC4 SNRNP70 HSPA8 PRPF19 HNRNPA2B1 SRSF2 PRDX6 VIM HNRNPC DDX17 APEX1 HNRNPL HNRNPA1 NPM1 SERBP1
1.47e-21	40	198	7.60289	GO:0043484 Regulation of rna splicing	https://amigo.geneontology.org/amigo/term/GO:0043484	PTBP1 DAZAP1 HNRNPH3 HNRNPL NCL KHDRBS1 AHNAK HNRNPH2 TRA2B RBMX TRA2A HNRNPK SF1 HNRNPH1 HNRNPF PUF60 U2AF2 FUS DDX5 RPS13 SRSF9 SRSF3 SRSF7 SRSF4 SRSF6 HNRNPA1 HNRNPU SRSF10 RPS26 UPF1 SNRNP70 HSPA8 PRPF19 HNRNPA2B1 SRSF1 SRSF2 PRDX6 DDX17 NCBP1 SF3B3
1.19e-20	162	2779	2.19387	GO:0070727 Cellular macromolecule localization	https://amigo.geneontology.org/amigo/term/GO:0070727	SH3GLB1 CCT4 TCP1 RAC2 CCT7 CCT6A CCT5 CCT8 CCT3 CCT2 ARF5 EHD3 VPS35 NSF SAR1A TNPO1 RAB10 EZR MAPRE1 EHD4 NAPA KPNB1 YWHAE EHD1 VPS29 COPZ1 LMNB1 COPA SEPTIN7 VPS26A TRIM21 RAN YWHAQ SEPTIN11 USO1 RAB15 SRP14 SNX27 MSN VPS26B SAR1B COPG2 LMNA YWHAZ VCP YWHAB SRP68 ARF4 SEPTIN2 YWHAG SRP72 RAB1B SFN COPG1 KPNA2 COPB2 SEPTIN9 AGRN XPO1 ATP1B3 PICALM HSP90AA1 DNAJA1 DNM1L HSP90AB1 VRK1 HSPA8 SNX3 …
5.41e-20	160	2767	2.17618	GO:0008104 Protein localization	https://amigo.geneontology.org/amigo/term/GO:0008104	SH3GLB1 CCT4 TCP1 RAC2 CCT7 CCT6A CCT5 CCT8 CCT3 CCT2 ARF5 EHD3 VPS35 NSF SAR1A TNPO1 RAB10 EZR MAPRE1 EHD4 NAPA KPNB1 YWHAE EHD1 VPS29 COPZ1 LMNB1 COPA SEPTIN7 VPS26A TRIM21 RAN YWHAQ SEPTIN11 USO1 RAB15 SRP14 SNX27 MSN VPS26B SAR1B COPG2 LMNA YWHAZ VCP YWHAB SRP68 ARF4 SEPTIN2 YWHAG SRP72 RAB1B SFN COPG1 KPNA2 COPB2 SEPTIN9 AGRN XPO1 ATP1B3 PICALM HSP90AA1 DNAJA1 DNM1L HSP90AB1 VRK1 HSPA8 SNX3 …
2.34e-19	30	115	9.81764	GO:0048024 Regulation of mrna splicing via spliceosome	https://amigo.geneontology.org/amigo/term/GO:0048024	DAZAP1 NCL KHDRBS1 TRA2B RBMX TRA2A HNRNPK SF1 PUF60 PTBP1 U2AF2 DDX5 SRSF9 SRSF3 SRSF7 SRSF4 SRSF6 HNRNPU SRSF10 UPF1 SNRNP70 HSPA8 PRPF19 HNRNPA2B1 SRSF2 PRDX6 DDX17 HNRNPL HNRNPA1 NCBP1
7.13e-19	107	1501	2.68279	GO:0046907 Intracellular transport	https://amigo.geneontology.org/amigo/term/GO:0046907	ARF5 EHD3 VPS35 RAB7A SAR1A XPO1 TNPO1 EZR ARCN1 SEC23B EHD4 NAPA COPE KPNB1 EHD1 VPS29 COPZ1 RAB35 SNX3 LMNB1 TFG COPA VPS26A DDX39A COPB1 SNX9 RAN ARL8B NCBP1 SEC31A USO1 SNX27 MSN VPS26B SAR1B COPG2 LMNA ABCE1 VCP AP1G1 ARF4 KIF5B RAB1B SEC24C NPM1 COPG1 KPNA2 ANXA2 COPB2 DDX39B SARNP HNRNPA1 NSUN2 HSP90AA1 YWHAE HSPA8 CORO1C SRSF3 KHDRBS1 HNRNPA2B1 TRIM28 DHX9 LCP1 ADAR CALR PDCD6 AP2B1 WAS E…
2.2e-18	133	2160	2.3173	GO:0051649 Establishment of localization in cell	https://amigo.geneontology.org/amigo/term/GO:0051649	ARF5 EHD3 VPS35 PICALM RAB7A SAR1A DNM2 XPO1 TNPO1 EZR ARCN1 SNAP29 SEC23B EHD4 NAPA COPE DNM1 KPNB1 EHD1 VPS29 COPZ1 RAB35 SNX3 LMNB1 TFG COPA VPS26A DDX39A COPB1 SNX9 RAN ARL8B NCBP1 SEC31A USO1 SH3GL1 SNX27 MSN ARFGAP2 VPS26B SAR1B COPG2 LMNA ABCE1 VCP AP1G1 ARF4 KIF5B RAB1B SEC24C NPM1 COPG1 KPNA2 ANXA2 COPB2 DDX39B SARNP HNRNPA1 AP2B1 NSUN2 HSP90AA1 MAPRE1 YWHAE HSPA8 CORO1C SRSF3 KHDRBS1 HN…
5.46e-18	31	138	8.45408	GO:0050684 Regulation of mrna processing	https://amigo.geneontology.org/amigo/term/GO:0050684	DAZAP1 NCL KHDRBS1 DHX9 TRA2B NCBP1 RBMX TRA2A HNRNPK SF1 PUF60 PTBP1 U2AF2 DDX5 SRSF9 SRSF3 SRSF7 SRSF4 SRSF6 HNRNPU SRSF10 UPF1 SNRNP70 HSPA8 PRPF19 HNRNPA2B1 SRSF2 PRDX6 DDX17 HNRNPL HNRNPA1
6.06e-18	38	221	6.47106	GO:0006403 Rna localization	https://amigo.geneontology.org/amigo/term/GO:0006403	CCT7 CCT6A CCT5 CCT8 CCT3 RUVBL1 RUVBL2 HNRNPA2B1 DDX39A NCBP1 DDX39B SARNP RAN HNRNPA1 NSUN2 YBX1 KPNB1 SRSF3 KHDRBS1 DHX9 IGF2BP2 XPO1 KHSRP FUBP3 SRSF7 CAPRIN1 SRSF1 G3BP2 EIF4A3 EIF4E HNRNPU CPSF6 CCT4 TCP1 SSB CCT2 UPF1 RTRAF
7.47e-18	14	17	30.993	GO:0001732 Formation of cytoplasmic translation initiation complex	https://amigo.geneontology.org/amigo/term/GO:0001732	EIF5 EIF3A EIF3I EIF3L EIF3D EIF3J EIF3E EIF3B EIF2S2 EIF3G EIF3H EIF3M EIF3F EIF3K
2.56e-17	47	360	4.91337	GO:0042254 Ribosome biogenesis	https://amigo.geneontology.org/amigo/term/GO:0042254	MTREX XPO1 RPS5 RPL6 RPLP0 RPS16 RPS19 RPS12 RPL5 RAN RPL35 RPS8 RPL10 RPL7 RPL7A ABCE1 RPS14 RPSA RPS9 RPS21 RPS7 RPS27 NPM1 RPL35A RPL14 RPL23A RPS28 XRCC5 EIF5 RPS13 RPS6 RPS24 RPS11 RPS3A EIF5B RPS17 RPS23 RPS4X PRKDC DDX1 DDX17 EIF4A3 PA2G4 DDX3X RPS25 RPL11 EIF2A
3.28e-17	148	2629	2.11863	GO:0051128 Regulation of cellular component organization	https://amigo.geneontology.org/amigo/term/GO:0051128	RNH1 CAPG ROCK1 CAPZB SAR1A EZR SH3BP1 PACSIN2 PSMC6 MAPRE1 NAPA PFN1 CAPZA1 VASP RAC2 LGALS3 MSN GSN SSRP1 SAR1B BUB3 WASF2 FLII NPM1 ANXA2 EVL CAPZA2 CORO1B APOC2 BTK PICALM ENO1 DNM2 HSP90AA1 SH3GLB1 CORO1A HSPA8 SUB1 ACTR3 PLEK APOE DNAJB1 ANXA1 CAPRIN1 HNRNPA1 ACTR2 SNX27 UBAP2L IQGAP2 YWHAZ VCP ARF4 HMGB1 RACK1 DDX3X CYFIP1 VIM VPS35 XRCC1 MCM2 XPO1 DNM1L ARHGAP4 EHD4 EHD1 EIF4G2 CORO1C ARP…
5.1e-17	157	2888	2.04591	GO:0009056 Catabolic process	https://amigo.geneontology.org/amigo/term/GO:0009056	UPF1 PSMB1 PSMC4 MTREX PSMA4 HSPA5 PFKP PKM PYGM UFD1 IGF2BP2 ENO1 PSMC5 PSME1 COMT PSMD8 PYGL PSMC6 PSMA3 PSMC1 PSMA6 PSME2 PYGB PSMA7 SAMHD1 PGK1 PSMD7 CTSH IL4I1 PSMA2 ENO3 PSMD11 SKP1 PSMD14 PRDX1 CAT PSMB2 PSMA1 UBA1 TRIM21 SYNCRIP PSMB7 NCBP1 PFKL PSMB6 PSMA5 ALDOA PFKM PSMD4 PSMB4 PSMC2 PSMD6 VCP PSMC3 DDB1 PSMD1 RAB1B PSMD2 HNRNPA0 CALR PSMD13 SND1 PSMB8 PSMB10 GPX1 APOC2 PSMB9 PSMB3 CD44…
4.3e-16	19	47	15.2139	GO:0002183 Cytoplasmic translational initiation	https://amigo.geneontology.org/amigo/term/GO:0002183	EIF3I EIF5 EIF3A EIF2S2 EIF2S3 EIF3M EIF4A2 EIF4A1 EIF3D EIF3L EIF3J EIF3E EIF3B EIF3G EIF3H EIF3F EIF3K NCBP1 EIF4G1
9.53e-16	110	1735	2.38604	GO:0016192 Vesicle-mediated transport	https://amigo.geneontology.org/amigo/term/GO:0016192	ARF5 AP2B1 EHD3 VPS35 PICALM NSF RAB7A SAR1A DNM2 RAB10 DNM1L EZR ARCN1 SNAP29 PACSIN2 AP1B1 SEC23B EHD4 NAPA COPE DNM1 HSPA8 EHD1 VPS29 COPZ1 RAB35 SNX3 CLINT1 TFG COPA ANXA11 CLTA VPS26A COPB1 SNX9 LGALS3 ANXA1 SEC31A USO1 RAB15 CLTC SH3GL1 MYO1F SNX27 MSN ARFGAP2 VPS26B SAR1B COPG2 AP1G1 ARF4 SEPTIN2 SEC24C COPG1 ANXA2 AP2A2 COPB2 AP2A1 ATP6V1H CORO1C APOE ARL8B THBS1 GRK2 HMGB1 APOC2 BTK WAS …
2.07e-15	53	506	3.94193	GO:0016032 Viral process	https://amigo.geneontology.org/amigo/term/GO:0016032	TRIM21 PTBP1 LGALS1 EIF3L EIF3D EIF3B EIF3A SNX3 TARDBP TRIM25 EIF3G DHX9 SSB MX1 ADAR PSMC3 LGALS9 PCBP1 PDCD6IP BSG EIF3F PCBP2 SLC1A5 DDX5 HSPA8 ILF3 TRIM28 ARL8B ITGA5 RPSA RAB1B PABPC1 RAB7A HSP90AB1 DDX6 STAT1 APOE GSN VCP PPIB DDB1 SLC3A2 PPIH CFL1 GRK2 KPNA2 P4HB HMGB1 PPIA DDX3X CBL DEK RAN
3.32e-15	220	4902	1.68901	GO:0141187 Nucleic acid biosynthetic process	https://amigo.geneontology.org/amigo/term/GO:0141187	PTBP1 NSUN2 MTREX U2AF2 DAZAP1 SART3 SNRPA SRRT RTRAF KHSRP SUPT16H HNRNPH3 SNRPD3 DDX17 PSMC6 SRSF5 HNRNPL SNRNP70 RPS16 FUBP3 DDX5 PRPF19 CPSF6 SRSF9 SRSF3 NCL STAT1 SRSF7 SRSF4 SFPQ MEF2D RPS6KA1 PSPC1 KHDRBS1 HNRNPA2B1 DDX39A SRSF6 LRRFIP1 AHNAK SNRPD2 SNRPB2 HNRNPH2 TRIM28 SNRPA1 DNAJB1 HNRNPA1 DHX9 SRSF1 TRA2B NCBP1 RPL35 HMGA1 SSB EIF4A3 RPS8 ILF2 LUC7L2 NONO RBMX RPL7 RPL7A HNRNPU U2AF1 A…
4.14e-15	67	785	3.2121	GO:0030036 Actin cytoskeleton organization	https://amigo.geneontology.org/amigo/term/GO:0030036	RNH1 CAPG ROCK1 ACTN1 CAPZB SH3BP1 CORO1A PFN1 CORO1C ARPC3 ACTR3 PLEK CAPZA1 ARHGEF2 VASP RAC2 ACTN4 CAP1 MYH10 LCP1 ARPC5L ACTR2 PARVG TPM1 IQGAP1 MYO1F TPM3 IQGAP2 SH3KBP1 GSN WASF2 TAGLN2 ARPC5 PDLIM5 ARPC2 CORO1B CFL1 FLII FMNL1 EVL PDLIM7 CAPZA2 ARPC4 WAS EZR MYH9 MYH14 ANXA1 HCLS1 PACSIN2 PTK2B SNX9 RAN DOCK2 FLNB TLN1 ACTBL2 PLEC CALR CORO7 CYFIP1 DNM2 PDCL3 ZYX PDCD6IP ABI1 ALDOA
6.25e-15	23	87	9.9493	GO:0000245 Spliceosomal complex assembly	https://amigo.geneontology.org/amigo/term/GO:0000245	U2AF2 LUC7L2 PUF60 SF3A1 SRSF1 SF3A3 SRSF10 DDX42 DDX39B FMC1-LUC7L2 PRPF19 SRSF6 NCBP1 DDX1 SNRPD3 SNRPD2 SNRPB2 SNRPA1 SNRPD1 SF1 SF3B3 SRSF5 SRSF9
1.7e-14	112	1860	2.26615	GO:0045184 Establishment of protein localization	https://amigo.geneontology.org/amigo/term/GO:0045184	SH3GLB1 RAC2 ARF5 VPS35 NSF SAR1A TNPO1 RAB10 NAPA KPNB1 VPS29 COPZ1 COPA VPS26A RAN USO1 RAB15 SRP14 SNX27 VPS26B SAR1B COPG2 VCP SRP68 ARF4 SRP72 RAB1B COPG1 KPNA2 COPB2 XPO1 HSP90AA1 DNAJA1 DNM1L YWHAE HSPA8 SNX3 APOE TRIM28 LCP1 ADAR BSG CALR USP7 PDCD6 AP2B1 EHD3 ELAVL1 RAB7A COMT ARCN1 SNAP29 AP1B1 SEC23B COPE EHD1 DDX6 CBL CORO1C RAB35 HSPA9 PLEK TARDBP CLTA KTN1 COPB1 SNX9 ACTN4 TBC1D5 NA…
1.82e-14	120	2069	2.18275	GO:0071705 Nitrogen compound transport	https://amigo.geneontology.org/amigo/term/GO:0071705	ARF5 VPS35 NSF SAR1A TNPO1 RAB10 SLC1A5 NAPA KPNB1 VPS29 COPZ1 COPA HNRNPA2B1 VPS26A DDX39A RAN NCBP1 USO1 RAB15 SNX27 VPS26B SAR1B COPG2 VCP SLC3A2 ARF4 RAB1B COPG1 KPNA2 COPB2 DDX39B SARNP XPO1 HNRNPA1 NSUN2 YBX1 HSP90AA1 DNAJA1 DNM1L YWHAE HSPA8 SRSF3 SNX3 KHDRBS1 APOE TRIM28 DHX9 LCP1 ADAR BSG CALR PDCD6 AP2B1 BTK EHD3 ELAVL1 IGF2BP2 RAB7A KHSRP COMT ARCN1 SNAP29 AP1B1 SEC23B CA2 COPE EHD1 CB…
4.59e-14	22	85	9.74064	GO:0032392 Dna geometric change	https://amigo.geneontology.org/amigo/term/GO:0032392	MCM2 MCM6 MCM4 MCM7 UPF1 DDX1 MCM5 MCM3 SUB1 DHX9 PURA XRCC5 ANXA1 G3BP1 RUVBL1 RUVBL2 XRCC6 DDX3X HNRNPA2B1 HMGB2 HMGB1 HMGA1
7.65e-14	81	1143	2.667	GO:0009894 Regulation of catabolic process	https://amigo.geneontology.org/amigo/term/GO:0009894	IGF2BP2 PSME1 PSME2 TRIM21 SYNCRIP HNRNPA0 APOC2 PSMC5 PSMC6 PSMC2 PSMC3 UPF1 YBX1 ELAVL1 PABPC1 XPO1 KHSRP FUS HSP90AB1 SNX3 PTK2B TARDBP RPL5 RPL23 APOE SNX9 CAPRIN1 DHX9 HNRNPD EIF4A3 EIF3H HNRNPU CCAR2 VCP DDB1 RPS7 ANXA2 SF3B3 HNRNPAB RACK1 GPX1 PSMC4 NSUN2 ROCK1 VPS35 PABPC4 PSMC1 RPL11 PPP1CA PSMD1 PSMD2 HSP90AA1 DNM1L EZR MSN VIM NSF RAB7A HNRNPC SH3GLB1 APEX1 EIF4G2 EIF4G1 PSMD14 PDCL3 Q…
9e-14	86	1263	2.56259	GO:0033043 Regulation of organelle organization	https://amigo.geneontology.org/amigo/term/GO:0033043	RNH1 CAPG CAPZB SAR1A EZR SH3BP1 MAPRE1 PFN1 CAPZA1 VASP MSN GSN SAR1B BUB3 WASF2 FLII EVL CAPZA2 CORO1B ROCK1 CORO1A SUB1 PLEK ANXA1 CAPRIN1 HNRNPA1 UBAP2L IQGAP2 ARF4 ANXA2 XRCC1 MCM2 DNM1L ARPC3 PTK2B SNX9 TRIM28 ARPC5L HNRNPD LMNA ARPC5 ARPC2 RUVBL1 CALR RUVBL2 CYFIP1 WAS VPS35 UPF1 EHD3 XRCC5 HNRNPC SH3GLB1 TUBB4A CCT4 ARHGEF2 RAB3GAP2 TCP1 SEPTIN7 CCT7 LCP1 G3BP2 CLTC G3BP1 CCT6A RPS3 CCT5 …
9.44e-14	148	2885	1.93063	GO:0010605 Negative regulation of macromolecule metabolic process	https://amigo.geneontology.org/amigo/term/GO:0010605	UPF1 DDX3Y IGF2BP2 SRRT CBX5 DDX6 LMNB1 CBX3 TRIM28 DNAJB1 SYNCRIP NCBP1 LMNA LGALS9 HNRNPA0 SND1 DDX3X RAN PTBP1 SARS1 U2AF2 YBX1 ELAVL1 PABPC1 ENO1 DNAJA1 KHSRP FUS MSH2 HSP90AB1 DDX5 HSPA8 RPS13 SRSF9 SNX3 SUB1 TCERG1 EIF4G1 SRSF7 SRSF4 SFPQ TARDBP RPL5 HNRNPA2B1 SRSF6 LRRFIP1 RPL23 ILF3 APOE YWHAQ CAPRIN1 DHX9 EPRS1 THBS1 HNRNPD WARS1 CLTC EIF4A3 RPL11 SERBP1 PARP1 EIF3H RPS3 HNRNPU CCAR2 ADA…
9.69e-14	156	3115	1.88474	GO:0009892 Negative regulation of metabolic process	https://amigo.geneontology.org/amigo/term/GO:0009892	UPF1 DDX3Y IGF2BP2 SRRT CBX5 DDX6 LMNB1 CBX3 TRIM28 DNAJB1 SYNCRIP NCBP1 LMNA LGALS9 HNRNPA0 SND1 DDX3X RAN PTBP1 SARS1 U2AF2 YBX1 ELAVL1 PABPC1 ENO1 DNAJA1 KHSRP FUS MSH2 HSP90AB1 RPS19 DDX5 HSPA8 RPS13 SRSF9 SNX3 SUB1 TCERG1 EIF4G1 SRSF7 PLEK SRSF4 SFPQ TARDBP RPL5 HNRNPA2B1 SRSF6 LRRFIP1 RPL23 ILF3 APOE YWHAQ CAPRIN1 DHX9 EPRS1 THBS1 HNRNPD WARS1 CLTC EIF4A3 RPL11 SERBP1 PARP1 EIF3H RPS3 HNRNP…
9.69e-14	69	882	2.94418	GO:0030029 Actin filament-based process	https://amigo.geneontology.org/amigo/term/GO:0030029	RNH1 CAPG ROCK1 ACTN1 CAPZB SH3BP1 CORO1A PFN1 CORO1C ARPC3 ACTR3 PLEK CAPZA1 ARHGEF2 VASP RAC2 ACTN4 CAP1 MYH10 LCP1 ARPC5L ACTR2 PARVG TPM1 IQGAP1 MYO1F TPM3 IQGAP2 SH3KBP1 GSN WASF2 TAGLN2 ARPC5 PDLIM5 ARPC2 CORO1B CFL1 FLII FMNL1 EVL PDLIM7 CAPZA2 ARPC4 WAS EZR MYH9 MYH14 ANXA1 HCLS1 PACSIN2 PTK2B SNX9 RAN DOCK2 FLNB TLN1 ACTBL2 PLEC CALR CORO7 CYFIP1 DNM2 PDCL3 ZYX PDCD6IP ABI1 MYL6 ALDOA AT…
1.13e-13	81	1153	2.64387	GO:0030163 Protein catabolic process	https://amigo.geneontology.org/amigo/term/GO:0030163	PSMB1 PSMC4 PSMA4 HSPA5 UFD1 PSMC5 PSME1 PSMD8 PSMC6 PSMA3 PSMC1 PSMA6 PSME2 PSMA7 PSMD7 CTSH PSMA2 PSMD11 SKP1 PSMD14 PSMB2 PSMA1 UBA1 PSMB7 PSMB6 PSMA5 PSMD4 PSMB4 PSMC2 PSMD6 VCP PSMC3 DDB1 PSMD1 PSMD2 CALR PSMD13 PSMB8 PSMB10 PSMB9 PSMB3 XPO1 HSP90AB1 HSPA8 SNX3 PTK2B RPL5 RPL23 APOE SNX9 TRIM21 EIF3H CCAR2 CAPN2 RPS7 ANXA2 SF3B3 RACK1 GPX1 BTK VPS35 PRPF19 CBL RPL11 TPP1 HSP90AA1 EZR MSN NSF…
1.31e-13	158	3185	1.86695	GO:0065008 Regulation of biological quality	https://amigo.geneontology.org/amigo/term/GO:0065008	YWHAZ SH3GLB1 MYH9 HSPB1 PLEK TLN1 FERMT3 ILK CLIC1 CAPG KCNAB2 IGF2BP2 CAPZB HSP90AA1 EZR HSP90AB1 CA2 CDC37 PFN1 CAPZA1 VASP MYH10 SYNCRIP MSN ATP6V1B2 GSN GRK2 FLII HNRNPA0 FMNL1 USP7 EVL CAPZA2 YWHAE ATP6V1A ATP1A1 UPF1 YBX1 ELAVL1 ATP1B3 PABPC1 KHSRP FUS CTSG IL4I1 USP4 TARDBP COPA APOE ANXA1 CAPRIN1 DHX9 THBS1 HNRNPD SNX27 ALDOA HNRNPU CCAR2 SLC3A2 KIF5B HMGB1 AP2B1 BTK EHD3 NSUN2 ROCK1 VPS…
2.19e-13	61	728	3.15342	GO:0006886 Intracellular protein transport	https://amigo.geneontology.org/amigo/term/GO:0006886	ARF5 VPS35 SAR1A TNPO1 NAPA KPNB1 VPS29 COPZ1 COPA VPS26A RAN USO1 SNX27 VPS26B SAR1B VCP ARF4 RAB1B KPNA2 COPB2 XPO1 HSP90AA1 YWHAE HSPA8 TRIM28 LCP1 ADAR CALR PDCD6 AP2B1 ELAVL1 RAB7A AP1B1 SEC23B HSPA9 TARDBP CLTA COPB1 SNX9 CLTC COPG2 LMNA AP1G1 SFN SEC24C COPG1 AP2A2 AP2A1 HSPA5 UFD1 NSF HSPB1 EHD1 HCLS1 KIF5B ARHGEF2 RPL23 ARCN1 SEC23IP RAB3GAP2 NPM1
2.44e-13	19	64	11.1727	GO:0042255 Ribosome assembly	https://amigo.geneontology.org/amigo/term/GO:0042255	RPS5 RPL6 RPLP0 RPS19 RPL5 RPL10 RPS14 RPSA RPS27 RPL23A RPS28 XRCC5 EIF5 EIF5B PRKDC RPL11 EIF2A DDX3X NPM1
2.68e-13	23	103	8.40378	GO:1903312 Negative regulation of mrna metabolic process	https://amigo.geneontology.org/amigo/term/GO:1903312	IGF2BP2 SYNCRIP HNRNPA0 PTBP1 U2AF2 YBX1 ELAVL1 PABPC1 FUS SRSF9 SRSF7 SRSF4 TARDBP SRSF6 DHX9 HNRNPD HNRNPU SRSF10 HNRNPAB HNRNPA2B1 HNRNPK HNRNPC RBMX
3.04e-13	49	498	3.70297	GO:0007015 Actin filament organization	https://amigo.geneontology.org/amigo/term/GO:0007015	RNH1 CAPG CAPZB CORO1A PFN1 CORO1C ARPC3 ACTR3 CAPZA1 ARHGEF2 VASP RAC2 CAP1 LCP1 ARPC5L ACTR2 TPM1 IQGAP1 MYO1F TPM3 IQGAP2 SH3KBP1 GSN WASF2 TAGLN2 ARPC5 ARPC2 CORO1B CFL1 FLII EVL CAPZA2 ARPC4 WAS EZR PLEK HCLS1 ACTN1 PTK2B SNX9 PLEC CORO7 CYFIP1 DNM2 SH3BP1 ZYX ABI1 ROCK1 ALDOA
3.64e-13	22	94	8.80803	GO:0071103 Dna conformation change	https://amigo.geneontology.org/amigo/term/GO:0071103	MCM2 MCM6 MCM4 MCM7 UPF1 DDX1 MCM5 MCM3 SUB1 DHX9 PURA XRCC5 ANXA1 G3BP1 RUVBL1 RUVBL2 XRCC6 DDX3X HNRNPA2B1 HMGB2 HMGB1 HMGA1
1.03e-12	83	1250	2.49892	GO:0010629 Negative regulation of gene expression	https://amigo.geneontology.org/amigo/term/GO:0010629	UPF1 DDX3Y IGF2BP2 SRRT CBX5 DDX6 LMNB1 CBX3 SYNCRIP NCBP1 LMNA LGALS9 HNRNPA0 SND1 DDX3X RAN PTBP1 SARS1 U2AF2 YBX1 ELAVL1 PABPC1 KHSRP FUS DDX5 RPS13 SRSF9 EIF4G1 SRSF7 SRSF4 TARDBP HNRNPA2B1 SRSF6 CAPRIN1 DHX9 EPRS1 THBS1 HNRNPD EIF4A3 SERBP1 RPS3 HNRNPU ADAR HNRNPK CALR SRSF10 HMGB1 HNRNPAB RPS26 BTK ROCK1 VPS35 PABPC4 DDX17 PTPN6 ETF1 ILF3 APOE TRIM28 EIF2S1 EIF4E HMGB2 INPP5D PURA CYFIP1 VI…
1.03e-12	208	4788	1.63491	GO:0032774 Rna biosynthetic process	https://amigo.geneontology.org/amigo/term/GO:0032774	PTBP1 NSUN2 MTREX U2AF2 DAZAP1 SART3 SNRPA SRRT RTRAF KHSRP SUPT16H HNRNPH3 SNRPD3 DDX17 PSMC6 SRSF5 HNRNPL SNRNP70 RPS16 FUBP3 DDX5 PRPF19 CPSF6 SRSF9 SRSF3 NCL STAT1 SRSF7 SRSF4 SFPQ MEF2D RPS6KA1 PSPC1 KHDRBS1 HNRNPA2B1 DDX39A SRSF6 LRRFIP1 AHNAK SNRPD2 SNRPB2 HNRNPH2 TRIM28 SNRPA1 DNAJB1 HNRNPA1 DHX9 SRSF1 TRA2B NCBP1 RPL35 HMGA1 SSB EIF4A3 RPS8 ILF2 LUC7L2 NONO RBMX RPL7 RPL7A HNRNPU U2AF1 A…
1.33e-12	76	1092	2.61924	GO:0044087 Regulation of cellular component biogenesis	https://amigo.geneontology.org/amigo/term/GO:0044087	CAPG ROCK1 CAPZB SAR1A EZR PSMC6 NAPA PFN1 CAPZA1 VASP RAC2 MSN GSN SAR1B FLII EVL CAPZA2 BTK HSP90AA1 SH3GLB1 MAPRE1 HSPA8 ACTR3 PLEK APOE LGALS3 DNAJB1 CAPRIN1 ACTR2 UBAP2L VCP ARF4 HMGB1 RACK1 DDX3X CYFIP1 VPS35 CORO1A CORO1C ARPC3 CAND1 PTK2B SNX9 TRIM28 DOCK10 ARPC5L RPS3 ARPC5 ARPC2 RCC2 WAS EIF4G1 RAB7A XRCC5 TUBB4A RAB3GAP2 SEPTIN7 LCP1 G3BP2 WARS1 G3BP1 HNRNPU WASF2 LIMS1 PDCD6IP RAB1B H…
1.86e-12	147	2969	1.86334	GO:0009891 Positive regulation of biosynthetic process	https://amigo.geneontology.org/amigo/term/GO:0009891	DAZAP1 IGF2BP2 PSMC6 NCL PDCL3 MEF2D RPS6KA1 SYNCRIP DHX9 TRA2B SSB ILF2 RBMX HNRNPU TRA2A LGALS9 PCBP1 HNRNPA0 NPM1 TCEA1 WAS U2AF2 YBX1 ELAVL1 PKM VPS35 PABPC1 PICALM ENO1 HSP90AA1 FUS DDX17 APEX1 CTSH EEF1D IL4I1 FUBP3 TCERG1 ACTR3 STAT1 ARHGEF2 TARDBP KHDRBS1 RPL5 DEK ILF3 APOE ANXA1 HNRNPA1 THBS1 ACTR2 HNRNPD WARS1 RPL11 PARP1 G3BP1 FUBP1 HMGB2 PSMC3 ARF4 BSG KPNA2 ANXA2 GTF2F2 HMGB1 XRCC6 H…
2.24e-12	54	624	3.25681	GO:0010498 Proteasomal protein catabolic process	https://amigo.geneontology.org/amigo/term/GO:0010498	PSMC4 PSMA4 HSPA5 UFD1 PSMC5 PSME1 PSMD8 PSMC6 PSMA3 PSMC1 PSMA6 PSME2 PSMA7 PSMD7 PSMA2 SKP1 PSMD14 PSMB2 PSMA1 PSMB7 PSMB6 PSMA5 PSMD4 PSMB4 PSMC2 PSMD6 VCP PSMC3 DDB1 PSMD1 PSMD2 CALR PSMB8 PSMB10 PSMB9 PSMB3 XPO1 HSP90AB1 TRIM21 EIF3H CCAR2 RACK1 GPX1 PRPF19 RPL11 TRIM25 APOE TRIM28 USP7 PCBP2 PSMB1 PSMD11 PSMD13 PSMD12
4.39e-12	144	2915	1.85912	GO:0031328 Positive regulation of cellular biosynthetic process	https://amigo.geneontology.org/amigo/term/GO:0031328	DAZAP1 IGF2BP2 PSMC6 NCL PDCL3 MEF2D RPS6KA1 SYNCRIP DHX9 TRA2B SSB ILF2 RBMX HNRNPU TRA2A LGALS9 PCBP1 HNRNPA0 NPM1 TCEA1 WAS U2AF2 YBX1 ELAVL1 PKM VPS35 PABPC1 PICALM HSP90AA1 FUS DDX17 APEX1 CTSH EEF1D IL4I1 FUBP3 TCERG1 ACTR3 STAT1 ARHGEF2 TARDBP KHDRBS1 RPL5 DEK ILF3 ANXA1 HNRNPA1 THBS1 ACTR2 HNRNPD WARS1 RPL11 PARP1 G3BP1 FUBP1 HMGB2 PSMC3 ARF4 BSG KPNA2 ANXA2 GTF2F2 HMGB1 XRCC6 HNRNPAB DDX…
4.41e-12	24	129	7.00173	GO:0042274 Ribosomal small subunit biogenesis	https://amigo.geneontology.org/amigo/term/GO:0042274	RPS5 RPS16 RPS19 RPS12 RPS8 RPS14 RPSA RPS9 RPS21 RPS7 RPS27 NPM1 RPS28 XRCC5 RPS13 RPS6 RPS24 RPS11 RPS3A RPS17 RPS23 RPS4X PRKDC RPS25
6.52e-12	20	86	8.75216	GO:0006446 Regulation of translational initiation	https://amigo.geneontology.org/amigo/term/GO:0006446	BZW1 EIF5 EIF3B EIF4G2 KHDRBS1 BZW2 NCBP1 EIF5B NPM1 EIF2S1 EIF3K EIF4G1 DDX3X EIF3E PPP1CA DDX1 EIF4B HSPB1 EIF3H EIF4A2
7.23e-12	159	3374	1.77352	GO:0031325 Positive regulation of cellular metabolic process	https://amigo.geneontology.org/amigo/term/GO:0031325	DAZAP1 IGF2BP2 PSMC6 NCL PDCL3 MEF2D RPS6KA1 TRIM21 SYNCRIP DHX9 TRA2B SSB ILF2 RBMX HNRNPU TRA2A LGALS9 PCBP1 HNRNPA0 NPM1 TCEA1 APOC2 WAS CD44 U2AF2 YBX1 ELAVL1 PKM VPS35 PABPC1 PICALM ENO1 XRCC5 HSP90AA1 FUS DDX17 APEX1 EEF1A2 CTSH EEF1D IL4I1 FUBP3 TCERG1 ACTR3 STAT1 PLEK ARHGEF2 TARDBP KHDRBS1 RPL5 DEK ILF3 APOE SNX9 ANXA1 HNRNPA1 ABI1 THBS1 ACTR2 HNRNPD WARS1 RPL11 PARP1 G3BP1 FUBP1 HMGB2 P…
7.38e-12	57	706	3.03846	GO:0051276 Chromosome organization	https://amigo.geneontology.org/amigo/term/GO:0051276	SMC1A MCM2 MCM6 XRCC5 MCM4 NASP BUB3 MCM7 XRCC6 PRKDC UPF1 DDX1 HSP90AA1 HSP90AB1 MCM5 APEX1 MAPRE1 MCM3 SUB1 HNRNPA1 DHX9 PPP1CA PURA XRCC1 PPP2R1A TRIM28 ANXA1 HNRNPD G3BP1 RUVBL1 RUVBL2 DDX3X NUDC HNRNPC MSH2 KPNB1 CCT4 TCP1 RAN CCT7 CCT6A CCT5 HNRNPU CCT8 LMNA CCT3 CCT2 FEN1 DCTN2 DRG1 MCMBP HNRNPA2B1 PARP1 HMGB2 HMGB1 HMGA1 USP7
8.3e-12	97	1653	2.20843	GO:0007010 Cytoskeleton organization	https://amigo.geneontology.org/amigo/term/GO:0007010	RNH1 VIM CAPG ROCK1 ACTN1 CAPZB SH3BP1 PACSIN2 MAPRE1 CORO1A TUBB4A PFN1 CORO1C ARPC3 ACTR3 PLEK CAPZA1 ARHGEF2 VASP TUBA4A RAC2 ACTN4 CAP1 MYH10 LCP1 ARPC5L ACTR2 PARVG TPM1 IQGAP1 MYO1F TPM3 IQGAP2 SH3KBP1 GSN WASF2 TAGLN2 ARPC5 PDLIM5 ARPC2 VCP TUBA1C CORO1B CFL1 DCTN2 TUBB6 FLII PLEC TUBAL3 NPM1 FMNL1 TUBB EVL PDLIM7 CAPZA2 ARPC4 TUBB3 WAS EZR MYH9 MYH14 ANXA1 DDB1 HCLS1 XPO1 PPP2R1A LMNB1 PT…
1.34e-11	19	79	9.05129	GO:0032508 Dna duplex unwinding	https://amigo.geneontology.org/amigo/term/GO:0032508	MCM2 MCM6 MCM4 MCM7 UPF1 DDX1 MCM5 MCM3 SUB1 DHX9 PURA XRCC5 ANXA1 G3BP1 RUVBL1 RUVBL2 XRCC6 DDX3X HMGA1
1.44e-11	28	190	5.54611	GO:0000723 Telomere maintenance	https://amigo.geneontology.org/amigo/term/GO:0000723	XRCC5 XRCC6 PRKDC UPF1 HSP90AA1 HSP90AB1 APEX1 HNRNPA1 PPP1CA XRCC1 HNRNPD RUVBL1 RUVBL2 HNRNPC CCT4 TCP1 CCT7 CCT6A CCT5 HNRNPU CCT8 LMNA CCT3 CCT2 HNRNPA2B1 PARP1 FEN1 USP7
1.65e-11	32	251	4.798	GO:0006457 Protein folding	https://amigo.geneontology.org/amigo/term/GO:0006457	ERP44 HSPA5 HSP90AA1 DNAJA1 NUDC HSP90AB1 CDC37 HSPB1 HSPA8 HSPA9 CCT4 PDCL3 QSOX1 TCP1 DNAJB1 CCT7 CCT6A CCT5 CCT8 CCT3 CCT2 PPIB PDIA3 PPIH CALR P4HB PPIA DNAJC7 KHSRP SNRNP70 PDIA6 RUVBL2
1.65e-11	65	896	2.73017	GO:0051603 Proteolysis involved in protein catabolic process	https://amigo.geneontology.org/amigo/term/GO:0051603	PSMB1 PSMC4 PSMA4 HSPA5 UFD1 PSMC5 PSME1 PSMD8 PSMC6 PSMA3 PSMC1 PSMA6 PSME2 PSMA7 PSMD7 CTSH PSMA2 PSMD11 SKP1 PSMD14 PSMB2 PSMA1 UBA1 PSMB7 PSMB6 PSMA5 PSMD4 PSMB4 PSMC2 PSMD6 VCP PSMC3 DDB1 PSMD1 PSMD2 CALR PSMD13 PSMB8 PSMB10 PSMB9 PSMB3 XPO1 HSP90AB1 PTK2B RPL5 RPL23 TRIM21 EIF3H CCAR2 CAPN2 RPS7 RACK1 GPX1 PRPF19 CBL RPL11 PDCL3 TRIM25 APOE TRIM28 PDCD6IP USP7 PCBP2 PSMD12
1.81e-11	111	2047	2.04075	GO:0033554 Cellular response to stress	https://amigo.geneontology.org/amigo/term/GO:0033554	DDB1 HSPA5 UFD1 XRCC1 MCM2 MCM6 XRCC5 HSP90AA1 GCN1 MSH2 HSP90AB1 MCM5 PSMC6 APEX1 MCM4 MCM3 PRDX1 DEK UBA1 PARP1 PDIA6 VCP MCM7 PDIA3 CALR P4HB XRCC6 PRKDC UPF1 WAS ERP44 CD44 ENO1 DDX1 DNAJA1 FUS VRK1 SAMHD1 PGK1 PLIN3 YWHAE CAT TRIM28 DNAJB1 EIF2S1 HMGA1 ACTR2 RPS3 LMNA YWHAZ YWHAG QARS1 PPP1CA RUVBL1 SFN NPM1 RUVBL2 USP7 HMGB1 PPIA DDX3X PDCD6 BTK MTREX YBX1 SMC1A SUPT16H COMT HSPB1 HSPA8 PRP…
1.82e-11	92	1549	2.23522	GO:0015031 Protein transport	https://amigo.geneontology.org/amigo/term/GO:0015031	ARF5 VPS35 NSF SAR1A TNPO1 RAB10 NAPA KPNB1 VPS29 COPZ1 COPA VPS26A RAN USO1 RAB15 SNX27 VPS26B SAR1B COPG2 VCP ARF4 RAB1B COPG1 KPNA2 COPB2 XPO1 HSP90AA1 DNAJA1 DNM1L YWHAE HSPA8 SNX3 APOE TRIM28 LCP1 ADAR BSG CALR PDCD6 AP2B1 EHD3 ELAVL1 RAB7A COMT ARCN1 SNAP29 AP1B1 SEC23B COPE EHD1 CBL RAB35 HSPA9 PLEK TARDBP CLTA KTN1 COPB1 SNX9 ACTN4 TBC1D5 NASP ARL8B ANXA1 SEC31A CLTC PFKL ARFGAP2 PFKM LMN…
1.82e-11	44	461	3.59199	GO:0043254 Regulation of protein-containing complex assembly	https://amigo.geneontology.org/amigo/term/GO:0043254	CAPG CAPZB SAR1A PSMC6 NAPA PFN1 CAPZA1 VASP GSN SAR1B FLII EVL CAPZA2 BTK HSP90AA1 SH3GLB1 MAPRE1 HSPA8 APOE LGALS3 VCP HMGB1 RACK1 DDX3X VPS35 CORO1A ARPC3 CAND1 PLEK SNX9 ARPC5L MSN RPS3 ARPC5 ARPC2 CYFIP1 TUBB4A EIF4G1 PTK2B LCP1 WARS1 HCLS1 DRG1 HSPA5
1.82e-11	140	2859	1.84288	GO:0010557 Positive regulation of macromolecule biosynthetic process	https://amigo.geneontology.org/amigo/term/GO:0010557	DAZAP1 IGF2BP2 PSMC6 NCL PDCL3 MEF2D RPS6KA1 SYNCRIP DHX9 TRA2B SSB ILF2 RBMX HNRNPU TRA2A LGALS9 PCBP1 HNRNPA0 NPM1 TCEA1 WAS U2AF2 YBX1 ELAVL1 PKM VPS35 PABPC1 PICALM HSP90AA1 FUS DDX17 APEX1 CTSH EEF1D IL4I1 FUBP3 TCERG1 ACTR3 STAT1 ARHGEF2 TARDBP KHDRBS1 RPL5 DEK ILF3 ANXA1 HNRNPA1 THBS1 ACTR2 HNRNPD WARS1 RPL11 PARP1 G3BP1 FUBP1 HMGB2 PSMC3 ARF4 BSG KPNA2 ANXA2 GTF2F2 HMGB1 XRCC6 HNRNPAB DDX…
1.86e-11	167	3659	1.71766	GO:0010604 Positive regulation of macromolecule metabolic process	https://amigo.geneontology.org/amigo/term/GO:0010604	DAZAP1 IGF2BP2 PSMC6 NCL PDCL3 MEF2D RPS6KA1 SYNCRIP DHX9 TRA2B SSB ILF2 RBMX HNRNPU TRA2A LGALS9 PCBP1 HNRNPA0 NPM1 TCEA1 PSMC5 PSMC2 PSMC3 UPF1 WAS CD44 U2AF2 YBX1 ELAVL1 PKM VPS35 PABPC1 PICALM NSF XRCC5 HSP90AA1 KHSRP FUS DDX17 APEX1 CTSH EEF1D IL4I1 FUBP3 SKP1 TCERG1 ACTR3 STAT1 ARHGEF2 TARDBP KHDRBS1 RPL5 DEK ILF3 APOE SNX9 TRIM28 ANXA1 CAPRIN1 HNRNPA1 ABI1 THBS1 ACTR2 HNRNPD WARS1 RPS2 RPL…
1.86e-11	45	481	3.52088	GO:0043161 Proteasome-mediated ubiquitin-dependent protein catabolic process	https://amigo.geneontology.org/amigo/term/GO:0043161	PSMC4 PSMA4 PSMC5 PSMD8 PSMC6 PSMA3 PSMC1 PSMA6 PSMA7 PSMD7 PSMA2 SKP1 PSMD14 PSMB2 PSMA1 PSMB7 PSMB6 PSMA5 PSMD4 PSMB4 PSMC2 PSMD6 PSMC3 DDB1 PSMD1 PSMD2 PSMB8 PSMB10 PSMB9 PSMB3 XPO1 HSP90AB1 EIF3H CCAR2 VCP RACK1 UFD1 RPL11 TRIM28 USP7 PCBP2 PSMB1 PSMD11 PSMD13 PSMD12
2.48e-11	44	466	3.55345	GO:0140694 Non-membrane-bounded organelle assembly	https://amigo.geneontology.org/amigo/term/GO:0140694	RPS5 RPL6 RPLP0 MAPRE1 RPS19 DDX6 RPL5 RPL10 RPS14 RPSA ATXN2L FLII RPS27 RPL23A RPS28 XRCC5 FUS EIF5 PSPC1 CAPRIN1 G3BP2 UBAP2L G3BP1 EIF5B DDB1 DDX3X PRKDC EZR EIF2S1 MSN PLEC TUBB SMC1A KPNB1 LCP1 TPM1 RPL11 EIF2A GSN RPS3 HNRNPU NPM1 DRG1 RPS23
4.18e-11	135	2748	1.84885	GO:0031324 Negative regulation of cellular metabolic process	https://amigo.geneontology.org/amigo/term/GO:0031324	UPF1 DDX3Y IGF2BP2 SRRT CBX5 DDX6 LMNB1 CBX3 TRIM28 DNAJB1 SYNCRIP NCBP1 LMNA LGALS9 HNRNPA0 SND1 DDX3X RAN PTBP1 SARS1 U2AF2 YBX1 ELAVL1 PABPC1 ENO1 KHSRP FUS DDX5 HSPA8 RPS13 SRSF9 TCERG1 EIF4G1 SRSF7 PLEK SRSF4 SFPQ TARDBP HNRNPA2B1 SRSF6 LRRFIP1 ILF3 APOE YWHAQ CAPRIN1 DHX9 EPRS1 THBS1 HNRNPD WARS1 CLTC EIF4A3 SERBP1 PARP1 RPS3 HNRNPU CCAR2 ADAR HMGB2 RPS14 YWHAZ HNRNPK LIMS1 PA2G4 QARS1 CALR…
4.82e-11	39	382	3.84225	GO:0019058 Viral life cycle	https://amigo.geneontology.org/amigo/term/GO:0019058	TRIM21 LGALS1 SNX3 TRIM25 MX1 ADAR LGALS9 PCBP1 PDCD6IP BSG PCBP2 SLC1A5 DDX5 HSPA8 ILF3 TRIM28 ARL8B ITGA5 RPSA RAB1B PABPC1 RAB7A HSP90AB1 DDX6 APOE GSN VCP PPIB DDB1 SLC3A2 PPIH GRK2 KPNA2 P4HB HMGB1 PPIA DDX3X CBL DEK
5.11e-11	18	75	9.03223	GO:0000380 Alternative mrna splicing via spliceosome	https://amigo.geneontology.org/amigo/term/GO:0000380	DDX17 DDX5 SRSF9 SFPQ KHDRBS1 SRSF1 PUF60 PTBP1 SRSF6 TRA2B RBMX HNRNPU SRSF2 HNRNPM HNRNPL HNRNPA1 DHX9 NCBP1
6.07e-11	176	3988	1.66089	GO:0009893 Positive regulation of metabolic process	https://amigo.geneontology.org/amigo/term/GO:0009893	DAZAP1 IGF2BP2 PSMC6 NCL PDCL3 MEF2D RPS6KA1 TRIM21 SYNCRIP DHX9 TRA2B SSB ILF2 RBMX HNRNPU TRA2A LGALS9 PCBP1 HNRNPA0 NPM1 TCEA1 APOC2 PSMC5 PSMC2 PSMC3 UPF1 WAS CD44 U2AF2 YBX1 ELAVL1 PKM VPS35 PABPC1 PICALM NSF ENO1 XRCC5 HSP90AA1 KHSRP FUS DDX17 APEX1 EEF1A2 CTSH EEF1D IL4I1 RPS19 FUBP3 SKP1 TCERG1 ACTR3 STAT1 PLEK ARHGEF2 TARDBP KHDRBS1 RPL5 DEK ILF3 APOE SNX9 TRIM28 ANXA1 CAPRIN1 HNRNPA1 AB…
7.48e-11	77	1214	2.38702	GO:0051130 Positive regulation of cellular component organization	https://amigo.geneontology.org/amigo/term/GO:0051130	PSMC6 PFN1 VASP RAC2 WASF2 ANXA2 EVL APOC2 BTK HSP90AA1 SH3GLB1 MAPRE1 ACTR3 PLEK APOE LGALS3 ANXA1 CAPRIN1 HNRNPA1 ACTR2 UBAP2L VCP CORO1B RACK1 CYFIP1 ROCK1 HSPA8 EHD1 EIF4G2 CAND1 SNX9 TRIM28 DOCK2 HNRNPD MSN RPS3 CAPN2 ARPC2 RUVBL1 CALR RUVBL2 AP2A1 VPS35 DNM1L CBL CORO1C EIF4G1 CCT4 RAB3GAP2 TCP1 PTK2B SEPTIN7 TBC1D5 CCT7 LCP1 G3BP2 WARS1 G3BP1 CCT6A GSN CCT5 CCT8 CCT3 HNRNPK CCT2 FEN1 LIMS1…
8.32e-11	12	27	16.7264	GO:0033119 Negative regulation of rna splicing	https://amigo.geneontology.org/amigo/term/GO:0033119	PTBP1 U2AF2 RPS13 SRSF9 SRSF7 SRSF4 SRSF6 SRSF10 RPS26 HNRNPA2B1 HNRNPK RBMX
8.85e-11	16	58	10.3819	GO:0006418 Trna aminoacylation for protein translation	https://amigo.geneontology.org/amigo/term/GO:0006418	SARS1 GARS1 TARS1 RARS1 DARS1 FARSB LARS1 NARS1 EPRS1 WARS1 MARS1 QARS1 IARS1 VARS1 YARS1 LRRC47
1.26e-10	8	9	33.4527	GO:0051086 Chaperone mediated protein folding independent of cofactor	https://amigo.geneontology.org/amigo/term/GO:0051086	CCT4 TCP1 CCT7 CCT6A CCT5 CCT8 CCT3 CCT2
1.66e-10	71	1089	2.45366	GO:0006259 Dna metabolic process	https://amigo.geneontology.org/amigo/term/GO:0006259	XRCC1 MCM2 MCM6 XRCC5 MSH2 MCM5 APEX1 MCM4 MCM3 DEK PARP1 MCM7 DDB1 XRCC6 MCMBP PRKDC UPF1 WAS DDX1 HSP90AA1 FUS HSP90AB1 SAMHD1 SUB1 TRIM28 HNRNPA1 HMGA1 ACTR2 RPS3 VCP FEN1 PPP1CA RUVBL1 NPM1 RUVBL2 PURA USP7 HMGB1 SMC1A SUPT16H PRPF19 PSMD14 SFPQ PTK2B NASP DHX9 HNRNPD NONO SSRP1 PCYT1A RBBP4 HMGB2 HDGFL2 NME1 HNRNPC CCT4 TCP1 CCT7 CCT6A CCT5 HNRNPU CCT8 LMNA CCT3 CCT2 HNRNPA2B1 SF3B3 RAN S100…
1.78e-10	57	768	2.79317	GO:0006897 Endocytosis	https://amigo.geneontology.org/amigo/term/GO:0006897	EHD3 PICALM RAB7A DNM2 DNM1L PACSIN2 EHD4 DNM1 EHD1 CLINT1 ANXA11 CLTA SNX9 LGALS3 ANXA1 CLTC SH3GL1 MYO1F ANXA2 AP2A2 AP2A1 AP2B1 ATP6V1H APOE THBS1 GRK2 HMGB1 APOC2 BTK EZR SH3BP1 MYH9 HSPA8 CBL ARPC3 NCF2 CAP1 DOCK2 VAV1 SH3KBP1 GSN WASF2 ITGB2 CAPN2 AP1G1 CALR NME1 ROCK1 DPYSL2 CORO1A SNX3 TBC1D5 ARL8B HNRNPK RACK1 CORO1C PDLIM7
1.99e-10	16	61	9.87129	GO:0043039 Trna aminoacylation	https://amigo.geneontology.org/amigo/term/GO:0043039	SARS1 GARS1 TARS1 RARS1 DARS1 FARSB LARS1 NARS1 EPRS1 WARS1 MARS1 QARS1 IARS1 VARS1 YARS1 LRRC47
2.59e-10	16	62	9.71208	GO:0043038 Amino acid activation	https://amigo.geneontology.org/amigo/term/GO:0043038	SARS1 GARS1 TARS1 RARS1 DARS1 FARSB LARS1 NARS1 EPRS1 WARS1 MARS1 QARS1 IARS1 VARS1 YARS1 LRRC47
3.56e-10	12	30	15.0537	GO:1904358 Positive regulation of telomere maintenance via telomere lengthening	https://amigo.geneontology.org/amigo/term/GO:1904358	HNRNPA1 HNRNPD CCT4 TCP1 CCT7 CCT6A CCT5 CCT8 CCT3 CCT2 HNRNPA2B1 HSP90AA1
4.9e-10	25	176	5.34578	GO:0050657 Nucleic acid transport	https://amigo.geneontology.org/amigo/term/GO:0050657	HNRNPA2B1 DDX39A NCBP1 DDX39B SARNP RAN HNRNPA1 NSUN2 YBX1 KPNB1 SRSF3 KHDRBS1 DHX9 IGF2BP2 XPO1 KHSRP SRSF7 SRSF1 G3BP2 EIF4A3 EIF4E CPSF6 SSB UPF1 RTRAF
4.9e-10	25	176	5.34578	GO:0050658 Rna transport	https://amigo.geneontology.org/amigo/term/GO:0050658	HNRNPA2B1 DDX39A NCBP1 DDX39B SARNP RAN HNRNPA1 NSUN2 YBX1 KPNB1 SRSF3 KHDRBS1 DHX9 IGF2BP2 XPO1 KHSRP SRSF7 SRSF1 G3BP2 EIF4A3 EIF4E CPSF6 SSB UPF1 RTRAF
5.52e-10	121	2450	1.85867	GO:0031327 Negative regulation of cellular biosynthetic process	https://amigo.geneontology.org/amigo/term/GO:0031327	UPF1 DDX3Y IGF2BP2 SRRT CBX5 DDX6 LMNB1 CBX3 TRIM28 DNAJB1 SYNCRIP NCBP1 LMNA LGALS9 HNRNPA0 SND1 DDX3X RAN PTBP1 SARS1 U2AF2 YBX1 ELAVL1 PABPC1 ENO1 KHSRP FUS DDX5 HSPA8 RPS13 SRSF9 TCERG1 EIF4G1 SRSF7 PLEK SRSF4 SFPQ TARDBP HNRNPA2B1 SRSF6 LRRFIP1 ILF3 YWHAQ CAPRIN1 DHX9 EPRS1 THBS1 HNRNPD CLTC EIF4A3 SERBP1 PARP1 RPS3 HNRNPU CCAR2 ADAR HMGB2 RPS14 YWHAZ HNRNPK LIMS1 PA2G4 QARS1 CALR SATB1 PURA…
5.59e-10	8	10	30.1074	GO:1904874 Positive regulation of telomerase rna localization to cajal body	https://amigo.geneontology.org/amigo/term/GO:1904874	CCT7 CCT6A CCT5 CCT8 CCT3 CCT4 TCP1 CCT2
5.62e-10	28	223	4.72538	GO:0032200 Telomere organization	https://amigo.geneontology.org/amigo/term/GO:0032200	XRCC5 XRCC6 PRKDC UPF1 HSP90AA1 HSP90AB1 APEX1 HNRNPA1 PPP1CA XRCC1 HNRNPD RUVBL1 RUVBL2 HNRNPC CCT4 TCP1 CCT7 CCT6A CCT5 HNRNPU CCT8 LMNA CCT3 CCT2 HNRNPA2B1 PARP1 FEN1 USP7
5.62e-10	23	149	5.80932	GO:0045727 Positive regulation of translation	https://amigo.geneontology.org/amigo/term/GO:0045727	SSB YBX1 ELAVL1 PABPC1 KHDRBS1 RPL5 SYNCRIP DHX9 THBS1 HNRNPD HNRNPU NPM1 DDX3X PKM EIF4G2 PTK2B PRKDC EIF4G1 EIF4A3 EEF2 RPS4X EIF3D EIF3E
5.72e-10	54	726	2.79925	GO:0006511 Ubiquitin-dependent protein catabolic process	https://amigo.geneontology.org/amigo/term/GO:0006511	PSMC4 PSMA4 PSMC5 PSMD8 PSMC6 PSMA3 PSMC1 PSMA6 PSMA7 PSMD7 PSMA2 PSMD11 SKP1 PSMD14 PSMB2 PSMA1 UBA1 PSMB7 PSMB6 PSMA5 PSMD4 PSMB4 PSMC2 PSMD6 PSMC3 DDB1 PSMD1 PSMD2 PSMD13 PSMB8 PSMB10 PSMB9 PSMB3 XPO1 HSP90AB1 PTK2B RPL5 RPL23 EIF3H CCAR2 VCP RPS7 RACK1 UFD1 CBL RPL11 PDCL3 TRIM25 TRIM28 USP7 PCBP2 PSMB1 PSMD12
5.97e-10	22	136	6.0879	GO:0032204 Regulation of telomere maintenance	https://amigo.geneontology.org/amigo/term/GO:0032204	HNRNPA1 XRCC1 HNRNPD RUVBL1 RUVBL2 UPF1 XRCC5 HNRNPC CCT4 TCP1 CCT7 CCT6A CCT5 HNRNPU CCT8 LMNA CCT3 CCT2 HNRNPA2B1 PARP1 HSP90AA1 USP7
6.17e-10	64	956	2.51945	GO:0097435 Supramolecular fiber organization	https://amigo.geneontology.org/amigo/term/GO:0097435	FUS RNH1 VIM CAPG CAPZB CORO1A PFN1 CORO1C ARPC3 ACTR3 CAPZA1 ARHGEF2 VASP RAC2 CAP1 LCP1 ARPC5L ACTR2 TPM1 IQGAP1 MYO1F TPM3 IQGAP2 SH3KBP1 GSN WASF2 TAGLN2 ARPC5 ARPC2 CORO1B CFL1 FLII EVL CAPZA2 ARPC4 WAS EZR MAPRE1 HSPA8 PLEK TARDBP APOE HCLS1 ACTN1 PLOD3 PTK2B SNX9 TLN1 PLEC ANXA2 CORO7 CYFIP1 DNM2 HSP90AB1 SH3BP1 TUBB4A KPNB1 RPS3 ZYX DRG1 GPX1 ABI1 ROCK1 ALDOA
6.61e-10	25	179	5.25619	GO:0051236 Establishment of rna localization	https://amigo.geneontology.org/amigo/term/GO:0051236	HNRNPA2B1 DDX39A NCBP1 DDX39B SARNP RAN HNRNPA1 NSUN2 YBX1 KPNB1 SRSF3 KHDRBS1 DHX9 IGF2BP2 XPO1 KHSRP SRSF7 SRSF1 G3BP2 EIF4A3 EIF4E CPSF6 SSB UPF1 RTRAF
6.72e-10	45	538	3.14785	GO:0051052 Regulation of dna metabolic process	https://amigo.geneontology.org/amigo/term/GO:0051052	DEK WAS FUS MSH2 SUB1 TRIM28 HNRNPA1 ACTR2 PARP1 RPS3 RUVBL1 NPM1 RUVBL2 HMGB1 PRKDC XRCC1 PTK2B HNRNPD UPF1 XRCC5 HNRNPC CCT4 TCP1 CCT7 DHX9 CCT6A CCT5 HNRNPU CCT8 LMNA CCT3 CCT2 HDGFL2 HNRNPA2B1 MCM2 MCM6 MCM5 MCM4 MCM3 MCM7 SF3B3 HSP90AA1 S100A11 KPNA2 USP7
7.14e-10	119	2406	1.86138	GO:0010558 Negative regulation of macromolecule biosynthetic process	https://amigo.geneontology.org/amigo/term/GO:0010558	UPF1 DDX3Y IGF2BP2 SRRT CBX5 DDX6 LMNB1 CBX3 TRIM28 DNAJB1 SYNCRIP NCBP1 LMNA LGALS9 HNRNPA0 SND1 DDX3X RAN PTBP1 SARS1 U2AF2 YBX1 ELAVL1 PABPC1 ENO1 KHSRP FUS DDX5 HSPA8 RPS13 SRSF9 TCERG1 EIF4G1 SRSF7 SRSF4 SFPQ TARDBP HNRNPA2B1 SRSF6 LRRFIP1 ILF3 YWHAQ CAPRIN1 DHX9 EPRS1 THBS1 HNRNPD CLTC EIF4A3 SERBP1 PARP1 RPS3 HNRNPU CCAR2 ADAR HMGB2 RPS14 YWHAZ HNRNPK LIMS1 PA2G4 QARS1 CALR SATB1 PURA SRSF…
9.07e-10	54	736	2.76121	GO:0019941 Modification-dependent protein catabolic process	https://amigo.geneontology.org/amigo/term/GO:0019941	PSMC4 PSMA4 PSMC5 PSMD8 PSMC6 PSMA3 PSMC1 PSMA6 PSMA7 PSMD7 PSMA2 PSMD11 SKP1 PSMD14 PSMB2 PSMA1 UBA1 PSMB7 PSMB6 PSMA5 PSMD4 PSMB4 PSMC2 PSMD6 PSMC3 DDB1 PSMD1 PSMD2 PSMD13 PSMB8 PSMB10 PSMB9 PSMB3 XPO1 HSP90AB1 PTK2B RPL5 RPL23 EIF3H CCAR2 VCP RPS7 RACK1 UFD1 CBL RPL11 PDCL3 TRIM25 TRIM28 USP7 PCBP2 PSMB1 PSMD12
9.13e-10	17	78	8.20235	GO:0010833 Telomere maintenance via telomere lengthening	https://amigo.geneontology.org/amigo/term/GO:0010833	HSP90AA1 HSP90AB1 HNRNPA1 HNRNPD XRCC5 HNRNPC CCT4 TCP1 CCT7 CCT6A CCT5 HNRNPU CCT8 CCT3 CCT2 HNRNPA2B1 PARP1
1.01e-09	121	2477	1.83841	GO:0009890 Negative regulation of biosynthetic process	https://amigo.geneontology.org/amigo/term/GO:0009890	UPF1 DDX3Y IGF2BP2 SRRT CBX5 DDX6 LMNB1 CBX3 TRIM28 DNAJB1 SYNCRIP NCBP1 LMNA LGALS9 HNRNPA0 SND1 DDX3X RAN PTBP1 SARS1 U2AF2 YBX1 ELAVL1 PABPC1 ENO1 KHSRP FUS DDX5 HSPA8 RPS13 SRSF9 TCERG1 EIF4G1 SRSF7 PLEK SRSF4 SFPQ TARDBP HNRNPA2B1 SRSF6 LRRFIP1 ILF3 APOE YWHAQ CAPRIN1 DHX9 EPRS1 THBS1 HNRNPD CLTC EIF4A3 SERBP1 PARP1 RPS3 HNRNPU CCAR2 ADAR HMGB2 RPS14 YWHAZ HNRNPK LIMS1 PA2G4 QARS1 CALR SATB1…
1.14e-09	54	741	2.74258	GO:0043632 Modification-dependent macromolecule catabolic process	https://amigo.geneontology.org/amigo/term/GO:0043632	PSMC4 PSMA4 PSMC5 PSMD8 PSMC6 PSMA3 PSMC1 PSMA6 PSMA7 PSMD7 PSMA2 PSMD11 SKP1 PSMD14 PSMB2 PSMA1 UBA1 PSMB7 PSMB6 PSMA5 PSMD4 PSMB4 PSMC2 PSMD6 PSMC3 DDB1 PSMD1 PSMD2 PSMD13 PSMB8 PSMB10 PSMB9 PSMB3 XPO1 HSP90AB1 PTK2B RPL5 RPL23 EIF3H CCAR2 VCP RPS7 RACK1 UFD1 CBL RPL11 PDCL3 TRIM25 TRIM28 USP7 PCBP2 PSMB1 PSMD12
1.27e-09	57	811	2.64507	GO:0051248 Negative regulation of protein metabolic process	https://amigo.geneontology.org/amigo/term/GO:0051248	DDX6 U2AF2 DNAJA1 HSP90AB1 SNX3 EIF4G1 RPL5 RPL23 APOE SYNCRIP CAPRIN1 EPRS1 THBS1 WARS1 EIF4A3 RPL11 SERBP1 EIF3H RPS3 CCAR2 ADAR RPS7 QARS1 CALR NPM1 ANXA2 SF3B3 PPIA VPS35 IGF2BP2 PTPN6 PKN1 ILF3 EIF2S1 EIF4E PURA PRKDC CYFIP1 CD44 ROCK1 RTRAF CORO1C USP4 NCL PDCL3 TARDBP TRIM21 USP7 RACK1 DDX3X GPX1 YBX1 HSPB1 EIF3E YWHAG SNRNP70 SFN
1.48e-09	80	1374	2.19123	GO:0010628 Positive regulation of gene expression	https://amigo.geneontology.org/amigo/term/GO:0010628	DAZAP1 IGF2BP2 NCL PDCL3 SYNCRIP TRA2B SSB RBMX TRA2A LGALS9 HNRNPA0 U2AF2 YBX1 ELAVL1 VPS35 PABPC1 HSP90AA1 FUS APEX1 CTSH FUBP3 STAT1 ARHGEF2 TARDBP KHDRBS1 RPL5 ANXA1 DHX9 THBS1 HNRNPD WARS1 RPL11 G3BP1 HNRNPU FUBP1 BSG NPM1 KPNA2 ANXA2 HMGB1 HNRNPAB DDX3X UPF1 BTK VIM PKM DDX1 MSH2 MYH9 SNRNP70 HSPB1 HSPA8 PRPF19 EIF4G2 PTK2B SRSF1 GSN ADAR LMNA HMGB2 CALR PRKDC EZR PRDX6 MSN ROCK1 ENO1 HNRNP…
1.63e-09	68	1077	2.37617	GO:0033365 Protein localization to organelle	https://amigo.geneontology.org/amigo/term/GO:0033365	SH3GLB1 CCT4 TCP1 RAC2 CCT7 CCT6A CCT5 CCT8 CCT3 CCT2 TNPO1 EZR MAPRE1 KPNB1 LMNB1 RAN SRP14 MSN LMNA SRP68 SRP72 KPNA2 HSP90AA1 DNAJA1 VRK1 YWHAE HSPA8 TRIM28 ARL8B SSB PARP1 ADAR YWHAZ VCP CALR USP7 ELAVL1 VPS35 RAB7A XPO1 DNM1L DDX6 CBL TARDBP RPL11 VPS26B ARF4 HSPA5 YBX1 XRCC5 DDX1 RAB10 MSH2 PACSIN2 EHD1 RAB35 RAB3GAP2 DHX9 HNRNPU TPP1 DCTN2 RCC2 HCLS1 RUVBL2 DDX3X SKP1 BUB3 RPL23
1.63e-09	15	60	9.40858	GO:1904356 Regulation of telomere maintenance via telomere lengthening	https://amigo.geneontology.org/amigo/term/GO:1904356	HNRNPA1 HNRNPD HNRNPC CCT4 TCP1 CCT7 CCT6A CCT5 HNRNPU CCT8 CCT3 CCT2 HNRNPA2B1 PARP1 HSP90AA1
1.65e-09	35	357	3.68964	GO:0006913 Nucleocytoplasmic transport	https://amigo.geneontology.org/amigo/term/GO:0006913	XPO1 TNPO1 KPNB1 DDX39A RAN NCBP1 ABCE1 NPM1 KPNA2 DDX39B SARNP HNRNPA1 NSUN2 YWHAE SRSF3 KHDRBS1 HNRNPA2B1 TRIM28 DHX9 ADAR CALR ELAVL1 HSP90AA1 HSPA8 HSPA9 TARDBP EIF4E LMNA SFN CPSF6 SSB HCLS1 RPL23 EIF4A3 UPF1
1.65e-09	35	357	3.68964	GO:0051169 Nuclear transport	https://amigo.geneontology.org/amigo/term/GO:0051169	XPO1 TNPO1 KPNB1 DDX39A RAN NCBP1 ABCE1 NPM1 KPNA2 DDX39B SARNP HNRNPA1 NSUN2 YWHAE SRSF3 KHDRBS1 HNRNPA2B1 TRIM28 DHX9 ADAR CALR ELAVL1 HSP90AA1 HSPA8 HSPA9 TARDBP EIF4E LMNA SFN CPSF6 SSB HCLS1 RPL23 EIF4A3 UPF1
1.66e-09	8	11	27.3704	GO:1904869 Regulation of protein localization to cajal body	https://amigo.geneontology.org/amigo/term/GO:1904869	CCT4 TCP1 CCT7 CCT6A CCT5 CCT8 CCT3 CCT2
1.66e-09	8	11	27.3704	GO:1904871 Positive regulation of protein localization to cajal body	https://amigo.geneontology.org/amigo/term/GO:1904871	CCT4 TCP1 CCT7 CCT6A CCT5 CCT8 CCT3 CCT2
1.7e-09	11	27	15.3325	GO:0032212 Positive regulation of telomere maintenance via telomerase	https://amigo.geneontology.org/amigo/term/GO:0032212	HNRNPA1 HNRNPD CCT4 TCP1 CCT7 CCT6A CCT5 CCT8 CCT3 CCT2 HSP90AA1
1.75e-09	95	1776	2.0131	GO:0065009 Regulation of molecular function	https://amigo.geneontology.org/amigo/term/GO:0065009	CAPN1 CD44 ROCK1 ATP1B3 XRCC1 XRCC5 HSP90AA1 MSH2 EEF1A2 CTSH PFN1 YWHAE CAND1 SKP1 EIF4G1 PLEK ARHGEF2 RPL5 RPL23 APOE SNX9 DNAJB1 TRIM21 RAN ABI1 THBS1 WARS1 RPS2 PARP1 RPS3 EIF4A2 ADAR ABCE1 VCP YWHAB RPS7 QARS1 NPM1 ANXA2 USP7 HMGB1 PPIA XRCC6 ANXA4 RACK1 CPNE1 DDX3X APOC2 NME1 PDCD6 MCM2 SH3BP1 RAB3GAP2 IQGAP1 IQGAP2 VAV1 DNAJA1 RTRAF PSMA3 PSMA6 CORO1C PTK2B TRIM25 AHNAK LARS1 DHX9 NCBP1 RP…
2.07e-09	45	559	3.0296	GO:0010638 Positive regulation of organelle organization	https://amigo.geneontology.org/amigo/term/GO:0010638	PFN1 VASP WASF2 EVL MAPRE1 PLEK ANXA1 CAPRIN1 HNRNPA1 UBAP2L ANXA2 SNX9 TRIM28 HNRNPD MSN ARPC2 RUVBL1 RUVBL2 VPS35 DNM1L SH3GLB1 CCT4 RAB3GAP2 TCP1 PTK2B SEPTIN7 CCT7 LCP1 G3BP2 G3BP1 CCT6A GSN RPS3 CCT5 CCT8 CCT3 CCT2 FEN1 PDCD6IP SEPTIN9 DRG1 CYFIP1 HNRNPA2B1 TPM1 HSP90AA1
2.07e-09	34	342	3.74142	GO:0048193 Golgi vesicle transport	https://amigo.geneontology.org/amigo/term/GO:0048193	NSF SAR1A ARCN1 SEC23B COPE COPZ1 SNX3 TFG COPA COPB1 SEC31A USO1 ARFGAP2 SAR1B COPG2 AP1G1 SEC24C COPG1 COPB2 ARL8B SEC23IP VCP P4HB ARF5 ARF4 RAB1B EHD3 RACK1 PDCD6 CORO7 RAB10 AP2A1 DNM2 NAPA
3.34e-09	10	22	17.1065	GO:0048025 Negative regulation of mrna splicing via spliceosome	https://amigo.geneontology.org/amigo/term/GO:0048025	PTBP1 U2AF2 SRSF9 SRSF7 SRSF4 SRSF6 SRSF10 HNRNPA2B1 HNRNPK RBMX
3.34e-09	10	22	17.1065	GO:0090670 Rna localization to cajal body	https://amigo.geneontology.org/amigo/term/GO:0090670	CCT7 CCT6A CCT5 CCT8 CCT3 RUVBL1 RUVBL2 CCT4 TCP1 CCT2
3.34e-09	10	22	17.1065	GO:0090671 Telomerase rna localization to cajal body	https://amigo.geneontology.org/amigo/term/GO:0090671	CCT7 CCT6A CCT5 CCT8 CCT3 RUVBL1 RUVBL2 CCT4 TCP1 CCT2
3.34e-09	10	22	17.1065	GO:0090672 Telomerase rna localization	https://amigo.geneontology.org/amigo/term/GO:0090672	CCT7 CCT6A CCT5 CCT8 CCT3 RUVBL1 RUVBL2 CCT4 TCP1 CCT2
3.34e-09	10	22	17.1065	GO:0090685 Rna localization to nucleus	https://amigo.geneontology.org/amigo/term/GO:0090685	CCT7 CCT6A CCT5 CCT8 CCT3 RUVBL1 RUVBL2 CCT4 TCP1 CCT2
4.32e-09	70	1154	2.28284	GO:0050790 Regulation of catalytic activity	https://amigo.geneontology.org/amigo/term/GO:0050790	CAPN1 CD44 XRCC1 XRCC5 HSP90AA1 MSH2 EEF1A2 CTSH CAND1 SKP1 PLEK RPL5 RPL23 APOE SNX9 ABI1 THBS1 WARS1 RPS2 PARP1 RPS3 EIF4A2 ADAR ABCE1 VCP YWHAB RPS7 QARS1 NPM1 HMGB1 PPIA XRCC6 RACK1 DDX3X APOC2 PDCD6 MCM2 SH3BP1 RAB3GAP2 IQGAP1 IQGAP2 VAV1 ROCK1 DNAJA1 RTRAF PSMA3 CORO1C PTK2B LARS1 DHX9 RPL11 GSN RSU1 HNRNPU CCAR2 LGALS9 LIMS1 RCC2 PSMB8 GPX1 PSMB9 HSPB1 DOCK10 AGRN ITGB2 YWHAG CDC37 GNAI2 C…
4.95e-09	15	65	8.68484	GO:0007004 Telomere maintenance via telomerase	https://amigo.geneontology.org/amigo/term/GO:0007004	HSP90AA1 HSP90AB1 HNRNPA1 HNRNPD XRCC5 HNRNPC CCT4 TCP1 CCT7 CCT6A CCT5 HNRNPU CCT8 CCT3 CCT2
5.02e-09	194	4797	1.522	GO:0006810 Transport	https://amigo.geneontology.org/amigo/term/GO:0006810	ARF5 AP2B1 EHD3 VPS35 KCNAB2 ATP1B3 PICALM NSF RAB7A SAR1A DNM2 XPO1 TNPO1 RAB10 DNM1L EZR ARCN1 SNAP29 PACSIN2 AP1B1 SEC23B EHD4 CA2 SLC1A5 NAPA COPE DNM1 KPNB1 HSPA8 EHD1 VPS29 COPZ1 RAB35 SNX3 CLINT1 LMNB1 TFG ATP6V1A COPA ANXA11 HNRNPA2B1 CLTA VPS26A DDX39A COPB1 APOE SNX9 LGALS3 RAN ARL8B ANXA1 NCBP1 SEC31A USO1 RAB15 CLTC SH3GL1 MYO1F SNX27 MSN ARFGAP2 VPS26B SAR1B COPG2 LMNA ATP1A1 ABCE1 V…
5.15e-09	24	183	4.93565	GO:0051168 Nuclear export	https://amigo.geneontology.org/amigo/term/GO:0051168	XPO1 DDX39A RAN NCBP1 ABCE1 NPM1 DDX39B SARNP HNRNPA1 NSUN2 YWHAE SRSF3 KHDRBS1 HNRNPA2B1 DHX9 ADAR CALR HSPA9 EIF4E SFN CPSF6 SSB EIF4A3 UPF1
5.55e-09	10	23	16.3627	GO:0050686 Negative regulation of mrna processing	https://amigo.geneontology.org/amigo/term/GO:0050686	PTBP1 U2AF2 SRSF9 SRSF7 SRSF4 SRSF6 SRSF10 HNRNPA2B1 HNRNPK RBMX
6.06e-09	15	66	8.55325	GO:0048524 Positive regulation of viral process	https://amigo.geneontology.org/amigo/term/GO:0048524	LGALS1 DHX9 ADAR LGALS9 BSG TRIM21 PABPC1 RAB7A DDB1 PPIH KPNA2 P4HB HMGB1 PPIA DDX3X
6.45e-09	35	377	3.4939	GO:0031647 Regulation of protein stability	https://amigo.geneontology.org/amigo/term/GO:0031647	YWHAZ SH3GLB1 HSP90AA1 HSP90AB1 CDC37 USP7 ATP1B3 PFN1 USP4 CCAR2 VPS35 CTSH TARDBP LMNA CALR PRKDC HSPA8 CCT4 PDCL3 TCP1 RPL5 RPL23 TRIM21 CCT7 RPL11 CCT6A GSN CCT5 CCT8 CCT3 CCT2 PPIB RPS7 RUVBL1 RUVBL2
7.38e-09	45	583	2.90488	GO:0034655 Nucleobase-containing compound catabolic process	https://amigo.geneontology.org/amigo/term/GO:0034655	UPF1 MTREX PFKP PKM IGF2BP2 ENO1 SAMHD1 PGK1 ENO3 SYNCRIP NCBP1 PFKL ALDOA PFKM HNRNPA0 SND1 YBX1 ELAVL1 PABPC1 KHSRP FUS APEX1 DDX5 TARDBP CAPRIN1 DHX9 HNRNPD EIF4A3 HNRNPU FEN1 HNRNPAB NSUN2 ROCK1 PABPC4 GALK1 ETF1 VIM HNRNPC EIF3E SSB VCP NPM1 RNH1 LDHA SERBP1
9.67e-09	108	2201	1.84666	GO:0008219 Cell death	https://amigo.geneontology.org/amigo/term/GO:0008219	DNM1L CTSH HSPB1 LGALS3 RPS3 API5 ANXA6 PRKDC CD44 PKM ENO1 HSP90AA1 DNAJA1 LGALS1 APEX1 HSPA9 SFPQ RPS6KA1 GLO1 RPS6 THBS1 PARP1 NONO CCAR2 ARF4 LGALS9 QARS1 SFN RPS6KA3 NPM1 HMGB1 PPIA RACK1 BTK ROCK1 MSH2 HSP90AB1 SH3GLB1 PYGL EEF1A2 CORO1A PPP2R1A AIMP2 HSPA8 CBL GNAI2 PDCL3 MEF2D PTK2B CAT PKN1 SRSF6 APOE EIF2S1 ANXA1 USP15 SH3KBP1 ADAR LMNA CAPN2 AIMP1 HMGB2 YWHAZ HNRNPK PDIA3 DDB1 INPP5D P…
1.02e-08	22	159	5.20726	GO:1903313 Positive regulation of mrna metabolic process	https://amigo.geneontology.org/amigo/term/GO:1903313	DAZAP1 NCL TRA2B RBMX TRA2A UPF1 YBX1 PABPC1 KHSRP TARDBP SYNCRIP CAPRIN1 DHX9 HNRNPD HNRNPU ELAVL1 ROCK1 SNRNP70 HSPA8 PRPF19 PRDX6 NCBP1
1.05e-08	8	13	23.1596	GO:1903405 Protein localization to nuclear body	https://amigo.geneontology.org/amigo/term/GO:1903405	CCT4 TCP1 CCT7 CCT6A CCT5 CCT8 CCT3 CCT2
1.05e-08	8	13	23.1596	GO:1904867 Protein localization to cajal body	https://amigo.geneontology.org/amigo/term/GO:1904867	CCT4 TCP1 CCT7 CCT6A CCT5 CCT8 CCT3 CCT2
1.12e-08	17	92	6.95416	GO:0061077 Chaperone-mediated protein folding	https://amigo.geneontology.org/amigo/term/GO:0061077	HSPA5 HSPA8 HSPA9 DNAJB1 CCT4 TCP1 CCT7 CCT6A CCT5 CCT8 CCT3 CCT2 PPIB DNAJC7 HSP90AB1 HSPB1 PDCL3
1.12e-08	15	69	8.18137	GO:0006278 Rna-templated dna biosynthetic process	https://amigo.geneontology.org/amigo/term/GO:0006278	HSP90AA1 HSP90AB1 HNRNPA1 HNRNPD XRCC5 HNRNPC CCT4 TCP1 CCT7 CCT6A CCT5 HNRNPU CCT8 CCT3 CCT2
1.32e-08	62	988	2.36167	GO:0098657 Import into cell	https://amigo.geneontology.org/amigo/term/GO:0098657	EHD3 ATP1B3 PICALM RAB7A DNM2 DNM1L PACSIN2 EHD4 SLC1A5 DNM1 EHD1 CLINT1 ANXA11 CLTA SNX9 LGALS3 ANXA1 CLTC SH3GL1 MYO1F ATP1A1 SLC3A2 ANXA2 AP2A2 AP2A1 AP2B1 ATP6V1H APOE THBS1 GRK2 HMGB1 APOC2 BTK EZR SH3BP1 MYH9 HSPA8 CBL ARPC3 NCF2 CAP1 DOCK2 EPRS1 VAV1 SH3KBP1 GSN WASF2 ITGB2 CAPN2 AP1G1 CALR NME1 ROCK1 DPYSL2 CORO1A SNX3 TBC1D5 ARL8B HNRNPK RACK1 CORO1C PDLIM7
1.73e-08	25	211	4.45904	GO:0008154 Actin polymerization or depolymerization	https://amigo.geneontology.org/amigo/term/GO:0008154	CAPG CAPZB PFN1 CAPZA1 VASP GSN CFL1 FLII EVL CAPZA2 WAS PLEK CORO1A ARPC3 SNX9 ARPC5L ARPC5 ARPC2 ARPC4 CYFIP1 SH3BP1 PTK2B HCLS1 CORO7 ABI1
1.73e-08	107	2197	1.8329	GO:0012501 Programmed cell death	https://amigo.geneontology.org/amigo/term/GO:0012501	DNM1L CTSH HSPB1 LGALS3 RPS3 API5 ANXA6 PRKDC CD44 PKM ENO1 HSP90AA1 DNAJA1 LGALS1 APEX1 HSPA9 SFPQ RPS6KA1 GLO1 RPS6 THBS1 PARP1 NONO CCAR2 ARF4 LGALS9 QARS1 SFN RPS6KA3 NPM1 HMGB1 PPIA RACK1 BTK ROCK1 MSH2 HSP90AB1 SH3GLB1 PYGL EEF1A2 CORO1A PPP2R1A AIMP2 HSPA8 CBL GNAI2 PDCL3 MEF2D PTK2B CAT PKN1 SRSF6 APOE EIF2S1 ANXA1 USP15 SH3KBP1 ADAR LMNA CAPN2 AIMP1 HMGB2 YWHAZ HNRNPK PDIA3 DDB1 INPP5D P…
1.79e-08	11	33	12.5448	GO:0006376 Mrna splice site recognition	https://amigo.geneontology.org/amigo/term/GO:0006376	LUC7L2 PUF60 SRSF1 SRSF10 FMC1-LUC7L2 SRSF6 SF3A1 SRSF5 SRSF9 SF1 SF3A3
2.01e-08	13	51	9.59306	GO:0032210 Regulation of telomere maintenance via telomerase	https://amigo.geneontology.org/amigo/term/GO:0032210	HNRNPA1 HNRNPD HNRNPC CCT4 TCP1 CCT7 CCT6A CCT5 HNRNPU CCT8 CCT3 CCT2 HSP90AA1
2.05e-08	33	356	3.48857	GO:0006401 Rna catabolic process	https://amigo.geneontology.org/amigo/term/GO:0006401	UPF1 MTREX IGF2BP2 SYNCRIP NCBP1 HNRNPA0 SND1 YBX1 ELAVL1 PABPC1 KHSRP FUS DDX5 TARDBP CAPRIN1 DHX9 HNRNPD EIF4A3 HNRNPU FEN1 HNRNPAB NSUN2 ROCK1 PABPC4 ETF1 VIM HNRNPC APEX1 EIF3E SSB NPM1 RNH1 SERBP1
2.08e-08	104	2120	1.84621	GO:0006915 Apoptotic process	https://amigo.geneontology.org/amigo/term/GO:0006915	DNM1L CTSH HSPB1 LGALS3 RPS3 API5 ANXA6 PRKDC CD44 ENO1 HSP90AA1 DNAJA1 LGALS1 APEX1 HSPA9 SFPQ RPS6KA1 GLO1 RPS6 THBS1 PARP1 NONO CCAR2 ARF4 LGALS9 QARS1 SFN RPS6KA3 NPM1 HMGB1 PPIA RACK1 BTK ROCK1 MSH2 HSP90AB1 SH3GLB1 EEF1A2 CORO1A PPP2R1A AIMP2 HSPA8 CBL GNAI2 PDCL3 MEF2D PTK2B CAT PKN1 SRSF6 APOE EIF2S1 ANXA1 USP15 SH3KBP1 ADAR LMNA CAPN2 AIMP1 HMGB2 HNRNPK PDIA3 DDB1 INPP5D PDCD6IP PPP1CA P…
2.21e-08	92	1787	1.93752	GO:0006508 Proteolysis	https://amigo.geneontology.org/amigo/term/GO:0006508	PSMB1 PSMC4 CAPN1 PSMA4 HSPA5 UFD1 PSMC5 PSME1 PSMD8 PSMC6 PSMA3 PSMC1 PSMA6 PSME2 PSMA7 PSMD7 CTSH PSMA2 PSMD11 SKP1 PSMD14 PSMB2 PSMA1 UBA1 PSMB7 PSMB6 PSMA5 PSMD4 PSMB4 PSMC2 CAPN2 PSMD6 VCP PSMC3 TPP1 DDB1 PSMD1 PSMD2 CALR PSMD13 PSMB8 PSMB10 PSMB9 PSMB3 XPO1 HSP90AB1 MYH9 CTSG PTK2B RPL5 RPL23 APOE SNX9 TRIM21 THBS1 RBMX EIF3H CCAR2 RPS7 ANXA2 HMGB1 RACK1 GPX1 PDCD6 HSPA8 PRPF19 CBL USP4 TPP…
2.21e-08	8	14	21.5053	GO:1904872 Regulation of telomerase rna localization to cajal body	https://amigo.geneontology.org/amigo/term/GO:1904872	CCT7 CCT6A CCT5 CCT8 CCT3 CCT4 TCP1 CCT2
2.77e-08	30	304	3.71391	GO:0006402 Mrna catabolic process	https://amigo.geneontology.org/amigo/term/GO:0006402	UPF1 IGF2BP2 SYNCRIP NCBP1 HNRNPA0 SND1 YBX1 ELAVL1 PABPC1 KHSRP FUS DDX5 TARDBP CAPRIN1 DHX9 HNRNPD EIF4A3 HNRNPU HNRNPAB ROCK1 PABPC4 ETF1 VIM HNRNPC APEX1 EIF3E SSB NPM1 RNH1 SERBP1
3.24e-08	13	53	9.23106	GO:0033120 Positive regulation of rna splicing	https://amigo.geneontology.org/amigo/term/GO:0033120	DAZAP1 NCL TRA2B RBMX TRA2A U2AF2 UPF1 SNRNP70 HSPA8 PRPF19 SRSF1 PRDX6 NCBP1
3.37e-08	17	99	6.46246	GO:0006405 Rna export from nucleus	https://amigo.geneontology.org/amigo/term/GO:0006405	DDX39A NCBP1 DDX39B SARNP RAN HNRNPA1 NSUN2 SRSF3 KHDRBS1 HNRNPA2B1 DHX9 XPO1 EIF4E CPSF6 SSB EIF4A3 UPF1
3.55e-08	60	966	2.33753	GO:0071345 Cellular response to cytokine stimulus	https://amigo.geneontology.org/amigo/term/GO:0071345	STAT1 CPNE1 SAMHD1 ACTN4 SYNCRIP EPRS1 RBMX LGALS9 BTK WAS VIM CD44 HSPA5 YBX1 PFKP MCM2 XRCC5 HSP90AB1 RPL3 CORO1A RPS16 ATP5F1B SRSF3 NCL ACTR3 SRSF7 CACYBP PTK2B TRIM25 FLNB THBS1 ACTR2 GSN VPS26B HNRNPU EIF4A2 ZYX ADAR CAPN2 PDIA3 STIP1 MAT2A FASN KIF5B IMPDH2 P4HB MX1 KHSRP TTLL12 CDC37 DHX9 RPS3 ILK LIMS1 HCLS1 ARHGEF2 UPF1 CTSG CBL PTPN6
3.77e-08	20	141	5.3382	GO:0017148 Negative regulation of translation	https://amigo.geneontology.org/amigo/term/GO:0017148	DDX6 EIF4G1 SYNCRIP CAPRIN1 EPRS1 EIF4A3 SERBP1 RPS3 CALR IGF2BP2 ILF3 EIF2S1 EIF4E PURA CYFIP1 NCL DDX3X YBX1 RACK1 EIF3E
4.45e-08	8	15	20.0716	GO:1990173 Protein localization to nucleoplasm	https://amigo.geneontology.org/amigo/term/GO:1990173	CCT4 TCP1 CCT7 CCT6A CCT5 CCT8 CCT3 CCT2
4.78e-08	11	36	11.4994	GO:0048026 Positive regulation of mrna splicing via spliceosome	https://amigo.geneontology.org/amigo/term/GO:0048026	DAZAP1 NCL TRA2B RBMX TRA2A UPF1 SNRNP70 HSPA8 PRPF19 PRDX6 NCBP1
5.12e-08	13	55	8.89538	GO:0051084 De novo post-translational protein folding	https://amigo.geneontology.org/amigo/term/GO:0051084	HSPA5 HSPA8 HSPA9 DNAJB1 DNAJC7 CCT4 TCP1 CCT7 CCT6A CCT5 CCT8 CCT3 CCT2
5.78e-08	42	559	2.82762	GO:0044089 Positive regulation of cellular component biogenesis	https://amigo.geneontology.org/amigo/term/GO:0044089	PSMC6 PFN1 VASP RAC2 EVL BTK HSP90AA1 SH3GLB1 MAPRE1 ACTR3 PLEK LGALS3 CAPRIN1 ACTR2 UBAP2L VCP RACK1 CYFIP1 ROCK1 CAND1 SNX9 TRIM28 MSN RPS3 ARPC2 RAB7A EIF4G1 RAB3GAP2 PTK2B SEPTIN7 LCP1 G3BP2 WARS1 G3BP1 WASF2 LIMS1 PDCD6IP SEPTIN9 DRG1 TPM1 AGRN DDX3X
5.88e-08	65	1105	2.21378	GO:0070925 Organelle assembly	https://amigo.geneontology.org/amigo/term/GO:0070925	EHD3 RAB7A RPS5 RPL6 RPLP0 EZR MAPRE1 EHD4 RPS19 EHD1 DDX6 RPL5 SEPTIN7 MSN RPL10 RPS14 RPSA SEPTIN2 ATXN2L RAB1B FLII RPS27 RPL23A RPS28 XRCC5 FUS EIF5 PSPC1 CAPRIN1 G3BP2 UBAP2L G3BP1 EIF5B DDB1 ARF4 DDX3X PRKDC PTK2B EIF2S1 SEPTIN11 GSN PLEC TUBB SMC1A SH3GLB1 SNAP29 CORO1A KPNB1 ACTR3 RAB3GAP2 ARL8B LCP1 ACTR2 TPM1 RPL11 EIF2A RPS3 HNRNPU PDCD6IP NPM1 SEPTIN9 DRG1 RPS23 AP1B1 AP1G1
5.94e-08	21	160	4.9395	GO:0008064 Regulation of actin polymerization or depolymerization	https://amigo.geneontology.org/amigo/term/GO:0008064	CAPG CAPZB PFN1 CAPZA1 VASP GSN FLII EVL CAPZA2 PLEK CORO1A ARPC3 SNX9 ARPC5L ARPC5 ARPC2 CYFIP1 WAS SH3BP1 PTK2B HCLS1
6.3e-08	64	1082	2.22606	GO:1901652 Response to peptide	https://amigo.geneontology.org/amigo/term/GO:1901652	STAT1 CPNE1 SAMHD1 ACTN4 TRIM21 SYNCRIP EPRS1 RBMX ADAR LGALS9 BTK WAS VIM CD44 HSPA5 YBX1 PFKP MCM2 XRCC5 COMT HSP90AB1 RPL3 CORO1A RPS16 ATP5F1B SRSF3 NCL ACTR3 SRSF7 CACYBP PTK2B TRIM25 ANXA1 FLNB THBS1 ACTR2 GSN VPS26B HNRNPU EIF4A2 ZYX CAPN2 PDIA3 STIP1 MAT2A FASN KIF5B IMPDH2 CALR P4HB MX1 KHSRP TTLL12 CDC37 DHX9 RPS3 ILK LIMS1 HCLS1 ARHGEF2 UPF1 CTSG CBL PTPN6
8.26e-08	21	163	4.84859	GO:0030832 Regulation of actin filament length	https://amigo.geneontology.org/amigo/term/GO:0030832	CAPG CAPZB PFN1 CAPZA1 VASP GSN FLII EVL CAPZA2 PLEK CORO1A ARPC3 SNX9 ARPC5L ARPC5 ARPC2 CYFIP1 WAS SH3BP1 PTK2B HCLS1
8.47e-08	20	148	5.08572	GO:0006888 Endoplasmic reticulum to golgi vesicle-mediated transport	https://amigo.geneontology.org/amigo/term/GO:0006888	SAR1A ARCN1 SEC23B COPE TFG COPA COPB1 SEC31A USO1 SAR1B COPG2 SEC24C COPG1 COPB2 SEC23IP VCP P4HB RAB1B PDCD6 ARF4
8.76e-08	7	11	23.9491	GO:0070934 Crd-mediated mrna stabilization	https://amigo.geneontology.org/amigo/term/GO:0070934	IGF2BP2 SYNCRIP YBX1 PABPC1 DHX9 HNRNPD HNRNPU
8.76e-08	7	11	23.9491	GO:0075522 Ires-dependent viral translational initiation	https://amigo.geneontology.org/amigo/term/GO:0075522	PTBP1 EIF3D EIF3B EIF3A SSB EIF3F PCBP2
8.85e-08	63	1067	2.22208	GO:0034097 Response to cytokine	https://amigo.geneontology.org/amigo/term/GO:0034097	STAT1 CPNE1 SAMHD1 ACTN4 TRIM21 SYNCRIP EPRS1 RBMX ADAR LGALS9 BTK WAS VIM CD44 HSPA5 YBX1 PFKP MCM2 XRCC5 COMT HSP90AB1 RPL3 CORO1A RPS16 ATP5F1B SRSF3 NCL ACTR3 SRSF7 CACYBP PTK2B TRIM25 ANXA1 FLNB THBS1 ACTR2 GSN VPS26B HNRNPU EIF4A2 ZYX CAPN2 PDIA3 STIP1 MAT2A FASN KIF5B IMPDH2 P4HB MX1 KHSRP TTLL12 CDC37 DHX9 RPS3 ILK LIMS1 HCLS1 ARHGEF2 UPF1 CTSG CBL PTPN6
9.02e-08	84	1621	1.9502	GO:0042981 Regulation of apoptotic process	https://amigo.geneontology.org/amigo/term/GO:0042981	CTSH HSPB1 LGALS3 RPS3 API5 CD44 ENO1 HSP90AA1 DNAJA1 LGALS1 APEX1 HSPA9 SFPQ RPS6KA1 GLO1 RPS6 THBS1 NONO ARF4 LGALS9 QARS1 RPS6KA3 NPM1 HMGB1 RACK1 ROCK1 MSH2 HSP90AB1 EEF1A2 CORO1A PPP2R1A HSPA8 CBL GNAI2 PTK2B CAT SRSF6 APOE EIF2S1 ANXA1 USP15 PARP1 ADAR LMNA CAPN2 HMGB2 HNRNPK PDIA3 DDB1 INPP5D PPP1CA GPX1 PRKDC HSPA5 TARDBP KHDRBS1 RPS3A RPL10 GSN CCAR2 ITGA5 RPS7 HCLS1 P4HB PPIA DDX42 DDX3…
9.12e-08	35	420	3.13619	GO:0042176 Regulation of protein catabolic process	https://amigo.geneontology.org/amigo/term/GO:0042176	PSME1 PSME2 PSMC5 PSMC6 PSMC2 PSMC3 XPO1 HSP90AB1 SNX3 APOE SNX9 EIF3H CCAR2 VCP DDB1 ANXA2 SF3B3 RACK1 GPX1 PSMC4 VPS35 PSMC1 RPL11 PSMD1 PSMD2 HSP90AA1 EZR MSN NSF RAB7A PSMD14 USP7 EEF1A2 ROCK1 SNRNP70
1.14e-07	11	39	10.6148	GO:0050685 Positive regulation of mrna processing	https://amigo.geneontology.org/amigo/term/GO:0050685	DAZAP1 NCL TRA2B RBMX TRA2A UPF1 SNRNP70 HSPA8 PRPF19 PRDX6 NCBP1
1.23e-07	68	1205	2.12376	GO:0051247 Positive regulation of protein metabolic process	https://amigo.geneontology.org/amigo/term/GO:0051247	SSB PSMC5 PSMC6 PSMC2 PSMC3 CD44 YBX1 ELAVL1 PABPC1 XRCC5 HSP90AA1 CTSH SKP1 ARHGEF2 KHDRBS1 RPL5 APOE SNX9 SYNCRIP DHX9 ABI1 THBS1 HNRNPD RPS2 HNRNPU VCP DDB1 NPM1 ANXA2 HMGB1 PPIA XRCC6 RACK1 DDX3X PDCD6 PSMC4 HSPA5 PKM PICALM MYH9 PSMC1 EHD4 AIMP2 HSPA8 EIF4G2 PTK2B GSN PRKDC VPS35 EZR MSN RAB1B NSF ENO1 RAB7A EIF4G1 RAB3GAP2 IQGAP1 EIF4A3 RPS3 ITGA5 ILK EEF2 LGALS9 HCLS1 RPS4X EIF3D EIF3E
1.27e-07	33	385	3.2258	GO:0141188 Nucleic acid catabolic process	https://amigo.geneontology.org/amigo/term/GO:0141188	UPF1 MTREX IGF2BP2 SYNCRIP NCBP1 HNRNPA0 SND1 YBX1 ELAVL1 PABPC1 KHSRP FUS APEX1 DDX5 TARDBP CAPRIN1 DHX9 HNRNPD EIF4A3 HNRNPU FEN1 HNRNPAB NSUN2 ROCK1 PABPC4 ETF1 VIM HNRNPC EIF3E SSB NPM1 RNH1 SERBP1
1.47e-07	13	60	8.1541	GO:0006458 De novo protein folding	https://amigo.geneontology.org/amigo/term/GO:0006458	HSPA5 HSPA8 HSPA9 DNAJB1 DNAJC7 CCT4 TCP1 CCT7 CCT6A CCT5 CCT8 CCT3 CCT2
1.68e-07	14	72	7.31778	GO:0045010 Actin nucleation	https://amigo.geneontology.org/amigo/term/GO:0045010	RNH1 ARPC3 ACTR3 ARPC5L ACTR2 WASF2 ARPC5 ARPC2 ARPC4 CORO1B CORO1A IQGAP2 GSN CYFIP1
1.78e-07	85	1674	1.91094	GO:0043067 Regulation of programmed cell death	https://amigo.geneontology.org/amigo/term/GO:0043067	CTSH HSPB1 LGALS3 RPS3 API5 CD44 ENO1 HSP90AA1 DNAJA1 LGALS1 APEX1 HSPA9 SFPQ RPS6KA1 GLO1 RPS6 THBS1 NONO ARF4 LGALS9 QARS1 RPS6KA3 NPM1 HMGB1 RACK1 ROCK1 MSH2 HSP90AB1 EEF1A2 CORO1A PPP2R1A HSPA8 CBL GNAI2 PTK2B CAT SRSF6 APOE EIF2S1 ANXA1 USP15 PARP1 ADAR LMNA CAPN2 HMGB2 YWHAZ HNRNPK PDIA3 DDB1 INPP5D PPP1CA GPX1 PRKDC HSPA5 TARDBP KHDRBS1 RPS3A RPL10 GSN CCAR2 ITGA5 RPS7 HCLS1 P4HB PPIA DDX4…
1.99e-07	50	770	2.44379	GO:0051129 Negative regulation of cellular component organization	https://amigo.geneontology.org/amigo/term/GO:0051129	CAPG CAPZB CAPZA1 LGALS3 GSN BUB3 FLII CAPZA2 PICALM DNM2 MAPRE1 CORO1A PFN1 HSPA8 SUB1 APOE DNAJB1 CORO1B ANXA2 HMGB1 DDX3X APOC2 VIM VPS35 XRCC1 MCM2 ARHGAP4 PACSIN2 LMNA RCC2 ROCK1 CRMP1 WAS XRCC5 HNRNPC TUBB4A CORO1C SNX3 ARHGEF2 HNRNPA1 HNRNPU WASF2 NPM1 EVL RACK1 GPX1 HSPA5 PARP1 RAB7A THBS1
2.63e-07	9	25	13.5483	GO:1903241 U2-type prespliceosome assembly	https://amigo.geneontology.org/amigo/term/GO:1903241	SF3A1 SF3A3 DDX42 SNRPD3 SNRPD2 SNRPB2 SNRPA1 SNRPD1 SF3B3
2.65e-07	30	337	3.35023	GO:0034504 Protein localization to nucleus	https://amigo.geneontology.org/amigo/term/GO:0034504	CCT4 TCP1 CCT7 CCT6A CCT5 CCT8 CCT3 CCT2 TNPO1 KPNB1 LMNB1 RAN LMNA KPNA2 TRIM28 ADAR YWHAZ CALR ELAVL1 HSP90AA1 XPO1 HSPA8 TARDBP RPL11 PARP1 YWHAE HNRNPU HCLS1 SKP1 RPL23
2.79e-07	173	4363	1.49226	GO:0019219 Regulation of nucleobase-containing compound metabolic process	https://amigo.geneontology.org/amigo/term/GO:0019219	DAZAP1 IGF2BP2 KHSRP PSMC6 FUBP3 NCL STAT1 SFPQ MEF2D RPS6KA1 PSPC1 KHDRBS1 DEK LRRFIP1 TRIM28 DNAJB1 SYNCRIP DHX9 TRA2B NCBP1 HMGA1 ILF2 NONO RBMX HNRNPU RBBP4 FUBP1 HMGB2 TRA2A HNRNPK SF1 PCBP1 RUVBL1 HNRNPA0 PUF60 NPM1 SATB1 RUVBL2 PURA TCEA1 HMGB1 PCBP2 UPF1 PTBP1 WAS SARS1 U2AF2 YBX1 ELAVL1 PKM PABPC1 PICALM ENO1 PSMC5 FUS CBX5 MSH2 DDX17 APEX1 EEF1D IL4I1 DDX5 HSPA8 SRSF9 SRSF3 SUB1 TCERG1 …
2.82e-07	103	2204	1.75877	GO:0045935 Positive regulation of nucleobase-containing compound metabolic process	https://amigo.geneontology.org/amigo/term/GO:0045935	DAZAP1 PSMC6 NCL MEF2D RPS6KA1 DHX9 TRA2B ILF2 RBMX HNRNPU TRA2A PCBP1 NPM1 TCEA1 UPF1 WAS YBX1 PKM PABPC1 PICALM ENO1 KHSRP FUS DDX17 APEX1 EEF1D IL4I1 FUBP3 TCERG1 ACTR3 STAT1 ARHGEF2 TARDBP DEK ILF3 TRIM28 SYNCRIP CAPRIN1 HNRNPA1 ACTR2 HNRNPD PARP1 RPS3 HMGB2 PSMC3 ARF4 RUVBL1 RUVBL2 GTF2F2 HMGB1 XRCC6 DDX3X PRKDC GTF2I ELAVL1 ROCK1 ACTN1 XRCC1 MSH2 SNRNP70 HSPA8 PRPF19 CAND1 SUB1 PTK2B TRIM25…
2.99e-07	32	379	3.17757	GO:0032535 Regulation of cellular component size	https://amigo.geneontology.org/amigo/term/GO:0032535	CAPG CAPZB PFN1 CAPZA1 VASP GSN FLII EVL CAPZA2 PLEK HSP90AA1 ARHGAP4 EZR CORO1A DNM1 EIF4G2 ARPC3 SNX9 ARPC5L ARPC5 ARPC2 CYFIP1 VAV1 WAS PICALM SH3BP1 PTK2B LARS1 MSN HCLS1 DNM2 APOE
3.11e-07	23	210	4.12185	GO:0050792 Regulation of viral process	https://amigo.geneontology.org/amigo/term/GO:0050792	TRIM21 LGALS1 SNX3 TRIM25 DHX9 MX1 ADAR LGALS9 BSG DDX5 ILF3 TRIM28 PABPC1 RAB7A STAT1 GSN DDB1 PPIH KPNA2 P4HB HMGB1 PPIA DDX3X
3.21e-07	12	53	8.52097	GO:1902743 Regulation of lamellipodium organization	https://amigo.geneontology.org/amigo/term/GO:1902743	CAPZB RAC2 ACTR3 ACTR2 CORO1B CYFIP1 HSP90AA1 WAS CD44 CORO1C WASF2 ARPC2
3.62e-07	44	644	2.57129	GO:0051640 Organelle localization	https://amigo.geneontology.org/amigo/term/GO:0051640	PICALM SAR1A DNM2 XPO1 DNM1L ARCN1 DNM1 LMNB1 RAN USO1 ARFGAP2 SAR1B COPG2 LMNA ABCE1 KIF5B NPM1 COPG1 SNAP29 MAPRE1 ARL8B BUB3 BTK RAB7A NUDC MYH9 CBL TFG ACTR3 PLEK RAC2 ACTR2 AP1G1 DCTN2 EZR KPNB1 ACTN4 HNRNPU YWHAZ LGALS9 PDCD6IP RCC2 PDCD6 CFL1
3.73e-07	9	26	13.0273	GO:0019081 Viral translation	https://amigo.geneontology.org/amigo/term/GO:0019081	PTBP1 EIF3L EIF3D EIF3B EIF3A EIF3G SSB EIF3F PCBP2
3.73e-07	38	510	2.80412	GO:0051656 Establishment of organelle localization	https://amigo.geneontology.org/amigo/term/GO:0051656	PICALM SAR1A DNM2 XPO1 DNM1 LMNB1 RAN ARFGAP2 SAR1B COPG2 LMNA ABCE1 KIF5B NPM1 COPG1 MAPRE1 BUB3 BTK RAB7A DNM1L NUDC MYH9 CBL TFG RAC2 AP1G1 DCTN2 EZR KPNB1 ACTN4 HNRNPU YWHAZ LGALS9 PDCD6IP RCC2 PDCD6 CFL1 SNAP29
3.73e-07	5	5	37.6343	GO:0075525 Viral translational termination-reinitiation	https://amigo.geneontology.org/amigo/term/GO:0075525	EIF3L EIF3D EIF3B EIF3A EIF3G
3.75e-07	25	248	3.79378	GO:0006364 Rrna processing	https://amigo.geneontology.org/amigo/term/GO:0006364	MTREX RPS16 RPL35 RPS8 RPL7 RPL7A RPS21 RPS7 RPS28 PRKDC DDX1 DDX17 RPS6 EIF4A3 PA2G4 RPS19 RPS25 RPL5 RPS24 RPL11 RPS27 RPS17 RPL35A RPL14 RPS14
3.75e-07	27	285	3.56536	GO:0033044 Regulation of chromosome organization	https://amigo.geneontology.org/amigo/term/GO:0033044	BUB3 SUB1 HNRNPA1 XRCC1 MCM2 TRIM28 HNRNPD RUVBL1 RUVBL2 UPF1 XRCC5 HNRNPC CCT4 TCP1 CCT7 CCT6A CCT5 HNRNPU CCT8 LMNA CCT3 CCT2 FEN1 HNRNPA2B1 PARP1 HSP90AA1 USP7
3.88e-07	12	54	8.36318	GO:2000573 Positive regulation of dna biosynthetic process	https://amigo.geneontology.org/amigo/term/GO:2000573	HNRNPA1 PTK2B HNRNPD CCT4 TCP1 CCT7 CCT6A CCT5 CCT8 CCT3 CCT2 HSP90AA1
3.88e-07	8	19	15.846	GO:0000028 Ribosomal small subunit assembly	https://amigo.geneontology.org/amigo/term/GO:0000028	RPS5 RPS19 RPS14 RPSA RPS27 RPS28 XRCC5 PRKDC
3.99e-07	34	426	3.00368	GO:1902903 Regulation of supramolecular fiber organization	https://amigo.geneontology.org/amigo/term/GO:1902903	RNH1 CAPG CAPZB PFN1 CAPZA1 VASP GSN WASF2 FLII EVL CAPZA2 CORO1B MAPRE1 CORO1A HSPA8 PLEK APOE ARPC3 SNX9 ARPC5L ARPC5 ARPC2 CYFIP1 WAS SH3BP1 TUBB4A ARHGEF2 PTK2B RPS3 HCLS1 DRG1 TPM1 GPX1 ROCK1
5.01e-07	23	216	4.00736	GO:0061013 Regulation of mrna catabolic process	https://amigo.geneontology.org/amigo/term/GO:0061013	IGF2BP2 SYNCRIP HNRNPA0 UPF1 YBX1 ELAVL1 PABPC1 KHSRP FUS TARDBP CAPRIN1 DHX9 HNRNPD EIF4A3 HNRNPU HNRNPAB ROCK1 PABPC4 VIM HNRNPC APEX1 NPM1 SERBP1
5.05e-07	21	182	4.34242	GO:0030041 Actin filament polymerization	https://amigo.geneontology.org/amigo/term/GO:0030041	CAPG CAPZB PFN1 CAPZA1 VASP GSN FLII EVL CAPZA2 WAS CORO1A ARPC3 SNX9 ARPC5L ARPC5 ARPC2 ARPC4 CYFIP1 PTK2B HCLS1 CORO7
5.05e-07	101	2174	1.74842	GO:0032879 Regulation of localization	https://amigo.geneontology.org/amigo/term/GO:0032879	SH3GLB1 CCT4 TCP1 RAC2 CCT7 CCT6A CCT5 CCT8 CCT3 CCT2 KCNAB2 SAR1A EZR PACSIN2 PLIN3 LGALS3 TRIM21 MSN SAR1B SEPTIN2 ANXA2 ANXA6 NSUN2 ATP1B3 PICALM DNAJA1 DNM1L HSP90AB1 VRK1 CA2 YWHAE SNX3 PTK2B KHDRBS1 APOE TRIM28 ANXA1 DHX9 LCP1 THBS1 YWHAZ VCP KIF5B BSG USP7 HMGB1 APOC2 BTK VPS35 HSP90AA1 XPO1 CORO1A EHD4 HSPA8 EHD1 ARPC3 PTPN6 GNAI2 TARDBP TRIM25 SNX9 YWHAQ DOCK2 EPRS1 PFKL PARP1 VPS26B PFK…
5.3e-07	15	92	6.13603	GO:0006900 Vesicle budding from membrane	https://amigo.geneontology.org/amigo/term/GO:0006900	PICALM SAR1A DNM2 SEC23B DNM1 SEC31A ARFGAP2 SAR1B SEC24C TFG AP1G1 SNX3 ANXA2 PDCD6 RAB7A
6.01e-07	27	292	3.47988	GO:0016072 Rrna metabolic process	https://amigo.geneontology.org/amigo/term/GO:0016072	MTREX RPS16 RPL35 RPS8 RPL7 RPL7A RPS21 RPS7 RPS28 PRKDC DDX1 DDX17 RPS6 EIF4A3 PA2G4 RPS19 NCL RPS25 RPL5 RPS24 RPL11 MARS1 RPS27 RPS17 RPL35A RPL14 RPS14
6.09e-07	8	20	15.0537	GO:0061620 Glycolytic process through glucose-6-phosphate	https://amigo.geneontology.org/amigo/term/GO:0061620	PFKP PFKL PFKM ENO1 PKM PGK1 GALK1 ENO3
6.39e-07	26	274	3.57114	GO:0032984 Protein-containing complex disassembly	https://amigo.geneontology.org/amigo/term/GO:0032984	CAPG CAPZB NAPA HSPA8 CAPZA1 ETF1 SH3GL1 GSN ABCE1 VCP CFL1 FLII CAPZA2 SUPT16H SNAP29 PLEK RPL23 TRIM21 SSRP1 NSF KIF5B UPF1 SH3BP1 ARHGEF2 CLTC HMGA1
7.82e-07	25	258	3.64673	GO:0015931 Nucleobase-containing compound transport	https://amigo.geneontology.org/amigo/term/GO:0015931	HNRNPA2B1 DDX39A NCBP1 DDX39B SARNP RAN HNRNPA1 NSUN2 YBX1 KPNB1 SRSF3 KHDRBS1 DHX9 IGF2BP2 XPO1 KHSRP SRSF7 SRSF1 G3BP2 EIF4A3 EIF4E CPSF6 SSB UPF1 RTRAF
8.03e-07	97	2079	1.75591	GO:0044419 Biological process involved in interspecies interaction between organisms	https://amigo.geneontology.org/amigo/term/GO:0044419	SAMHD1 STAT1 TRIM28 TRIM21 MX1 BTK XRCC5 HSP90AA1 LGALS1 CTSG RPS19 YWHAE DHX15 HSPA8 PTPN6 SNX3 SFPQ TARDBP TRIM25 PSPC1 SYNCRIP USP15 EPRS1 VAV1 PARP1 NONO RPL30 HMGB2 YWHAZ PSMC3 DDB1 RPSA LGALS9 FASN BSG SFN USP7 HMGB1 XRCC6 PCBP2 DDX3X PRKDC WAS VIM DDX1 DDX17 TTLL12 PYGL SLC1A5 ACTR3 ARHGEF2 PRDX1 ILF3 APOE LGALS3 ARL8B ANXA1 DHX9 FLNB ACTR2 G3BP2 G3BP1 GSN VPS26B ZYX ADAR ITGA5 CAPN2 AIMP1…
8.56e-07	12	58	7.78641	GO:0000381 Regulation of alternative mrna splicing via spliceosome	https://amigo.geneontology.org/amigo/term/GO:0000381	KHDRBS1 PUF60 PTBP1 DDX5 SRSF6 TRA2B RBMX HNRNPU SRSF2 DDX17 HNRNPL HNRNPA1
8.56e-07	12	58	7.78641	GO:0034314 Arp2/3 complex-mediated actin nucleation	https://amigo.geneontology.org/amigo/term/GO:0034314	RNH1 ARPC3 ACTR3 ARPC5L ACTR2 WASF2 ARPC5 ARPC2 ARPC4 CORO1B IQGAP2 CYFIP1
8.64e-07	23	223	3.88157	GO:0031334 Positive regulation of protein-containing complex assembly	https://amigo.geneontology.org/amigo/term/GO:0031334	PSMC6 VASP EVL BTK HSP90AA1 SH3GLB1 MAPRE1 LGALS3 VCP RACK1 CAND1 PLEK SNX9 MSN RPS3 ARPC2 PFN1 EIF4G1 PTK2B LCP1 WARS1 DRG1 DDX3X
8.69e-07	60	1062	2.12623	GO:0060341 Regulation of cellular localization	https://amigo.geneontology.org/amigo/term/GO:0060341	SH3GLB1 CCT4 TCP1 RAC2 CCT7 CCT6A CCT5 CCT8 CCT3 CCT2 SAR1A EZR TRIM21 MSN SAR1B ANXA2 NSUN2 PICALM DNAJA1 DNM1L HSP90AB1 VRK1 YWHAE SNX3 KHDRBS1 TRIM28 LGALS3 DHX9 LCP1 YWHAZ VCP KIF5B BSG USP7 VPS35 HSP90AA1 XPO1 EHD1 TARDBP TRIM25 PFKL PARP1 VPS26B PFKM LMNA SFN EIF4G1 CPSF6 APOE RAN MYH10 CLTC GSN YWHAG HCLS1 PPIA RACK1 KCNAB2 ITGB2 HSPA8
9.3e-07	23	224	3.86424	GO:0032271 Regulation of protein polymerization	https://amigo.geneontology.org/amigo/term/GO:0032271	CAPG CAPZB PFN1 CAPZA1 VASP GSN FLII EVL CAPZA2 HSP90AA1 MAPRE1 CORO1A ARPC3 SNX9 ARPC5L ARPC5 ARPC2 CYFIP1 TUBB4A PTK2B RPS3 HCLS1 DRG1
1.11e-06	42	625	2.52903	GO:0030162 Regulation of proteolysis	https://amigo.geneontology.org/amigo/term/GO:0030162	PSME1 PSME2 PSMC5 PSMC6 PSMC2 PSMC3 XPO1 HSP90AB1 CTSH PTK2B RPL5 RPL23 APOE SNX9 THBS1 EIF3H CCAR2 VCP RPS7 ANXA2 HMGB1 RACK1 GPX1 PDCD6 PSMC4 MYH9 PSMC1 HSPA8 RPL11 GSN CD44 ENO1 PSMA3 PSMD14 PDCL3 RPS3 LGALS9 USP7 PSMB8 DDX3X PSMB9 ROCK1
1.14e-06	18	142	4.77055	GO:0030833 Regulation of actin filament polymerization	https://amigo.geneontology.org/amigo/term/GO:0030833	CAPG CAPZB PFN1 CAPZA1 VASP GSN FLII EVL CAPZA2 CORO1A ARPC3 SNX9 ARPC5L ARPC5 ARPC2 CYFIP1 PTK2B HCLS1
1.14e-06	18	142	4.77055	GO:0051028 Mrna transport	https://amigo.geneontology.org/amigo/term/GO:0051028	HNRNPA2B1 DDX39A NCBP1 DDX39B SARNP NSUN2 SRSF3 IGF2BP2 XPO1 KHSRP SRSF7 HNRNPA1 DHX9 SRSF1 G3BP2 EIF4A3 EIF4E UPF1
1.16e-06	32	404	2.98093	GO:0009895 Negative regulation of catabolic process	https://amigo.geneontology.org/amigo/term/GO:0009895	IGF2BP2 SYNCRIP HNRNPA0 YBX1 ELAVL1 PABPC1 FUS HSP90AB1 SNX3 TARDBP RPL5 RPL23 DHX9 HNRNPD EIF3H HNRNPU CCAR2 RPS7 ANXA2 SF3B3 HNRNPAB NSUN2 VPS35 RPL11 HNRNPC EIF4G2 EIF4G1 PDCL3 QSOX1 USP7 ROCK1 SNRNP70
1.18e-06	60	1072	2.1064	GO:0044093 Positive regulation of molecular function	https://amigo.geneontology.org/amigo/term/GO:0044093	CD44 ATP1B3 XRCC5 HSP90AA1 MSH2 EEF1A2 CTSH PFN1 SKP1 EIF4G1 PLEK ARHGEF2 APOE SNX9 DNAJB1 TRIM21 RAN ABI1 RPS2 RPS3 VCP YWHAB ANXA2 HMGB1 PPIA XRCC6 RACK1 DDX3X APOC2 NME1 PDCD6 SH3BP1 ROCK1 XRCC1 PSMA6 PTK2B TRIM25 LARS1 DHX9 NCBP1 THBS1 IQGAP1 RPL11 GSN RSU1 HNRNPK LGALS9 LIMS1 NPM1 EIF3D EIF3E CORO1C DOCK10 TPM1 HNRNPU AGRN ACTN4 ITGB2 BTK CAP1
1.38e-06	8	22	13.6852	GO:0006268 Dna unwinding involved in dna replication	https://amigo.geneontology.org/amigo/term/GO:0006268	MCM2 MCM6 MCM4 MCM7 MCM5 MCM3 PURA HMGA1
1.42e-06	26	286	3.4213	GO:0110053 Regulation of actin filament organization	https://amigo.geneontology.org/amigo/term/GO:0110053	RNH1 CAPG CAPZB PFN1 CAPZA1 VASP GSN WASF2 FLII EVL CAPZA2 CORO1B CORO1A PLEK ARPC3 SNX9 ARPC5L ARPC5 ARPC2 CYFIP1 WAS SH3BP1 PTK2B HCLS1 TPM1 ROCK1
1.46e-06	42	632	2.50101	GO:0051604 Protein maturation	https://amigo.geneontology.org/amigo/term/GO:0051604	ERP44 HSPA5 HSP90AA1 DNAJA1 NUDC HSP90AB1 CDC37 HSPB1 HSPA8 HSPA9 CCT4 PDCL3 QSOX1 TCP1 DNAJB1 CCT7 CCT6A CCT5 CCT8 CCT3 CCT2 PPIB PDIA3 PPIH CALR P4HB PPIA CTSG CTSH THBS1 DNAJC7 ANXA2 KHSRP MYH9 PARP1 GSN CAPN2 ENO1 PGK1 SNRNP70 PDIA6 RUVBL2
1.53e-06	15	100	5.64515	GO:0036465 Synaptic vesicle recycling	https://amigo.geneontology.org/amigo/term/GO:0036465	PICALM DNM2 DNM1 SH3GL1 AP2B1 RAB7A ARPC3 CLTA SNX9 CAPN2 AP1G1 AP2A2 AP2A1 CYFIP1 ROCK1
1.54e-06	11	50	8.27955	GO:0030866 Cortical actin cytoskeleton organization	https://amigo.geneontology.org/amigo/term/GO:0030866	ROCK1 IQGAP1 IQGAP2 FMNL1 PLEK EZR TLN1 PLEC CALR LCP1 PDCD6IP
1.55e-06	175	4545	1.44907	GO:0006950 Response to stress	https://amigo.geneontology.org/amigo/term/GO:0006950	DDB1 MYH9 HSPB1 PLEK TLN1 FERMT3 ILK CLIC1 CD44 HSPA5 UFD1 XRCC1 MCM2 MCM6 XRCC5 HSP90AA1 GCN1 MSH2 HSP90AB1 MCM5 PSMC6 APEX1 SAMHD1 MCM4 MCM3 STAT1 PRDX1 CAT DEK TRIM28 UBA1 TRIM21 PARP1 PDIA6 MX1 VCP MCM7 PDIA3 PLEC CALR P4HB XRCC6 GPX1 PRKDC PSMA6 APOE UPF1 BTK WAS ERP44 ENO1 DDX1 DNAJA1 FUS LGALS1 CTSG VRK1 PGK1 PLIN3 RPS19 YWHAE DHX15 HSPA8 PTPN6 SFPQ TRIM25 PSPC1 TBC1D5 DNAJB1 EIF2S1 YARS1 …
1.57e-06	30	368	3.06801	GO:0044403 Biological process involved in symbiotic interaction	https://amigo.geneontology.org/amigo/term/GO:0044403	TRIM21 LGALS1 SNX3 TARDBP TRIM25 PSMC3 DDB1 LGALS9 FASN BSG CTSG SLC1A5 HSPA8 ILF3 ARL8B ITGA5 RPSA GPX1 RAB7A HSP90AB1 APOE GSN PPIB SLC3A2 CFL1 GRK2 P4HB HMGB1 CBL PPIA
1.69e-06	22	214	3.86895	GO:0043487 Regulation of rna stability	https://amigo.geneontology.org/amigo/term/GO:0043487	IGF2BP2 SYNCRIP HNRNPA0 UPF1 YBX1 ELAVL1 PABPC1 KHSRP FUS TARDBP CAPRIN1 DHX9 HNRNPD HNRNPU NSUN2 ROCK1 PABPC4 VIM HNRNPC APEX1 NPM1 SERBP1
1.79e-06	21	197	4.01178	GO:0043488 Regulation of mrna stability	https://amigo.geneontology.org/amigo/term/GO:0043488	IGF2BP2 SYNCRIP HNRNPA0 UPF1 YBX1 ELAVL1 PABPC1 KHSRP FUS TARDBP CAPRIN1 DHX9 HNRNPD HNRNPU ROCK1 PABPC4 VIM HNRNPC APEX1 NPM1 SERBP1
1.97e-06	28	331	3.18357	GO:0006302 Double-strand break repair	https://amigo.geneontology.org/amigo/term/GO:0006302	MCM2 MCM6 XRCC5 MCM5 MCM4 MCM3 DEK PARP1 MCM7 XRCC6 PRKDC WAS DDX1 FUS SAMHD1 ACTR2 VCP RUVBL1 RUVBL2 XRCC1 MSH2 PRPF19 PSMD14 SFPQ HDGFL2 HMGB2 HMGB1 FEN1
2.02e-06	7	16	16.465	GO:2000767 Positive regulation of cytoplasmic translation	https://amigo.geneontology.org/amigo/term/GO:2000767	YBX1 PABPC1 SYNCRIP DHX9 HNRNPD HNRNPU PKM
2.18e-06	20	182	4.13564	GO:1903900 Regulation of viral life cycle	https://amigo.geneontology.org/amigo/term/GO:1903900	TRIM21 LGALS1 SNX3 TRIM25 MX1 ADAR LGALS9 BSG DDX5 ILF3 TRIM28 PABPC1 GSN DDB1 PPIH KPNA2 P4HB HMGB1 PPIA DDX3X
2.57e-06	44	694	2.38604	GO:0051301 Cell division	https://amigo.geneontology.org/amigo/term/GO:0051301	ROCK1 ANXA11 SEPTIN7 SNX9 MYH10 SEPTIN11 IQGAP1 IQGAP2 SEPTIN2 PDCD6IP CFL1 SEPTIN9 ARHGEF2 NSUN2 YBX1 SMC1A NUDC MCM5 VRK1 MAPRE1 GNAI2 ACTR3 CAT CLTA RAN ARL8B ACTR2 CLTC RPS3 HNRNPU BUB3 PPP1CA RUVBL1 SFN PLEC RCC2 MCMBP SH3GLB1 MYH9 RAB35 RAB10 RACK1 TUBA1C TUBB
2.85e-06	8	24	12.5448	GO:0061615 Glycolytic process through fructose-6-phosphate	https://amigo.geneontology.org/amigo/term/GO:0061615	PFKP PFKL PFKM ENO1 PKM PGK1 GALK1 ENO3
2.93e-06	12	65	6.94787	GO:0030865 Cortical cytoskeleton organization	https://amigo.geneontology.org/amigo/term/GO:0030865	ROCK1 IQGAP1 IQGAP2 FMNL1 PLEK EZR PTK2B TLN1 PLEC CALR LCP1 PDCD6IP
3.03e-06	27	318	3.19537	GO:0051054 Positive regulation of dna metabolic process	https://amigo.geneontology.org/amigo/term/GO:0051054	WAS FUS TRIM28 HNRNPA1 ACTR2 PARP1 RPS3 RUVBL1 RUVBL2 HMGB1 PRKDC XRCC1 MSH2 PTK2B HNRNPD CCT4 TCP1 CCT7 DHX9 CCT6A CCT5 CCT8 CCT3 CCT2 HDGFL2 HNRNPA2B1 HSP90AA1
3.48e-06	54	952	2.13472	GO:0032880 Regulation of protein localization	https://amigo.geneontology.org/amigo/term/GO:0032880	SH3GLB1 CCT4 TCP1 RAC2 CCT7 CCT6A CCT5 CCT8 CCT3 CCT2 SAR1A EZR TRIM21 MSN SAR1B PICALM DNAJA1 DNM1L HSP90AB1 VRK1 YWHAE SNX3 TRIM28 LGALS3 LCP1 YWHAZ VCP KIF5B BSG USP7 VPS35 HSP90AA1 XPO1 TARDBP TRIM25 PFKL PARP1 VPS26B PFKM LMNA SFN EIF4G1 APOE RAN MYH10 CLTC GSN YWHAG HCLS1 PPIA RACK1 KCNAB2 ITGB2 HSPA8
3.63e-06	27	321	3.1655	GO:0051258 Protein polymerization	https://amigo.geneontology.org/amigo/term/GO:0051258	CAPG CAPZB PFN1 CAPZA1 VASP GSN FLII EVL CAPZA2 WAS DNM2 HSP90AA1 MAPRE1 CORO1A ARPC3 SNX9 ARPC5L ARPC5 ARPC2 ARPC4 CYFIP1 TUBB4A PTK2B RPS3 HCLS1 DRG1 CORO7
3.77e-06	14	93	5.66538	GO:1902369 Negative regulation of rna catabolic process	https://amigo.geneontology.org/amigo/term/GO:1902369	IGF2BP2 SYNCRIP HNRNPA0 YBX1 ELAVL1 PABPC1 FUS TARDBP DHX9 HNRNPD HNRNPU HNRNPAB NSUN2 HNRNPC
4.11e-06	10	44	8.55325	GO:0007339 Binding of sperm to zona pellucida	https://amigo.geneontology.org/amigo/term/GO:0007339	PRKAR2A CCT4 TCP1 CCT7 CCT5 CCT8 CCT3 CCT2 UBAP2L ALDOA
4.11e-06	13	80	6.11557	GO:0043489 Rna stabilization	https://amigo.geneontology.org/amigo/term/GO:0043489	IGF2BP2 SYNCRIP HNRNPA0 YBX1 ELAVL1 PABPC1 FUS TARDBP DHX9 HNRNPD HNRNPU NSUN2 HNRNPC
4.11e-06	13	80	6.11557	GO:1902373 Negative regulation of mrna catabolic process	https://amigo.geneontology.org/amigo/term/GO:1902373	IGF2BP2 SYNCRIP HNRNPA0 YBX1 ELAVL1 PABPC1 FUS TARDBP DHX9 HNRNPD HNRNPU HNRNPAB HNRNPC
5.04e-06	7	18	14.6356	GO:0006735 Nadh regeneration	https://amigo.geneontology.org/amigo/term/GO:0006735	PFKP PFKL PFKM ENO1 PKM PGK1 ENO3
5.04e-06	7	18	14.6356	GO:0061621 Canonical glycolysis	https://amigo.geneontology.org/amigo/term/GO:0061621	PFKP PFKL PFKM ENO1 PKM PGK1 ENO3
5.04e-06	7	18	14.6356	GO:0061718 Glucose catabolic process to pyruvate	https://amigo.geneontology.org/amigo/term/GO:0061718	PFKP PFKL PFKM ENO1 PKM PGK1 ENO3
5.2e-06	29	369	2.95771	GO:0043086 Negative regulation of catalytic activity	https://amigo.geneontology.org/amigo/term/GO:0043086	XRCC1 CAND1 RPL5 RPL23 APOE THBS1 WARS1 EIF4A2 ADAR ABCE1 RPS7 QARS1 NPM1 PPIA MCM2 CD44 DNAJA1 RTRAF CORO1C RPL11 HNRNPU CCAR2 RCC2 DDX3X GPX1 HSPB1 YWHAG GNAI2 SFN
5.41e-06	13	82	5.96641	GO:0009988 Cell-cell recognition	https://amigo.geneontology.org/amigo/term/GO:0009988	MSN PRKAR2A CCT4 TCP1 DOCK2 CCT7 CCT5 CCT8 CCT3 CCT2 UBAP2L ALDOA LGALS3
5.43e-06	17	142	4.50552	GO:0019079 Viral genome replication	https://amigo.geneontology.org/amigo/term/GO:0019079	MX1 ADAR PCBP1 PCBP2 DDX5 HSPA8 ILF3 TRIM28 PABPC1 VCP PPIB DDB1 PPIH GRK2 PPIA DDX3X DEK
5.43e-06	14	96	5.48834	GO:0032206 Positive regulation of telomere maintenance	https://amigo.geneontology.org/amigo/term/GO:0032206	HNRNPA1 HNRNPD RUVBL1 RUVBL2 CCT4 TCP1 CCT7 CCT6A CCT5 CCT8 CCT3 CCT2 HNRNPA2B1 HSP90AA1
5.51e-06	85	1822	1.75572	GO:0007049 Cell cycle	https://amigo.geneontology.org/amigo/term/GO:0007049	ROCK1 SMC1A MCM2 MCM6 PSME1 PSME2 MAPRE1 MCM4 TUBB4A PPP2R1A YWHAE PTPN6 MCM3 ANXA11 SEPTIN7 TUBA4A SNX9 MYH10 SEPTIN11 IQGAP1 CLTC IQGAP2 BUB3 VCP TUBA1C SEPTIN2 PDCD6IP CFL1 DCTN2 TUBB6 TUBAL3 NPM1 SEPTIN9 TUBB TUBB3 UPF1 LMNA DDB1 RACK1 NSUN2 XPO1 MSH2 MYH9 HSPA8 RPL24 ACTR3 ANXA1 RPS6 ACTR2 SFN PLEC CALR PSMD13 DDX3X NUDC EZR HSP90AB1 SH3GLB1 TTLL12 KPNB1 PRPF19 RAB35 EIF4G1 TARDBP KHDRBS1 RP…
6.07e-06	6	12	18.8172	GO:0000727 Double-strand break repair via break-induced replication	https://amigo.geneontology.org/amigo/term/GO:0000727	MCM2 MCM6 MCM5 MCM4 MCM3 MCM7
6.07e-06	6	12	18.8172	GO:1900152 Negative regulation of nuclear-transcribed mrna catabolic process deadenylation-dependent decay	https://amigo.geneontology.org/amigo/term/GO:1900152	YBX1 PABPC1 SYNCRIP DHX9 HNRNPD HNRNPU
6.07e-06	14	97	5.43176	GO:2000278 Regulation of dna biosynthetic process	https://amigo.geneontology.org/amigo/term/GO:2000278	HNRNPA1 PTK2B HNRNPD HNRNPC CCT4 TCP1 CCT7 CCT6A CCT5 HNRNPU CCT8 CCT3 CCT2 HSP90AA1
6.32e-06	12	70	6.4516	GO:0048255 Mrna stabilization	https://amigo.geneontology.org/amigo/term/GO:0048255	IGF2BP2 SYNCRIP HNRNPA0 YBX1 ELAVL1 PABPC1 FUS TARDBP DHX9 HNRNPD HNRNPU HNRNPC
6.86e-06	14	98	5.37633	GO:1900182 Positive regulation of protein localization to nucleus	https://amigo.geneontology.org/amigo/term/GO:1900182	CCT4 TCP1 CCT7 CCT6A CCT5 CCT8 CCT3 CCT2 TRIM28 HSP90AA1 TARDBP PARP1 RAN HCLS1
7.82e-06	20	198	3.80144	GO:0000725 Recombinational repair	https://amigo.geneontology.org/amigo/term/GO:0000725	MCM2 MCM6 MCM5 MCM4 MCM3 MCM7 WAS FUS SAMHD1 ACTR2 PARP1 RUVBL1 RUVBL2 XRCC1 PSMD14 SFPQ HDGFL2 XRCC5 XRCC6 FEN1
8.38e-06	24	275	3.28445	GO:1903050 Regulation of proteolysis involved in protein catabolic process	https://amigo.geneontology.org/amigo/term/GO:1903050	PSME1 PSME2 PSMC5 PSMC6 PSMC2 PSMC3 XPO1 HSP90AB1 PTK2B RPL5 RPL23 EIF3H CCAR2 VCP RPS7 RACK1 GPX1 PSMC4 PSMC1 RPL11 PSMD14 PDCL3 APOE USP7
8.54e-06	9	37	9.15429	GO:0034063 Stress granule assembly	https://amigo.geneontology.org/amigo/term/GO:0034063	DDX6 ATXN2L CAPRIN1 G3BP2 UBAP2L G3BP1 DDX3X EIF2S1 RPS23
9.43e-06	42	681	2.32106	GO:0006281 Dna repair	https://amigo.geneontology.org/amigo/term/GO:0006281	XRCC1 MCM2 MCM6 XRCC5 MSH2 MCM5 APEX1 MCM4 MCM3 DEK PARP1 MCM7 DDB1 XRCC6 PRKDC UPF1 WAS DDX1 FUS SAMHD1 TRIM28 HMGA1 ACTR2 RPS3 VCP RUVBL1 NPM1 RUVBL2 USP7 HMGB1 SMC1A SUPT16H PRPF19 PSMD14 SFPQ NONO SSRP1 HDGFL2 FEN1 DHX9 HMGB2 SF3B3
9.84e-06	19	183	3.90739	GO:0051348 Negative regulation of transferase activity	https://amigo.geneontology.org/amigo/term/GO:0051348	XRCC1 RPL5 RPL23 APOE WARS1 EIF4A2 ADAR RPS7 QARS1 NPM1 PPIA DNAJA1 RTRAF CORO1C RPL11 HNRNPU HSPB1 YWHAG SFN
1.04e-05	13	87	5.62352	GO:0048488 Synaptic vesicle endocytosis	https://amigo.geneontology.org/amigo/term/GO:0048488	PICALM DNM2 DNM1 SH3GL1 AP2B1 ARPC3 CLTA SNX9 CAPN2 AP1G1 AP2A2 AP2A1 ROCK1
1.08e-05	9	38	8.91339	GO:1902745 Positive regulation of lamellipodium organization	https://amigo.geneontology.org/amigo/term/GO:1902745	RAC2 ACTR3 ACTR2 CORO1B CYFIP1 HSP90AA1 CORO1C WASF2 ARPC2
1.09e-05	7	20	13.172	GO:0098761 Cellular response to interleukin-7	https://amigo.geneontology.org/amigo/term/GO:0098761	STAT1 BTK YBX1 ATP5F1B PDIA3 STIP1 P4HB
1.14e-05	12	74	6.10286	GO:0042273 Ribosomal large subunit biogenesis	https://amigo.geneontology.org/amigo/term/GO:0042273	RPL6 RPLP0 RPL5 RPL35 RPL10 RPL7 RPL7A NPM1 RPL35A RPL14 RPL23A RPL11
1.19e-05	23	261	3.31643	GO:0050821 Protein stabilization	https://amigo.geneontology.org/amigo/term/GO:0050821	HSP90AA1 HSP90AB1 CDC37 ATP1B3 PFN1 USP7 CALR CCT4 PDCL3 TCP1 RPL5 RPL23 CCT7 RPL11 CCT6A CCT5 CCT8 CCT3 CCT2 PPIB RPS7 RUVBL1 RUVBL2
1.3e-05	55	1023	2.02335	GO:0006974 Dna damage response	https://amigo.geneontology.org/amigo/term/GO:0006974	DDB1 XRCC1 MCM2 MCM6 XRCC5 MSH2 MCM5 APEX1 MCM4 MCM3 DEK UBA1 PARP1 MCM7 XRCC6 PRKDC UPF1 WAS CD44 DDX1 FUS VRK1 SAMHD1 TRIM28 HMGA1 ACTR2 RPS3 VCP PPP1CA RUVBL1 SFN NPM1 RUVBL2 USP7 HMGB1 MTREX SMC1A SUPT16H PRPF19 CBL PSMD14 SFPQ EPRS1 NONO SSRP1 CCAR2 HNRNPK HDGFL2 FEN1 CBX5 DDX5 CBX3 DHX9 HMGB2 SF3B3
1.34e-05	9	39	8.68484	GO:0006891 Intra-golgi vesicle-mediated transport	https://amigo.geneontology.org/amigo/term/GO:0006891	NSF COPE COPZ1 COPA COPB1 COPG2 COPG1 COPB2 NAPA
1.41e-05	5	8	23.5214	GO:1903608 Protein localization to cytoplasmic stress granule	https://amigo.geneontology.org/amigo/term/GO:1903608	SSB YBX1 DDX1 DHX9 DDX3X
1.44e-05	35	525	2.50895	GO:1903829 Positive regulation of protein localization	https://amigo.geneontology.org/amigo/term/GO:1903829	SH3GLB1 CCT4 TCP1 RAC2 CCT7 CCT6A CCT5 CCT8 CCT3 CCT2 SAR1A EZR MSN SAR1B DNM1L HSP90AB1 VRK1 YWHAE TRIM28 LGALS3 KIF5B BSG VPS35 HSP90AA1 TARDBP PARP1 PFKM SFN EIF4G1 RAN MYH10 HCLS1 PPIA RACK1 ITGB2
1.5e-05	22	245	3.37941	GO:0006399 Trna metabolic process	https://amigo.geneontology.org/amigo/term/GO:0006399	SARS1 NSUN2 RTRAF GARS1 TARS1 RARS1 DARS1 FARSB LARS1 NARS1 EPRS1 SSB WARS1 MARS1 QARS1 IARS1 VARS1 RTCB YARS1 DDX1 LRRC47 FAM98B
1.54e-05	7	21	12.5448	GO:0019677 Nad catabolic process	https://amigo.geneontology.org/amigo/term/GO:0019677	PFKP PFKL PFKM ENO1 PKM PGK1 ENO3
1.54e-05	7	21	12.5448	GO:0098760 Response to interleukin-7	https://amigo.geneontology.org/amigo/term/GO:0098760	STAT1 BTK YBX1 ATP5F1B PDIA3 STIP1 P4HB
1.55e-05	35	527	2.49943	GO:0090066 Regulation of anatomical structure size	https://amigo.geneontology.org/amigo/term/GO:0090066	CAPG CAPZB PFN1 CAPZA1 VASP GSN FLII EVL CAPZA2 PLEK ROCK1 HSP90AA1 ARHGAP4 EZR CORO1A PLOD3 DNM1 EIF4G2 ARPC3 APOE SNX9 ARPC5L ARPC5 ARPC2 GPX1 CYFIP1 VAV1 WAS PICALM SH3BP1 PTK2B LARS1 MSN HCLS1 DNM2
1.6e-05	37	575	2.42169	GO:0060627 Regulation of vesicle-mediated transport	https://amigo.geneontology.org/amigo/term/GO:0060627	EZR PACSIN2 LGALS3 MSN SEPTIN2 ANXA2 PICALM SNX3 APOE ANXA1 HMGB1 APOC2 BTK CORO1A EHD4 HSPA8 EHD1 ARPC3 GNAI2 RAC2 SNX9 DOCK2 CALR AP2A1 ROCK1 RAB15 ITGB2 RAB7A CBL TBC1D5 HNRNPK AP1G1 LGALS9 PDCD6IP USP7 RACK1 NSF
1.64e-05	9	40	8.46772	GO:0010591 Regulation of lamellipodium assembly	https://amigo.geneontology.org/amigo/term/GO:0010591	CAPZB RAC2 ACTR3 ACTR2 CYFIP1 HSP90AA1 WAS WASF2 ARPC2
1.66e-05	13	91	5.37633	GO:0140238 Presynaptic endocytosis	https://amigo.geneontology.org/amigo/term/GO:0140238	PICALM DNM2 DNM1 SH3GL1 AP2B1 ARPC3 CLTA SNX9 CAPN2 AP1G1 AP2A2 AP2A1 ROCK1
1.67e-05	28	371	2.84032	GO:0006310 Dna recombination	https://amigo.geneontology.org/amigo/term/GO:0006310	MCM2 MCM6 MSH2 MCM5 MCM4 MCM3 MCM7 PRKDC WAS FUS SAMHD1 ACTR2 PARP1 RUVBL1 RUVBL2 HMGB1 XRCC1 XRCC5 APEX1 SFPQ NONO PCYT1A HMGB2 HDGFL2 XRCC6 PSMD14 FEN1 KPNA2
1.69e-05	33	483	2.57129	GO:0022411 Cellular component disassembly	https://amigo.geneontology.org/amigo/term/GO:0022411	CAPG CAPZB NAPA HSPA8 CAPZA1 ETF1 SH3GL1 GSN ABCE1 VCP CFL1 FLII CAPZA2 RACK1 GCN1 SUPT16H SNAP29 CTSG VRK1 PLIN3 PLEK RPL23 TRIM21 SSRP1 NSF RAC2 KIF5B UPF1 SH3BP1 ARHGEF2 LCP1 CLTC HMGA1
1.69e-05	16	138	4.3634	GO:2001252 Positive regulation of chromosome organization	https://amigo.geneontology.org/amigo/term/GO:2001252	HNRNPA1 TRIM28 HNRNPD RUVBL1 RUVBL2 CCT4 TCP1 CCT7 CCT6A CCT5 CCT8 CCT3 CCT2 FEN1 HNRNPA2B1 HSP90AA1
1.85e-05	17	156	4.10117	GO:0016482 Cytosolic transport	https://amigo.geneontology.org/amigo/term/GO:0016482	VPS35 VPS29 SNX3 VPS26A VPS26B ARL8B ACTR2 SRSF10 EHD3 RAB7A TBC1D5 CLTC AP1G1 USP7 CORO7 KIF5B AP2A1
1.9e-05	68	1394	1.83582	GO:0022402 Cell cycle process	https://amigo.geneontology.org/amigo/term/GO:0022402	ROCK1 SMC1A MCM2 MCM6 PSME1 PSME2 MAPRE1 MCM4 PPP2R1A MCM3 ANXA11 SEPTIN7 SNX9 MYH10 SEPTIN11 IQGAP1 IQGAP2 BUB3 VCP SEPTIN2 PDCD6IP CFL1 DCTN2 NPM1 SEPTIN9 UPF1 LMNA DDB1 NSUN2 XPO1 MSH2 MYH9 HSPA8 RPL24 ACTR3 ANXA1 RPS6 ACTR2 PLEC CALR PSMD13 TUBB DDX3X NUDC EZR SH3GLB1 KPNB1 PRPF19 PTPN6 RAB35 EIF4G1 RPL23 RAN ARL8B CLTC RPS3 EIF4E HNRNPU CCAR2 FEN1 RCC2 DRG1 SND1 MCMBP PRKDC DNM2 KHDRBS1 VRK1
2.09e-05	13	93	5.26071	GO:0006414 Translational elongation	https://amigo.geneontology.org/amigo/term/GO:0006414	EEF1A2 EEF1D EEF1B2 EEF2 RACK1 EEF1G GCN1 ABCE1 RPLP1 EIF4A3 RPLP2 TCEA1 SARS1
2.09e-05	13	93	5.26071	GO:0097581 Lamellipodium organization	https://amigo.geneontology.org/amigo/term/GO:0097581	CAPZB RAC2 CYFIP1 ACTR3 ACTR2 CORO1B HSP90AA1 ABI1 WASF2 WAS CD44 CORO1C ARPC2
2.26e-05	25	313	3.00593	GO:0016197 Endosomal transport	https://amigo.geneontology.org/amigo/term/GO:0016197	EHD3 VPS35 EZR EHD4 EHD1 VPS29 RAB35 SNX3 VPS26A SNX9 SNX27 MSN VPS26B CORO1C ARL8B WAS RAB7A CORO1A AP1G1 PICALM RAB10 TBC1D5 CLTC VCP USP7
2.42e-05	16	142	4.24048	GO:0032388 Positive regulation of intracellular transport	https://amigo.geneontology.org/amigo/term/GO:0032388	SAR1A EZR MSN SAR1B ANXA2 YWHAE KHDRBS1 TRIM28 DHX9 HSP90AA1 EHD1 TARDBP SFN CPSF6 RAN HCLS1
2.5e-05	36	563	2.40646	GO:0051493 Regulation of cytoskeleton organization	https://amigo.geneontology.org/amigo/term/GO:0051493	RNH1 CAPG CAPZB SH3BP1 MAPRE1 PFN1 CAPZA1 VASP GSN WASF2 FLII EVL CAPZA2 CORO1B ROCK1 CORO1A PLEK IQGAP2 ARPC3 PTK2B SNX9 ARPC5L ARPC5 ARPC2 CYFIP1 WAS TUBB4A ARHGEF2 CLTC RPS3 HNRNPU HCLS1 NPM1 DRG1 TPM1 CAPN2
2.64e-05	16	143	4.21083	GO:0031047 Regulatory ncrna-mediated gene silencing	https://amigo.geneontology.org/amigo/term/GO:0031047	SRRT RAN DDX6 EIF4G1 HNRNPA2B1 ADAR ELAVL1 DDX17 DHX9 NCBP1 SND1 DDX5 SRSF3 HNRNPU HNRNPK PABPC1
2.66e-05	6	15	15.0537	GO:0030174 Regulation of dna-templated dna replication initiation	https://amigo.geneontology.org/amigo/term/GO:0030174	MCM2 MCM6 MCM5 MCM4 MCM3 MCM7
2.66e-05	6	15	15.0537	GO:0046598 Positive regulation of viral entry into host cell	https://amigo.geneontology.org/amigo/term/GO:0046598	LGALS1 LGALS9 BSG TRIM21 P4HB HMGB1
2.66e-05	6	15	15.0537	GO:0075294 Positive regulation by symbiont of entry into host	https://amigo.geneontology.org/amigo/term/GO:0075294	LGALS1 LGALS9 BSG TRIM21 P4HB HMGB1
2.78e-05	15	127	4.445	GO:0061640 Cytoskeleton-dependent cytokinesis	https://amigo.geneontology.org/amigo/term/GO:0061640	ROCK1 SEPTIN7 SNX9 MYH10 SEPTIN11 IQGAP1 IQGAP2 SEPTIN2 PDCD6IP CFL1 SEPTIN9 ACTR3 ACTR2 PLEC RAB35
2.8e-05	27	360	2.82257	GO:0032956 Regulation of actin cytoskeleton organization	https://amigo.geneontology.org/amigo/term/GO:0032956	RNH1 CAPG CAPZB SH3BP1 PFN1 CAPZA1 VASP GSN WASF2 FLII EVL CAPZA2 CORO1B ROCK1 CORO1A PLEK IQGAP2 ARPC3 PTK2B SNX9 ARPC5L ARPC5 ARPC2 CYFIP1 WAS HCLS1 TPM1
3.25e-05	21	238	3.32067	GO:0051701 Biological process involved in interaction with host	https://amigo.geneontology.org/amigo/term/GO:0051701	TRIM21 LGALS1 SNX3 TRIM25 LGALS9 BSG SLC1A5 ILF3 ARL8B ITGA5 RPSA RAB7A HSP90AB1 GSN DDB1 SLC3A2 GRK2 P4HB HMGB1 CBL PPIA
3.43e-05	8	33	9.12347	GO:0006734 Nadh metabolic process	https://amigo.geneontology.org/amigo/term/GO:0006734	PFKP PFKL PFKM ENO1 PKM PGK1 ENO3 VCP
4.26e-05	10	57	6.60251	GO:0035036 Sperm-egg recognition	https://amigo.geneontology.org/amigo/term/GO:0035036	PRKAR2A CCT4 TCP1 CCT7 CCT5 CCT8 CCT3 CCT2 UBAP2L ALDOA
4.26e-05	76	1659	1.72405	GO:0045934 Negative regulation of nucleobase-containing compound metabolic process	https://amigo.geneontology.org/amigo/term/GO:0045934	IGF2BP2 TRIM28 DNAJB1 SYNCRIP HNRNPA0 PTBP1 SARS1 U2AF2 YBX1 ELAVL1 PABPC1 ENO1 FUS CBX5 MSH2 DDX5 HSPA8 SRSF9 SUB1 TCERG1 SRSF7 SRSF4 SFPQ TARDBP CBX3 SRSF6 LRRFIP1 ILF3 YWHAQ DHX9 HNRNPD PARP1 HNRNPU CCAR2 HMGB2 ABCE1 RPS14 YWHAZ LIMS1 PA2G4 QARS1 CALR SATB1 PURA SRSF10 HMGB1 HNRNPAB NSUN2 XRCC1 PSMC5 APEX1 PSPC1 KHDRBS1 HNRNPA2B1 NONO SRSF2 HNRNPK SF1 SFN HCLS1 RUVBL2 SARNP XRCC5 HNRNPC EZR HN…
4.46e-05	29	414	2.63622	GO:0019693 Ribose phosphate metabolic process	https://amigo.geneontology.org/amigo/term/GO:0019693	CTPS2 PFKP PKM ENO1 PGK1 ENO3 ATP5F1B PAICS PFKL PRPS1 ALDOA PFKM CTPS1 IMPDH2 APRT ADSL HSPA8 RAN OLA1 PARP1 DNM1L PYGL MTHFD1 GALK1 ATP6V1A ATP6V1B2 VCP NME1 LDHA
4.46e-05	4	5	30.1074	GO:1905216 Positive regulation of rna binding	https://amigo.geneontology.org/amigo/term/GO:1905216	EIF4G1 NCBP1 EIF3D EIF3E
4.68e-05	22	264	3.13619	GO:0022604 Regulation of cell morphogenesis	https://amigo.geneontology.org/amigo/term/GO:0022604	EZR MYH10 MSN FMNL1 ANXA1 ALDOA CORO1B MYH9 CORO1A MYH14 CAPRIN1 PRKDC CYFIP1 CD44 CAPZB CORO1C PTK2B TPM1 SH3KBP1 CFL1 SEPTIN7 ITGB2
4.79e-05	24	306	2.95171	GO:0009141 Nucleoside triphosphate metabolic process	https://amigo.geneontology.org/amigo/term/GO:0009141	CTPS2 PFKP PKM ENO1 SAMHD1 PGK1 ENO3 ATP5F1B PFKL ALDOA PFKM CTPS1 IMPDH2 HSPA8 RAN OLA1 PARP1 DNM1L GALK1 ATP6V1A ATP6V1B2 VCP NME1 LDHA
5.09e-05	19	206	3.47113	GO:0002262 Myeloid cell homeostasis	https://amigo.geneontology.org/amigo/term/GO:0002262	HMGB1 BTK MTHFD1 PRDX1 RAC2 ANXA1 RPS6 ADAR INPP5D HCLS1 PRKDC SLC1A5 RPS19 HSPA9 STAT1 RPS24 HMGB2 RPS14 RPS17
5.21e-05	7	25	10.5376	GO:1903902 Positive regulation of viral life cycle	https://amigo.geneontology.org/amigo/term/GO:1903902	LGALS1 LGALS9 BSG TRIM21 KPNA2 P4HB HMGB1
5.36e-05	85	1936	1.65233	GO:0009607 Response to biotic stimulus	https://amigo.geneontology.org/amigo/term/GO:0009607	SAMHD1 STAT1 TRIM28 TRIM21 MX1 BTK SMC1A XRCC5 HSP90AA1 CTSG IL4I1 RPS19 YWHAE DHX15 HSPA8 PTPN6 SNX3 SFPQ TRIM25 PSPC1 SYNCRIP USP15 EPRS1 VAV1 PARP1 NONO RPL30 HMGB2 YWHAZ RPSA LGALS9 YWHAG SFN HMGB1 XRCC6 PCBP2 DDX3X PRKDC WAS VIM HSPA5 DDX1 DDX17 TTLL12 PYGL ACTR3 ARHGEF2 PRDX1 ILF3 APOE LGALS3 ANXA1 DHX9 FLNB ACTR2 G3BP2 G3BP1 GSN VPS26B ZYX ADAR CAPN2 AIMP1 KIF5B RPS6KA3 HNRNPA0 CALR GPX1 E…
5.4e-05	18	188	3.60328	GO:2001242 Regulation of intrinsic apoptotic signaling pathway	https://amigo.geneontology.org/amigo/term/GO:2001242	CD44 ENO1 DNAJA1 SFPQ NONO HSPB1 USP15 PARP1 HNRNPK RACK1 GPX1 RPS3 CCAR2 RPS7 P4HB PPIA DDX3X ARHGEF2
5.94e-05	34	538	2.37838	GO:0051338 Regulation of transferase activity	https://amigo.geneontology.org/amigo/term/GO:0051338	CD44 XRCC1 XRCC5 HSP90AA1 EEF1A2 SKP1 RPL5 RPL23 APOE SNX9 ABI1 WARS1 RPS2 EIF4A2 ADAR RPS7 QARS1 NPM1 PPIA XRCC6 DDX3X DNAJA1 RTRAF CORO1C PTK2B THBS1 IQGAP1 RPL11 RPS3 HNRNPU HSPB1 YWHAG CDC37 SFN
5.94e-05	6	17	13.2827	GO:1903729 Regulation of plasma membrane organization	https://amigo.geneontology.org/amigo/term/GO:1903729	DNM2 SH3GLB1 MYH9 GSN AHNAK ANXA2
6.25e-05	23	290	2.98479	GO:0009199 Ribonucleoside triphosphate metabolic process	https://amigo.geneontology.org/amigo/term/GO:0009199	CTPS2 PFKP PKM ENO1 PGK1 ENO3 ATP5F1B PFKL ALDOA PFKM CTPS1 IMPDH2 HSPA8 RAN OLA1 PARP1 DNM1L GALK1 ATP6V1A ATP6V1B2 VCP NME1 LDHA
6.53e-05	16	154	3.91006	GO:1900180 Regulation of protein localization to nucleus	https://amigo.geneontology.org/amigo/term/GO:1900180	CCT4 TCP1 CCT7 CCT6A CCT5 CCT8 CCT3 CCT2 TRIM28 YWHAZ HSP90AA1 TARDBP PARP1 LMNA RAN HCLS1
6.81e-05	7	26	10.1323	GO:0006007 Glucose catabolic process	https://amigo.geneontology.org/amigo/term/GO:0006007	PFKP PFKL PFKM ENO1 PKM PGK1 ENO3
7.42e-05	28	403	2.61479	GO:0032970 Regulation of actin filament-based process	https://amigo.geneontology.org/amigo/term/GO:0032970	RNH1 CAPG CAPZB SH3BP1 PFN1 CAPZA1 VASP GSN WASF2 FLII EVL CAPZA2 CORO1B ROCK1 CORO1A PLEK IQGAP2 MYH9 ARPC3 PTK2B SNX9 ARPC5L ARPC5 ARPC2 CYFIP1 WAS HCLS1 TPM1
7.65e-05	18	193	3.50994	GO:0000724 Double-strand break repair via homologous recombination	https://amigo.geneontology.org/amigo/term/GO:0000724	MCM2 MCM6 MCM5 MCM4 MCM3 MCM7 WAS FUS SAMHD1 ACTR2 PARP1 RUVBL1 RUVBL2 XRCC1 PSMD14 SFPQ HDGFL2 FEN1
7.7e-05	26	359	2.7256	GO:0048872 Homeostasis of number of cells	https://amigo.geneontology.org/amigo/term/GO:0048872	UBAP2L LGALS9 HMGB1 BTK SART3 MTHFD1 CORO1A PPP2R1A PRDX1 PKN1 RAC2 ANXA1 DOCK10 RPS6 ADAR INPP5D HCLS1 PRKDC SLC1A5 RPS19 HSPA9 STAT1 RPS24 HMGB2 RPS14 RPS17
9.09e-05	56	1125	1.87335	GO:0031399 Regulation of protein modification process	https://amigo.geneontology.org/amigo/term/GO:0031399	CD44 U2AF2 XRCC5 HSP90AA1 DNAJA1 HSP90AB1 SKP1 ARHGEF2 RPL5 RPL23 APOE SNX9 ABI1 WARS1 RPS2 RPL11 RPS3 CCAR2 ITGB2 ADAR VCP RPS7 QARS1 NPM1 PPIA XRCC6 RACK1 DDX3X HSPA5 EHD4 AIMP2 PTPN6 PRKAR2A NCL PTK2B PKN1 PRKDC CORO1C RTRAF HSPB1 USP4 EIF4G1 PDCL3 RAB3GAP2 TARDBP TRIM21 THBS1 IQGAP1 ITGA5 ILK HCLS1 PDCD6 COPS4 YWHAG CDC37 SFN
9.1e-05	73	1609	1.70746	GO:0080134 Regulation of response to stress	https://amigo.geneontology.org/amigo/term/GO:0080134	SAMHD1 DEK PSMA6 APOE BTK WAS CD44 ENO1 XRCC5 HSP90AA1 DNAJA1 FUS LGALS1 RPS19 YWHAE HSPA8 PTPN6 SFPQ TRIM25 PSPC1 TRIM28 TRIM21 ANXA1 USP15 THBS1 ACTR2 PARP1 NONO RPS3 YWHAZ LGALS9 QARS1 RUVBL1 SFN NPM1 RUVBL2 HMGB1 XRCC6 PCBP2 DDX3X PRKDC XRCC1 PRDX1 PSMA1 EPRS1 VAV1 PSMB4 ADAR LMNA HMGB2 HNRNPK RPS6KA3 ANXA2 GPX1 VPS35 STAT1 UFD1 TTLL12 CDC37 DDX5 SRSF6 DHX9 CCAR2 AP1G1 HDGFL2 PPIA HSPA5 ARHGE…
9.12e-05	22	276	2.99984	GO:0032386 Regulation of intracellular transport	https://amigo.geneontology.org/amigo/term/GO:0032386	SAR1A EZR MSN SAR1B ANXA2 NSUN2 YWHAE SNX3 KHDRBS1 TRIM28 DHX9 LCP1 HSP90AA1 XPO1 EHD1 TARDBP SFN VPS35 CPSF6 RAN HCLS1 USP7
9.13e-05	20	235	3.20292	GO:0099504 Synaptic vesicle cycle	https://amigo.geneontology.org/amigo/term/GO:0099504	PICALM DNM2 SNAP29 NAPA DNM1 SH3GL1 AP2B1 ATP6V1H RAB7A ARPC3 ATP6V1A CLTA SNX9 ATP6V1B2 CAPN2 AP1G1 AP2A2 AP2A1 CYFIP1 ROCK1
9.9e-05	70	1526	1.72634	GO:0051253 Negative regulation of rna metabolic process	https://amigo.geneontology.org/amigo/term/GO:0051253	IGF2BP2 TRIM28 DNAJB1 SYNCRIP HNRNPA0 PTBP1 SARS1 U2AF2 YBX1 ELAVL1 PABPC1 ENO1 FUS CBX5 DDX5 HSPA8 SRSF9 TCERG1 SRSF7 SRSF4 SFPQ TARDBP CBX3 SRSF6 LRRFIP1 ILF3 YWHAQ DHX9 HNRNPD PARP1 HNRNPU CCAR2 HMGB2 ABCE1 RPS14 YWHAZ LIMS1 PA2G4 QARS1 CALR SATB1 PURA SRSF10 HMGB1 HNRNPAB NSUN2 PSMC5 APEX1 PSPC1 KHDRBS1 HNRNPA2B1 NONO SRSF2 HNRNPK SF1 SFN HCLS1 RUVBL2 SARNP XRCC5 HNRNPC EZR HNRNPL RPL23 HMGA1…
9.91e-05	8	38	7.92301	GO:0042026 Protein refolding	https://amigo.geneontology.org/amigo/term/GO:0042026	HSPA5 DNAJA1 HSPB1 HSPA8 HSPA9 CCT7 HSP90AA1 SNRNP70
9.95e-05	17	178	3.59429	GO:0071897 Dna biosynthetic process	https://amigo.geneontology.org/amigo/term/GO:0071897	HSP90AA1 HSP90AB1 HNRNPA1 PTK2B HNRNPD XRCC5 HNRNPC CCT4 TCP1 CCT7 CCT6A CCT5 HNRNPU CCT8 CCT3 VCP CCT2
0.00011327	11	78	5.3074	GO:0006406 Mrna export from nucleus	https://amigo.geneontology.org/amigo/term/GO:0006406	DDX39A NCBP1 DDX39B SARNP NSUN2 SRSF3 HNRNPA2B1 XPO1 EIF4E EIF4A3 UPF1
0.000116682	50	971	1.93791	GO:0043066 Negative regulation of apoptotic process	https://amigo.geneontology.org/amigo/term/GO:0043066	HSPB1 LGALS3 API5 CD44 ENO1 DNAJA1 RPS6KA1 GLO1 THBS1 NONO ARF4 QARS1 RPS6KA3 NPM1 ROCK1 MSH2 HSP90AB1 CORO1A CTSH HSPA8 CBL GNAI2 PTK2B CAT SRSF6 RPS6 ADAR LMNA HMGB2 DDB1 RACK1 GPX1 HSPA5 RPS3A RPL10 CCAR2 ITGA5 HNRNPK HCLS1 PPIA DDX3X PRKDC ARHGEF2 PA2G4 HSPA9 ANXA1 ANXA5 YWHAZ CFL1 ANXA4
0.000118139	6	19	11.8845	GO:0051014 Actin filament severing	https://amigo.geneontology.org/amigo/term/GO:0051014	CAPG GSN CFL1 FLII MYH9 FMNL1
0.000121179	18	200	3.38709	GO:0000910 Cytokinesis	https://amigo.geneontology.org/amigo/term/GO:0000910	ROCK1 ANXA11 SEPTIN7 SNX9 MYH10 SEPTIN11 IQGAP1 IQGAP2 SEPTIN2 PDCD6IP CFL1 SEPTIN9 ACTR3 ACTR2 PLEC SH3GLB1 MYH9 RAB35
0.000125222	60	1251	1.805	GO:0045087 Innate immune response	https://amigo.geneontology.org/amigo/term/GO:0045087	SAMHD1 STAT1 TRIM28 TRIM21 BTK XRCC5 HSP90AA1 RPS19 YWHAE DHX15 HSPA8 PTPN6 SFPQ TRIM25 PSPC1 SYNCRIP USP15 EPRS1 VAV1 PARP1 NONO YWHAZ RPSA LGALS9 SFN HMGB1 XRCC6 PCBP2 DDX3X PRKDC WAS VIM DDX1 TTLL12 ACTR3 ARHGEF2 PRDX1 APOE LGALS3 ANXA1 DHX9 FLNB ACTR2 G3BP2 G3BP1 GSN VPS26B MX1 ZYX ADAR HMGB2 KIF5B RPS6KA3 UFD1 CORO1A CDC37 ARL8B AP1G1 TUBB NCF2
0.000125222	14	127	4.14866	GO:0071346 Cellular response to type ii interferon	https://amigo.geneontology.org/amigo/term/GO:0071346	STAT1 SYNCRIP EPRS1 LGALS9 WAS VIM ACTR3 FLNB ACTR2 GSN VPS26B ZYX KIF5B CDC37
0.00013225	161	4417	1.37177	GO:0042221 Response to chemical	https://amigo.geneontology.org/amigo/term/GO:0042221	HSPA5 PKM UFD1 PSMC6 STAT1 PRDX1 CAT RAC2 LGALS3 ANXA1 ITGB2 VCP CALR CPNE1 GPX1 VPS35 XRCC1 ENO1 DNAJA1 CTSG SAMHD1 PGK1 CORO1A CA2 RPS19 ARHGEF2 TRIM25 ANXA11 APOE ACTN4 TRIM21 SYNCRIP HNRNPA1 EPRS1 THBS1 SEC31A IQGAP1 PFKL PARP1 MSN RBMX RPS3 HNRNPU ADAR ATP1A1 HMGB2 PPIB SRP68 MAT2A LGALS9 CORO1B NPM1 HMGB1 PPIA RACK1 DDX3X PDCD6 BTK WAS VIM CD44 YBX1 PFKP ROCK1 MCM2 XRCC5 DDX1 HSP90AA1 RAB10…
0.000134782	85	1987	1.60992	GO:0051254 Positive regulation of rna metabolic process	https://amigo.geneontology.org/amigo/term/GO:0051254	DAZAP1 PSMC6 NCL MEF2D RPS6KA1 DHX9 TRA2B ILF2 RBMX HNRNPU TRA2A PCBP1 NPM1 TCEA1 UPF1 WAS YBX1 PKM PABPC1 PICALM KHSRP DDX17 APEX1 EEF1D IL4I1 FUBP3 TCERG1 ACTR3 STAT1 ARHGEF2 TARDBP DEK ILF3 SYNCRIP CAPRIN1 ACTR2 HNRNPD PARP1 HMGB2 PSMC3 ARF4 GTF2F2 HMGB1 XRCC6 DDX3X GTF2I ELAVL1 ROCK1 ACTN1 FUS SNRNP70 HSPA8 PRPF19 CAND1 SUB1 TRIM25 PKN1 TRIM28 TRIM21 HNRNPK HCLS1 ANXA2 PRDX6 RTRAF SFPQ APOE A…
0.000138655	40	713	2.11132	GO:0043085 Positive regulation of catalytic activity	https://amigo.geneontology.org/amigo/term/GO:0043085	CD44 XRCC5 HSP90AA1 MSH2 EEF1A2 CTSH SKP1 PLEK APOE SNX9 ABI1 RPS2 RPS3 VCP YWHAB HMGB1 PPIA XRCC6 RACK1 DDX3X APOC2 PDCD6 SH3BP1 ROCK1 XRCC1 PTK2B LARS1 DHX9 THBS1 IQGAP1 GSN RSU1 LGALS9 LIMS1 CORO1C DOCK10 HNRNPU AGRN ITGB2 CAP1
0.000138655	28	418	2.52096	GO:2001233 Regulation of apoptotic signaling pathway	https://amigo.geneontology.org/amigo/term/GO:2001233	CTSH LGALS3 RPS3 CD44 ENO1 DNAJA1 SFPQ THBS1 NONO QARS1 PPP2R1A HSPB1 GNAI2 USP15 PARP1 LMNA HMGB2 HNRNPK PDIA3 PPP1CA RACK1 GPX1 CCAR2 RPS7 P4HB PPIA DDX3X ARHGEF2
0.000140795	7	29	9.08414	GO:0010592 Positive regulation of lamellipodium assembly	https://amigo.geneontology.org/amigo/term/GO:0010592	RAC2 ACTR3 ACTR2 CYFIP1 HSP90AA1 WASF2 ARPC2
0.000141147	50	979	1.92208	GO:0000278 Mitotic cell cycle	https://amigo.geneontology.org/amigo/term/GO:0000278	ROCK1 MCM2 MCM6 PSME1 PSME2 MCM4 TUBB4A YWHAE PTPN6 MCM3 TUBA4A MYH10 IQGAP1 CLTC IQGAP2 BUB3 VCP TUBA1C PDCD6IP CFL1 DCTN2 TUBB6 TUBAL3 TUBB TUBB3 MAPRE1 MSH2 PPP2R1A HSPA8 RPL24 SNX9 ANXA1 RPS6 SMC1A NUDC TTLL12 KPNB1 RAB35 EIF4G1 RAN EIF4E HNRNPU DDB1 RCC2 DRG1 DDX3X PRKDC KHDRBS1 DNM2 VRK1
0.000143094	20	243	3.09747	GO:0007163 Establishment or maintenance of cell polarity	https://amigo.geneontology.org/amigo/term/GO:0007163	PARVG MAPRE1 EZR MYH9 ACTR3 DOCK2 ACTR2 LMNA ILK ARF4 CORO7 SH3BP1 MSN GSN RAB10 PDCD6IP RACK1 ROCK1 CAP1 SNX27
0.000143094	51	1007	1.90601	GO:0043069 Negative regulation of programmed cell death	https://amigo.geneontology.org/amigo/term/GO:0043069	HSPB1 LGALS3 API5 CD44 ENO1 DNAJA1 RPS6KA1 GLO1 THBS1 NONO ARF4 QARS1 RPS6KA3 NPM1 ROCK1 MSH2 HSP90AB1 CORO1A CTSH HSPA8 CBL GNAI2 PTK2B CAT SRSF6 RPS6 ADAR LMNA HMGB2 DDB1 RACK1 GPX1 HSPA5 RPS3A RPL10 CCAR2 ITGA5 HNRNPK HCLS1 PPIA DDX3X PRKDC ARHGEF2 PA2G4 PSMC5 HSPA9 ANXA1 ANXA5 YWHAZ CFL1 ANXA4
0.000143666	76	1722	1.66098	GO:0051049 Regulation of transport	https://amigo.geneontology.org/amigo/term/GO:0051049	KCNAB2 SAR1A EZR PACSIN2 LGALS3 MSN SAR1B SEPTIN2 ANXA2 NSUN2 ATP1B3 PICALM DNAJA1 DNM1L CA2 YWHAE SNX3 PTK2B KHDRBS1 APOE TRIM28 ANXA1 DHX9 LCP1 THBS1 KIF5B BSG HMGB1 APOC2 BTK VPS35 HSP90AA1 XPO1 CORO1A EHD4 HSPA8 EHD1 ARPC3 PTPN6 GNAI2 TARDBP RAC2 SNX9 YWHAQ DOCK2 EPRS1 PFKL PFKM SFN CALR AP2A1 CYFIP1 ROCK1 RAB15 ITGB2 RAB7A CBL CPSF6 AHNAK TBC1D5 RAN MYH10 HNRNPK AP1G1 LGALS9 PDCD6IP HCLS1 US…
0.000147432	10	66	5.70217	GO:0046824 Positive regulation of nucleocytoplasmic transport	https://amigo.geneontology.org/amigo/term/GO:0046824	YWHAE KHDRBS1 TRIM28 DHX9 HSP90AA1 TARDBP SFN CPSF6 RAN HCLS1
0.000156125	27	398	2.55308	GO:0016050 Vesicle organization	https://amigo.geneontology.org/amigo/term/GO:0016050	PICALM RAB7A SAR1A DNM2 SNAP29 SEC23B DNM1 SEC31A ARFGAP2 SAR1B SEC24C AP1G1 CORO1C ANXA1 ANXA2 ATP6V1H CORO1A TFG ATP6V1A APOE USO1 ATP6V1B2 SNX3 ARL8B PDCD6IP PDCD6 AP1B1
0.000159736	52	1039	1.88353	GO:0000902 Cell morphogenesis	https://amigo.geneontology.org/amigo/term/GO:0000902	CAPZB EZR ARHGEF2 VASP CAP1 MYH10 DOCK10 MSN ACTBL2 KIF5B FMNL1 TUBB3 CYFIP1 ANXA1 ALDOA CORO1B CPNE1 ROCK1 PICALM SART3 ARHGAP4 PACSIN2 MYH9 CORO1A MYH14 PLOD3 EIF4G2 PTPN6 RPL24 CAPRIN1 FLNB ABI1 WASF2 PLEC PSMB10 PRKDC CD44 ACTN1 CORO1C PTK2B TPM1 IQGAP1 SH3KBP1 ILK CFL1 DNM2 RAB10 SEPTIN7 PDLIM5 ITGB2 S100A6 APOE
0.00016006	21	266	2.97113	GO:0006909 Phagocytosis	https://amigo.geneontology.org/amigo/term/GO:0006909	RAB7A ANXA11 ANXA1 THBS1 HMGB1 BTK DNM2 SH3BP1 MYH9 HSPA8 NCF2 DOCK2 VAV1 GSN ITGB2 CALR CORO1A SNX3 ARL8B RACK1 CORO1C
0.000177079	26	378	2.5886	GO:0031400 Negative regulation of protein modification process	https://amigo.geneontology.org/amigo/term/GO:0031400	U2AF2 DNAJA1 RPL5 RPL23 APOE WARS1 RPL11 RPS3 ADAR RPS7 QARS1 NPM1 PPIA PTPN6 PKN1 PRKDC RTRAF CORO1C USP4 EIF4G1 TARDBP TRIM21 RACK1 HSPB1 YWHAG SFN
0.000183611	149	4046	1.38594	GO:0051252 Regulation of rna metabolic process	https://amigo.geneontology.org/amigo/term/GO:0051252	DAZAP1 IGF2BP2 KHSRP PSMC6 FUBP3 NCL STAT1 SFPQ MEF2D RPS6KA1 PSPC1 KHDRBS1 LRRFIP1 TRIM28 DNAJB1 SYNCRIP DHX9 TRA2B NCBP1 HMGA1 ILF2 NONO RBMX HNRNPU RBBP4 FUBP1 HMGB2 TRA2A HNRNPK SF1 PCBP1 RUVBL1 HNRNPA0 PUF60 NPM1 SATB1 RUVBL2 PURA TCEA1 HMGB1 PCBP2 UPF1 PTBP1 WAS SARS1 U2AF2 YBX1 ELAVL1 PKM PABPC1 PICALM ENO1 PSMC5 FUS CBX5 DDX17 APEX1 EEF1D IL4I1 DDX5 HSPA8 SRSF9 SRSF3 SUB1 TCERG1 ACTR3 SRS…
0.000184259	22	290	2.85502	GO:0009144 Purine nucleoside triphosphate metabolic process	https://amigo.geneontology.org/amigo/term/GO:0009144	PFKP PKM ENO1 SAMHD1 PGK1 ENO3 ATP5F1B PFKL ALDOA PFKM IMPDH2 HSPA8 RAN OLA1 PARP1 DNM1L GALK1 ATP6V1A ATP6V1B2 VCP NME1 LDHA
0.000202672	15	151	3.73851	GO:0000956 Nuclear-transcribed mrna catabolic process	https://amigo.geneontology.org/amigo/term/GO:0000956	UPF1 NCBP1 YBX1 PABPC1 DDX5 SYNCRIP CAPRIN1 DHX9 HNRNPD EIF4A3 HNRNPU HNRNPAB ETF1 EIF3E SSB
0.000205343	81	1891	1.61205	GO:0051707 Response to other organism	https://amigo.geneontology.org/amigo/term/GO:0051707	SAMHD1 STAT1 TRIM28 TRIM21 MX1 BTK XRCC5 HSP90AA1 CTSG RPS19 YWHAE DHX15 HSPA8 PTPN6 SNX3 SFPQ TRIM25 PSPC1 SYNCRIP USP15 EPRS1 VAV1 PARP1 NONO RPL30 HMGB2 YWHAZ RPSA LGALS9 SFN HMGB1 XRCC6 PCBP2 DDX3X PRKDC WAS VIM DDX1 DDX17 TTLL12 PYGL ACTR3 ARHGEF2 PRDX1 ILF3 APOE LGALS3 ANXA1 DHX9 FLNB ACTR2 G3BP2 G3BP1 GSN VPS26B ZYX ADAR CAPN2 AIMP1 KIF5B RPS6KA3 HNRNPA0 CALR GPX1 ENO1 HSPB1 PSMA2 CCT5 CFL…
0.000208638	21	271	2.91631	GO:0099003 Vesicle-mediated transport in synapse	https://amigo.geneontology.org/amigo/term/GO:0099003	PICALM DNM2 SNAP29 NAPA DNM1 SH3GL1 AP2B1 ATP6V1H VPS35 RAB7A ARPC3 ATP6V1A CLTA SNX9 ATP6V1B2 CAPN2 AP1G1 AP2A2 AP2A1 CYFIP1 ROCK1
0.000215876	27	406	2.50277	GO:0009259 Ribonucleotide metabolic process	https://amigo.geneontology.org/amigo/term/GO:0009259	CTPS2 PFKP PKM ENO1 PGK1 ENO3 ATP5F1B PAICS PFKL ALDOA PFKM CTPS1 IMPDH2 APRT ADSL HSPA8 RAN OLA1 PARP1 DNM1L MTHFD1 GALK1 ATP6V1A ATP6V1B2 VCP NME1 LDHA
0.000215876	11	84	4.9283	GO:0034605 Cellular response to heat	https://amigo.geneontology.org/amigo/term/GO:0034605	HSP90AA1 HSP90AB1 YWHAE DNAJB1 PDCD6 HSPA8 EIF2S1 EEF1D VCP THBS1 DNAJC7
0.000215876	81	1894	1.60949	GO:0043207 Response to external biotic stimulus	https://amigo.geneontology.org/amigo/term/GO:0043207	SAMHD1 STAT1 TRIM28 TRIM21 MX1 BTK XRCC5 HSP90AA1 CTSG RPS19 YWHAE DHX15 HSPA8 PTPN6 SNX3 SFPQ TRIM25 PSPC1 SYNCRIP USP15 EPRS1 VAV1 PARP1 NONO RPL30 HMGB2 YWHAZ RPSA LGALS9 SFN HMGB1 XRCC6 PCBP2 DDX3X PRKDC WAS VIM DDX1 DDX17 TTLL12 PYGL ACTR3 ARHGEF2 PRDX1 ILF3 APOE LGALS3 ANXA1 DHX9 FLNB ACTR2 G3BP2 G3BP1 GSN VPS26B ZYX ADAR CAPN2 AIMP1 KIF5B RPS6KA3 HNRNPA0 CALR GPX1 ENO1 HSPB1 PSMA2 CCT5 CFL…
0.000233237	15	153	3.68964	GO:0034341 Response to type ii interferon	https://amigo.geneontology.org/amigo/term/GO:0034341	STAT1 TRIM21 SYNCRIP EPRS1 LGALS9 WAS VIM ACTR3 FLNB ACTR2 GSN VPS26B ZYX KIF5B CDC37
0.000236164	66	1454	1.7083	GO:0140546 Defense response to symbiont	https://amigo.geneontology.org/amigo/term/GO:0140546	SAMHD1 STAT1 TRIM28 TRIM21 MX1 BTK XRCC5 HSP90AA1 CTSG RPS19 YWHAE DHX15 HSPA8 PTPN6 SFPQ TRIM25 PSPC1 SYNCRIP USP15 EPRS1 VAV1 PARP1 NONO RPL30 YWHAZ RPSA LGALS9 SFN HMGB1 XRCC6 PCBP2 DDX3X PRKDC WAS VIM DDX1 DDX17 TTLL12 ACTR3 ARHGEF2 PRDX1 ILF3 APOE LGALS3 ANXA1 DHX9 FLNB ACTR2 G3BP2 G3BP1 GSN VPS26B ZYX ADAR AIMP1 HMGB2 KIF5B RPS6KA3 UFD1 CORO1A CDC37 ARL8B NCBP1 AP1G1 TUBB NCF2
0.000246843	26	386	2.53495	GO:0010639 Negative regulation of organelle organization	https://amigo.geneontology.org/amigo/term/GO:0010639	CAPG CAPZB CAPZA1 GSN BUB3 FLII CAPZA2 MAPRE1 CORO1A PFN1 SUB1 CORO1B XRCC1 MCM2 LMNA WAS HNRNPC TUBB4A ARHGEF2 HNRNPA1 HNRNPU WASF2 NPM1 GPX1 PARP1 RAB7A
0.00025185	4	7	21.5053	GO:0062029 Positive regulation of stress granule assembly	https://amigo.geneontology.org/amigo/term/GO:0062029	CAPRIN1 UBAP2L G3BP2 G3BP1
0.00025185	4	7	21.5053	GO:1905214 Regulation of rna binding	https://amigo.geneontology.org/amigo/term/GO:1905214	EIF4G1 NCBP1 EIF3D EIF3E
0.000255474	19	233	3.06889	GO:0061136 Regulation of proteasomal protein catabolic process	https://amigo.geneontology.org/amigo/term/GO:0061136	PSME1 PSME2 PSMC5 PSMC6 PSMC2 PSMC3 XPO1 HSP90AB1 EIF3H CCAR2 VCP RACK1 GPX1 PSMC4 PSMC1 RPL11 PSMD14 APOE USP7
0.000257573	35	606	2.1736	GO:0009896 Positive regulation of catabolic process	https://amigo.geneontology.org/amigo/term/GO:0009896	TRIM21 APOC2 PSMC5 PSMC6 PSMC2 PSMC3 UPF1 YBX1 PABPC1 KHSRP TARDBP APOE SNX9 SYNCRIP CAPRIN1 DHX9 HNRNPD HNRNPU VCP DDB1 RACK1 PSMC4 ELAVL1 ROCK1 PSMC1 PTK2B VPS35 HSP90AA1 EZR MSN NSF RAB7A SH3GLB1 RAB3GAP2 HMGB1
0.000266966	15	155	3.64203	GO:0008360 Regulation of cell shape	https://amigo.geneontology.org/amigo/term/GO:0008360	EZR MYH10 MSN FMNL1 ANXA1 ALDOA MYH9 CORO1A MYH14 CYFIP1 PTK2B TPM1 SH3KBP1 SEPTIN7 ITGB2
0.000267942	16	174	3.46063	GO:1902904 Negative regulation of supramolecular fiber organization	https://amigo.geneontology.org/amigo/term/GO:1902904	CAPG CAPZB CAPZA1 GSN FLII CAPZA2 MAPRE1 CORO1A PFN1 HSPA8 CORO1B APOE WAS TUBB4A ARHGEF2 WASF2
0.000277012	8	44	6.8426	GO:1902175 Regulation of oxidative stress-induced intrinsic apoptotic signaling pathway	https://amigo.geneontology.org/amigo/term/GO:1902175	SFPQ NONO HSPB1 PARP1 RACK1 GPX1 P4HB PPIA
0.000285072	3	3	37.6343	GO:0099578 Regulation of translation at postsynapse modulating synaptic transmission	https://amigo.geneontology.org/amigo/term/GO:0099578	EIF4A3 EIF4E CYFIP1
0.000311574	22	301	2.75068	GO:0006260 Dna replication	https://amigo.geneontology.org/amigo/term/GO:0006260	MCM2 MCM6 MCM5 MCM4 MCM3 MCM7 MCMBP UPF1 SAMHD1 PARP1 FEN1 PURA SUPT16H NASP DHX9 SSRP1 RBBP4 RUVBL1 RUVBL2 HMGA1 S100A11 NAP1L1
0.000327945	33	563	2.20592	GO:0051336 Regulation of hydrolase activity	https://amigo.geneontology.org/amigo/term/GO:0051336	CTSH PLEK SNX9 THBS1 RPS3 ABCE1 VCP NPM1 HMGB1 RACK1 APOC2 PDCD6 SH3BP1 RAB3GAP2 IQGAP1 IQGAP2 VAV1 CD44 ROCK1 PSMA3 LARS1 GSN RSU1 LGALS9 LIMS1 RCC2 PSMB8 DDX3X GPX1 PSMB9 CORO1C DOCK10 AGRN
0.000338811	33	564	2.20201	GO:0045088 Regulation of innate immune response	https://amigo.geneontology.org/amigo/term/GO:0045088	SAMHD1 BTK XRCC5 HSP90AA1 RPS19 YWHAE HSPA8 PTPN6 SFPQ TRIM25 PSPC1 TRIM21 USP15 PARP1 NONO YWHAZ LGALS9 SFN HMGB1 XRCC6 PCBP2 DDX3X PRKDC APOE VAV1 ADAR HMGB2 RPS6KA3 UFD1 TTLL12 CDC37 AP1G1 DHX9
0.000355831	6	23	9.81764	GO:1900151 Regulation of nuclear-transcribed mrna catabolic process deadenylation-dependent decay	https://amigo.geneontology.org/amigo/term/GO:1900151	YBX1 PABPC1 SYNCRIP DHX9 HNRNPD HNRNPU
0.000360183	9	59	5.74083	GO:0030042 Actin filament depolymerization	https://amigo.geneontology.org/amigo/term/GO:0030042	CAPG CAPZB CAPZA1 GSN CFL1 FLII CAPZA2 PLEK SH3BP1
0.000360502	33	566	2.19423	GO:0080135 Regulation of cellular response to stress	https://amigo.geneontology.org/amigo/term/GO:0080135	DEK WAS CD44 ENO1 DNAJA1 FUS TRIM28 ACTR2 PARP1 RPS3 QARS1 RUVBL1 NPM1 RUVBL2 HMGB1 PRKDC XRCC1 PRDX1 USP15 EPRS1 HNRNPK DDX5 DHX9 CCAR2 HDGFL2 PPIA HSPA5 ARHGEF2 SF3B3 EIF4G1 DNAJB1 DNAJC7 RACK1
0.000368356	20	261	2.88385	GO:1903320 Regulation of protein modification by small protein conjugation or removal	https://amigo.geneontology.org/amigo/term/GO:1903320	U2AF2 HSP90AA1 DNAJA1 HSP90AB1 SKP1 RPL5 RPL23 RPS2 RPL11 RPS3 VCP RPS7 DDX3X HSPA5 AIMP2 USP4 TRIM21 PPIA PDCD6 COPS4
0.000372326	32	542	2.22195	GO:0009117 Nucleotide metabolic process	https://amigo.geneontology.org/amigo/term/GO:0009117	CTPS2 PFKP PKM ENO1 SAMHD1 PGK1 ENO3 ATP5F1B PAICS PFKL PRPS1 ALDOA PFKM CTPS1 IMPDH2 APRT ADSL GARS1 HSPA8 RAN OLA1 PARP1 DNM1L MTHFD1 GALK1 LDHB ATP6V1A ATP6V1B2 VCP NME1 KCNAB2 LDHA
0.00037346	21	283	2.79265	GO:0009205 Purine ribonucleoside triphosphate metabolic process	https://amigo.geneontology.org/amigo/term/GO:0009205	PFKP PKM ENO1 PGK1 ENO3 ATP5F1B PFKL ALDOA PFKM IMPDH2 HSPA8 RAN OLA1 PARP1 DNM1L GALK1 ATP6V1A ATP6V1B2 VCP NME1 LDHA
0.000377265	8	46	6.5451	GO:0019320 Hexose catabolic process	https://amigo.geneontology.org/amigo/term/GO:0019320	PFKP PFKL PFKM ENO1 PKM PGK1 GALK1 ENO3
0.000382512	50	1021	1.84301	GO:0019220 Regulation of phosphate metabolic process	https://amigo.geneontology.org/amigo/term/GO:0019220	APOC2 CD44 ENO1 XRCC5 HSP90AA1 EEF1A2 PLEK ARHGEF2 APOE SNX9 ABI1 WARS1 ITGB2 ADAR QARS1 NPM1 PPIA XRCC6 RACK1 DDX3X DNM1L EHD4 PTPN6 PRKAR2A NCL PTK2B PKN1 IQGAP1 CAPN2 PRKDC CORO1C ROCK1 DNAJA1 RTRAF HSPB1 EIF4G1 PDCL3 TARDBP THBS1 PARP1 RPS3 HNRNPU ITGA5 VCP ILK MCM7 HCLS1 YWHAG CDC37 SFN
0.000384384	7	34	7.74824	GO:0071353 Cellular response to interleukin-4	https://amigo.geneontology.org/amigo/term/GO:0071353	HSPA5 MCM2 HSP90AB1 RPL3 CORO1A FASN IMPDH2
0.000390132	50	1022	1.84121	GO:0051174 Regulation of phosphorus metabolic process	https://amigo.geneontology.org/amigo/term/GO:0051174	APOC2 CD44 ENO1 XRCC5 HSP90AA1 EEF1A2 PLEK ARHGEF2 APOE SNX9 ABI1 WARS1 ITGB2 ADAR QARS1 NPM1 PPIA XRCC6 RACK1 DDX3X DNM1L EHD4 PTPN6 PRKAR2A NCL PTK2B PKN1 IQGAP1 CAPN2 PRKDC CORO1C ROCK1 DNAJA1 RTRAF HSPB1 EIF4G1 PDCL3 TARDBP THBS1 PARP1 RPS3 HNRNPU ITGA5 VCP ILK MCM7 HCLS1 YWHAG CDC37 SFN
0.00039357	13	124	3.94553	GO:0051261 Protein depolymerization	https://amigo.geneontology.org/amigo/term/GO:0051261	CAPG CAPZB HSPA8 CAPZA1 SH3GL1 GSN CFL1 FLII CAPZA2 PLEK SH3BP1 ARHGEF2 CLTC
0.000427722	15	162	3.48466	GO:0034101 Erythrocyte homeostasis	https://amigo.geneontology.org/amigo/term/GO:0034101	PRDX1 RAC2 RPS6 ADAR INPP5D HCLS1 PRKDC SLC1A5 RPS19 HSPA9 STAT1 RPS24 HMGB2 RPS14 RPS17
0.000427722	45	888	1.90714	GO:0061024 Membrane organization	https://amigo.geneontology.org/amigo/term/GO:0061024	PICALM RAB7A SAR1A DNM2 SH3GLB1 SNAP29 PACSIN2 SEC23B DNM1 LMNB1 SNX9 SEC31A USO1 ARFGAP2 SAR1B LMNA SEC24C HSPA9 HSP90AA1 DNM1L MYH9 CORO1C SNX3 APOE ANXA1 THBS1 ANXA2 CORO1A HSPA8 TFG DOCK2 GSN AP1G1 PLEC SH3BP1 TARDBP ARL8B PDCD6IP PDCD6 ITGB2 AHNAK NSF VRK1 NAPA AGRN
0.000433689	36	649	2.08757	GO:0044092 Negative regulation of molecular function	https://amigo.geneontology.org/amigo/term/GO:0044092	ROCK1 XRCC1 CAND1 RPL5 RPL23 APOE TRIM21 THBS1 WARS1 EIF4A2 ADAR ABCE1 RPS7 QARS1 NPM1 USP7 PPIA ANXA4 RACK1 CPNE1 MCM2 CD44 DNAJA1 RTRAF CORO1C RPL11 HNRNPU CCAR2 RCC2 DDX3X GPX1 HSPB1 G3BP2 YWHAG GNAI2 SFN
0.000444864	6	24	9.40858	GO:0000027 Ribosomal large subunit assembly	https://amigo.geneontology.org/amigo/term/GO:0000027	RPL6 RPLP0 RPL5 RPL10 RPL23A RPL11
0.000444864	6	24	9.40858	GO:0043555 Regulation of translation in response to stress	https://amigo.geneontology.org/amigo/term/GO:0043555	NPM1 EIF2S1 EIF4G1 DDX3X RPS6KA1 RPS6KA3
0.000459077	13	126	3.8829	GO:0019080 Viral gene expression	https://amigo.geneontology.org/amigo/term/GO:0019080	PTBP1 EIF3L EIF3D EIF3B EIF3A TARDBP EIF3G TRIM21 DHX9 SSB PSMC3 EIF3F PCBP2
0.000464671	20	266	2.82965	GO:1901873 Regulation of post-translational protein modification	https://amigo.geneontology.org/amigo/term/GO:1901873	U2AF2 HSP90AA1 DNAJA1 HSP90AB1 SKP1 RPL5 RPL23 RPS2 RPL11 RPS3 VCP RPS7 DDX3X HSPA5 AIMP2 USP4 TRIM21 PPIA PDCD6 COPS4
0.000468993	11	92	4.49975	GO:0070527 Platelet aggregation	https://amigo.geneontology.org/amigo/term/GO:0070527	MYH9 HSPB1 PLEK TLN1 FERMT3 ILK CLIC1 CTSG PTPN6 PDIA3 PPIA
0.000490567	23	334	2.59158	GO:0006520 Amino acid metabolic process	https://amigo.geneontology.org/amigo/term/GO:0006520	SARS1 IL4I1 GARS1 TARS1 RARS1 DARS1 FARSB LARS1 NARS1 EPRS1 WARS1 MARS1 QARS1 IARS1 VARS1 YARS1 P4HB CTPS2 MTHFD1 PLOD3 LRRC47 CTPS1 GFPT1
0.000501954	29	477	2.28804	GO:0006163 Purine nucleotide metabolic process	https://amigo.geneontology.org/amigo/term/GO:0006163	PFKP PKM ENO1 SAMHD1 PGK1 ENO3 ATP5F1B PAICS PFKL PRPS1 ALDOA PFKM IMPDH2 APRT ADSL HSPA8 RAN OLA1 PARP1 DNM1L MTHFD1 GALK1 LDHB ATP6V1A ATP6V1B2 VCP NME1 KCNAB2 LDHA
0.00053513	13	128	3.82223	GO:0009408 Response to heat	https://amigo.geneontology.org/amigo/term/GO:0009408	HSP90AA1 HSP90AB1 HSPB1 YWHAE DNAJB1 PDCD6 DNAJA1 HSPA8 EIF2S1 EEF1D VCP THBS1 DNAJC7
0.000595152	25	385	2.44379	GO:0009150 Purine ribonucleotide metabolic process	https://amigo.geneontology.org/amigo/term/GO:0009150	PFKP PKM ENO1 PGK1 ENO3 ATP5F1B PAICS PFKL ALDOA PFKM IMPDH2 APRT ADSL HSPA8 RAN OLA1 PARP1 DNM1L MTHFD1 GALK1 ATP6V1A ATP6V1B2 VCP NME1 LDHA
0.000625028	13	130	3.76343	GO:0007229 Integrin-mediated signaling pathway	https://amigo.geneontology.org/amigo/term/GO:0007229	ZYX ITGB2 ITGA5 ILK LIMS1 PLEK RCC2 TLN1 VAV1 FERMT3 PTK2B MYH9 NID1
0.000625028	71	1655	1.61452	GO:0016477 Cell migration	https://amigo.geneontology.org/amigo/term/GO:0016477	RNH1 STK10 ARHGAP4 CORO1A CORO1C PTK2B LGALS3 DOCK2 DOCK10 ABI1 ARPC5L IQGAP1 VAV1 SH3KBP1 ITGB2 ARPC5 CORO1B FMNL1 CD44 ROCK1 CTSG CTSH RPS19 HSPA8 APOE NARS1 ANXA1 THBS1 MSN FERMT3 AIMP1 HMGB2 PPIB ARF4 BSG HMGB1 PPIA RACK1 PDCD6 HSP90AA1 SH3BP1 VRK1 YWHAE ATP5F1B GNAI2 RAC2 CAP1 WASF2 LMNA ITGA5 ILK PLEC RCC2 GPX1 CORO7 HSPA5 DNM1L MYH9 MAPRE1 HSPB1 PFN1 PKN1 ACTN4 LCP1 TPM1 S100A11 LGALS9 CAL…
0.000630195	15	168	3.36021	GO:0051494 Negative regulation of cytoskeleton organization	https://amigo.geneontology.org/amigo/term/GO:0051494	CAPG CAPZB CAPZA1 GSN FLII CAPZA2 MAPRE1 CORO1A PFN1 CORO1B WAS TUBB4A ARHGEF2 WASF2 NPM1
0.000651813	7	37	7.12	GO:0006270 Dna replication initiation	https://amigo.geneontology.org/amigo/term/GO:0006270	MCM2 MCM5 MCM4 MCM3 MCM7 MCM6 PURA
0.000651813	9	64	5.29232	GO:0046596 Regulation of viral entry into host cell	https://amigo.geneontology.org/amigo/term/GO:0046596	TRIM21 LGALS1 SNX3 TRIM25 LGALS9 BSG GSN P4HB HMGB1
0.000651813	7	37	7.12	GO:0070670 Response to interleukin-4	https://amigo.geneontology.org/amigo/term/GO:0070670	HSPA5 MCM2 HSP90AB1 RPL3 CORO1A FASN IMPDH2
0.000664392	8	50	6.02149	GO:0046365 Monosaccharide catabolic process	https://amigo.geneontology.org/amigo/term/GO:0046365	PFKP PFKL PFKM ENO1 PKM PGK1 GALK1 ENO3
0.000674678	45	907	1.86719	GO:0051050 Positive regulation of transport	https://amigo.geneontology.org/amigo/term/GO:0051050	SAR1A EZR LGALS3 MSN SAR1B ANXA2 ATP1B3 DNM1L YWHAE KHDRBS1 APOE TRIM28 ANXA1 DHX9 KIF5B BSG BTK VPS35 HSP90AA1 CA2 HSPA8 EHD1 TARDBP DOCK2 PFKM SFN CALR AP2A1 RAB15 ITGB2 RAB7A CBL CPSF6 TBC1D5 RAN MYH10 HNRNPK AP1G1 PDCD6IP HCLS1 PPIA RACK1 AIMP1 GRK2 ACTN4
0.000683639	36	665	2.03735	GO:0002831 Regulation of response to biotic stimulus	https://amigo.geneontology.org/amigo/term/GO:0002831	SAMHD1 BTK XRCC5 HSP90AA1 IL4I1 RPS19 YWHAE HSPA8 PTPN6 SFPQ TRIM25 PSPC1 TRIM21 USP15 PARP1 NONO YWHAZ LGALS9 YWHAG SFN HMGB1 XRCC6 PCBP2 DDX3X PRKDC APOE VAV1 ADAR HMGB2 RPS6KA3 STAT1 UFD1 TTLL12 CDC37 AP1G1 DHX9
0.000695094	6	26	8.68484	GO:0051016 Barbed-end actin filament capping	https://amigo.geneontology.org/amigo/term/GO:0051016	CAPG CAPZB CAPZA1 GSN FLII CAPZA2
0.000708242	16	190	3.1692	GO:0046718 Symbiont entry into host cell	https://amigo.geneontology.org/amigo/term/GO:0046718	TRIM21 LGALS1 SNX3 TRIM25 LGALS9 BSG SLC1A5 ILF3 ITGA5 RPSA GSN SLC3A2 GRK2 P4HB HMGB1 CBL
0.000725093	18	232	2.9199	GO:0042594 Response to starvation	https://amigo.geneontology.org/amigo/term/GO:0042594	GCN1 HSPA5 PLIN3 TBC1D5 YARS1 YWHAZ YWHAG COMT HSPA8 CBL EIF2S1 EIF2A ADSL SAR1A SH3GLB1 LARS1 HNRNPA1 SAR1B
0.000725593	9	65	5.2109	GO:0031529 Ruffle organization	https://amigo.geneontology.org/amigo/term/GO:0031529	PLEK CORO1B SH3BP1 CORO1C RCC2 CYFIP1 PFN1 EVL TPM1
0.000734378	11	97	4.26781	GO:1990830 Cellular response to leukemia inhibitory factor	https://amigo.geneontology.org/amigo/term/GO:1990830	PFKP XRCC5 RPS16 SRSF3 NCL SRSF7 CACYBP TRIM25 HNRNPU EIF4A2 MAT2A
0.00075932	4	9	16.7264	GO:0030388 Fructose 1,6-bisphosphate metabolic process	https://amigo.geneontology.org/amigo/term/GO:0030388	PFKP PFKL ALDOA PFKM
0.00075932	17	212	3.01785	GO:0120032 Regulation of plasma membrane bounded cell projection assembly	https://amigo.geneontology.org/amigo/term/GO:0120032	CAPZB RAC2 ACTR3 ACTR2 ARF4 CYFIP1 HSP90AA1 CORO1C RCC2 WAS PFN1 SEPTIN7 WASF2 ARPC2 SEPTIN9 EVL AGRN
0.00075932	4	9	16.7264	GO:1903332 Regulation of protein folding	https://amigo.geneontology.org/amigo/term/GO:1903332	HSPA8 PDCL3 HSPA5 SNRNP70
0.00075932	7	38	6.93263	GO:2000765 Regulation of cytoplasmic translation	https://amigo.geneontology.org/amigo/term/GO:2000765	YBX1 PABPC1 SYNCRIP DHX9 HNRNPD HNRNPU PKM
0.000764209	22	322	2.57129	GO:0010563 Negative regulation of phosphorus metabolic process	https://amigo.geneontology.org/amigo/term/GO:0010563	PLEK APOE WARS1 ADAR QARS1 NPM1 PPIA PTPN6 PKN1 IQGAP1 PRKDC DNAJA1 RTRAF CORO1C EIF4G1 TARDBP PARP1 HNRNPU RACK1 HSPB1 YWHAG SFN
0.000764209	22	322	2.57129	GO:0045936 Negative regulation of phosphate metabolic process	https://amigo.geneontology.org/amigo/term/GO:0045936	PLEK APOE WARS1 ADAR QARS1 NPM1 PPIA PTPN6 PKN1 IQGAP1 PRKDC DNAJA1 RTRAF CORO1C EIF4G1 TARDBP PARP1 HNRNPU RACK1 HSPB1 YWHAG SFN
0.000767316	19	255	2.80412	GO:0050777 Negative regulation of immune response	https://amigo.geneontology.org/amigo/term/GO:0050777	LGALS1 SAMHD1 IL4I1 RPS19 PTPN6 TRIM21 ANXA1 USP15 PARP1 YWHAZ LGALS9 SFN PSMA1 PSMB4 ADAR INPP5D GPX1 TTLL12 LGALS3
0.000790821	29	491	2.2228	GO:0072594 Establishment of protein localization to organelle	https://amigo.geneontology.org/amigo/term/GO:0072594	SH3GLB1 RAC2 TNPO1 KPNB1 RAN SRP14 SRP68 SRP72 KPNA2 HSP90AA1 DNAJA1 HSPA8 TRIM28 ADAR USP7 ELAVL1 RAB7A DDX6 CBL TARDBP LMNA HSPA5 RAB10 RAB3GAP2 TCP1 CCT6A HCLS1 RUVBL2 RPL23
0.000799941	9	66	5.13195	GO:0019674 Nad metabolic process	https://amigo.geneontology.org/amigo/term/GO:0019674	PFKP PFKL PFKM ENO1 PKM PGK1 ENO3 LDHB VCP
0.000802653	19	256	2.79317	GO:1902115 Regulation of organelle assembly	https://amigo.geneontology.org/amigo/term/GO:1902115	EZR MSN CAPRIN1 UBAP2L ARF4 PTK2B SH3GLB1 RAB3GAP2 SEPTIN7 LCP1 G3BP2 G3BP1 GSN HNRNPU PDCD6IP RAB1B NPM1 SEPTIN9 DRG1
0.000824839	12	116	3.8932	GO:0061157 Mrna destabilization	https://amigo.geneontology.org/amigo/term/GO:0061157	UPF1 YBX1 PABPC1 KHSRP TARDBP SYNCRIP CAPRIN1 DHX9 HNRNPD HNRNPU ELAVL1 ROCK1
0.000836574	17	214	2.98964	GO:0060491 Regulation of cell projection assembly	https://amigo.geneontology.org/amigo/term/GO:0060491	CAPZB RAC2 ACTR3 ACTR2 ARF4 CYFIP1 HSP90AA1 CORO1C RCC2 WAS PFN1 SEPTIN7 WASF2 ARPC2 SEPTIN9 EVL AGRN
0.000845927	44	890	1.86057	GO:0022603 Regulation of anatomical structure morphogenesis	https://amigo.geneontology.org/amigo/term/GO:0022603	RNH1 EZR MYH10 THBS1 MSN FMNL1 PTPN6 ANXA1 WARS1 ALDOA CORO1B PDCD6 GTF2I ARHGAP4 MYH9 CORO1A CTSH MYH14 EIF4G2 PTK2B PKN1 CAPRIN1 ITGB2 ITGA5 PRKDC CYFIP1 CD44 SARS1 PKM ROCK1 VPS35 CAPZB DNM1L PGK1 HSPB1 CORO1C STAT1 PDCL3 TPM1 SH3KBP1 CFL1 SEPTIN7 PDLIM5 RACK1
0.000852081	21	302	2.61695	GO:0051259 Protein complex oligomerization	https://amigo.geneontology.org/amigo/term/GO:0051259	ELAVL1 FUS SAMHD1 SLC1A5 DNM1 CPSF6 FARSB NUDT21 MAT2A PDCD6IP VPS35 VASP EVL DNM1L SUB1 G3BP2 EHD3 EHD4 EHD1 RBMX ALDOA
0.000852081	11	99	4.18159	GO:1902117 Positive regulation of organelle assembly	https://amigo.geneontology.org/amigo/term/GO:1902117	CAPRIN1 UBAP2L MSN SH3GLB1 RAB3GAP2 SEPTIN7 LCP1 G3BP2 G3BP1 PDCD6IP SEPTIN9
0.000852081	11	99	4.18159	GO:1990823 Response to leukemia inhibitory factor	https://amigo.geneontology.org/amigo/term/GO:1990823	PFKP XRCC5 RPS16 SRSF3 NCL SRSF7 CACYBP TRIM25 HNRNPU EIF4A2 MAT2A
0.000884745	9	67	5.05535	GO:0043462 Regulation of atp-dependent activity	https://amigo.geneontology.org/amigo/term/GO:0043462	ATP1B3 MSH2 PFN1 DNAJB1 MCM2 DHX9 TPM1 HNRNPU SNRNP70
0.000916506	16	195	3.08794	GO:0044409 Symbiont entry into host	https://amigo.geneontology.org/amigo/term/GO:0044409	TRIM21 LGALS1 SNX3 TRIM25 LGALS9 BSG SLC1A5 ILF3 ITGA5 RPSA GSN SLC3A2 GRK2 P4HB HMGB1 CBL
0.000953306	3	4	28.2257	GO:1902415 Regulation of mrna binding	https://amigo.geneontology.org/amigo/term/GO:1902415	EIF4G1 EIF3D EIF3E
0.000953306	3	4	28.2257	GO:1902416 Positive regulation of mrna binding	https://amigo.geneontology.org/amigo/term/GO:1902416	EIF4G1 EIF3D EIF3E
0.00102131	7	40	6.586	GO:0032781 Positive regulation of atp-dependent activity	https://amigo.geneontology.org/amigo/term/GO:0032781	ATP1B3 MSH2 PFN1 DNAJB1 DHX9 TPM1 HNRNPU
0.00102665	17	218	2.93479	GO:0031396 Regulation of protein ubiquitination	https://amigo.geneontology.org/amigo/term/GO:0031396	U2AF2 HSP90AA1 DNAJA1 HSP90AB1 SKP1 RPL5 RPL23 RPS2 RPS3 RPS7 DDX3X HSPA5 AIMP2 USP4 RPL11 PPIA PDCD6
0.00102791	12	119	3.79506	GO:0046822 Regulation of nucleocytoplasmic transport	https://amigo.geneontology.org/amigo/term/GO:0046822	NSUN2 YWHAE KHDRBS1 TRIM28 DHX9 HSP90AA1 XPO1 TARDBP SFN CPSF6 RAN HCLS1
0.00103887	20	284	2.6503	GO:0006898 Receptor-mediated endocytosis	https://amigo.geneontology.org/amigo/term/GO:0006898	PICALM DNM2 DNM1 CLTA CLTC ANXA2 AP2A2 AP2A1 AP2B1 APOE GRK2 APOC2 EZR CAP1 CBL SNX9 TBC1D5 HNRNPK ITGB2 PDLIM7
0.00107951	8	54	5.57545	GO:0030834 Regulation of actin filament depolymerization	https://amigo.geneontology.org/amigo/term/GO:0030834	CAPG CAPZB CAPZA1 GSN FLII CAPZA2 PLEK SH3BP1
0.00107951	16	198	3.04116	GO:1902905 Positive regulation of supramolecular fiber organization	https://amigo.geneontology.org/amigo/term/GO:1902905	PFN1 VASP WASF2 EVL MAPRE1 PLEK SNX9 ARPC2 PTK2B GSN RPS3 DRG1 CYFIP1 TPM1 GPX1 APOE
0.00110403	14	158	3.33469	GO:0031333 Negative regulation of protein-containing complex assembly	https://amigo.geneontology.org/amigo/term/GO:0031333	CAPG CAPZB CAPZA1 GSN FLII CAPZA2 MAPRE1 PFN1 HSPA8 HMGB1 DDX3X VPS35 TUBB4A HSPA5
0.00110403	41	819	1.88401	GO:1903047 Mitotic cell cycle process	https://amigo.geneontology.org/amigo/term/GO:1903047	ROCK1 MCM2 MCM6 PSME1 PSME2 MCM4 MCM3 MYH10 IQGAP1 IQGAP2 BUB3 VCP PDCD6IP CFL1 DCTN2 MAPRE1 MSH2 PPP2R1A HSPA8 RPL24 SNX9 ANXA1 RPS6 SMC1A NUDC KPNB1 PTPN6 RAB35 EIF4G1 RAN CLTC EIF4E HNRNPU DDB1 RCC2 DRG1 DDX3X PRKDC KHDRBS1 DNM2 VRK1
0.00110698	86	2154	1.50258	GO:1902531 Regulation of intracellular signal transduction	https://amigo.geneontology.org/amigo/term/GO:1902531	LGALS1 TFG LGALS9 CD44 SH3BP1 ARHGEF2 TRIM21 DOK2 S100A4 CPNE1 RPS20 BTK ENO1 SAR1A DNAJA1 PPP2R1A YWHAE DHX15 HSPA8 PTPN6 PRKAR2A USP4 SFPQ TRIM25 APOE USP15 THBS1 PARP1 NONO RPS3 SAR1B YWHAZ VCP MAT2A YWHAG QARS1 CALR USP7 HMGB1 PPIA PCBP2 DDX3X PDCD6 PRKDC DDX1 HSPB1 EIF3A CBL GNAI2 PRDX1 PTK2B CAT EPRS1 RPL11 HNRNPK ARHGAP45 RACK1 GPX1 PTBP1 ROCK1 UFD1 PICALM EZR DDX5 STAT1 RPS6KA1 RPL5 RPL23…
0.00115439	4	10	15.0537	GO:0000912 Assembly of actomyosin apparatus involved in cytokinesis	https://amigo.geneontology.org/amigo/term/GO:0000912	IQGAP1 IQGAP2 PLEC PDCD6IP
0.00115439	4	10	15.0537	GO:0000915 Actomyosin contractile ring assembly	https://amigo.geneontology.org/amigo/term/GO:0000915	IQGAP1 IQGAP2 PLEC PDCD6IP
0.00115439	4	10	15.0537	GO:1904667 Negative regulation of ubiquitin protein ligase activity	https://amigo.geneontology.org/amigo/term/GO:1904667	RPL5 RPL23 RPS7 RPL11
0.00120258	39	768	1.91112	GO:0051668 Localization within membrane	https://amigo.geneontology.org/amigo/term/GO:0051668	EHD3 NSF EHD4 EHD1 RAB35 SNX3 LMNB1 SNX27 LMNA SRP68 SRP72 AGRN VPS35 ATP1B3 HSP90AA1 APOE LGALS3 KIF5B RAB10 EZR DDX6 DOCK2 SRP14 VPS26B BSG ROCK1 DEF6 HSPA5 PICALM RAB7A SH3GLB1 VPS29 RAB3GAP2 VPS26A CLTC GSN ITGB2 SFN RACK1
0.00126795	28	481	2.19077	GO:0042060 Wound healing	https://amigo.geneontology.org/amigo/term/GO:0042060	MYH9 HSPB1 PLEK TLN1 FERMT3 ILK CLIC1 PLEC CTSG APOE ANXA1 THBS1 CORO1B PTPN6 ANXA5 PDIA3 ANXA2 PPIA GPX1 ITGA5 CD44 SRSF6 ARL8B TPM1 AHNAK WAS PABPC4 VAV1
0.00127139	12	122	3.70173	GO:0061014 Positive regulation of mrna catabolic process	https://amigo.geneontology.org/amigo/term/GO:0061014	UPF1 YBX1 PABPC1 KHSRP TARDBP SYNCRIP CAPRIN1 DHX9 HNRNPD HNRNPU ELAVL1 ROCK1
0.00129021	24	383	2.35829	GO:0031589 Cell-substrate adhesion	https://amigo.geneontology.org/amigo/term/GO:0031589	PARVG FERMT3 ITGA5 ILK LIMS1 ZYX THBS1 ITGB2 RCC2 ROCK1 NID1 PTK2B ARPC2 ANXA2 CORO1C ACTN1 CORO1A RAC2 ACTN4 RSU1 CALR P4HB CD44 TLN1
0.00130396	28	482	2.18623	GO:0009615 Response to virus	https://amigo.geneontology.org/amigo/term/GO:0009615	SAMHD1 MX1 HSP90AA1 DHX15 STAT1 TRIM25 TRIM28 TRIM21 RPSA DDX3X DDX1 DDX17 ILF3 ADAR AIMP1 CALR PCBP2 ENO1 HSPB1 PSMA2 CCT5 CFL1 EEF1G NCBP1 G3BP1 LGALS9 DHX9 HNRNPUL1
0.00132453	16	202	2.98093	GO:0046390 Ribose phosphate biosynthetic process	https://amigo.geneontology.org/amigo/term/GO:0046390	CTPS2 ATP5F1B PAICS PRPS1 CTPS1 IMPDH2 APRT ADSL ENO1 PYGL MTHFD1 ATP6V1A NME1 PARP1 ALDOA VCP
0.00133037	9	71	4.77055	GO:0052372 Modulation by symbiont of entry into host	https://amigo.geneontology.org/amigo/term/GO:0052372	TRIM21 LGALS1 SNX3 TRIM25 LGALS9 BSG GSN P4HB HMGB1
0.00135852	8	56	5.37633	GO:0000184 Nuclear-transcribed mrna catabolic process nonsense-mediated decay	https://amigo.geneontology.org/amigo/term/GO:0000184	UPF1 NCBP1 PABPC1 SYNCRIP EIF4A3 HNRNPAB ETF1 EIF3E
0.00135852	122	3329	1.37921	GO:0002376 Immune system process	https://amigo.geneontology.org/amigo/term/GO:0002376	BTK STK10 MSH2 SAMHD1 CTSH STAT1 PRDX1 TRIM28 LGALS3 TRIM21 ITGB2 INPP5D LGALS9 PRKDC CD44 ROCK1 XRCC5 HSP90AA1 LGALS1 CTSG IL4I1 RPS19 YWHAE DHX15 HSPA8 PTPN6 SFPQ TRIM25 PSPC1 KHDRBS1 ANXA1 SYNCRIP USP15 LCP1 EPRS1 THBS1 VAV1 PARP1 MSN NONO RPL30 AIMP1 YWHAZ PPIB PDIA3 RPSA YWHAG SFN CALR HMGB1 PPIA XRCC6 PCBP2 DDX3X WAS VIM DDX1 TXLNA PSME1 DDX17 TTLL12 MYH9 MTHFD1 CORO1A PPP2R1A CBL HSPA9 ACT…
0.00135852	5	19	9.90376	GO:0031053 Primary mirna processing	https://amigo.geneontology.org/amigo/term/GO:0031053	SRRT HNRNPA2B1 DDX5 SRSF3 NCBP1
0.00135852	5	19	9.90376	GO:0046112 Nucleobase biosynthetic process	https://amigo.geneontology.org/amigo/term/GO:0046112	CTPS2 CTPS1 APRT PAICS PRPS1
0.00135852	5	19	9.90376	GO:0048268 Clathrin coat assembly	https://amigo.geneontology.org/amigo/term/GO:0048268	CLTC PICALM DNM1 CLINT1 CLTA
0.00135852	19	268	2.6681	GO:0050817 Coagulation	https://amigo.geneontology.org/amigo/term/GO:0050817	MYH9 HSPB1 PLEK TLN1 FERMT3 ILK CLIC1 CTSG APOE THBS1 PTPN6 ANXA5 PDIA3 ANXA2 PPIA ANXA4 WAS PABPC4 VAV1
0.00135852	5	19	9.90376	GO:0072673 Lamellipodium morphogenesis	https://amigo.geneontology.org/amigo/term/GO:0072673	CORO1B ABI1 WASF2 CD44 CORO1C
0.00135852	22	337	2.45684	GO:0097193 Intrinsic apoptotic signaling pathway	https://amigo.geneontology.org/amigo/term/GO:0097193	PRKDC CD44 ENO1 DNAJA1 SFPQ NONO SFN MSH2 HSPB1 USP15 PARP1 HNRNPK RACK1 GPX1 DDX5 RPS3 CCAR2 RPS7 P4HB PPIA DDX3X ARHGEF2
0.00145445	9	72	4.70429	GO:0030032 Lamellipodium assembly	https://amigo.geneontology.org/amigo/term/GO:0030032	CAPZB RAC2 CYFIP1 ACTR3 ACTR2 HSP90AA1 WASF2 WAS ARPC2
0.00148796	38	750	1.9068	GO:1902532 Negative regulation of intracellular signal transduction	https://amigo.geneontology.org/amigo/term/GO:1902532	CD44 ENO1 DNAJA1 PPP2R1A HSPA8 PRKAR2A APOE THBS1 PARP1 NONO YWHAZ YWHAG QARS1 CALR USP7 PCBP2 PDCD6 PRKDC HSPB1 EIF3A PTPN6 RACK1 GPX1 VCP UFD1 SAR1A EZR SH3BP1 STAT1 RPS6KA1 SAR1B CCAR2 PPIA CPNE1 DDX3X HSPA5 ARHGEF2 PLEK
0.00149317	17	226	2.8309	GO:0031032 Actomyosin structure organization	https://amigo.geneontology.org/amigo/term/GO:0031032	ROCK1 MYH10 IQGAP1 IQGAP2 FLII MYH9 MYH14 PTK2B PLEC WAS PFN1 TPM1 WASF2 ZYX EVL DNM2 PDCD6IP
0.00154712	12	125	3.61289	GO:0050779 Rna destabilization	https://amigo.geneontology.org/amigo/term/GO:0050779	UPF1 YBX1 PABPC1 KHSRP TARDBP SYNCRIP CAPRIN1 DHX9 HNRNPD HNRNPU ELAVL1 ROCK1
0.00160572	9	73	4.63985	GO:0006303 Double-strand break repair via nonhomologous end joining	https://amigo.geneontology.org/amigo/term/GO:0006303	XRCC5 XRCC6 PRKDC XRCC1 DEK PRPF19 PSMD14 HMGB2 HMGB1
0.00168753	4	11	13.6852	GO:0044837 Actomyosin contractile ring organization	https://amigo.geneontology.org/amigo/term/GO:0044837	IQGAP1 IQGAP2 PLEC PDCD6IP
0.00168753	4	11	13.6852	GO:0062028 Regulation of stress granule assembly	https://amigo.geneontology.org/amigo/term/GO:0062028	CAPRIN1 UBAP2L G3BP2 G3BP1
0.00173672	5	20	9.40858	GO:0090110 Copii-coated vesicle cargo loading	https://amigo.geneontology.org/amigo/term/GO:0090110	SEC23B SEC31A SEC24C SAR1A SAR1B
0.00173672	35	675	1.95141	GO:0097190 Apoptotic signaling pathway	https://amigo.geneontology.org/amigo/term/GO:0097190	CTSH LGALS3 RPS3 ANXA6 PRKDC CD44 ENO1 DNAJA1 SFPQ THBS1 NONO QARS1 SFN MSH2 PPP2R1A HSPB1 GNAI2 USP15 PARP1 LMNA HMGB2 HNRNPK PDIA3 PPP1CA RACK1 GPX1 DDX5 CCAR2 RPS7 P4HB PPIA DDX3X ARHGEF2 BTK PDCD6
0.00174871	14	166	3.17398	GO:0098876 Vesicle-mediated transport to the plasma membrane	https://amigo.geneontology.org/amigo/term/GO:0098876	EHD3 NSF EHD4 EHD1 RAB35 SNX3 SNX27 VPS35 DEF6 RAB7A VPS29 VPS26A RACK1 RAB10
0.0017561	7	44	5.98728	GO:1905168 Positive regulation of double-strand break repair via homologous recombination	https://amigo.geneontology.org/amigo/term/GO:1905168	WAS FUS ACTR2 PARP1 RUVBL1 RUVBL2 HDGFL2
0.0017809	66	1570	1.58208	GO:0098542 Defense response to other organism	https://amigo.geneontology.org/amigo/term/GO:0098542	SAMHD1 STAT1 TRIM28 TRIM21 MX1 BTK XRCC5 HSP90AA1 CTSG RPS19 YWHAE DHX15 HSPA8 PTPN6 SFPQ TRIM25 PSPC1 SYNCRIP USP15 EPRS1 VAV1 PARP1 NONO RPL30 HMGB2 YWHAZ RPSA LGALS9 SFN HMGB1 XRCC6 PCBP2 DDX3X PRKDC WAS VIM DDX1 DDX17 TTLL12 ACTR3 ARHGEF2 PRDX1 ILF3 APOE LGALS3 ANXA1 DHX9 FLNB ACTR2 G3BP2 G3BP1 GSN VPS26B ZYX ADAR AIMP1 KIF5B RPS6KA3 UFD1 CORO1A CDC37 ARL8B NCBP1 AP1G1 TUBB NCF2
0.00181211	34	650	1.96856	GO:0010256 Endomembrane system organization	https://amigo.geneontology.org/amigo/term/GO:0010256	SNAP29 PACSIN2 LMNB1 SNX9 SEC31A LMNA DNM2 MYH9 VRK1 CORO1C USO1 PLEC CORO7 EHD3 RAB10 SH3GLB1 DNM1 SNX3 RAB3GAP2 TARDBP ARL8B GSN YWHAZ RAB1B ATP6V1H AP1B1 ATP6V1A AHNAK AP1G1 PDCD6IP ANXA2 NSF RAB7A SEC23IP
0.00188838	8	59	5.10296	GO:0006890 Retrograde vesicle-mediated transport golgi to endoplasmic reticulum	https://amigo.geneontology.org/amigo/term/GO:0006890	ARCN1 COPZ1 COPA COPB2 COPE ARF5 ARF4 COPG2
0.00193796	9	75	4.51612	GO:2000059 Negative regulation of ubiquitin-dependent protein catabolic process	https://amigo.geneontology.org/amigo/term/GO:2000059	HSP90AB1 RPL5 RPL23 EIF3H CCAR2 RPS7 RPL11 PDCL3 USP7
0.00199689	19	277	2.58141	GO:0042326 Negative regulation of phosphorylation	https://amigo.geneontology.org/amigo/term/GO:0042326	APOE WARS1 ADAR QARS1 NPM1 PPIA PTPN6 PKN1 PRKDC DNAJA1 RTRAF CORO1C EIF4G1 TARDBP HNRNPU RACK1 HSPB1 YWHAG SFN
0.00202986	6	32	7.05643	GO:0045070 Positive regulation of viral genome replication	https://amigo.geneontology.org/amigo/term/GO:0045070	ADAR PABPC1 DDB1 PPIH PPIA DDX3X
0.00207198	3	5	22.5806	GO:0022614 Membrane to membrane docking	https://amigo.geneontology.org/amigo/term/GO:0022614	ROCK1 EZR MSN
0.00207198	13	149	3.28353	GO:0045739 Positive regulation of dna repair	https://amigo.geneontology.org/amigo/term/GO:0045739	WAS FUS TRIM28 ACTR2 PARP1 RPS3 RUVBL1 RUVBL2 HMGB1 PRKDC XRCC1 DHX9 HDGFL2
0.00207198	3	5	22.5806	GO:0046833 Positive regulation of rna export from nucleus	https://amigo.geneontology.org/amigo/term/GO:0046833	KHDRBS1 DHX9 CPSF6
0.00207198	3	5	22.5806	GO:0090666 Scarna localization to cajal body	https://amigo.geneontology.org/amigo/term/GO:0090666	CCT4 TCP1 CCT2
0.00207198	3	5	22.5806	GO:1902292 Cell cycle dna replication initiation	https://amigo.geneontology.org/amigo/term/GO:1902292	MCM2 MCM4 MCM3
0.00207198	3	5	22.5806	GO:1902315 Nuclear cell cycle dna replication initiation	https://amigo.geneontology.org/amigo/term/GO:1902315	MCM2 MCM4 MCM3
0.00207198	3	5	22.5806	GO:1902975 Mitotic dna replication initiation	https://amigo.geneontology.org/amigo/term/GO:1902975	MCM2 MCM4 MCM3
0.00207198	3	5	22.5806	GO:2000689 Actomyosin contractile ring assembly actin filament organization	https://amigo.geneontology.org/amigo/term/GO:2000689	IQGAP1 IQGAP2 PLEC
0.00207342	8	60	5.01791	GO:0000387 Spliceosomal snrnp assembly	https://amigo.geneontology.org/amigo/term/GO:0000387	SNRPD3 SNRPD2 SNRPD1 SART3 PRPF19 USP4 SRSF10
0.00214207	5	21	8.96055	GO:1904666 Regulation of ubiquitin protein ligase activity	https://amigo.geneontology.org/amigo/term/GO:1904666	SKP1 RPL5 RPL23 RPS7 RPL11
0.0021448	77	1921	1.50851	GO:0048870 Cell motility	https://amigo.geneontology.org/amigo/term/GO:0048870	RNH1 STK10 ARHGAP4 CORO1A CORO1C PTK2B LGALS3 DOCK2 DOCK10 ABI1 ARPC5L IQGAP1 VAV1 SH3KBP1 ITGB2 ARPC5 ACTBL2 CORO1B FMNL1 CD44 ROCK1 CTSG CTSH RPS19 HSPA8 APOE NARS1 ANXA1 THBS1 MSN FERMT3 AIMP1 HMGB2 PPIB ARF4 BSG HMGB1 PPIA RACK1 PDCD6 HSP90AA1 DNAJA1 SH3BP1 MYH9 VRK1 YWHAE ATP5F1B GNAI2 RAC2 CAP1 WASF2 LMNA ITGA5 ILK PLEC RCC2 GPX1 CORO7 WAS HSPA5 DNM1L MAPRE1 HSPB1 PFN1 PKN1 ACTN4 LCP1 TPM1 …
0.00224792	21	327	2.41688	GO:0030100 Regulation of endocytosis	https://amigo.geneontology.org/amigo/term/GO:0030100	PACSIN2 LGALS3 ANXA2 PICALM APOE HMGB1 APOC2 BTK EHD4 HSPA8 ARPC3 SNX9 DOCK2 CALR AP2A1 ROCK1 CBL SNX3 TBC1D5 HNRNPK RACK1
0.00234775	6	33	6.8426	GO:0036010 Protein localization to endosome	https://amigo.geneontology.org/amigo/term/GO:0036010	EZR MSN ARL8B VPS35 PACSIN2 RAB35
0.00234775	72	1772	1.52916	GO:1901700 Response to oxygen-containing compound	https://amigo.geneontology.org/amigo/term/GO:1901700	PKM STAT1 PRDX1 CAT GPX1 VPS35 XRCC1 CTSG CA2 ARHGEF2 THBS1 PFKL PARP1 MSN RPS3 ATP1A1 MAT2A RACK1 BTK ROCK1 XRCC5 HSP90AA1 RAB10 NUDC COMT CTSH HSPA8 CBL GNAI2 EIF4G1 NCL PSMD14 SRSF4 PTK2B TRIM25 SRSF6 NASP EIF2S1 ANXA1 EPRS1 HNRNPD USO1 EIF4A3 EIF4E SRSF2 CAPN2 HMGB2 YWHAG BSG RPL15 RPS6KA3 HNRNPA0 PLEC CALR RPL10A CYFIP1 TPM1 VIM EZR RPL23 LARS1 TRA2B VCP LGALS9 RUVBL2 PRKDC PTPRE GRK2 HMGB1 …
0.00234775	6	33	6.8426	GO:1901798 Positive regulation of signal transduction by p53 class mediator	https://amigo.geneontology.org/amigo/term/GO:1901798	RPS20 EPRS1 RPL11 DDX5 RPL23 RPS7
0.0024044	18	259	2.61551	GO:0001933 Negative regulation of protein phosphorylation	https://amigo.geneontology.org/amigo/term/GO:0001933	APOE WARS1 ADAR QARS1 NPM1 PPIA PTPN6 PKN1 PRKDC DNAJA1 RTRAF CORO1C EIF4G1 TARDBP RACK1 HSPB1 YWHAG SFN
0.0024044	18	259	2.61551	GO:0046034 Atp metabolic process	https://amigo.geneontology.org/amigo/term/GO:0046034	PFKP PKM ENO1 PGK1 ENO3 ATP5F1B PFKL ALDOA PFKM HSPA8 OLA1 PARP1 DNM1L GALK1 ATP6V1A ATP6V1B2 VCP LDHA
0.00245317	10	95	3.96151	GO:0032456 Endocytic recycling	https://amigo.geneontology.org/amigo/term/GO:0032456	EHD3 EHD4 EHD1 RAB35 SNX3 SNX27 VPS35 RAB7A VPS29 VPS26A
0.00250034	9	78	4.34242	GO:0043903 Regulation of biological process involved in symbiotic interaction	https://amigo.geneontology.org/amigo/term/GO:0043903	TRIM21 LGALS1 SNX3 TRIM25 LGALS9 BSG GSN P4HB HMGB1
0.00250034	22	354	2.33886	GO:0045862 Positive regulation of proteolysis	https://amigo.geneontology.org/amigo/term/GO:0045862	PSMC5 PSMC6 PSMC2 PSMC3 CTSH APOE SNX9 VCP ANXA2 HMGB1 RACK1 PDCD6 PSMC4 MYH9 PSMC1 HSPA8 PTK2B GSN ENO1 RPS3 LGALS9 DDX3X
0.00256718	17	238	2.68816	GO:0045732 Positive regulation of protein catabolic process	https://amigo.geneontology.org/amigo/term/GO:0045732	PSMC5 PSMC6 PSMC2 PSMC3 APOE SNX9 VCP DDB1 RACK1 PSMC4 PSMC1 VPS35 HSP90AA1 EZR MSN NSF RAB7A
0.00261444	18	261	2.59547	GO:0007596 Blood coagulation	https://amigo.geneontology.org/amigo/term/GO:0007596	MYH9 HSPB1 PLEK TLN1 FERMT3 ILK CLIC1 CTSG APOE THBS1 PTPN6 ANXA5 PDIA3 ANXA2 PPIA WAS PABPC4 VAV1
0.00264626	10	96	3.92024	GO:0045069 Regulation of viral genome replication	https://amigo.geneontology.org/amigo/term/GO:0045069	MX1 ADAR DDX5 ILF3 TRIM28 PABPC1 DDB1 PPIH PPIA DDX3X
0.00266904	65	1566	1.56209	GO:0009719 Response to endogenous stimulus	https://amigo.geneontology.org/amigo/term/GO:0009719	PKM STAT1 ANXA1 ZYX CD44 SMC1A HSP90AB1 CA2 TRIM25 APOE ACTN4 USP15 THBS1 PARP1 HNRNPU ATP1A1 MARS1 CALR RACK1 PDCD6 HSPA5 ROCK1 HSP90AA1 RAB10 DNAJA1 NUDC COMT CORO1A EHD4 HSPA8 EHD1 CBL ARPC3 GNAI2 NCL SRSF4 PTK2B CAT SRSF6 RAN EPRS1 USO1 IQGAP1 EIF4A3 EIF4E HMGB2 ILK YWHAG BSG HCLS1 GPX1 CYFIP1 CTSH LIMS1 DDX17 HSPB1 DDX5 CORO1B PRKDC RAB35 PTPRE ITGB2 RBBP4 PKN1 ITGA5
0.00266904	14	174	3.02805	GO:0051017 Actin filament bundle assembly	https://amigo.geneontology.org/amigo/term/GO:0051017	PFN1 LCP1 EZR PLEK CORO1B ACTN1 PTK2B WAS WASF2 ZYX EVL DNM2 TPM1 ROCK1
0.00276427	11	115	3.5998	GO:0051099 Positive regulation of binding	https://amigo.geneontology.org/amigo/term/GO:0051099	EIF4G1 APOE RAN ANXA2 HMGB1 NME1 TRIM21 NCBP1 RPL11 EIF3D EIF3E
0.00276427	11	115	3.5998	GO:1901796 Regulation of signal transduction by p53 class mediator	https://amigo.geneontology.org/amigo/term/GO:1901796	RPS20 CD44 USP15 EPRS1 RPL11 HNRNPK DDX5 RPL5 RPL23 RPS7 USP7
0.00276427	11	115	3.5998	GO:2001243 Negative regulation of intrinsic apoptotic signaling pathway	https://amigo.geneontology.org/amigo/term/GO:2001243	CD44 ENO1 DNAJA1 NONO HSPB1 RACK1 GPX1 CCAR2 PPIA DDX3X ARHGEF2
0.00285445	7	48	5.48834	GO:0090114 Copii-coated vesicle budding	https://amigo.geneontology.org/amigo/term/GO:0090114	SAR1A SEC23B SEC31A SAR1B SEC24C TFG PDCD6
0.00286902	20	310	2.42802	GO:0048511 Rhythmic process	https://amigo.geneontology.org/amigo/term/GO:0048511	IMPDH2 USP7 DNM1L DDX5 HSPA8 SFPQ TARDBP PSPC1 CBX3 DHX9 HNRNPD NONO HNRNPU CCAR2 DDB1 PPP1CA GFPT1 RACK1 PRKDC PARP1
0.00291615	42	892	1.77202	GO:0042325 Regulation of phosphorylation	https://amigo.geneontology.org/amigo/term/GO:0042325	CD44 XRCC5 HSP90AA1 EEF1A2 ARHGEF2 APOE SNX9 ABI1 WARS1 ITGB2 ADAR QARS1 NPM1 PPIA XRCC6 RACK1 DDX3X EHD4 PTPN6 PRKAR2A NCL PTK2B PKN1 PRKDC CORO1C DNAJA1 RTRAF HSPB1 EIF4G1 PDCL3 TARDBP THBS1 IQGAP1 RPS3 HNRNPU ITGA5 ILK MCM7 HCLS1 YWHAG CDC37 SFN
0.00295248	9	80	4.23386	GO:0032272 Negative regulation of protein polymerization	https://amigo.geneontology.org/amigo/term/GO:0032272	CAPG CAPZB CAPZA1 GSN FLII CAPZA2 MAPRE1 PFN1 TUBB4A
0.00295248	11	116	3.56877	GO:0042147 Retrograde transport endosome to golgi	https://amigo.geneontology.org/amigo/term/GO:0042147	VPS35 VPS29 SNX3 VPS26A VPS26B ARL8B EHD3 RAB7A TBC1D5 CLTC USP7
0.00316764	4	13	11.5798	GO:0006002 Fructose 6-phosphate metabolic process	https://amigo.geneontology.org/amigo/term/GO:0006002	PFKP PFKL PFKM GFPT1
0.00316764	4	13	11.5798	GO:0034975 Protein folding in endoplasmic reticulum	https://amigo.geneontology.org/amigo/term/GO:0034975	P4HB HSPA5 PDIA3 CALR
0.00316764	11	117	3.53827	GO:0042752 Regulation of circadian rhythm	https://amigo.geneontology.org/amigo/term/GO:0042752	USP7 TARDBP PSPC1 NONO CCAR2 DDB1 PPP1CA PRKDC HNRNPD SFPQ PARP1
0.00316764	4	13	11.5798	GO:0070142 Synaptic vesicle budding	https://amigo.geneontology.org/amigo/term/GO:0070142	PICALM DNM2 DNM1 AP1G1
0.00328333	14	178	2.96	GO:0061572 Actin filament bundle organization	https://amigo.geneontology.org/amigo/term/GO:0061572	PFN1 LCP1 EZR PLEK CORO1B ACTN1 PTK2B WAS DNM2 WASF2 ZYX EVL TPM1 ROCK1
0.00329369	10	99	3.80144	GO:0006096 Glycolytic process	https://amigo.geneontology.org/amigo/term/GO:0006096	PFKP PKM ENO1 PGK1 ENO3 PFKL ALDOA PFKM GALK1 LDHA
0.00335615	91	2398	1.42816	GO:0070887 Cellular response to chemical stimulus	https://amigo.geneontology.org/amigo/term/GO:0070887	PKM PRDX1 LGALS3 ANXA1 ITGB2 CPNE1 VPS35 ENO1 DNAJA1 CTSG PGK1 CA2 RPS19 ARHGEF2 CAT ACTN4 HNRNPA1 THBS1 IQGAP1 PARP1 MSN RPS3 HNRNPU ATP1A1 HMGB2 PPIB MAT2A CORO1B CALR NPM1 HMGB1 PPIA RACK1 DDX3X BTK XRCC5 RAB10 COMT CORO1A HSPA8 CBL GNAI2 NCL STAT1 PRDX6 PTK2B RAC2 APOE RAN EIF2S1 USP15 EPRS1 HNRNPD USO1 EIF4A3 VAV1 EIF4E CAPN2 MCM7 YWHAG PLEC XRCC6 GPX1 CYFIP1 CTSH TPM1 LMNA VIM ROCK1 DNM1L E…
0.00339863	8	65	4.63191	GO:0008631 Intrinsic apoptotic signaling pathway in response to oxidative stress	https://amigo.geneontology.org/amigo/term/GO:0008631	SFPQ NONO HSPB1 PARP1 RACK1 GPX1 P4HB PPIA
0.00339863	8	65	4.63191	GO:1900024 Regulation of substrate adhesion-dependent cell spreading	https://amigo.geneontology.org/amigo/term/GO:1900024	LIMS1 ARPC2 RCC2 CORO1C ILK ACTN4 CALR P4HB
0.00343493	14	179	2.94347	GO:0008037 Cell recognition	https://amigo.geneontology.org/amigo/term/GO:0008037	MSN PRKAR2A CCT4 TCP1 DOCK2 CCT7 CCT5 CCT8 CCT3 YWHAZ CCT2 UBAP2L ALDOA LGALS3
0.00343493	14	179	2.94347	GO:0051170 Import into nucleus	https://amigo.geneontology.org/amigo/term/GO:0051170	TNPO1 KPNB1 RAN KPNA2 TRIM28 HNRNPA1 ADAR ELAVL1 HSP90AA1 HSPA8 TARDBP LMNA HCLS1 RPL23
0.00343903	18	268	2.52768	GO:0007599 Hemostasis	https://amigo.geneontology.org/amigo/term/GO:0007599	MYH9 HSPB1 PLEK TLN1 FERMT3 ILK CLIC1 CTSG APOE THBS1 PTPN6 ANXA5 PDIA3 ANXA2 PPIA WAS PABPC4 VAV1
0.00358944	11	119	3.4788	GO:0034109 Homotypic cell-cell adhesion	https://amigo.geneontology.org/amigo/term/GO:0034109	MYH9 HSPB1 PLEK TLN1 FERMT3 ILK CLIC1 CTSG PTPN6 PDIA3 PPIA
0.00362141	26	466	2.09977	GO:0043549 Regulation of kinase activity	https://amigo.geneontology.org/amigo/term/GO:0043549	CD44 XRCC5 HSP90AA1 EEF1A2 APOE SNX9 ABI1 WARS1 ADAR QARS1 NPM1 PPIA XRCC6 DDX3X DNAJA1 RTRAF CORO1C PTK2B THBS1 IQGAP1 RPS3 HNRNPU HSPB1 YWHAG CDC37 SFN
0.00367308	35	707	1.86308	GO:0006753 Nucleoside phosphate metabolic process	https://amigo.geneontology.org/amigo/term/GO:0006753	CTPS2 PFKP PKM ENO1 SAMHD1 PGK1 ENO3 ATP5F1B PAICS ACLY PFKL PRPS1 ALDOA PFKM CTPS1 IMPDH2 GFPT1 APRT ADSL GARS1 HSPA8 RAN OLA1 PARP1 DNM1L MTHFD1 GALK1 LDHB ATP6V1A ATP6V1B2 VCP NME1 KCNAB2 LDHA FASN
0.00367818	3	6	18.8172	GO:0000389 Mrna 3-prime-splice site recognition	https://amigo.geneontology.org/amigo/term/GO:0000389	SF3A1 SF1 SF3A3
0.00367818	3	6	18.8172	GO:0032241 Positive regulation of nucleobase-containing compound transport	https://amigo.geneontology.org/amigo/term/GO:0032241	KHDRBS1 DHX9 CPSF6
0.00367818	3	6	18.8172	GO:0044387 Negative regulation of protein kinase activity by regulation of protein phosphorylation	https://amigo.geneontology.org/amigo/term/GO:0044387	ADAR NPM1 CORO1C
0.00367818	3	6	18.8172	GO:0045898 Regulation of rna polymerase ii transcription preinitiation complex assembly	https://amigo.geneontology.org/amigo/term/GO:0045898	PSMC6 HMGB1 CAND1
0.00367818	3	6	18.8172	GO:0070203 Regulation of establishment of protein localization to telomere	https://amigo.geneontology.org/amigo/term/GO:0070203	USP7 TCP1 CCT6A
0.00367818	3	6	18.8172	GO:0071593 Lymphocyte aggregation	https://amigo.geneontology.org/amigo/term/GO:0071593	MSN STK10 RAC2
0.00367818	3	6	18.8172	GO:0099547 Regulation of translation at synapse modulating synaptic transmission	https://amigo.geneontology.org/amigo/term/GO:0099547	EIF4A3 EIF4E CYFIP1
0.00367818	3	6	18.8172	GO:0140245 Regulation of translation at postsynapse	https://amigo.geneontology.org/amigo/term/GO:0140245	EIF4A3 EIF4E CYFIP1
0.00368057	17	247	2.59022	GO:0001649 Osteoblast differentiation	https://amigo.geneontology.org/amigo/term/GO:0001649	HNRNPC ATP5F1B CAT SYNCRIP DHX9 CLTC RBMX HNRNPU PSMC2 FASN IARS1 SND1 MEF2D ADAR ILK CLIC1 DDX5
0.00373001	10	101	3.72617	GO:0046032 Adp catabolic process	https://amigo.geneontology.org/amigo/term/GO:0046032	PFKP PKM ENO1 PGK1 ENO3 PFKL ALDOA PFKM GALK1 LDHA
0.0037345	13	160	3.05779	GO:0030168 Platelet activation	https://amigo.geneontology.org/amigo/term/GO:0030168	MYH9 HSPB1 PLEK TLN1 FERMT3 ILK CLIC1 CTSG APOE PTPN6 PDIA3 PPIA VAV1
0.0037345	13	160	3.05779	GO:0033673 Negative regulation of kinase activity	https://amigo.geneontology.org/amigo/term/GO:0033673	APOE WARS1 ADAR QARS1 NPM1 PPIA DNAJA1 RTRAF CORO1C HNRNPU HSPB1 YWHAG SFN
0.0037631	16	225	2.67622	GO:0007051 Spindle organization	https://amigo.geneontology.org/amigo/term/GO:0007051	MAPRE1 VCP DCTN2 DDB1 MYH9 PPP2R1A TUBB SMC1A NUDC EZR KPNB1 CLTC RPS3 HNRNPU DRG1 RAN
0.00382337	98	2637	1.39862	GO:0006796 Phosphate-containing compound metabolic process	https://amigo.geneontology.org/amigo/term/GO:0006796	CTPS2 PFKP PKM ENO1 SAMHD1 PGK1 ENO3 ATP5F1B PAICS ACLY PFKL PRPS1 ALDOA PFKM CTPS1 IMPDH2 GFPT1 APRT APOC2 ADSL BTK CD44 ROCK1 STK10 XRCC5 HSP90AA1 CTSG VRK1 EEF1A2 GARS1 HSPA8 PTPN6 PLEK ARHGEF2 PTK2B PKN1 ILF3 APOE SNX9 RAN ABI1 OLA1 WARS1 PARP1 ITGB2 ADAR PCYT1A ILK QARS1 PPP1CA NPM1 PPIA XRCC6 RACK1 DDX3X PPP2R2A PRKDC DNM1L PYGL MTHFD1 EHD4 GALK1 LDHB PRKAR2A ATP6V1A NCL RPS6KA1 PTPRE TNS3 …
0.00396867	98	2640	1.39703	GO:0006793 Phosphorus metabolic process	https://amigo.geneontology.org/amigo/term/GO:0006793	CTPS2 PFKP PKM ENO1 SAMHD1 PGK1 ENO3 ATP5F1B PAICS ACLY PFKL PRPS1 ALDOA PFKM CTPS1 IMPDH2 GFPT1 APRT APOC2 ADSL BTK CD44 ROCK1 STK10 XRCC5 HSP90AA1 CTSG VRK1 EEF1A2 GARS1 HSPA8 PTPN6 PLEK ARHGEF2 PTK2B PKN1 ILF3 APOE SNX9 RAN ABI1 OLA1 WARS1 PARP1 ITGB2 ADAR PCYT1A ILK QARS1 PPP1CA NPM1 PPIA XRCC6 RACK1 DDX3X PPP2R2A PRKDC DNM1L PYGL MTHFD1 EHD4 GALK1 LDHB PRKAR2A ATP6V1A NCL RPS6KA1 PTPRE TNS3 …
0.00398424	10	102	3.68964	GO:0007044 Cell-substrate junction assembly	https://amigo.geneontology.org/amigo/term/GO:0007044	PLEC RCC2 ROCK1 PTK2B TLN1 ITGA5 CORO1C ACTN1 LIMS1 THBS1
0.00398424	21	344	2.29744	GO:0062197 Cellular response to chemical stress	https://amigo.geneontology.org/amigo/term/GO:0062197	PRDX1 DNAJA1 CAT RPS3 PPIA DDX3X BTK XRCC5 HSPA8 EIF2S1 ANXA1 USP15 ATP1A1 PLEC XRCC6 RACK1 TPM1 PARP1 ARHGEF2 GPX1 TRIM21
0.00398492	11	121	3.4213	GO:0120034 Positive regulation of plasma membrane bounded cell projection assembly	https://amigo.geneontology.org/amigo/term/GO:0120034	RAC2 ACTR3 ACTR2 CYFIP1 HSP90AA1 PFN1 SEPTIN7 WASF2 ARPC2 SEPTIN9 AGRN
0.00407887	16	227	2.65264	GO:0010810 Regulation of cell-substrate adhesion	https://amigo.geneontology.org/amigo/term/GO:0010810	LIMS1 THBS1 ROCK1 NID1 ITGA5 ARPC2 RCC2 CORO1C ILK PTK2B RAC2 ACTN4 RSU1 CALR P4HB TLN1
0.00407887	16	227	2.65264	GO:0051260 Protein homooligomerization	https://amigo.geneontology.org/amigo/term/GO:0051260	ELAVL1 FUS SAMHD1 SLC1A5 DNM1 PDCD6IP VPS35 VASP EVL SUB1 G3BP2 EHD3 EHD4 EHD1 RBMX ALDOA
0.00407887	16	227	2.65264	GO:0051648 Vesicle localization	https://amigo.geneontology.org/amigo/term/GO:0051648	PICALM SAR1A DNM2 DNM1 ARFGAP2 SAR1B KIF5B RAB7A TFG USO1 AP1G1 DCTN2 ACTN4 PDCD6IP PDCD6 SNAP29
0.00407887	4	14	10.7527	GO:0070486 Leukocyte aggregation	https://amigo.geneontology.org/amigo/term/GO:0070486	MSN STK10 CD44 RAC2
0.00424439	10	103	3.65382	GO:0019364 Pyridine nucleotide catabolic process	https://amigo.geneontology.org/amigo/term/GO:0019364	PFKP PKM ENO1 PGK1 ENO3 PFKL ALDOA PFKM GALK1 LDHA
0.00424439	18	274	2.47233	GO:0030595 Leukocyte chemotaxis	https://amigo.geneontology.org/amigo/term/GO:0030595	LGALS3 ITGB2 CTSG RPS19 ANXA1 PPIB HMGB1 PPIA CORO1A PTK2B RAC2 VAV1 PLEC DNM1L LGALS9 BSG CALR THBS1
0.00424439	10	103	3.65382	GO:1903321 Negative regulation of protein modification by small protein conjugation or removal	https://amigo.geneontology.org/amigo/term/GO:1903321	U2AF2 DNAJA1 RPL5 RPL23 RPL11 RPS3 RPS7 USP4 TRIM21 PPIA
0.00431963	15	206	2.74036	GO:0051650 Establishment of vesicle localization	https://amigo.geneontology.org/amigo/term/GO:0051650	PICALM SAR1A DNM2 DNM1 ARFGAP2 SAR1B KIF5B RAB7A TFG AP1G1 DCTN2 ACTN4 PDCD6IP PDCD6 SNAP29
0.00431963	7	52	5.06616	GO:0072583 Clathrin-dependent endocytosis	https://amigo.geneontology.org/amigo/term/GO:0072583	PICALM CLTA AP2A2 AP2A1 AP2B1 DNM1 CLTC
0.00450794	12	143	3.15812	GO:0034502 Protein localization to chromosome	https://amigo.geneontology.org/amigo/term/GO:0034502	VRK1 PARP1 VCP USP7 XRCC5 MSH2 TCP1 CCT6A TPP1 RCC2 RUVBL2 BUB3
0.00453116	21	348	2.27104	GO:1904951 Positive regulation of establishment of protein localization	https://amigo.geneontology.org/amigo/term/GO:1904951	SH3GLB1 RAC2 SAR1A SAR1B DNM1L YWHAE TRIM28 BSG VPS35 HSP90AA1 TARDBP PFKM SFN TCP1 RAN MYH10 CCT6A HCLS1 PPIA RACK1 ITGB2
0.00453413	10	104	3.61868	GO:0009137 Purine nucleoside diphosphate catabolic process	https://amigo.geneontology.org/amigo/term/GO:0009137	PFKP PKM ENO1 PGK1 ENO3 PFKL ALDOA PFKM GALK1 LDHA
0.00453413	10	104	3.61868	GO:0009181 Purine ribonucleoside diphosphate catabolic process	https://amigo.geneontology.org/amigo/term/GO:0009181	PFKP PKM ENO1 PGK1 ENO3 PFKL ALDOA PFKM GALK1 LDHA
0.00463842	32	636	1.89355	GO:0006914 Autophagy	https://amigo.geneontology.org/amigo/term/GO:0006914	TRIM21 VCP RAB1B DNM2 SNAP29 HSPA8 TBC1D5 EIF2S1 RAB7A SH3GLB1 CLTC HMGB1 ROCK1 DNM1L EIF4G2 EIF4G1 QSOX1 RAB3GAP2 ARL8B PDCD6IP CAPN1 ATP6V1H EEF1A2 HSPB1 ATP6V1A CAPNS1 ATP6V1B2 VPS35 HSP90AA1 SNRNP70 VPS26A VPS26B
0.00463842	32	636	1.89355	GO:0061919 Process utilizing autophagic mechanism	https://amigo.geneontology.org/amigo/term/GO:0061919	TRIM21 VCP RAB1B DNM2 SNAP29 HSPA8 TBC1D5 EIF2S1 RAB7A SH3GLB1 CLTC HMGB1 ROCK1 DNM1L EIF4G2 EIF4G1 QSOX1 RAB3GAP2 ARL8B PDCD6IP CAPN1 ATP6V1H EEF1A2 HSPB1 ATP6V1A CAPNS1 ATP6V1B2 VPS35 HSP90AA1 SNRNP70 VPS26A VPS26B
0.00476869	101	2755	1.3797	GO:0009605 Response to external stimulus	https://amigo.geneontology.org/amigo/term/GO:0009605	SAMHD1 STAT1 RAC2 TRIM28 LGALS3 TRIM21 MX1 ITGB2 PSMA6 APOE BTK XRCC5 HSP90AA1 LGALS1 CTSG CORO1A RPS19 YWHAE DHX15 HSPA8 PTPN6 SNX3 SFPQ TRIM25 PSPC1 ANXA1 SYNCRIP USP15 EPRS1 THBS1 VAV1 PARP1 NONO RPL30 HMGB2 YWHAZ PPIB RPSA LGALS9 CORO1B SFN HMGB1 PPIA XRCC6 PCBP2 DDX3X PRKDC WAS VIM DDX1 COMT DDX17 TTLL12 PYGL ACTR3 ARHGEF2 PRDX1 PTK2B PSMA1 ILF3 DOCK2 DHX9 FLNB ACTR2 G3BP2 G3BP1 GSN VPS26B P…
0.00478277	7	53	4.97057	GO:0032506 Cytokinetic process	https://amigo.geneontology.org/amigo/term/GO:0032506	ANXA11 SNX9 IQGAP1 IQGAP2 PLEC MYH9 PDCD6IP
0.00478277	7	53	4.97057	GO:1990090 Cellular response to nerve growth factor stimulus	https://amigo.geneontology.org/amigo/term/GO:1990090	CORO1A EHD1 CBL ARPC3 EIF4A3 PARP1 RAB35
0.00480241	33	665	1.86757	GO:0120035 Regulation of plasma membrane bounded cell projection organization	https://amigo.geneontology.org/amigo/term/GO:0120035	CAPZB RAC2 ACTR3 APOE ACTR2 ARF4 CORO1B CYFIP1 VIM HSP90AA1 ARHGAP4 EZR EHD1 EIF4G2 CORO1C CAPRIN1 RCC2 AP2A1 WAS CRMP1 CD44 VPS35 PFN1 PTK2B SEPTIN7 WASF2 ARPC2 CFL1 SEPTIN9 EVL SNX3 PDLIM5 AGRN
0.00497035	28	531	1.98448	GO:0031667 Response to nutrient levels	https://amigo.geneontology.org/amigo/term/GO:0031667	GCN1 HSPA5 PLIN3 TBC1D5 YARS1 YWHAZ MAT2A YWHAG COMT HSPA8 CBL STAT1 TRIM25 CAT APOE EIF2S1 EIF2A SRSF2 PLEC GPX1 ADSL SAR1A SH3GLB1 EIF4G1 LARS1 HNRNPA1 SAR1B GNAI2
0.00498725	50	1155	1.62919	GO:1901698 Response to nitrogen compound	https://amigo.geneontology.org/amigo/term/GO:1901698	HSPA5 PKM UFD1 PSMC6 STAT1 VCP CALR VPS35 CA2 ARHGEF2 APOE PARP1 MAT2A NPM1 ROCK1 DDX1 HSP90AA1 RAB10 NUDC COMT DHX15 SRSF9 GNAI2 NCL SRSF4 PTK2B CAT SRSF6 EIF2S1 ANXA1 EPRS1 HNRNPD USO1 YWHAG BSG PPP2R2A GPX1 CYFIP1 VIM EZR TRIM25 RPL23 LARS1 DHX9 SLC3A2 PRKDC PTPRE ITGB2 GRK2 AGRN
0.00499894	17	255	2.50895	GO:2001234 Negative regulation of apoptotic signaling pathway	https://amigo.geneontology.org/amigo/term/GO:2001234	LGALS3 CD44 ENO1 DNAJA1 NONO QARS1 HSPB1 GNAI2 LMNA HMGB2 RACK1 GPX1 CCAR2 PPIA DDX3X ARHGEF2 THBS1
0.0050309	13	166	2.94726	GO:0006261 Dna-templated dna replication	https://amigo.geneontology.org/amigo/term/GO:0006261	MCM2 MCM6 MCM5 MCM4 MCM3 MCM7 MCMBP UPF1 SAMHD1 PARP1 PURA HMGA1 FEN1
0.00510981	39	836	1.75567	GO:0001932 Regulation of protein phosphorylation	https://amigo.geneontology.org/amigo/term/GO:0001932	CD44 XRCC5 HSP90AA1 ARHGEF2 APOE SNX9 ABI1 WARS1 ITGB2 ADAR QARS1 NPM1 PPIA XRCC6 RACK1 DDX3X EHD4 PTPN6 PRKAR2A NCL PTK2B PKN1 PRKDC CORO1C DNAJA1 RTRAF HSPB1 EIF4G1 PDCL3 TARDBP THBS1 IQGAP1 RPS3 ITGA5 ILK HCLS1 YWHAG CDC37 SFN
0.00519149	4	15	10.0358	GO:0046831 Regulation of rna export from nucleus	https://amigo.geneontology.org/amigo/term/GO:0046831	NSUN2 KHDRBS1 DHX9 CPSF6
0.00519149	4	15	10.0358	GO:0051444 Negative regulation of ubiquitin-protein transferase activity	https://amigo.geneontology.org/amigo/term/GO:0051444	RPL5 RPL23 RPS7 RPL11
0.00519149	4	15	10.0358	GO:0061684 Chaperone-mediated autophagy	https://amigo.geneontology.org/amigo/term/GO:0061684	HSPA8 EEF1A2 HSP90AA1 SNRNP70
0.00519149	4	15	10.0358	GO:2000622 Regulation of nuclear-transcribed mrna catabolic process nonsense-mediated decay	https://amigo.geneontology.org/amigo/term/GO:2000622	PABPC1 SYNCRIP EIF4A3 HNRNPAB
0.00522024	98	2666	1.38341	GO:0050793 Regulation of developmental process	https://amigo.geneontology.org/amigo/term/GO:0050793	PTBP1 RNH1 EZR ARHGEF2 MYH10 THBS1 MSN INPP5D FMNL1 LGALS1 IL4I1 RPS19 PTPN6 APOE ANXA1 WARS1 SNX27 ALDOA YWHAZ LGALS9 CORO1B CALR HMGB1 CPNE1 PDCD6 GTF2I NSUN2 YBX1 ELAVL1 ROCK1 VPS35 XRCC5 SRRT ARHGAP4 MSH2 MYH9 CORO1A CTSH MYH14 EHD1 EIF4G2 DDX6 HSPA9 EIF4G1 PTK2B PKN1 CAPRIN1 PARP1 EIF4E HNRNPU ITGB2 ITGA5 CAPN2 HMGB2 ILK NUDT21 DDB1 RUVBL1 SFN HCLS1 ANXA2 RUVBL2 NAP1L1 CLIC1 PRKDC CYFIP1 CD4…
0.0052533	7	54	4.87852	GO:0010761 Fibroblast migration	https://amigo.geneontology.org/amigo/term/GO:0010761	IQGAP1 THBS1 ARHGAP4 CORO1C ILK PLEC RCC2
0.00547044	10	107	3.51722	GO:0009191 Ribonucleoside diphosphate catabolic process	https://amigo.geneontology.org/amigo/term/GO:0009191	PFKP PKM ENO1 PGK1 ENO3 PFKL ALDOA PFKM GALK1 LDHA
0.00547044	10	107	3.51722	GO:0032273 Positive regulation of protein polymerization	https://amigo.geneontology.org/amigo/term/GO:0032273	VASP EVL HSP90AA1 MAPRE1 SNX9 ARPC2 PFN1 PTK2B RPS3 DRG1
0.00547044	10	107	3.51722	GO:0072526 Pyridine-containing compound catabolic process	https://amigo.geneontology.org/amigo/term/GO:0072526	PFKP PKM ENO1 PGK1 ENO3 PFKL ALDOA PFKM GALK1 LDHA
0.00547044	10	107	3.51722	GO:1901874 Negative regulation of post-translational protein modification	https://amigo.geneontology.org/amigo/term/GO:1901874	U2AF2 DNAJA1 RPL5 RPL23 RPL11 RPS3 RPS7 USP4 TRIM21 PPIA
0.00570976	3	7	16.129	GO:0000055 Ribosomal large subunit export from nucleus	https://amigo.geneontology.org/amigo/term/GO:0000055	XPO1 NPM1 RAN
0.00570976	22	381	2.17311	GO:0006887 Exocytosis	https://amigo.geneontology.org/amigo/term/GO:0006887	RAB10 SNAP29 NAPA RAB15 SEPTIN2 BTK TXLNA MYH9 CBL GNAI2 PLEK RAC2 ANXA1 ITGB2 RAB7A CORO1A ARL8B AP1G1 LGALS9 PDCD6IP NSF ANXA2
0.00570976	3	7	16.129	GO:0010911 Regulation of isomerase activity	https://amigo.geneontology.org/amigo/term/GO:0010911	DHX9 HNRNPU ITGB2
0.00570976	3	7	16.129	GO:0010912 Positive regulation of isomerase activity	https://amigo.geneontology.org/amigo/term/GO:0010912	DHX9 HNRNPU ITGB2
0.00570976	9	89	3.80572	GO:0031397 Negative regulation of protein ubiquitination	https://amigo.geneontology.org/amigo/term/GO:0031397	U2AF2 DNAJA1 RPL5 RPL23 RPS3 RPS7 USP4 RPL11 PPIA
0.00570976	3	7	16.129	GO:0035617 Stress granule disassembly	https://amigo.geneontology.org/amigo/term/GO:0035617	TRIM21 VCP KIF5B
0.00570976	3	7	16.129	GO:0051305 Chromosome movement towards spindle pole	https://amigo.geneontology.org/amigo/term/GO:0051305	ACTR3 ACTR2 KPNB1
0.00570976	3	7	16.129	GO:0070202 Regulation of establishment of protein localization to chromosome	https://amigo.geneontology.org/amigo/term/GO:0070202	USP7 TCP1 CCT6A
0.00570976	3	7	16.129	GO:0070358 Actin polymerization-dependent cell motility	https://amigo.geneontology.org/amigo/term/GO:0070358	ARPC3 ACTR3 ARPC2
0.00570976	3	7	16.129	GO:1905684 Regulation of plasma membrane repair	https://amigo.geneontology.org/amigo/term/GO:1905684	MYH9 AHNAK ANXA2
0.00571653	7	55	4.78982	GO:0072599 Establishment of protein localization to endoplasmic reticulum	https://amigo.geneontology.org/amigo/term/GO:0072599	SRP14 SRP68 SRP72 DDX6 HSPA5 RAB10 RAB3GAP2
0.00571653	7	55	4.78982	GO:1990089 Response to nerve growth factor	https://amigo.geneontology.org/amigo/term/GO:1990089	CORO1A EHD1 CBL ARPC3 EIF4A3 PARP1 RAB35
0.00573237	12	148	3.05143	GO:0031623 Receptor internalization	https://amigo.geneontology.org/amigo/term/GO:0031623	DNM2 DNM1 GRK2 ANXA2 AP2B1 EZR PICALM TBC1D5 CLTC ITGB2 AP2A2 AP2A1
0.00573237	10	108	3.48466	GO:0034446 Substrate adhesion-dependent cell spreading	https://amigo.geneontology.org/amigo/term/GO:0034446	PARVG ILK LIMS1 ARPC2 RCC2 CORO1C ACTN4 FERMT3 CALR P4HB
0.00573237	10	108	3.48466	GO:0046031 Adp metabolic process	https://amigo.geneontology.org/amigo/term/GO:0046031	PFKP PKM ENO1 PGK1 ENO3 PFKL ALDOA PFKM GALK1 LDHA
0.00576134	14	191	2.75854	GO:0016052 Carbohydrate catabolic process	https://amigo.geneontology.org/amigo/term/GO:0016052	PFKP PKM PYGM ENO1 PYGL PYGB PGK1 ENO3 PFKL ALDOA PFKM GALK1 PPP1CA LDHA
0.00590712	17	260	2.4607	GO:0007160 Cell-matrix adhesion	https://amigo.geneontology.org/amigo/term/GO:0007160	FERMT3 ITGA5 ILK ZYX THBS1 ITGB2 RCC2 ROCK1 NID1 PTK2B ANXA2 CORO1C ACTN1 LIMS1 CD44 TLN1 PARVG
0.00593893	8	72	4.18159	GO:0045806 Negative regulation of endocytosis	https://amigo.geneontology.org/amigo/term/GO:0045806	LGALS3 PICALM ANXA2 HMGB1 APOC2 PACSIN2 SNX3 RACK1
0.00604315	9	90	3.76343	GO:0006970 Response to osmotic stress	https://amigo.geneontology.org/amigo/term/GO:0006970	DDX3X XRCC5 HSP90AA1 PTK2B PKN1 USP15 ATP1A1 XRCC6 ARHGEF2
0.00611045	10	109	3.45269	GO:0150115 Cell-substrate junction organization	https://amigo.geneontology.org/amigo/term/GO:0150115	PLEC RCC2 ROCK1 PTK2B TLN1 ITGA5 CORO1C ACTN1 LIMS1 THBS1
0.00620713	11	129	3.20913	GO:0006090 Pyruvate metabolic process	https://amigo.geneontology.org/amigo/term/GO:0006090	PFKP PKM ENO1 PGK1 ENO3 LDHB LDHA PFKL ALDOA PFKM GALK1
0.00621364	16	238	2.53004	GO:0001667 Ameboidal-type cell migration	https://amigo.geneontology.org/amigo/term/GO:0001667	CORO1C IQGAP1 THBS1 ROCK1 ARHGAP4 CORO1A CTSH CAP1 WASF2 ILK PLEC RCC2 PFN1 PKN1 CALR EVL
0.00629522	31	623	1.87265	GO:0072521 Purine-containing compound metabolic process	https://amigo.geneontology.org/amigo/term/GO:0072521	PFKP PKM ENO1 SAMHD1 PGK1 ENO3 ATP5F1B PAICS ACLY PFKL PRPS1 ALDOA PFKM IMPDH2 APRT ADSL HSPA8 RAN OLA1 PARP1 DNM1L MTHFD1 GALK1 LDHB ATP6V1A ATP6V1B2 VCP NME1 KCNAB2 LDHA FASN
0.00633541	12	150	3.01074	GO:0006469 Negative regulation of protein kinase activity	https://amigo.geneontology.org/amigo/term/GO:0006469	APOE WARS1 ADAR QARS1 NPM1 PPIA DNAJA1 RTRAF CORO1C HSPB1 YWHAG SFN
0.00633541	12	150	3.01074	GO:0030218 Erythrocyte differentiation	https://amigo.geneontology.org/amigo/term/GO:0030218	RAC2 RPS6 ADAR INPP5D HCLS1 PRKDC SLC1A5 RPS19 HSPA9 STAT1 HMGB2 RPS14
0.0063561	4	16	9.40858	GO:0000054 Ribosomal subunit export from nucleus	https://amigo.geneontology.org/amigo/term/GO:0000054	XPO1 RAN ABCE1 NPM1
0.0063561	4	16	9.40858	GO:0006177 Gmp biosynthetic process	https://amigo.geneontology.org/amigo/term/GO:0006177	PAICS IMPDH2 APRT ADSL
0.0063561	6	41	5.50746	GO:0033260 Nuclear dna replication	https://amigo.geneontology.org/amigo/term/GO:0033260	MCM2 MCM6 MCM4 MCM3 UPF1 FEN1
0.0063561	4	16	9.40858	GO:0033750 Ribosome localization	https://amigo.geneontology.org/amigo/term/GO:0033750	XPO1 RAN ABCE1 NPM1
0.0063561	4	16	9.40858	GO:0036260 Rna capping	https://amigo.geneontology.org/amigo/term/GO:0036260	NCBP1 SNRPD3 SNRPD2 SNRPD1
0.0063561	6	41	5.50746	GO:0051438 Regulation of ubiquitin-protein transferase activity	https://amigo.geneontology.org/amigo/term/GO:0051438	SKP1 RPL5 RPL23 RPS2 RPS7 RPL11
0.0063561	6	41	5.50746	GO:0051693 Actin filament capping	https://amigo.geneontology.org/amigo/term/GO:0051693	CAPG CAPZB CAPZA1 GSN FLII CAPZA2
0.0063561	35	735	1.79211	GO:0055086 Nucleobase-containing small molecule metabolic process	https://amigo.geneontology.org/amigo/term/GO:0055086	CTPS2 PFKP PKM ENO1 SAMHD1 PGK1 ENO3 ATP5F1B PAICS ACLY PFKL PRPS1 ALDOA PFKM CTPS1 IMPDH2 GFPT1 APRT ADSL GARS1 HSPA8 RAN OLA1 PARP1 DNM1L MTHFD1 GALK1 LDHB ATP6V1A ATP6V1B2 VCP NME1 KCNAB2 LDHA FASN
0.00644404	29	570	1.91473	GO:0070201 Regulation of establishment of protein localization	https://amigo.geneontology.org/amigo/term/GO:0070201	SH3GLB1 RAC2 SAR1A SAR1B DNAJA1 DNM1L YWHAE SNX3 TRIM28 LCP1 BSG USP7 VPS35 HSP90AA1 XPO1 TARDBP PFKL PFKM SFN TCP1 APOE RAN MYH10 CCT6A HCLS1 PPIA RACK1 ITGB2 HSPA8
0.00676766	33	682	1.82101	GO:0031344 Regulation of cell projection organization	https://amigo.geneontology.org/amigo/term/GO:0031344	CAPZB RAC2 ACTR3 APOE ACTR2 ARF4 CORO1B CYFIP1 VIM HSP90AA1 ARHGAP4 EZR EHD1 EIF4G2 CORO1C CAPRIN1 RCC2 AP2A1 WAS CRMP1 CD44 VPS35 PFN1 PTK2B SEPTIN7 WASF2 ARPC2 CFL1 SEPTIN9 EVL SNX3 PDLIM5 AGRN
0.00681396	14	195	2.70195	GO:0009260 Ribonucleotide biosynthetic process	https://amigo.geneontology.org/amigo/term/GO:0009260	CTPS2 ATP5F1B PAICS CTPS1 IMPDH2 APRT ADSL ENO1 MTHFD1 ATP6V1A NME1 PARP1 ALDOA VCP
0.00681396	7	57	4.62176	GO:1990928 Response to amino acid starvation	https://amigo.geneontology.org/amigo/term/GO:1990928	GCN1 EIF2S1 EIF2A SAR1A SH3GLB1 LARS1 SAR1B
0.00683191	10	111	3.39048	GO:0009134 Nucleoside diphosphate catabolic process	https://amigo.geneontology.org/amigo/term/GO:0009134	PFKP PKM ENO1 PGK1 ENO3 PFKL ALDOA PFKM GALK1 LDHA
0.00715808	13	174	2.81176	GO:0006606 Protein import into nucleus	https://amigo.geneontology.org/amigo/term/GO:0006606	TNPO1 KPNB1 RAN KPNA2 TRIM28 ADAR ELAVL1 HSP90AA1 HSPA8 TARDBP LMNA HCLS1 RPL23
0.00715808	13	174	2.81176	GO:0035966 Response to topologically incorrect protein	https://amigo.geneontology.org/amigo/term/GO:0035966	HSPA5 ERP44 EIF2S1 HSPB1 THBS1 UFD1 VCP HSP90AA1 HSP90AB1 HSPA8 DNAJA1 DNAJB1 RACK1
0.00723863	15	219	2.57769	GO:0031503 Protein-containing complex localization	https://amigo.geneontology.org/amigo/term/GO:0031503	XPO1 LMNB1 RAN LMNA ABCE1 KIF5B NPM1 VPS35 AP2B1 RAB7A VPS26B EZR RCC2 AP2A2 AP2A1
0.00725479	11	132	3.13619	GO:0045824 Negative regulation of innate immune response	https://amigo.geneontology.org/amigo/term/GO:0045824	SAMHD1 RPS19 PTPN6 TRIM21 USP15 PARP1 YWHAZ LGALS9 SFN ADAR TTLL12
0.00735101	9	93	3.64203	GO:1901879 Regulation of protein depolymerization	https://amigo.geneontology.org/amigo/term/GO:1901879	CAPG CAPZB CAPZA1 GSN FLII CAPZA2 PLEK SH3BP1 ARHGEF2
0.00735101	9	93	3.64203	GO:1903051 Negative regulation of proteolysis involved in protein catabolic process	https://amigo.geneontology.org/amigo/term/GO:1903051	HSP90AB1 RPL5 RPL23 EIF3H CCAR2 RPS7 RPL11 PDCL3 USP7
0.00780251	14	198	2.66101	GO:0009266 Response to temperature stimulus	https://amigo.geneontology.org/amigo/term/GO:0009266	HSP90AA1 HSP90AB1 HSPB1 YWHAE DNAJB1 PDCD6 DNAJA1 COMT HSPA8 EIF2S1 EEF1D VCP THBS1 DNAJC7
0.00785138	116	3304	1.3213	GO:0009966 Regulation of signal transduction	https://amigo.geneontology.org/amigo/term/GO:0009966	LGALS1 TFG LGALS9 CD44 SH3BP1 CTSH ARHGEF2 LGALS3 TRIM21 DOK2 RPS3 INPP5D LIMS1 GRK2 S100A4 CPNE1 PPP1CA RPS20 BTK VPS35 ENO1 SAR1A DNAJA1 HSP90AB1 SAMHD1 PPP2R1A YWHAE DHX15 HSPA8 PTPN6 PRKAR2A USP4 PLEK SFPQ TRIM25 APOE USP15 THBS1 PARP1 NONO SAR1B YWHAZ VCP MAT2A YWHAG QARS1 RUVBL1 CALR RUVBL2 USP7 HMGB1 PPIA PCBP2 RACK1 DDX3X PDCD6 PRKDC HSPA5 DDX1 HSPB1 EIF3A CBL GNAI2 NCL PRDX1 PTK2B CAT EP…
0.00789631	4	17	8.85513	GO:0001767 Establishment of lymphocyte polarity	https://amigo.geneontology.org/amigo/term/GO:0001767	MYH9 DOCK2 GSN SNX27
0.00789631	4	17	8.85513	GO:1902969 Mitotic dna replication	https://amigo.geneontology.org/amigo/term/GO:1902969	MCM2 MCM6 MCM4 MCM3
0.00800731	6	43	5.2513	GO:0035459 Vesicle cargo loading	https://amigo.geneontology.org/amigo/term/GO:0035459	SEC23B SEC31A SEC24C SAR1A SAR1B PICALM
0.00800731	6	43	5.2513	GO:0051125 Regulation of actin nucleation	https://amigo.geneontology.org/amigo/term/GO:0051125	RNH1 WASF2 CORO1B CORO1A GSN CYFIP1
0.00802297	5	29	6.48867	GO:0005980 Glycogen catabolic process	https://amigo.geneontology.org/amigo/term/GO:0005980	PYGM PYGL PYGB PFKM PPP1CA
0.00802297	5	29	6.48867	GO:0070198 Protein localization to chromosome telomeric region	https://amigo.geneontology.org/amigo/term/GO:0070198	USP7 XRCC5 TCP1 CCT6A TPP1
0.00810917	114	3241	1.32376	GO:0035556 Intracellular signal transduction	https://amigo.geneontology.org/amigo/term/GO:0035556	LGALS1 TFG LGALS9 CD44 HSPA5 ROCK1 SH3BP1 PTPN6 ARHGEF2 PKN1 CAP1 TRIM21 DOK2 BUB3 S100A4 CPNE1 PRKDC RPS20 BTK ENO1 SAR1A DNAJA1 CTSH PPP2R1A YWHAE DHX15 HSPA8 PRKAR2A USP4 SFPQ TRIM25 APOE ACTN4 EIF2S1 USP15 RPS6 THBS1 PARP1 NONO RPS3 SAR1B YWHAZ VCP MAT2A YWHAG QARS1 SFN CALR USP7 HMGB1 PPIA PCBP2 DDX3X PDCD6 NSUN2 DDX1 GCN1 MSH2 HSPB1 EIF3A CBL RAB35 GNAI2 PLEK PRDX1 RPS6KA1 PTK2B CAT RAC2 YW…
0.00817878	13	177	2.7641	GO:0019362 Pyridine nucleotide metabolic process	https://amigo.geneontology.org/amigo/term/GO:0019362	PFKP PKM ENO1 PGK1 ENO3 PFKL ALDOA PFKM GALK1 LDHB VCP KCNAB2 LDHA
0.00817878	13	177	2.7641	GO:0046496 Nicotinamide nucleotide metabolic process	https://amigo.geneontology.org/amigo/term/GO:0046496	PFKP PKM ENO1 PGK1 ENO3 PFKL ALDOA PFKM GALK1 LDHB VCP KCNAB2 LDHA
0.00821454	3	8	14.1129	GO:0032071 Regulation of endodeoxyribonuclease activity	https://amigo.geneontology.org/amigo/term/GO:0032071	RPS3 NPM1 HMGB1
0.00821454	3	8	14.1129	GO:0036261 7-methylguanosine cap hypermethylation	https://amigo.geneontology.org/amigo/term/GO:0036261	SNRPD3 SNRPD2 SNRPD1
0.00821454	3	8	14.1129	GO:0097292 Xmp metabolic process	https://amigo.geneontology.org/amigo/term/GO:0097292	PAICS IMPDH2 ADSL
0.00821454	3	8	14.1129	GO:0097293 Xmp biosynthetic process	https://amigo.geneontology.org/amigo/term/GO:0097293	PAICS IMPDH2 ADSL
0.00821454	3	8	14.1129	GO:0097294 De novo xmp biosynthetic process	https://amigo.geneontology.org/amigo/term/GO:0097294	PAICS IMPDH2 ADSL
0.00829128	21	369	2.14179	GO:0060326 Cell chemotaxis	https://amigo.geneontology.org/amigo/term/GO:0060326	LGALS3 ITGB2 CTSG RPS19 ANXA1 THBS1 HMGB2 PPIB CORO1B HMGB1 PPIA CORO1A PTK2B RAC2 VAV1 PLEC DNM1L HSPB1 LGALS9 BSG CALR
0.0085509	129	3753	1.29359	GO:0023051 Regulation of signaling	https://amigo.geneontology.org/amigo/term/GO:0023051	LGALS1 TFG LGALS9 CD44 SH3BP1 CTSH ARHGEF2 LGALS3 TRIM21 DOK2 RPS3 INPP5D LIMS1 GRK2 S100A4 CPNE1 PPP1CA RPS20 BTK VPS35 NSF ENO1 SAR1A DNAJA1 HSP90AB1 SAMHD1 PPP2R1A YWHAE DHX15 HSPA8 PTPN6 PRKAR2A USP4 PLEK SFPQ TRIM25 APOE USP15 THBS1 PARP1 NONO SAR1B YWHAZ VCP MAT2A YWHAG QARS1 RUVBL1 CALR ANXA2 RUVBL2 USP7 HMGB1 PPIA PCBP2 RACK1 DDX3X PDCD6 PRKDC HSPA5 DDX1 PACSIN2 CA2 HSPB1 DNM1 EIF3A PFN1 …
0.00887666	12	157	2.87651	GO:0006986 Response to unfolded protein	https://amigo.geneontology.org/amigo/term/GO:0006986	HSPA5 ERP44 EIF2S1 HSPB1 THBS1 HSP90AA1 HSP90AB1 HSPA8 DNAJA1 DNAJB1 VCP RACK1
0.00923581	5	30	6.27238	GO:0009251 Glucan catabolic process	https://amigo.geneontology.org/amigo/term/GO:0009251	PYGM PYGL PYGB PFKM PPP1CA
0.00935594	8	78	3.85993	GO:1903008 Organelle disassembly	https://amigo.geneontology.org/amigo/term/GO:1903008	VCP RACK1 GCN1 VRK1 PLIN3 TRIM21 ABCE1 KIF5B
0.00937399	13	180	2.71803	GO:0002832 Negative regulation of response to biotic stimulus	https://amigo.geneontology.org/amigo/term/GO:0002832	SAMHD1 IL4I1 RPS19 PTPN6 TRIM21 USP15 PARP1 YWHAZ LGALS9 SFN ADAR TTLL12 PCBP2
0.00948747	31	642	1.81723	GO:0002683 Negative regulation of immune system process	https://amigo.geneontology.org/amigo/term/GO:0002683	INPP5D LGALS9 LGALS1 CTSG SAMHD1 IL4I1 RPS19 YWHAE HSPA8 PTPN6 LGALS3 TRIM21 ANXA1 USP15 THBS1 PARP1 YWHAZ SFN HMGB1 PCBP2 PRKDC BTK HSPA9 PKN1 PSMA1 PSMB4 ADAR GPX1 UFD1 EZR TTLL12
0.00958376	19	323	2.21378	GO:0050807 Regulation of synapse organization	https://amigo.geneontology.org/amigo/term/GO:0050807	APOE SNX27 YWHAZ ROCK1 VPS35 HSPA8 PTK2B CAPRIN1 DOCK10 SEPTIN11 VCP ARF4 KIF5B TUBB CYFIP1 EIF4G1 CFL1 PDLIM5 AGRN
0.00960428	4	18	8.36318	GO:0032239 Regulation of nucleobase-containing compound transport	https://amigo.geneontology.org/amigo/term/GO:0032239	NSUN2 KHDRBS1 DHX9 CPSF6
0.00988453	6	45	5.01791	GO:0030835 Negative regulation of actin filament depolymerization	https://amigo.geneontology.org/amigo/term/GO:0030835	CAPG CAPZB CAPZA1 GSN FLII CAPZA2
0.00988453	6	45	5.01791	GO:0044786 Cell cycle dna replication	https://amigo.geneontology.org/amigo/term/GO:0044786	MCM2 MCM6 MCM4 MCM3 UPF1 FEN1
0.00995703	11	138	2.99984	GO:0043244 Regulation of protein-containing complex disassembly	https://amigo.geneontology.org/amigo/term/GO:0043244	CAPG CAPZB CAPZA1 GSN FLII CAPZA2 PLEK UPF1 SH3BP1 ARHGEF2 ETF1
0.0100263	8	79	3.81107	GO:0045911 Positive regulation of dna recombination	https://amigo.geneontology.org/amigo/term/GO:0045911	WAS FUS ACTR2 PARP1 RUVBL1 RUVBL2 MSH2 HDGFL2
0.0100263	43	991	1.63297	GO:0140352 Export from cell	https://amigo.geneontology.org/amigo/term/GO:0140352	ATP1B3 RAB10 SNAP29 NAPA RAB15 COPG2 ATP1A1 SEPTIN2 COPG1 DNM1L YWHAE BSG BTK VPS35 TXLNA COMT MYH9 SLC1A5 CBL GNAI2 PLEK TARDBP RAC2 ANXA1 PFKL PFKM SAR1B KIF5B ITGB2 RAB7A CORO1A APOE MYH10 ARL8B AP1G1 LGALS9 PDCD6IP PPIA NSF AIMP1 GRK2 AP1B1 ANXA2
0.0100981	20	350	2.15053	GO:0051345 Positive regulation of hydrolase activity	https://amigo.geneontology.org/amigo/term/GO:0051345	CTSH PLEK SNX9 RPS3 VCP HMGB1 RACK1 APOC2 PDCD6 SH3BP1 ROCK1 LARS1 GSN RSU1 LGALS9 LIMS1 DDX3X CORO1C DOCK10 AGRN
0.0101569	9	98	3.45621	GO:0090316 Positive regulation of intracellular protein transport	https://amigo.geneontology.org/amigo/term/GO:0090316	SAR1A SAR1B YWHAE TRIM28 HSP90AA1 TARDBP SFN RAN HCLS1
0.0101699	50	1202	1.56549	GO:0009628 Response to abiotic stimulus	https://amigo.geneontology.org/amigo/term/GO:0009628	DDB1 HSP90AA1 HSP90AB1 HSPB1 ENO1 XRCC5 PGK1 EEF1D YWHAE DNAJB1 NPM1 XRCC6 DDX3X PDCD6 XRCC1 DNAJA1 COMT MSH2 HSPA8 CBL STAT1 PTK2B CAT PKN1 EIF2S1 ANXA1 USP15 THBS1 HNRNPD PARP1 GSN CAPN2 ATP1A1 PPP1CA PLEC CALR GPX1 ADSL PRKDC CYFIP1 SMC1A LMNA ATP6V1A CCAR2 VCP RUVBL2 P4HB ARHGEF2 DNAJC7 FEN1
0.0103311	14	205	2.57015	GO:0051495 Positive regulation of cytoskeleton organization	https://amigo.geneontology.org/amigo/term/GO:0051495	PFN1 VASP WASF2 EVL MAPRE1 PLEK SNX9 ARPC2 PTK2B GSN RPS3 DRG1 CYFIP1 TPM1
0.0103838	66	1699	1.46196	GO:0030030 Cell projection organization	https://amigo.geneontology.org/amigo/term/GO:0030030	EHD3 CAPG CAPZB EHD4 EHD1 SEPTIN7 VASP RAC2 DOCK10 PARVG GSN SEPTIN2 ACTBL2 KIF5B TUBB3 CYFIP1 ACTR3 PLEK APOE ACTR2 ARF4 CORO1B CPNE1 VIM ROCK1 PICALM HSP90AA1 ARHGAP4 EZR SNAP29 SH3BP1 PACSIN2 MYH9 MAPRE1 CORO1A EIF4G2 CORO1C RAB35 RPL24 PTK2B CAPRIN1 ABI1 SEPTIN11 WASF2 ILK RCC2 AP2A1 WAS CRMP1 CD44 VPS35 VRK1 PFN1 IQGAP1 ARPC2 CFL1 SEPTIN9 EVL DNM2 RAB10 SNX3 TPM1 PDLIM5 AGRN HMGB1 S100A6
0.010426	11	139	2.97825	GO:0030048 Actin filament-based movement	https://amigo.geneontology.org/amigo/term/GO:0030048	MYH9 MYH10 WAS ROCK1 MYH14 GSN WASF2 ACTN4 TPM1 MYL6 ATP1A1
0.0104846	5	31	6.07005	GO:1902176 Negative regulation of oxidative stress-induced intrinsic apoptotic signaling pathway	https://amigo.geneontology.org/amigo/term/GO:1902176	NONO HSPB1 RACK1 GPX1 PPIA
0.0108884	6	46	4.90882	GO:0034381 Plasma lipoprotein particle clearance	https://amigo.geneontology.org/amigo/term/GO:0034381	APOE ANXA2 APOC2 EHD1 KHSRP HNRNPK
0.0108884	6	46	4.90882	GO:0035196 Mirna processing	https://amigo.geneontology.org/amigo/term/GO:0035196	SRRT HNRNPA2B1 ADAR DDX5 SRSF3 NCBP1
0.0108884	6	46	4.90882	GO:1902041 Regulation of extrinsic apoptotic signaling pathway via death domain receptors	https://amigo.geneontology.org/amigo/term/GO:1902041	THBS1 HMGB2 LGALS3 DDX3X GPX1 ARHGEF2
0.0109458	70	1830	1.43956	GO:0045893 Positive regulation of dna-templated transcription	https://amigo.geneontology.org/amigo/term/GO:0045893	PSMC6 MEF2D RPS6KA1 DHX9 ILF2 HNRNPU PCBP1 NPM1 TCEA1 WAS YBX1 PKM PICALM DDX17 APEX1 EEF1D IL4I1 FUBP3 TCERG1 ACTR3 STAT1 ARHGEF2 DEK ILF3 ACTR2 PARP1 RBMX HMGB2 PSMC3 ARF4 GTF2F2 HMGB1 XRCC6 DDX3X GTF2I ACTN1 FUS CAND1 SUB1 NCL TRIM25 PKN1 TRIM28 TRIM21 HNRNPK HCLS1 ANXA2 RTRAF SFPQ APOE ACTN4 HMGA1 PFKM EIF4A1 ILK MARS1 RUVBL1 RPS6KA3 RUVBL2 PRKDC HNRNPD AGRN HNRNPAB DNM2 PSMC5 NCBP1 RBBP4 SF3…
0.0110891	13	184	2.65895	GO:0072524 Pyridine-containing compound metabolic process	https://amigo.geneontology.org/amigo/term/GO:0072524	PFKP PKM ENO1 PGK1 ENO3 PFKL ALDOA PFKM GALK1 LDHB VCP KCNAB2 LDHA
0.0113816	70	1833	1.43721	GO:1902680 Positive regulation of rna biosynthetic process	https://amigo.geneontology.org/amigo/term/GO:1902680	PSMC6 MEF2D RPS6KA1 DHX9 ILF2 HNRNPU PCBP1 NPM1 TCEA1 WAS YBX1 PKM PICALM DDX17 APEX1 EEF1D IL4I1 FUBP3 TCERG1 ACTR3 STAT1 ARHGEF2 DEK ILF3 ACTR2 PARP1 RBMX HMGB2 PSMC3 ARF4 GTF2F2 HMGB1 XRCC6 DDX3X GTF2I ACTN1 FUS CAND1 SUB1 NCL TRIM25 PKN1 TRIM28 TRIM21 HNRNPK HCLS1 ANXA2 RTRAF SFPQ APOE ACTN4 HMGA1 PFKM EIF4A1 ILK MARS1 RUVBL1 RPS6KA3 RUVBL2 PRKDC HNRNPD AGRN HNRNPAB DNM2 PSMC5 NCBP1 RBBP4 SF3…
0.0114256	3	9	12.5448	GO:0000056 Ribosomal small subunit export from nucleus	https://amigo.geneontology.org/amigo/term/GO:0000056	XPO1 NPM1 RAN
0.0114256	3	9	12.5448	GO:0002191 Cap-dependent translational initiation	https://amigo.geneontology.org/amigo/term/GO:0002191	EIF3D NCBP1 EIF4G1
0.0114256	10	120	3.13619	GO:0009135 Purine nucleoside diphosphate metabolic process	https://amigo.geneontology.org/amigo/term/GO:0009135	PFKP PKM ENO1 PGK1 ENO3 PFKL ALDOA PFKM GALK1 LDHA
0.0114256	10	120	3.13619	GO:0009179 Purine ribonucleoside diphosphate metabolic process	https://amigo.geneontology.org/amigo/term/GO:0009179	PFKP PKM ENO1 PGK1 ENO3 PFKL ALDOA PFKM GALK1 LDHA
0.0114256	3	9	12.5448	GO:0043653 Mitochondrial fragmentation involved in apoptotic process	https://amigo.geneontology.org/amigo/term/GO:0043653	DNM1L CCAR2 VPS35
0.0114256	3	9	12.5448	GO:0072318 Clathrin coat disassembly	https://amigo.geneontology.org/amigo/term/GO:0072318	HSPA8 SH3GL1 CLTC
0.0114256	3	9	12.5448	GO:0140243 Regulation of translation at synapse	https://amigo.geneontology.org/amigo/term/GO:0140243	EIF4A3 EIF4E CYFIP1
0.0114256	3	9	12.5448	GO:2000623 Negative regulation of nuclear-transcribed mrna catabolic process nonsense-mediated decay	https://amigo.geneontology.org/amigo/term/GO:2000623	PABPC1 SYNCRIP HNRNPAB
0.0117555	19	330	2.16682	GO:0050803 Regulation of synapse structure or activity	https://amigo.geneontology.org/amigo/term/GO:0050803	APOE SNX27 YWHAZ ROCK1 VPS35 HSPA8 PTK2B CAPRIN1 DOCK10 SEPTIN11 VCP ARF4 KIF5B TUBB CYFIP1 EIF4G1 CFL1 PDLIM5 AGRN
0.0118397	5	32	5.88036	GO:0000272 Polysaccharide catabolic process	https://amigo.geneontology.org/amigo/term/GO:0000272	PYGM PYGL PYGB PFKM PPP1CA
0.0118397	23	434	1.99444	GO:0045859 Regulation of protein kinase activity	https://amigo.geneontology.org/amigo/term/GO:0045859	XRCC5 HSP90AA1 APOE SNX9 ABI1 WARS1 ADAR QARS1 NPM1 PPIA XRCC6 DDX3X DNAJA1 RTRAF CORO1C PTK2B THBS1 IQGAP1 RPS3 HSPB1 YWHAG CDC37 SFN
0.0119245	6	47	4.80438	GO:0042149 Cellular response to glucose starvation	https://amigo.geneontology.org/amigo/term/GO:0042149	HSPA5 PLIN3 YWHAZ YWHAG SH3GLB1 HNRNPA1
0.0120374	35	768	1.71511	GO:0006338 Chromatin remodeling	https://amigo.geneontology.org/amigo/term/GO:0006338	HNRNPC RBBP4 CBX5 LMNB1 CBX3 NASP LMNA HDGFL2 RUVBL1 NPM1 SATB1 RUVBL2 NAP1L1 SART3 SUPT16H APEX1 SKP1 USP15 SSRP1 HNRNPU HNRNPK DDB1 GPX1 PKM MCM2 PKN1 TRIM28 PRKDC HMGB1 VRK1 USP7 SFPQ DEK HMGB2 HMGA1
0.0126689	11	143	2.89495	GO:0006195 Purine nucleotide catabolic process	https://amigo.geneontology.org/amigo/term/GO:0006195	PFKP PKM ENO1 SAMHD1 PGK1 ENO3 PFKL ALDOA PFKM GALK1 LDHA
0.0126689	11	143	2.89495	GO:0042177 Negative regulation of protein catabolic process	https://amigo.geneontology.org/amigo/term/GO:0042177	HSP90AB1 SNX3 EIF3H CCAR2 ANXA2 SF3B3 VPS35 RPL11 USP7 ROCK1 SNRNP70
0.0132453	6	48	4.70429	GO:0006284 Base-excision repair	https://amigo.geneontology.org/amigo/term/GO:0006284	XRCC1 APEX1 HMGA1 PARP1 RPS3 FEN1
0.0137201	13	189	2.5886	GO:0009267 Cellular response to starvation	https://amigo.geneontology.org/amigo/term/GO:0009267	GCN1 HSPA5 PLIN3 YWHAZ YWHAG COMT EIF2S1 SAR1A SH3GLB1 LARS1 HNRNPA1 SAR1B HSPA8
0.0137595	4	20	7.52686	GO:0061158 3-prime-utr-mediated mrna destabilization	https://amigo.geneontology.org/amigo/term/GO:0061158	UPF1 KHSRP TARDBP HNRNPD
0.0137595	4	20	7.52686	GO:0097320 Plasma membrane tubulation	https://amigo.geneontology.org/amigo/term/GO:0097320	PACSIN2 SNX9 DNM2 SH3GLB1
0.0139624	71	1882	1.41979	GO:0048585 Negative regulation of response to stimulus	https://amigo.geneontology.org/amigo/term/GO:0048585	LGALS3 INPP5D GRK2 APOE CD44 ENO1 DNAJA1 LGALS1 SAMHD1 IL4I1 RPS19 PPP2R1A YWHAE HSPA8 PTPN6 PRKAR2A PLEK TRIM21 ANXA1 USP15 THBS1 PARP1 NONO YWHAZ LGALS9 YWHAG QARS1 SFN CALR RUVBL2 USP7 PCBP2 RACK1 PDCD6 PRKDC HSPA5 XRCC1 HSPB1 EIF3A CBL GNAI2 NCL PSMA1 G3BP1 PSMB4 ADAR LMNA HMGB2 ANXA2 GPX1 VPS35 VCP UFD1 RAB7A SAR1A EZR SH3BP1 TTLL12 STAT1 RPS6KA1 RPS3 SAR1B CCAR2 YWHAB CORO1B PPIA CPNE1 DDX3…
0.014242	10	124	3.03502	GO:0001776 Leukocyte homeostasis	https://amigo.geneontology.org/amigo/term/GO:0001776	LGALS9 HMGB1 BTK MTHFD1 CORO1A PPP2R1A PKN1 ANXA1 DOCK10 RPS6
0.0145688	7	66	3.99152	GO:0030837 Negative regulation of actin filament polymerization	https://amigo.geneontology.org/amigo/term/GO:0030837	CAPG CAPZB CAPZA1 GSN FLII CAPZA2 PFN1
0.0147237	12	168	2.68816	GO:0009166 Nucleotide catabolic process	https://amigo.geneontology.org/amigo/term/GO:0009166	PFKP PKM ENO1 SAMHD1 PGK1 ENO3 PFKL ALDOA PFKM GALK1 VCP LDHA
0.0148074	50	1227	1.53359	GO:1902533 Positive regulation of intracellular signal transduction	https://amigo.geneontology.org/amigo/term/GO:1902533	LGALS1 TFG LGALS9 CD44 TRIM21 DOK2 S100A4 RPS20 BTK YWHAE DHX15 USP4 SFPQ TRIM25 USP15 THBS1 PARP1 RPS3 VCP MAT2A HMGB1 PPIA CPNE1 DDX3X DDX1 GNAI2 PTK2B CAT EPRS1 RPL11 CALR GPX1 PTBP1 ROCK1 PICALM DDX5 CBL PTPN6 RPL23 APOE ACTN4 LARS1 IQGAP1 CCAR2 ILK LIMS1 RPS7 HCLS1 RACK1 CORO7
0.0152448	16	263	2.28954	GO:0009165 Nucleotide biosynthetic process	https://amigo.geneontology.org/amigo/term/GO:0009165	CTPS2 ATP5F1B PAICS PRPS1 CTPS1 IMPDH2 APRT ADSL ENO1 GARS1 MTHFD1 ATP6V1A NME1 PARP1 ALDOA VCP
0.0152999	14	215	2.45061	GO:0007623 Circadian rhythm	https://amigo.geneontology.org/amigo/term/GO:0007623	IMPDH2 USP7 TARDBP PSPC1 NONO HNRNPU CCAR2 DDB1 PPP1CA GFPT1 PRKDC HNRNPD SFPQ PARP1
0.0152999	5	34	5.53446	GO:1900027 Regulation of ruffle assembly	https://amigo.geneontology.org/amigo/term/GO:1900027	CORO1C RCC2 CYFIP1 PFN1 EVL
0.0153682	15	239	2.36199	GO:0043542 Endothelial cell migration	https://amigo.geneontology.org/amigo/term/GO:0043542	PTK2B APOE ANXA1 THBS1 BSG CORO1B HMGB1 PDCD6 ITGB2 GPX1 ATP5F1B SH3BP1 MYH9 HSPB1 CALR
0.015383	3	10	11.2903	GO:0032070 Regulation of deoxyribonuclease activity	https://amigo.geneontology.org/amigo/term/GO:0032070	RPS3 NPM1 HMGB1
0.015383	3	10	11.2903	GO:0032988 Protein-rna complex disassembly	https://amigo.geneontology.org/amigo/term/GO:0032988	TRIM21 VCP KIF5B
0.015383	3	10	11.2903	GO:0033197 Response to vitamin e	https://amigo.geneontology.org/amigo/term/GO:0033197	CAT SRSF2 GPX1
0.015383	11	147	2.81617	GO:0043281 Regulation of cysteine-type endopeptidase activity involved in apoptotic process	https://amigo.geneontology.org/amigo/term/GO:0043281	THBS1 HMGB1 PDCD6 CD44 GSN RPS3 LGALS9 RACK1 DDX3X GPX1 VCP
0.015383	3	10	11.2903	GO:0072319 Vesicle uncoating	https://amigo.geneontology.org/amigo/term/GO:0072319	HSPA8 SH3GL1 CLTC
0.015383	3	10	11.2903	GO:1904814 Regulation of protein localization to chromosome telomeric region	https://amigo.geneontology.org/amigo/term/GO:1904814	USP7 TCP1 CCT6A
0.0155662	30	638	1.76964	GO:0030031 Cell projection assembly	https://amigo.geneontology.org/amigo/term/GO:0030031	EHD3 CAPG CAPZB EHD4 EHD1 SEPTIN7 RAC2 PARVG GSN SEPTIN2 CYFIP1 ACTR3 ACTR2 ARF4 ROCK1 HSP90AA1 SH3BP1 MAPRE1 CORO1C SEPTIN11 WASF2 RCC2 WAS EZR SNAP29 PFN1 ARPC2 SEPTIN9 EVL AGRN
0.015573	7	67	3.93194	GO:0006611 Protein export from nucleus	https://amigo.geneontology.org/amigo/term/GO:0006611	XPO1 YWHAE RAN ADAR CALR HSPA9 SFN
0.0156261	52	1293	1.51352	GO:0071495 Cellular response to endogenous stimulus	https://amigo.geneontology.org/amigo/term/GO:0071495	PKM ANXA1 ZYX CD44 SMC1A HSP90AB1 CA2 ACTN4 USP15 THBS1 PARP1 HNRNPU ATP1A1 MARS1 CALR RACK1 PDCD6 HSPA5 RAB10 DNAJA1 CORO1A EHD4 EHD1 CBL ARPC3 GNAI2 NCL STAT1 CAT RAN EPRS1 USO1 IQGAP1 EIF4A3 EIF4E ILK YWHAG CYFIP1 CTSH LIMS1 ROCK1 DDX17 HSPB1 DDX5 CORO1B PRKDC RAB35 PTPRE RBBP4 HSPA8 PKN1 ITGA5
0.0157664	15	240	2.35214	GO:0006282 Regulation of dna repair	https://amigo.geneontology.org/amigo/term/GO:0006282	DEK WAS FUS TRIM28 ACTR2 PARP1 RPS3 RUVBL1 RUVBL2 HMGB1 PRKDC XRCC1 DHX9 HDGFL2 SF3B3
0.0158459	6	50	4.51612	GO:0090329 Regulation of dna-templated dna replication	https://amigo.geneontology.org/amigo/term/GO:0090329	MCM2 MCM6 MCM5 MCM4 MCM3 MCM7
0.0159732	4	21	7.16844	GO:0009168 Purine ribonucleoside monophosphate biosynthetic process	https://amigo.geneontology.org/amigo/term/GO:0009168	PAICS APRT ADSL IMPDH2
0.0159732	127	3758	1.27184	GO:0010646 Regulation of cell communication	https://amigo.geneontology.org/amigo/term/GO:0010646	LGALS1 TFG LGALS9 CD44 SH3BP1 CTSH ARHGEF2 LGALS3 TRIM21 DOK2 RPS3 INPP5D LIMS1 GRK2 S100A4 CPNE1 PPP1CA RPS20 BTK VPS35 ENO1 SAR1A DNAJA1 HSP90AB1 SAMHD1 PPP2R1A YWHAE DHX15 HSPA8 PTPN6 PRKAR2A USP4 PLEK SFPQ TRIM25 APOE USP15 THBS1 PARP1 NONO SAR1B YWHAZ VCP MAT2A YWHAG QARS1 RUVBL1 CALR RUVBL2 USP7 HMGB1 PPIA PCBP2 RACK1 DDX3X PDCD6 PRKDC HSPA5 DDX1 PACSIN2 CA2 HSPB1 DNM1 EIF3A PFN1 CBL GNAI2 …
0.0159732	4	21	7.16844	GO:0010984 Regulation of lipoprotein particle clearance	https://amigo.geneontology.org/amigo/term/GO:0010984	ANXA2 APOC2 KHSRP HNRNPK
0.0159732	2	3	25.0895	GO:0016344 Meiotic chromosome movement towards spindle pole	https://amigo.geneontology.org/amigo/term/GO:0016344	ACTR3 ACTR2
0.0159732	8	86	3.50087	GO:0022406 Membrane docking	https://amigo.geneontology.org/amigo/term/GO:0022406	USO1 ROCK1 RAB7A SNAP29 SNX3 PLEK EZR MSN
0.0159732	2	3	25.0895	GO:0061083 Regulation of protein refolding	https://amigo.geneontology.org/amigo/term/GO:0061083	HSPA8 SNRNP70
0.0159732	2	3	25.0895	GO:0097051 Establishment of protein localization to endoplasmic reticulum membrane	https://amigo.geneontology.org/amigo/term/GO:0097051	RAB10 RAB3GAP2
0.0159732	2	3	25.0895	GO:1903516 Regulation of single strand break repair	https://amigo.geneontology.org/amigo/term/GO:1903516	XRCC1 PARP1
0.0159732	2	3	25.0895	GO:1904851 Positive regulation of establishment of protein localization to telomere	https://amigo.geneontology.org/amigo/term/GO:1904851	TCP1 CCT6A
0.0159732	2	3	25.0895	GO:1905051 Regulation of base-excision repair	https://amigo.geneontology.org/amigo/term/GO:1905051	PARP1 RPS3
0.0159732	2	3	25.0895	GO:1905463 Negative regulation of dna duplex unwinding	https://amigo.geneontology.org/amigo/term/GO:1905463	SUB1 MCM2
0.0159732	2	3	25.0895	GO:1990145 Maintenance of translational fidelity	https://amigo.geneontology.org/amigo/term/GO:1990145	RPS12 RPS23
0.0159732	2	3	25.0895	GO:1990428 Mirna transport	https://amigo.geneontology.org/amigo/term/GO:1990428	YBX1 HNRNPA2B1
0.0165533	7	68	3.87412	GO:0035194 Regulatory ncrna-mediated post-transcriptional gene silencing	https://amigo.geneontology.org/amigo/term/GO:0035194	RAN DDX6 EIF4G1 ELAVL1 ADAR DHX9 NCBP1
0.0167136	14	218	2.41688	GO:0043087 Regulation of gtpase activity	https://amigo.geneontology.org/amigo/term/GO:0043087	SNX9 RACK1 SH3BP1 RAB3GAP2 IQGAP1 IQGAP2 VAV1 LARS1 RSU1 LIMS1 RCC2 CORO1C DOCK10 AGRN
0.0167444	5	35	5.37633	GO:0048199 Vesicle targeting to from or within golgi	https://amigo.geneontology.org/amigo/term/GO:0048199	SAR1A ARFGAP2 SAR1B TFG PDCD6
0.0168479	96	2719	1.32876	GO:0048584 Positive regulation of response to stimulus	https://amigo.geneontology.org/amigo/term/GO:0048584	LGALS1 TFG LGALS9 BTK CD44 CTSH TRIM21 DOK2 RPS3 LIMS1 S100A4 CPNE1 RPS20 WAS VPS35 XRCC5 HSP90AA1 FUS HSP90AB1 RPS19 YWHAE DHX15 HSPA8 PTPN6 USP4 SFPQ TRIM25 PSPC1 KHDRBS1 TRIM28 ANXA1 USP15 THBS1 ACTR2 PARP1 NONO VCP MAT2A YWHAG RUVBL1 RUVBL2 HMGB1 PPIA XRCC6 PCBP2 DDX3X PRKDC XRCC1 DDX1 MSH2 CTSG PPP2R1A GNAI2 PTK2B CAT RAC2 EPRS1 VAV1 RPL11 EIF2A HMGB2 ILK PDIA3 PPP1CA RPS6KA3 CALR GPX1 CYFIP…
0.0175773	16	268	2.24682	GO:0051222 Positive regulation of protein transport	https://amigo.geneontology.org/amigo/term/GO:0051222	SAR1A SAR1B DNM1L YWHAE TRIM28 BSG VPS35 HSP90AA1 TARDBP PFKM SFN RAN MYH10 HCLS1 PPIA RACK1
0.0179556	15	244	2.31358	GO:0045055 Regulated exocytosis	https://amigo.geneontology.org/amigo/term/GO:0045055	SNAP29 NAPA BTK MYH9 CBL GNAI2 PLEK RAC2 RAB15 ITGB2 RAB10 CORO1A ARL8B AP1G1 LGALS9
0.0187233	4	22	6.8426	GO:0006388 Trna splicing via endonucleolytic cleavage and ligation	https://amigo.geneontology.org/amigo/term/GO:0006388	RTRAF RTCB DDX1 FAM98B
0.0187233	4	22	6.8426	GO:0036120 Cellular response to platelet-derived growth factor stimulus	https://amigo.geneontology.org/amigo/term/GO:0036120	MARS1 CBL IQGAP1 CORO1B
0.0187233	4	22	6.8426	GO:0070199 Establishment of protein localization to chromosome	https://amigo.geneontology.org/amigo/term/GO:0070199	USP7 TCP1 CCT6A RUVBL2
0.0187513	6	52	4.34242	GO:0044788 Modulation by host of viral process	https://amigo.geneontology.org/amigo/term/GO:0044788	PSMC3 FASN HSPA8 APOE PPIB CFL1
0.0187513	6	52	4.34242	GO:0097178 Ruffle assembly	https://amigo.geneontology.org/amigo/term/GO:0097178	SH3BP1 CORO1C RCC2 CYFIP1 PFN1 EVL
0.0189361	10	130	2.89495	GO:0009185 Ribonucleoside diphosphate metabolic process	https://amigo.geneontology.org/amigo/term/GO:0009185	PFKP PKM ENO1 PGK1 ENO3 PFKL ALDOA PFKM GALK1 LDHA
0.0189361	10	130	2.89495	GO:0010811 Positive regulation of cell-substrate adhesion	https://amigo.geneontology.org/amigo/term/GO:0010811	LIMS1 ROCK1 NID1 ITGA5 ARPC2 ILK PTK2B RSU1 CALR P4HB
0.018947	9	109	3.10742	GO:0010595 Positive regulation of endothelial cell migration	https://amigo.geneontology.org/amigo/term/GO:0010595	PTK2B ANXA1 THBS1 BSG PDCD6 ATP5F1B HSPB1 CALR HMGB1
0.018947	156	4783	1.22746	GO:0048869 Cellular developmental process	https://amigo.geneontology.org/amigo/term/GO:0048869	HNRNPC ATP5F1B CAT SYNCRIP DHX9 CLTC RBMX HNRNPU PSMC2 FASN IARS1 SND1 PTBP1 DDX3Y ACTN1 CORO1C PTPN6 ARHGEF2 MEF2D VASP ACTN4 DOCK2 DOCK10 ABI1 INPP5D ACTBL2 KIF5B FLII DDX3X TUBB3 CYFIP1 LGALS1 IL4I1 RPS19 CAND1 APOE ANXA1 TAGLN2 ARF4 LGALS9 CALR ANXA2 HMGB1 TUBB CPNE1 BTK VIM NSUN2 YBX1 ROCK1 DAZAP1 PICALM SART3 XRCC5 HSP90AA1 SRRT ARHGAP4 PABPC4 DPYSL2 MSH2 MYH9 VRK1 NAPA PPP2R1A AIMP2 PLOD3 …
0.0190871	8	89	3.38286	GO:0030593 Neutrophil chemotaxis	https://amigo.geneontology.org/amigo/term/GO:0030593	LGALS3 ITGB2 PPIB PPIA RAC2 VAV1 DNM1L BSG
0.0191483	57	1465	1.46427	GO:0009968 Negative regulation of signal transduction	https://amigo.geneontology.org/amigo/term/GO:0009968	LGALS3 INPP5D GRK2 CD44 ENO1 DNAJA1 SAMHD1 PPP2R1A YWHAE HSPA8 PTPN6 PRKAR2A PLEK APOE THBS1 PARP1 NONO YWHAZ YWHAG QARS1 CALR RUVBL2 USP7 PCBP2 RACK1 PDCD6 PRKDC HSPA5 HSPB1 EIF3A CBL GNAI2 NCL G3BP1 ADAR LMNA HMGB2 GPX1 VCP UFD1 RAB7A SAR1A EZR SH3BP1 TTLL12 STAT1 RPS6KA1 USP15 SAR1B CCAR2 YWHAB PPIA CPNE1 DDX3X ARHGEF2 PTPRE RBBP4
0.0193891	88	2468	1.3419	GO:0006955 Immune response	https://amigo.geneontology.org/amigo/term/GO:0006955	BTK MSH2 SAMHD1 CTSH STAT1 TRIM28 TRIM21 INPP5D XRCC5 HSP90AA1 LGALS1 CTSG IL4I1 RPS19 YWHAE DHX15 HSPA8 PTPN6 SFPQ TRIM25 PSPC1 KHDRBS1 ANXA1 SYNCRIP USP15 LCP1 EPRS1 VAV1 PARP1 NONO RPL30 YWHAZ RPSA LGALS9 YWHAG SFN HMGB1 XRCC6 PCBP2 DDX3X PRKDC WAS VIM DDX1 TTLL12 CBL ACTR3 ARHGEF2 PRDX1 PTK2B PKN1 RAC2 PSMA1 APOE LGALS3 DOCK2 DHX9 DOCK10 FLNB RPS6 ACTR2 G3BP2 G3BP1 GSN VPS26B MX1 PSMB4 ZYX AD…
0.0195726	3	11	10.2639	GO:0009113 Purine nucleobase biosynthetic process	https://amigo.geneontology.org/amigo/term/GO:0009113	APRT PAICS PRPS1
0.0195726	3	11	10.2639	GO:0009650 Uv protection	https://amigo.geneontology.org/amigo/term/GO:0009650	CAT GPX1 FEN1
0.0195726	3	11	10.2639	GO:0016185 Synaptic vesicle budding from presynaptic endocytic zone membrane	https://amigo.geneontology.org/amigo/term/GO:0016185	PICALM DNM2 DNM1
0.0195726	3	11	10.2639	GO:0042256 Cytosolic ribosome assembly	https://amigo.geneontology.org/amigo/term/GO:0042256	XRCC5 PRKDC DDX3X
0.0200384	81	2241	1.36028	GO:0006952 Defense response	https://amigo.geneontology.org/amigo/term/GO:0006952	CD44 SAMHD1 STAT1 TRIM28 TRIM21 MX1 PSMA6 APOE BTK XRCC5 HSP90AA1 LGALS1 CTSG RPS19 YWHAE DHX15 HSPA8 PTPN6 SFPQ TRIM25 PSPC1 SYNCRIP USP15 EPRS1 THBS1 VAV1 PARP1 NONO RPL30 HMGB2 YWHAZ RPSA LGALS9 SFN HMGB1 XRCC6 PCBP2 DDX3X PRKDC WAS VIM DDX1 COMT DDX17 TTLL12 EIF4G1 ACTR3 ARHGEF2 PRDX1 PTK2B PSMA1 ILF3 LGALS3 ANXA1 DHX9 FLNB ACTR2 G3BP2 G3BP1 GSN EIF4E VPS26B PSMB4 ZYX ITGB2 ADAR AIMP1 FASN KI…
0.020244	8	90	3.34527	GO:0070972 Protein localization to endoplasmic reticulum	https://amigo.geneontology.org/amigo/term/GO:0070972	SRP14 SRP68 SRP72 YWHAE DDX6 HSPA5 RAB10 RAB3GAP2
0.020409	20	376	2.00182	GO:0031346 Positive regulation of cell projection organization	https://amigo.geneontology.org/amigo/term/GO:0031346	RAC2 ACTR3 APOE ACTR2 CORO1B CYFIP1 HSP90AA1 EHD1 EIF4G2 CAPRIN1 AP2A1 PFN1 CORO1C PTK2B SEPTIN7 WASF2 ARPC2 SEPTIN9 SNX3 AGRN
0.020409	20	376	2.00182	GO:0046651 Lymphocyte proliferation	https://amigo.geneontology.org/amigo/term/GO:0046651	LGALS9 ANXA1 MSN BTK CORO1A PTPN6 PKN1 RAC2 DOCK2 RPS6 PCYT1A INPP5D IMPDH2 PURA PSMB10 IL4I1 LGALS3 RPS3 CTPS1 HMGB1
0.0204451	7	71	3.71042	GO:0032007 Negative regulation of tor signaling	https://amigo.geneontology.org/amigo/term/GO:0032007	YWHAZ YWHAG USP7 PDCD6 SAR1A RPS6KA1 SAR1B
0.0206907	5	37	5.08572	GO:0009112 Nucleobase metabolic process	https://amigo.geneontology.org/amigo/term/GO:0009112	CTPS2 CTPS1 APRT PAICS PRPS1
0.0206907	5	37	5.08572	GO:0009156 Ribonucleoside monophosphate biosynthetic process	https://amigo.geneontology.org/amigo/term/GO:0009156	PAICS APRT ADSL PRPS1 IMPDH2
0.0206907	5	37	5.08572	GO:0019076 Viral release from host cell	https://amigo.geneontology.org/amigo/term/GO:0019076	ARL8B RAB7A TRIM25 DDB1 PPIA
0.0206907	5	37	5.08572	GO:0035891 Exit from host cell	https://amigo.geneontology.org/amigo/term/GO:0035891	ARL8B RAB7A TRIM25 DDB1 PPIA
0.0210741	19	351	2.03718	GO:0002366 Leukocyte activation involved in immune response	https://amigo.geneontology.org/amigo/term/GO:0002366	LGALS1 ANXA1 LCP1 LGALS9 BTK MSH2 CBL PTPN6 PTK2B RAC2 DOCK2 DOCK10 RPS6 PCYT1A ITGB2 CORO1A AP1G1 HMGB1 LGALS3
0.0213405	4	23	6.5451	GO:0000394 Rna splicing via endonucleolytic cleavage and ligation	https://amigo.geneontology.org/amigo/term/GO:0000394	RTRAF RTCB DDX1 FAM98B
0.0213405	4	23	6.5451	GO:0009127 Purine nucleoside monophosphate biosynthetic process	https://amigo.geneontology.org/amigo/term/GO:0009127	PAICS APRT ADSL IMPDH2
0.0213405	4	23	6.5451	GO:0032069 Regulation of nuclease activity	https://amigo.geneontology.org/amigo/term/GO:0032069	RPS3 ABCE1 NPM1 HMGB1
0.0213405	4	23	6.5451	GO:0044794 Positive regulation by host of viral process	https://amigo.geneontology.org/amigo/term/GO:0044794	HSPA8 APOE PPIB CFL1
0.0213405	8	91	3.30851	GO:0048041 Focal adhesion assembly	https://amigo.geneontology.org/amigo/term/GO:0048041	RCC2 ROCK1 PTK2B CORO1C ACTN1 LIMS1 TLN1 THBS1
0.0214333	23	459	1.88581	GO:0050900 Leukocyte migration	https://amigo.geneontology.org/amigo/term/GO:0050900	STK10 LGALS3 ITGB2 ROCK1 CTSG RPS19 ANXA1 MSN AIMP1 PPIB HMGB1 PPIA CORO1A PTK2B RAC2 VAV1 PLEC DNM1L LGALS9 BSG CALR THBS1 MYH9
0.0218486	6	54	4.18159	GO:0010332 Response to gamma radiation	https://amigo.geneontology.org/amigo/term/GO:0010332	XRCC5 XRCC6 CBL PARP1 GPX1 PRKDC
0.0218486	6	54	4.18159	GO:0034198 Cellular response to amino acid starvation	https://amigo.geneontology.org/amigo/term/GO:0034198	GCN1 EIF2S1 SAR1A SH3GLB1 LARS1 SAR1B
0.0224096	29	629	1.73513	GO:0009611 Response to wounding	https://amigo.geneontology.org/amigo/term/GO:0009611	MYH9 HSPB1 PLEK TLN1 FERMT3 ILK CLIC1 PLEC CTSG PTPN6 APOE ANXA1 THBS1 CORO1B COMT ANXA5 PDIA3 ANXA2 PPIA GPX1 ITGA5 CD44 SRSF6 ARL8B TPM1 AHNAK WAS PABPC4 VAV1
0.0224602	41	983	1.56969	GO:0031347 Regulation of defense response	https://amigo.geneontology.org/amigo/term/GO:0031347	SAMHD1 PSMA6 APOE BTK XRCC5 HSP90AA1 LGALS1 RPS19 YWHAE HSPA8 PTPN6 SFPQ TRIM25 PSPC1 TRIM21 USP15 PARP1 NONO YWHAZ LGALS9 SFN HMGB1 XRCC6 PCBP2 DDX3X PRKDC PSMA1 ANXA1 VAV1 PSMB4 ADAR HMGB2 RPS6KA3 GPX1 VPS35 STAT1 UFD1 TTLL12 CDC37 AP1G1 DHX9
0.0225746	10	134	2.80853	GO:0009154 Purine ribonucleotide catabolic process	https://amigo.geneontology.org/amigo/term/GO:0009154	PFKP PKM ENO1 PGK1 ENO3 PFKL ALDOA PFKM GALK1 LDHA
0.0225746	10	134	2.80853	GO:0043534 Blood vessel endothelial cell migration	https://amigo.geneontology.org/amigo/term/GO:0043534	APOE ANXA1 THBS1 HMGB1 PTK2B GPX1 ATP5F1B SH3BP1 MYH9 HSPB1
0.0225746	10	134	2.80853	GO:0050000 Chromosome localization	https://amigo.geneontology.org/amigo/term/GO:0050000	MAPRE1 BUB3 LMNA ACTR3 ACTR2 NUDC KPNB1 HNRNPU DCTN2 RCC2
0.0227141	141	4287	1.2378	GO:0048731 System development	https://amigo.geneontology.org/amigo/term/GO:0048731	HSPA5 ENO3 YWHAE YWHAQ LDHA RNH1 CAPG IGF2BP2 MSH2 PDCL3 CACYBP ARHGEF2 VASP DOCK10 ABI1 THBS1 GSN ITGA5 PDLIM5 TPP1 ACTBL2 KIF5B PDLIM7 PRKDC TUBB3 CYFIP1 MYH9 PTPN6 NCL SRSF6 APOE ANXA1 WARS1 SNX27 YWHAZ ARF4 CALR ANXA2 HMGB1 CPNE1 PDCD6 GTF2I AP2B1 VIM ROCK1 VPS35 DAZAP1 XRCC1 PICALM XRCC5 HSP90AA1 SRRT ARHGAP4 DPYSL2 COMT ARCN1 AP1B1 MTHFD1 VRK1 SAMHD1 CTSH NAPA AIMP2 PLOD3 PFN1 HSPA8 EHD1 EI…
0.0227739	13	203	2.41008	GO:2000058 Regulation of ubiquitin-dependent protein catabolic process	https://amigo.geneontology.org/amigo/term/GO:2000058	XPO1 HSP90AB1 PTK2B RPL5 RPL23 EIF3H CCAR2 VCP RPS7 RACK1 RPL11 PDCL3 USP7
0.02324	19	355	2.01423	GO:0002263 Cell activation involved in immune response	https://amigo.geneontology.org/amigo/term/GO:0002263	LGALS1 ANXA1 LCP1 LGALS9 BTK MSH2 CBL PTPN6 PTK2B RAC2 DOCK2 DOCK10 RPS6 PCYT1A ITGB2 CORO1A AP1G1 HMGB1 LGALS3
0.02324	12	180	2.50895	GO:0009152 Purine ribonucleotide biosynthetic process	https://amigo.geneontology.org/amigo/term/GO:0009152	ATP5F1B PAICS IMPDH2 APRT ADSL ENO1 MTHFD1 ATP6V1A NME1 PARP1 ALDOA VCP
0.02324	11	157	2.6368	GO:0033157 Regulation of intracellular protein transport	https://amigo.geneontology.org/amigo/term/GO:0033157	SAR1A SAR1B YWHAE TRIM28 LCP1 HSP90AA1 XPO1 TARDBP SFN RAN HCLS1
0.02324	12	180	2.50895	GO:2000116 Regulation of cysteine-type endopeptidase activity	https://amigo.geneontology.org/amigo/term/GO:2000116	THBS1 HMGB1 PDCD6 CD44 GSN RPS3 LGALS9 RACK1 DDX3X GPX1 PSMB9 VCP
0.0233943	23	463	1.86952	GO:0051223 Regulation of protein transport	https://amigo.geneontology.org/amigo/term/GO:0051223	SAR1A SAR1B DNAJA1 DNM1L YWHAE SNX3 TRIM28 LCP1 BSG VPS35 HSP90AA1 XPO1 TARDBP PFKL PFKM SFN APOE RAN MYH10 HCLS1 PPIA RACK1 HSPA8
0.0236555	53	1357	1.46987	GO:0040011 Locomotion	https://amigo.geneontology.org/amigo/term/GO:0040011	STK10 ARHGAP4 PTK2B RAC2 LGALS3 DOCK10 ITGB2 ROCK1 CTSG CORO1A CTSH RPS19 HSPA8 APOE ANXA1 THBS1 FERMT3 HMGB2 PPIB BSG CORO1B HMGB1 PPIA RACK1 PDCD6 VPS35 VRK1 CORO1C GNAI2 DOCK2 VAV1 LMNA ITGA5 LGALS9 PLEC RCC2 S100A4 ATP5F1B WAS HSPA5 DNM1L SH3BP1 HSPB1 PFN1 PKN1 ACTN4 TPM1 MSN S100A11 CALR EVL ARHGEF2 RBBP4
0.0238842	155	4782	1.21985	GO:0030154 Cell differentiation	https://amigo.geneontology.org/amigo/term/GO:0030154	HNRNPC ATP5F1B CAT SYNCRIP DHX9 CLTC RBMX HNRNPU PSMC2 FASN IARS1 SND1 PTBP1 DDX3Y ACTN1 CORO1C PTPN6 ARHGEF2 MEF2D VASP ACTN4 DOCK2 DOCK10 ABI1 INPP5D ACTBL2 KIF5B FLII DDX3X TUBB3 CYFIP1 LGALS1 IL4I1 RPS19 CAND1 APOE ANXA1 TAGLN2 ARF4 LGALS9 CALR ANXA2 HMGB1 TUBB CPNE1 BTK VIM NSUN2 YBX1 ROCK1 DAZAP1 PICALM SART3 XRCC5 HSP90AA1 SRRT ARHGAP4 PABPC4 DPYSL2 MSH2 MYH9 VRK1 NAPA PPP2R1A AIMP2 PLOD3 …
0.0243413	3	12	9.40858	GO:0006188 Imp biosynthetic process	https://amigo.geneontology.org/amigo/term/GO:0006188	PAICS APRT ADSL
0.0243413	4	24	6.27238	GO:0036119 Response to platelet-derived growth factor	https://amigo.geneontology.org/amigo/term/GO:0036119	MARS1 CBL IQGAP1 CORO1B
0.0243413	3	12	9.40858	GO:0036490 Regulation of translation in response to endoplasmic reticulum stress	https://amigo.geneontology.org/amigo/term/GO:0036490	EIF4G1 EIF2S1 DDX3X
0.0243413	3	12	9.40858	GO:0070200 Establishment of protein localization to telomere	https://amigo.geneontology.org/amigo/term/GO:0070200	USP7 TCP1 CCT6A
0.0243413	3	12	9.40858	GO:2000392 Regulation of lamellipodium morphogenesis	https://amigo.geneontology.org/amigo/term/GO:2000392	CORO1B CD44 CORO1C
0.0244044	19	357	2.00295	GO:1901293 Nucleoside phosphate biosynthetic process	https://amigo.geneontology.org/amigo/term/GO:1901293	CTPS2 ATP5F1B PAICS ACLY PRPS1 CTPS1 IMPDH2 APRT ADSL ENO1 GARS1 GFPT1 MTHFD1 ATP6V1A NME1 PARP1 ALDOA VCP FASN
0.0245778	10	136	2.76723	GO:0009201 Ribonucleoside triphosphate biosynthetic process	https://amigo.geneontology.org/amigo/term/GO:0009201	CTPS2 ATP5F1B CTPS1 IMPDH2 ENO1 ATP6V1A NME1 PARP1 ALDOA VCP
0.0246132	7	74	3.56	GO:0016441 Post-transcriptional gene silencing	https://amigo.geneontology.org/amigo/term/GO:0016441	RAN DDX6 EIF4G1 ELAVL1 ADAR DHX9 NCBP1
0.0246132	20	384	1.96012	GO:0032943 Mononuclear cell proliferation	https://amigo.geneontology.org/amigo/term/GO:0032943	LGALS9 ANXA1 MSN BTK CORO1A PTPN6 PKN1 RAC2 DOCK2 RPS6 PCYT1A INPP5D IMPDH2 PURA PSMB10 IL4I1 LGALS3 RPS3 CTPS1 HMGB1
0.0249225	30	664	1.70035	GO:0072657 Protein localization to membrane	https://amigo.geneontology.org/amigo/term/GO:0072657	EHD3 NSF EHD4 EHD1 SRP68 SRP72 AGRN VPS35 ATP1B3 HSP90AA1 APOE LGALS3 KIF5B RAB10 EZR DDX6 SRP14 VPS26B BSG ROCK1 HSPA5 PICALM RAB7A SH3GLB1 RAB3GAP2 CLTC GSN ITGB2 SFN RACK1
0.0250752	53	1362	1.46448	GO:0001775 Cell activation	https://amigo.geneontology.org/amigo/term/GO:0001775	MYH9 HSPB1 PLEK TLN1 FERMT3 ILK CLIC1 PRDX1 INPP5D LGALS9 CD44 LGALS1 CTSG IL4I1 PTPN6 APOE LGALS3 ANXA1 LCP1 THBS1 VAV1 MSN YWHAG HMGB1 PPIA BTK WAS TXLNA MSH2 CORO1A CBL RPL22 PTK2B PKN1 RAC2 DOCK2 DOCK10 RPS6 PCYT1A PDIA3 IMPDH2 PURA PSMB10 PRKDC ITGB2 RPS6KA1 SH3KBP1 GSN RPS3 AP1G1 CTPS1 XRCC6 SNX27
0.0252248	20	385	1.95503	GO:0016236 Macroautophagy	https://amigo.geneontology.org/amigo/term/GO:0016236	VCP RAB1B SNAP29 EIF2S1 RAB7A DNM1L SH3GLB1 QSOX1 RAB3GAP2 TBC1D5 ARL8B PDCD6IP CAPN1 ATP6V1H ATP6V1A CAPNS1 ATP6V1B2 VPS35 VPS26A VPS26B
0.0253016	6	56	4.03225	GO:0030838 Positive regulation of actin filament polymerization	https://amigo.geneontology.org/amigo/term/GO:0030838	VASP EVL SNX9 ARPC2 PFN1 PTK2B
0.0253016	6	56	4.03225	GO:0071470 Cellular response to osmotic stress	https://amigo.geneontology.org/amigo/term/GO:0071470	DDX3X XRCC5 USP15 ATP1A1 XRCC6 ARHGEF2
0.0253417	27	579	1.75497	GO:0001525 Angiogenesis	https://amigo.geneontology.org/amigo/term/GO:0001525	RNH1 PDCL3 THBS1 ITGA5 MYH9 PTPN6 NCL ANXA1 WARS1 PDCD6 GTF2I CTSH PTK2B WASF2 ITGB2 AIMP1 YWHAZ BSG ANXA2 GPX1 SARS1 PKM ROCK1 PGK1 HSPB1 ATP5F1B STAT1
0.0254827	40	962	1.56484	GO:0009725 Response to hormone	https://amigo.geneontology.org/amigo/term/GO:0009725	PKM STAT1 ANXA1 CA2 TRIM25 ACTN4 PARP1 HNRNPU ATP1A1 CALR ROCK1 HSP90AA1 RAB10 DNAJA1 NUDC COMT HSPA8 GNAI2 NCL SRSF4 PTK2B CAT SRSF6 RAN EPRS1 USO1 EIF4E HMGB2 YWHAG BSG HCLS1 GPX1 CYFIP1 CTSH DDX17 DDX5 PRKDC PTPRE PKN1 THBS1
0.0255601	10	137	2.74703	GO:0009132 Nucleoside diphosphate metabolic process	https://amigo.geneontology.org/amigo/term/GO:0009132	PFKP PKM ENO1 PGK1 ENO3 PFKL ALDOA PFKM GALK1 LDHA
0.0256368	14	231	2.28087	GO:0045861 Negative regulation of proteolysis	https://amigo.geneontology.org/amigo/term/GO:0045861	HSP90AB1 RPL5 RPL23 THBS1 EIF3H CCAR2 RPS7 RPL11 CD44 PDCL3 USP7 DDX3X GPX1 ROCK1
0.0257412	99	2868	1.29909	GO:0009653 Anatomical structure morphogenesis	https://amigo.geneontology.org/amigo/term/GO:0009653	RNH1 ROCK1 CAPZB EZR PDCL3 ARHGEF2 VASP CAP1 MYH10 DOCK2 DOCK10 THBS1 MSN ITGA5 ACTBL2 KIF5B FLII FMNL1 TUBB3 CYFIP1 MYH9 PTPN6 NCL SRSF6 ANXA1 WARS1 ALDOA BSG CORO1B CPNE1 PDCD6 GTF2I CAPN1 HSPA5 XRCC1 PICALM SART3 ARHGAP4 COMT PACSIN2 MTHFD1 CORO1A CTSH CA2 MYH14 PLOD3 PFN1 EHD1 EIF4G2 RPL24 MEF2D PTK2B PKN1 APOE TRIM28 CAPRIN1 FLNB ABI1 RPS6 WASF2 ITGB2 CAPN2 AIMP1 YWHAZ ILK RPS7 PPP1CA PLEC A…
0.02594	13	207	2.36351	GO:0000302 Response to reactive oxygen species	https://amigo.geneontology.org/amigo/term/GO:0000302	PRDX1 CAT GPX1 RPS3 BTK HSPA8 STAT1 PTK2B ANXA1 CAPN2 RACK1 TPM1 APOE
0.0259994	24	496	1.82101	GO:0031329 Regulation of cellular catabolic process	https://amigo.geneontology.org/amigo/term/GO:0031329	TRIM21 APOC2 APOE SNX9 ANXA2 ROCK1 DNM1L SH3GLB1 EIF4G2 EIF4G1 QSOX1 RAB3GAP2 HMGB1 CAPN1 ATP6V1H EEF1A2 HSPB1 ATP6V1A CAPNS1 ATP6V1B2 VPS35 SNRNP70 VPS26A VPS26B
0.0259994	11	160	2.58736	GO:0072523 Purine-containing compound catabolic process	https://amigo.geneontology.org/amigo/term/GO:0072523	PFKP PKM ENO1 SAMHD1 PGK1 ENO3 PFKL ALDOA PFKM GALK1 LDHA
0.0260214	7	75	3.51254	GO:0000288 Nuclear-transcribed mrna catabolic process deadenylation-dependent decay	https://amigo.geneontology.org/amigo/term/GO:0000288	YBX1 PABPC1 SYNCRIP CAPRIN1 DHX9 HNRNPD HNRNPU
0.0260214	7	75	3.51254	GO:1901880 Negative regulation of protein depolymerization	https://amigo.geneontology.org/amigo/term/GO:1901880	CAPG CAPZB CAPZA1 GSN FLII CAPZA2 ARHGEF2
0.0262452	21	414	1.90899	GO:0050878 Regulation of body fluid levels	https://amigo.geneontology.org/amigo/term/GO:0050878	MYH9 HSPB1 PLEK TLN1 FERMT3 ILK CLIC1 CTSG COPA APOE THBS1 PTPN6 GNAI2 ANXA5 PDIA3 ANXA2 PPIA NME1 WAS PABPC4 VAV1
0.0262452	8	95	3.1692	GO:2000781 Positive regulation of double-strand break repair	https://amigo.geneontology.org/amigo/term/GO:2000781	WAS FUS ACTR2 PARP1 RUVBL1 RUVBL2 PRKDC HDGFL2
0.0267649	55	1431	1.44646	GO:0016310 Phosphorylation	https://amigo.geneontology.org/amigo/term/GO:0016310	BTK CD44 ROCK1 STK10 XRCC5 HSP90AA1 CTSG VRK1 EEF1A2 PTPN6 ARHGEF2 PTK2B PKN1 ILF3 APOE SNX9 ABI1 WARS1 ITGB2 ADAR ILK QARS1 NPM1 PPIA XRCC6 RACK1 DDX3X PRKDC EHD4 GALK1 PRKAR2A NCL RPS6KA1 PFKM GRK2 RPS6KA3 CORO1C DNAJA1 RTRAF HSPB1 EIF4G1 PDCL3 TARDBP THBS1 IQGAP1 RPS3 HNRNPU ITGA5 YWHAZ MCM7 HCLS1 PGK1 YWHAG CDC37 SFN
0.0267649	62	1654	1.41072	GO:0120036 Plasma membrane bounded cell projection organization	https://amigo.geneontology.org/amigo/term/GO:0120036	EHD3 CAPZB EHD4 EHD1 SEPTIN7 VASP RAC2 DOCK10 SEPTIN2 ACTBL2 KIF5B TUBB3 CYFIP1 ACTR3 PLEK APOE ACTR2 ARF4 CORO1B CPNE1 VIM ROCK1 PICALM HSP90AA1 ARHGAP4 EZR SH3BP1 MYH9 MAPRE1 CORO1A EIF4G2 CORO1C RAB35 RPL24 PTK2B CAPRIN1 ABI1 SEPTIN11 GSN WASF2 RCC2 AP2A1 WAS CRMP1 CD44 VPS35 SNAP29 VRK1 PFN1 IQGAP1 ARPC2 CFL1 SEPTIN9 EVL DNM2 RAB10 SNX3 TPM1 PDLIM5 AGRN HMGB1 S100A6
0.0271202	6	57	3.96151	GO:0035195 Mirna-mediated post-transcriptional gene silencing	https://amigo.geneontology.org/amigo/term/GO:0035195	RAN DDX6 EIF4G1 ELAVL1 DHX9 NCBP1
0.0272781	2	4	18.8172	GO:0001766 Membrane raft polarization	https://amigo.geneontology.org/amigo/term/GO:0001766	DOCK2 GSN
0.0272781	2	4	18.8172	GO:0006404 Rna import into nucleus	https://amigo.geneontology.org/amigo/term/GO:0006404	KPNB1 RAN
0.0272781	2	4	18.8172	GO:0006432 Phenylalanyl-trna aminoacylation	https://amigo.geneontology.org/amigo/term/GO:0006432	FARSB LRRC47
0.0272781	2	4	18.8172	GO:0006610 Ribosomal protein import into nucleus	https://amigo.geneontology.org/amigo/term/GO:0006610	KPNB1 RPL23
0.0272781	4	25	6.02149	GO:0006614 Srp-dependent cotranslational protein targeting to membrane	https://amigo.geneontology.org/amigo/term/GO:0006614	SRP68 SRP72 DDX6 SRP14
0.0272781	4	25	6.02149	GO:0010954 Positive regulation of protein processing	https://amigo.geneontology.org/amigo/term/GO:0010954	ANXA2 MYH9 GSN ENO1
0.0272781	9	117	2.89495	GO:0030038 Contractile actin filament bundle assembly	https://amigo.geneontology.org/amigo/term/GO:0030038	PTK2B WAS PFN1 WASF2 ZYX EVL DNM2 TPM1 ROCK1
0.0272781	4	25	6.02149	GO:0032986 Protein-dna complex disassembly	https://amigo.geneontology.org/amigo/term/GO:0032986	SUPT16H RPL23 SSRP1 HMGA1
0.0272781	2	4	18.8172	GO:0034462 Small-subunit processome assembly	https://amigo.geneontology.org/amigo/term/GO:0034462	XRCC5 PRKDC
0.0272781	9	117	2.89495	GO:0043149 Stress fiber assembly	https://amigo.geneontology.org/amigo/term/GO:0043149	PTK2B WAS PFN1 WASF2 ZYX EVL DNM2 TPM1 ROCK1
0.0272781	2	4	18.8172	GO:0045899 Positive regulation of rna polymerase ii transcription preinitiation complex assembly	https://amigo.geneontology.org/amigo/term/GO:0045899	PSMC6 CAND1
0.0272781	2	4	18.8172	GO:0110104 Mrna alternative polyadenylation	https://amigo.geneontology.org/amigo/term/GO:0110104	CPSF6 NUDT21
0.0272781	2	4	18.8172	GO:0180025 Cytosolic small ribosomal subunit assembly	https://amigo.geneontology.org/amigo/term/GO:0180025	XRCC5 PRKDC
0.0272781	2	4	18.8172	GO:1900126 Negative regulation of hyaluronan biosynthetic process	https://amigo.geneontology.org/amigo/term/GO:1900126	CLTC AP2A1
0.0272781	2	4	18.8172	GO:1902407 Assembly of actomyosin apparatus involved in mitotic cytokinesis	https://amigo.geneontology.org/amigo/term/GO:1902407	IQGAP1 IQGAP2
0.0272781	2	4	18.8172	GO:1903333 Negative regulation of protein folding	https://amigo.geneontology.org/amigo/term/GO:1903333	PDCL3 SNRNP70
0.0272781	2	4	18.8172	GO:1903416 Response to glycoside	https://amigo.geneontology.org/amigo/term/GO:1903416	ATP1A1 CALR
0.0272781	2	4	18.8172	GO:1903475 Mitotic actomyosin contractile ring assembly	https://amigo.geneontology.org/amigo/term/GO:1903475	IQGAP1 IQGAP2
0.0272781	2	4	18.8172	GO:1903479 Mitotic actomyosin contractile ring assembly actin filament organization	https://amigo.geneontology.org/amigo/term/GO:1903479	IQGAP1 IQGAP2
0.0272781	2	4	18.8172	GO:1905462 Regulation of dna duplex unwinding	https://amigo.geneontology.org/amigo/term/GO:1905462	SUB1 MCM2
0.0272781	2	4	18.8172	GO:1905686 Positive regulation of plasma membrane repair	https://amigo.geneontology.org/amigo/term/GO:1905686	AHNAK ANXA2
0.0272932	17	310	2.06382	GO:0031348 Negative regulation of defense response	https://amigo.geneontology.org/amigo/term/GO:0031348	APOE SAMHD1 RPS19 PTPN6 TRIM21 USP15 PARP1 YWHAZ LGALS9 SFN PSMA1 PSMB4 ADAR GPX1 VPS35 TTLL12 PCBP2
0.0278906	152	4704	1.21607	GO:0048583 Regulation of response to stimulus	https://amigo.geneontology.org/amigo/term/GO:0048583	LGALS1 TFG LGALS9 BTK CD44 SH3BP1 SAMHD1 CTSH ARHGEF2 DEK LGALS3 TRIM21 DOK2 RPS3 INPP5D LIMS1 GRK2 S100A4 CPNE1 PSMA6 APOE PPP1CA RPS20 WAS VPS35 ENO1 XRCC5 SAR1A HSP90AA1 DNAJA1 FUS HSP90AB1 IL4I1 RPS19 PPP2R1A YWHAE DHX15 HSPA8 PTPN6 PRKAR2A USP4 PLEK SFPQ TRIM25 PSPC1 KHDRBS1 TRIM28 ANXA1 USP15 THBS1 ACTR2 PARP1 NONO SAR1B YWHAZ VCP MAT2A YWHAG QARS1 RUVBL1 SFN CALR NPM1 RUVBL2 USP7 HMGB1 PPI…
0.0281117	17	311	2.05718	GO:0072659 Protein localization to plasma membrane	https://amigo.geneontology.org/amigo/term/GO:0072659	EHD3 NSF EHD4 EHD1 VPS35 ATP1B3 LGALS3 KIF5B RAB10 EZR BSG ROCK1 PICALM RAB7A CLTC SFN RACK1
0.0284556	14	235	2.24204	GO:0051098 Regulation of binding	https://amigo.geneontology.org/amigo/term/GO:0051098	ROCK1 EIF4G1 APOE RAN ANXA2 HMGB1 RACK1 CPNE1 NME1 TRIM21 NCBP1 RPL11 EIF3D EIF3E
0.0284556	14	235	2.24204	GO:0052548 Regulation of endopeptidase activity	https://amigo.geneontology.org/amigo/term/GO:0052548	THBS1 HMGB1 PDCD6 CD44 PSMA3 GSN RPS3 LGALS9 PSMB8 RACK1 DDX3X GPX1 PSMB9 VCP
0.0289287	7	77	3.4213	GO:0010324 Membrane invagination	https://amigo.geneontology.org/amigo/term/GO:0010324	SNX9 SNX3 THBS1 MYH9 GSN SH3BP1 ITGB2
0.0289537	3	13	8.68484	GO:0098935 Dendritic transport	https://amigo.geneontology.org/amigo/term/GO:0098935	KIF5B HNRNPU PURA
0.0289537	3	13	8.68484	GO:1990253 Cellular response to leucine starvation	https://amigo.geneontology.org/amigo/term/GO:1990253	SAR1A LARS1 SAR1B
0.0291767	5	41	4.58955	GO:0006901 Vesicle coating	https://amigo.geneontology.org/amigo/term/GO:0006901	SAR1A ARFGAP2 SAR1B TFG PDCD6
0.0291767	5	41	4.58955	GO:0045454 Cell redox homeostasis	https://amigo.geneontology.org/amigo/term/GO:0045454	PRDX1 PRDX6 GPX1 APEX1 ERP44
0.0291767	15	261	2.16289	GO:0052547 Regulation of peptidase activity	https://amigo.geneontology.org/amigo/term/GO:0052547	CTSH THBS1 VCP HMGB1 PDCD6 CD44 PSMA3 GSN RPS3 LGALS9 PSMB8 RACK1 DDX3X GPX1 PSMB9
0.0291767	5	41	4.58955	GO:0060074 Synapse maturation	https://amigo.geneontology.org/amigo/term/GO:0060074	SNX27 YWHAZ ROCK1 VPS35 PFN1
0.0294201	38	913	1.56638	GO:0032940 Secretion by cell	https://amigo.geneontology.org/amigo/term/GO:0032940	RAB10 SNAP29 NAPA RAB15 COPG2 SEPTIN2 COPG1 DNM1L BSG BTK VPS35 TXLNA COMT MYH9 SLC1A5 CBL GNAI2 PLEK TARDBP RAC2 ANXA1 PFKL PFKM ITGB2 RAB7A CORO1A APOE MYH10 ARL8B AP1G1 LGALS9 PDCD6IP PPIA NSF AIMP1 GRK2 AP1B1 ANXA2
0.0295247	10	141	2.6691	GO:0009261 Ribonucleotide catabolic process	https://amigo.geneontology.org/amigo/term/GO:0009261	PFKP PKM ENO1 PGK1 ENO3 PFKL ALDOA PFKM GALK1 LDHA
0.0296255	11	164	2.52425	GO:0030010 Establishment of cell polarity	https://amigo.geneontology.org/amigo/term/GO:0030010	MAPRE1 MYH9 DOCK2 CORO7 SH3BP1 MSN GSN RAB10 RACK1 ROCK1 SNX27
0.0301554	8	98	3.07219	GO:0000281 Mitotic cytokinesis	https://amigo.geneontology.org/amigo/term/GO:0000281	ROCK1 MYH10 IQGAP1 IQGAP2 PDCD6IP CFL1 SNX9 RAB35
0.030305	20	394	1.91037	GO:0010506 Regulation of autophagy	https://amigo.geneontology.org/amigo/term/GO:0010506	TRIM21 ROCK1 DNM1L SH3GLB1 EIF4G2 EIF4G1 QSOX1 RAB3GAP2 HMGB1 CAPN1 ATP6V1H EEF1A2 HSPB1 ATP6V1A CAPNS1 ATP6V1B2 VPS35 SNRNP70 VPS26A VPS26B
0.030305	4	26	5.78989	GO:0090128 Regulation of synapse maturation	https://amigo.geneontology.org/amigo/term/GO:0090128	SNX27 YWHAZ ROCK1 VPS35
0.0305897	6	59	3.82722	GO:0035088 Establishment or maintenance of apical/basal cell polarity	https://amigo.geneontology.org/amigo/term/GO:0035088	EZR ILK ARF4 SH3BP1 MSN PDCD6IP
0.0305897	6	59	3.82722	GO:0061245 Establishment or maintenance of bipolar cell polarity	https://amigo.geneontology.org/amigo/term/GO:0061245	EZR ILK ARF4 SH3BP1 MSN PDCD6IP
0.0307619	10	142	2.6503	GO:0051702 Biological process involved in interaction with symbiont	https://amigo.geneontology.org/amigo/term/GO:0051702	TARDBP PSMC3 DDB1 FASN CTSG HSPA8 GPX1 APOE PPIB CFL1
0.0318279	8	99	3.04116	GO:0042542 Response to hydrogen peroxide	https://amigo.geneontology.org/amigo/term/GO:0042542	CAT GPX1 RPS3 HSPA8 STAT1 PTK2B ANXA1 CAPN2
0.0319344	5	42	4.48027	GO:0042307 Positive regulation of protein import into nucleus	https://amigo.geneontology.org/amigo/term/GO:0042307	TRIM28 HSP90AA1 TARDBP RAN HCLS1
0.0319344	5	42	4.48027	GO:0051085 Chaperone cofactor-dependent protein refolding	https://amigo.geneontology.org/amigo/term/GO:0051085	HSPA5 HSPA8 HSPA9 DNAJB1 DNAJC7
0.0319357	35	828	1.59082	GO:0002252 Immune effector process	https://amigo.geneontology.org/amigo/term/GO:0002252	MSH2 LGALS1 IL4I1 RPS19 ANXA1 LCP1 VAV1 LGALS9 YWHAG BTK DDX1 CTSG CTSH HSPA8 CBL PTPN6 PRDX1 PTK2B PKN1 RAC2 DOCK2 DOCK10 RPS6 PCYT1A INPP5D PLEC ITGB2 WAS CORO1A ARL8B AP1G1 KIF5B HMGB1 LGALS3 TUBB
0.0319881	17	316	2.02463	GO:0045765 Regulation of angiogenesis	https://amigo.geneontology.org/amigo/term/GO:0045765	RNH1 THBS1 PTPN6 WARS1 PDCD6 GTF2I CTSH PTK2B ITGB2 ITGA5 SARS1 PKM ROCK1 PGK1 HSPB1 STAT1 PDCL3
0.0324777	7	79	3.33469	GO:0002200 Somatic diversification of immune receptors	https://amigo.geneontology.org/amigo/term/GO:0002200	MSH2 PRKDC HMGB1 SAMHD1 ADAR PCYT1A HMGB2
0.0328256	15	265	2.13024	GO:0031669 Cellular response to nutrient levels	https://amigo.geneontology.org/amigo/term/GO:0031669	GCN1 HSPA5 PLIN3 YWHAZ MAT2A YWHAG COMT EIF2S1 SAR1A SH3GLB1 EIF4G1 LARS1 HNRNPA1 SAR1B HSPA8
0.0332364	24	509	1.77451	GO:0002833 Positive regulation of response to biotic stimulus	https://amigo.geneontology.org/amigo/term/GO:0002833	BTK XRCC5 HSP90AA1 RPS19 YWHAE HSPA8 SFPQ TRIM25 PSPC1 USP15 PARP1 NONO YWHAG HMGB1 XRCC6 PCBP2 DDX3X PRKDC VAV1 HMGB2 RPS6KA3 UFD1 AP1G1 DHX9
0.033312	23	481	1.79956	GO:0045089 Positive regulation of innate immune response	https://amigo.geneontology.org/amigo/term/GO:0045089	BTK XRCC5 HSP90AA1 RPS19 YWHAE HSPA8 SFPQ TRIM25 PSPC1 USP15 PARP1 NONO HMGB1 XRCC6 PCBP2 DDX3X PRKDC VAV1 HMGB2 RPS6KA3 UFD1 AP1G1 DHX9
0.0333895	10	144	2.61349	GO:0006275 Regulation of dna replication	https://amigo.geneontology.org/amigo/term/GO:0006275	DHX9 RUVBL1 RUVBL2 MCM2 MCM6 MCM5 MCM4 MCM3 MCM7 S100A11
0.0333895	10	144	2.61349	GO:0006354 Dna-templated transcription elongation	https://amigo.geneontology.org/amigo/term/GO:0006354	SUPT16H SART3 USP15 PARP1 GTF2F2 TCEA1 HNRNPU CCAR2 NCBP1 TCERG1
0.0333895	10	144	2.61349	GO:0009142 Nucleoside triphosphate biosynthetic process	https://amigo.geneontology.org/amigo/term/GO:0009142	CTPS2 ATP5F1B CTPS1 IMPDH2 ENO1 ATP6V1A NME1 PARP1 ALDOA VCP
0.0333895	12	191	2.36446	GO:1901292 Nucleoside phosphate catabolic process	https://amigo.geneontology.org/amigo/term/GO:1901292	PFKP PKM ENO1 SAMHD1 PGK1 ENO3 PFKL ALDOA PFKM GALK1 VCP LDHA
0.0339521	4	27	5.57545	GO:0008356 Asymmetric cell division	https://amigo.geneontology.org/amigo/term/GO:0008356	ARHGEF2 ACTR3 ACTR2 RAB10
0.0339521	4	27	5.57545	GO:0034383 Low-density lipoprotein particle clearance	https://amigo.geneontology.org/amigo/term/GO:0034383	ANXA2 EHD1 KHSRP HNRNPK
0.0339521	4	27	5.57545	GO:0045056 Transcytosis	https://amigo.geneontology.org/amigo/term/GO:0045056	USO1 VPS35 PICALM CLTC
0.0339521	28	625	1.68602	GO:0120031 Plasma membrane bounded cell projection assembly	https://amigo.geneontology.org/amigo/term/GO:0120031	EHD3 CAPZB EHD4 EHD1 SEPTIN7 RAC2 SEPTIN2 CYFIP1 ACTR3 ACTR2 ARF4 ROCK1 HSP90AA1 SH3BP1 MAPRE1 CORO1C SEPTIN11 GSN WASF2 RCC2 WAS EZR SNAP29 PFN1 ARPC2 SEPTIN9 EVL AGRN
0.0339521	4	27	5.57545	GO:1903319 Positive regulation of protein maturation	https://amigo.geneontology.org/amigo/term/GO:1903319	ANXA2 MYH9 GSN ENO1
0.0344966	3	14	8.06449	GO:0002566 Somatic diversification of immune receptors via somatic mutation	https://amigo.geneontology.org/amigo/term/GO:0002566	MSH2 SAMHD1 ADAR
0.0344966	3	14	8.06449	GO:0006167 Amp biosynthetic process	https://amigo.geneontology.org/amigo/term/GO:0006167	APRT ADSL PAICS
0.0344966	3	14	8.06449	GO:0006241 Ctp biosynthetic process	https://amigo.geneontology.org/amigo/term/GO:0006241	CTPS2 CTPS1 NME1
0.0344966	12	192	2.35214	GO:0017157 Regulation of exocytosis	https://amigo.geneontology.org/amigo/term/GO:0017157	SEPTIN2 GNAI2 RAC2 ANXA1 RAB15 ITGB2 RAB7A AP1G1 LGALS9 PDCD6IP NSF ANXA2
0.0344966	5	43	4.37608	GO:0032205 Negative regulation of telomere maintenance	https://amigo.geneontology.org/amigo/term/GO:0032205	XRCC1 HNRNPC HNRNPA1 HNRNPU PARP1
0.0344966	3	14	8.06449	GO:0051645 Golgi localization	https://amigo.geneontology.org/amigo/term/GO:0051645	ARCN1 YWHAZ COPG1
0.0344966	3	14	8.06449	GO:0160049 Negative regulation of cgas/sting signaling pathway	https://amigo.geneontology.org/amigo/term/GO:0160049	PARP1 PCBP2 PRKDC
0.0353097	40	987	1.5252	GO:0046649 Lymphocyte activation	https://amigo.geneontology.org/amigo/term/GO:0046649	INPP5D LGALS9 CD44 LGALS1 CTSG IL4I1 PTPN6 PRDX1 LGALS3 ANXA1 LCP1 VAV1 MSN YWHAG HMGB1 BTK WAS TXLNA MSH2 MYH9 CORO1A RPL22 PTK2B PKN1 RAC2 DOCK2 DOCK10 RPS6 PCYT1A IMPDH2 PURA PSMB10 PRKDC SH3KBP1 GSN RPS3 AP1G1 CTPS1 XRCC6 SNX27
0.0361341	10	146	2.57769	GO:0051053 Negative regulation of dna metabolic process	https://amigo.geneontology.org/amigo/term/GO:0051053	MSH2 SUB1 XRCC1 XRCC5 HNRNPC HNRNPA1 RPS3 HNRNPU PARP1 S100A11
0.0368456	8	102	2.95171	GO:1903432 Regulation of torc1 signaling	https://amigo.geneontology.org/amigo/term/GO:1903432	SAR1A USP4 SAR1B YWHAZ MAT2A YWHAG USP7 LARS1
0.0373328	17	322	1.9869	GO:1901342 Regulation of vasculature development	https://amigo.geneontology.org/amigo/term/GO:1901342	RNH1 THBS1 PTPN6 WARS1 PDCD6 GTF2I CTSH PTK2B ITGB2 ITGA5 SARS1 PKM ROCK1 PGK1 HSPB1 STAT1 PDCL3
0.0375289	5	44	4.27663	GO:0009124 Nucleoside monophosphate biosynthetic process	https://amigo.geneontology.org/amigo/term/GO:0009124	PAICS APRT ADSL PRPS1 IMPDH2
0.0375289	6	62	3.64203	GO:0030490 Maturation of ssu-rrna	https://amigo.geneontology.org/amigo/term/GO:0030490	RPS16 RPS8 RPS21 RPS28 RPS19 RPS14
0.0375289	5	44	4.27663	GO:0043247 Telomere maintenance in response to dna damage	https://amigo.geneontology.org/amigo/term/GO:0043247	APEX1 PPP1CA XRCC1 RUVBL1 RUVBL2
0.0375289	5	44	4.27663	GO:0048489 Synaptic vesicle transport	https://amigo.geneontology.org/amigo/term/GO:0048489	PICALM DNM2 DNM1 KIF5B AP1G1
0.0375289	10	147	2.56016	GO:0071621 Granulocyte chemotaxis	https://amigo.geneontology.org/amigo/term/GO:0071621	LGALS3 ITGB2 ANXA1 PPIB PPIA RAC2 VAV1 DNM1L BSG THBS1
0.0375289	5	44	4.27663	GO:0097242 Amyloid-beta clearance	https://amigo.geneontology.org/amigo/term/GO:0097242	APOE PICALM ROCK1 CLTC ITGB2
0.0375289	5	44	4.27663	GO:1900026 Positive regulation of substrate adhesion-dependent cell spreading	https://amigo.geneontology.org/amigo/term/GO:1900026	LIMS1 ARPC2 ILK CALR P4HB
0.0377505	4	28	5.37633	GO:0006972 Hyperosmotic response	https://amigo.geneontology.org/amigo/term/GO:0006972	XRCC5 PKN1 XRCC6 ARHGEF2
0.0377505	4	28	5.37633	GO:0031639 Plasminogen activation	https://amigo.geneontology.org/amigo/term/GO:0031639	THBS1 ANXA2 ENO1 PGK1
0.0377505	4	28	5.37633	GO:0032801 Receptor catabolic process	https://amigo.geneontology.org/amigo/term/GO:0032801	APOE ANXA2 CAPN1 SH3GLB1
0.0377505	4	28	5.37633	GO:0048207 Vesicle targeting rough er to cis-golgi	https://amigo.geneontology.org/amigo/term/GO:0048207	SAR1A SAR1B TFG PDCD6
0.0377505	4	28	5.37633	GO:0048208 Copii vesicle coating	https://amigo.geneontology.org/amigo/term/GO:0048208	SAR1A SAR1B TFG PDCD6
0.0378514	49	1273	1.44861	GO:0032101 Regulation of response to external stimulus	https://amigo.geneontology.org/amigo/term/GO:0032101	SAMHD1 PSMA6 APOE BTK XRCC5 HSP90AA1 LGALS1 RPS19 YWHAE HSPA8 PTPN6 SFPQ TRIM25 PSPC1 TRIM21 USP15 THBS1 PARP1 NONO YWHAZ LGALS9 SFN HMGB1 XRCC6 PCBP2 DDX3X PRKDC PTK2B RAC2 PSMA1 ANXA1 VAV1 PSMB4 ADAR HMGB2 RPS6KA3 ANXA2 GPX1 VPS35 STAT1 UFD1 DNM1L TTLL12 CDC37 HSPB1 AP1G1 CORO1B CALR DHX9
0.0378872	23	488	1.77375	GO:0030099 Myeloid cell differentiation	https://amigo.geneontology.org/amigo/term/GO:0030099	INPP5D ANXA2 PABPC4 PTPN6 GLO1 RAC2 ABI1 RPS6 WASF2 ADAR FASN HCLS1 PRKDC MYH9 ACTN1 SLC1A5 RPS19 HSPA9 STAT1 PTK2B HMGB2 RPS14 PARP1
0.0378948	25	545	1.72634	GO:0007264 Small gtpase-mediated signal transduction	https://amigo.geneontology.org/amigo/term/GO:0007264	ROCK1 SH3BP1 ARHGEF2 DOK2 APOE CBL RAB35 RAC2 YWHAQ DOCK2 DOCK10 USO1 RAB15 WASF2 ARHGAP45 WAS PICALM CYFIP1 G3BP2 DEF6 ARHGEF1 ARHGAP4 VAV1 G3BP1 CFL1
0.038411	31	721	1.61812	GO:0000226 Microtubule cytoskeleton organization	https://amigo.geneontology.org/amigo/term/GO:0000226	MAPRE1 TUBB4A TUBA4A VCP TUBA1C DCTN2 TUBB6 TUBAL3 NPM1 TUBB TUBB3 ROCK1 DDB1 XPO1 MYH9 PPP2R1A TLN1 LMNA SMC1A NUDC EZR KPNB1 ARHGEF2 CLTC RPS3 HNRNPU PDCD6IP DRG1 DNM2 CFL1 RAN
0.0386158	59	1594	1.39299	GO:0023057 Negative regulation of signaling	https://amigo.geneontology.org/amigo/term/GO:0023057	LGALS3 INPP5D GRK2 CD44 ENO1 DNAJA1 SAMHD1 PPP2R1A YWHAE HSPA8 PTPN6 PRKAR2A PLEK APOE THBS1 PARP1 NONO YWHAZ YWHAG QARS1 CALR RUVBL2 USP7 PCBP2 RACK1 PDCD6 PRKDC HSPA5 HSPB1 EIF3A CBL GNAI2 NCL PTK2B PFKL G3BP1 ADAR LMNA HMGB2 GPX1 VCP UFD1 RAB7A SAR1A EZR SH3BP1 TTLL12 STAT1 RPS6KA1 USP15 SAR1B CCAR2 YWHAB PPIA CPNE1 DDX3X ARHGEF2 PTPRE RBBP4
0.0390673	59	1595	1.39212	GO:0010648 Negative regulation of cell communication	https://amigo.geneontology.org/amigo/term/GO:0010648	LGALS3 INPP5D GRK2 CD44 ENO1 DNAJA1 SAMHD1 PPP2R1A YWHAE HSPA8 PTPN6 PRKAR2A PLEK APOE THBS1 PARP1 NONO YWHAZ YWHAG QARS1 CALR RUVBL2 USP7 PCBP2 RACK1 PDCD6 PRKDC HSPA5 HSPB1 EIF3A CBL GNAI2 NCL PTK2B PFKL G3BP1 ADAR LMNA HMGB2 GPX1 VCP UFD1 RAB7A SAR1A EZR SH3BP1 TTLL12 STAT1 RPS6KA1 USP15 SAR1B CCAR2 YWHAB PPIA CPNE1 DDX3X ARHGEF2 PTPRE RBBP4
0.0390725	74	2085	1.3357	GO:0141124 Intracellular signaling cassette	https://amigo.geneontology.org/amigo/term/GO:0141124	LGALS1 TFG LGALS9 CD44 ROCK1 SH3BP1 ARHGEF2 CAP1 TRIM21 DOK2 S100A4 CPNE1 CTSH YWHAE DHX15 PTPN6 PRKAR2A TRIM25 APOE EIF2S1 THBS1 PARP1 RPS3 YWHAZ VCP QARS1 HMGB1 PPIA PDCD6 DDX1 GCN1 PPP2R1A HSPB1 EIF3A CBL RAB35 GNAI2 PRDX1 PTK2B CAT RAC2 YWHAQ DOCK2 DOCK10 USO1 RAB15 IQGAP1 WASF2 ILK CALR ARHGAP45 GPX1 PTBP1 WAS PICALM DNAJA1 EZR STAT1 ACTN4 LIMS1 HCLS1 RACK1 DDX3X CYFIP1 PLEK G3BP2 BTK DEF6 H…
0.039126	12	196	2.30414	GO:0072331 Signal transduction by p53 class mediator	https://amigo.geneontology.org/amigo/term/GO:0072331	RPS20 CD44 MSH2 USP15 EPRS1 RPL11 HNRNPK DDX5 RPL5 RPL23 RPS7 USP7
0.0399955	3	15	7.52686	GO:0006271 Dna strand elongation involved in dna replication	https://amigo.geneontology.org/amigo/term/GO:0006271	MCM4 MCM3 MCM7
0.0399955	3	15	7.52686	GO:0009209 Pyrimidine ribonucleoside triphosphate biosynthetic process	https://amigo.geneontology.org/amigo/term/GO:0009209	CTPS2 CTPS1 NME1
0.0399955	3	15	7.52686	GO:0010501 Rna secondary structure unwinding	https://amigo.geneontology.org/amigo/term/GO:0010501	DHX9 DDX39B DDX3X
0.0399955	3	15	7.52686	GO:0010988 Regulation of low-density lipoprotein particle clearance	https://amigo.geneontology.org/amigo/term/GO:0010988	ANXA2 KHSRP HNRNPK
0.0399955	2	5	15.0537	GO:0022615 Protein to membrane docking	https://amigo.geneontology.org/amigo/term/GO:0022615	RAB7A SNX3
0.0399955	5	45	4.18159	GO:0033574 Response to testosterone	https://amigo.geneontology.org/amigo/term/GO:0033574	MSN CBL NASP THBS1 CALR
0.0399955	2	5	15.0537	GO:0035494 Snare complex disassembly	https://amigo.geneontology.org/amigo/term/GO:0035494	NAPA NSF
0.0399955	2	5	15.0537	GO:0036493 Positive regulation of translation in response to endoplasmic reticulum stress	https://amigo.geneontology.org/amigo/term/GO:0036493	EIF4G1 DDX3X
0.0399955	8	104	2.89495	GO:0043280 Positive regulation of cysteine-type endopeptidase activity involved in apoptotic process	https://amigo.geneontology.org/amigo/term/GO:0043280	HMGB1 PDCD6 GSN RPS3 LGALS9 RACK1 DDX3X VCP
0.0399955	2	5	15.0537	GO:0044209 Amp salvage	https://amigo.geneontology.org/amigo/term/GO:0044209	APRT ADSL
0.0399955	51	1342	1.43022	GO:0045944 Positive regulation of transcription by rna polymerase ii	https://amigo.geneontology.org/amigo/term/GO:0045944	PSMC6 MEF2D DHX9 HNRNPU PCBP1 NPM1 TCEA1 WAS YBX1 PKM DDX17 APEX1 EEF1D IL4I1 FUBP3 TCERG1 ACTR3 STAT1 ARHGEF2 ACTR2 PARP1 RBMX HMGB2 PSMC3 ARF4 GTF2F2 HMGB1 DDX3X GTF2I CAND1 SUB1 NCL HNRNPK HCLS1 ANXA2 RTRAF SFPQ RPS6KA1 ACTN4 PFKM EIF4A1 RPS6KA3 RUVBL2 XRCC6 PRKDC HMGA1 HNRNPD AGRN DEK NCBP1 HSPA5
0.0399955	2	5	15.0537	GO:0051106 Positive regulation of dna ligation	https://amigo.geneontology.org/amigo/term/GO:0051106	XRCC1 HMGB1
0.0399955	3	15	7.52686	GO:0051127 Positive regulation of actin nucleation	https://amigo.geneontology.org/amigo/term/GO:0051127	WASF2 GSN CYFIP1
0.0399955	2	5	15.0537	GO:0051664 Nuclear pore localization	https://amigo.geneontology.org/amigo/term/GO:0051664	LMNB1 LMNA
0.0399955	5	45	4.18159	GO:0060338 Regulation of type i interferon-mediated signaling pathway	https://amigo.geneontology.org/amigo/term/GO:0060338	SAMHD1 ADAR TTLL12 CDC37 PTPN6
0.0399955	2	5	15.0537	GO:0070676 Intralumenal vesicle formation	https://amigo.geneontology.org/amigo/term/GO:0070676	SNX3 RAB7A
0.0399955	2	5	15.0537	GO:0097749 Membrane tubulation	https://amigo.geneontology.org/amigo/term/GO:0097749	DNM2 CORO1C
0.0399955	2	5	15.0537	GO:0110010 Basolateral protein secretion	https://amigo.geneontology.org/amigo/term/GO:0110010	AP1B1 AP1G1
0.0399955	2	5	15.0537	GO:1903525 Regulation of membrane tubulation	https://amigo.geneontology.org/amigo/term/GO:1903525	DNM2 SH3GLB1
0.0399955	3	15	7.52686	GO:1904353 Regulation of telomere capping	https://amigo.geneontology.org/amigo/term/GO:1904353	XRCC1 HNRNPD USP7
0.0399955	2	5	15.0537	GO:1905599 Positive regulation of low-density lipoprotein receptor activity	https://amigo.geneontology.org/amigo/term/GO:1905599	HNRNPK ANXA2
0.0399955	2	5	15.0537	GO:2000371 Regulation of dna topoisomerase (atp-hydrolyzing) activity	https://amigo.geneontology.org/amigo/term/GO:2000371	DHX9 HNRNPU
0.0399955	2	5	15.0537	GO:2000373 Positive regulation of dna topoisomerase (atp-hydrolyzing) activity	https://amigo.geneontology.org/amigo/term/GO:2000373	DHX9 HNRNPU
0.0399955	2	5	15.0537	GO:2000435 Negative regulation of protein neddylation	https://amigo.geneontology.org/amigo/term/GO:2000435	RPL5 RPL11
0.041111	4	29	5.19094	GO:0010165 Response to x-ray	https://amigo.geneontology.org/amigo/term/GO:0010165	XRCC5 MSH2 ANXA1 XRCC6
0.041111	4	29	5.19094	GO:0016233 Telomere capping	https://amigo.geneontology.org/amigo/term/GO:0016233	XRCC1 HNRNPD PRKDC USP7
0.041111	12	198	2.28087	GO:0016241 Regulation of macroautophagy	https://amigo.geneontology.org/amigo/term/GO:0016241	DNM1L SH3GLB1 QSOX1 RAB3GAP2 CAPN1 ATP6V1H ATP6V1A CAPNS1 ATP6V1B2 VPS35 VPS26A VPS26B
0.041111	4	29	5.19094	GO:0070935 3-prime-utr-mediated mrna stabilization	https://amigo.geneontology.org/amigo/term/GO:0070935	HNRNPA0 ELAVL1 TARDBP HNRNPC
0.041111	4	29	5.19094	GO:1902042 Negative regulation of extrinsic apoptotic signaling pathway via death domain receptors	https://amigo.geneontology.org/amigo/term/GO:1902042	HMGB2 DDX3X GPX1 ARHGEF2
0.0414734	11	174	2.37918	GO:0031929 Tor signaling	https://amigo.geneontology.org/amigo/term/GO:0031929	SAR1A USP4 RPS6 SAR1B YWHAZ MAT2A YWHAG USP7 PDCD6 RPS6KA1 LARS1
0.0415883	7	84	3.13619	GO:0010569 Regulation of double-strand break repair via homologous recombination	https://amigo.geneontology.org/amigo/term/GO:0010569	WAS FUS ACTR2 PARP1 RUVBL1 RUVBL2 HDGFL2
0.0416174	42	1063	1.48696	GO:0007017 Microtubule-based process	https://amigo.geneontology.org/amigo/term/GO:0007017	MAPRE1 TUBB4A TUBA4A ARL8B COPG2 VCP TUBA1C KIF5B DCTN2 TUBB6 TUBAL3 NPM1 COPG1 TUBB TUBB3 ROCK1 DDB1 XPO1 DNAJA1 MYH9 PPP2R1A HSPA8 ACTR3 KTN1 TLN1 ACTR2 HNRNPU LMNA PURA SMC1A NUDC EZR HSPB1 KPNB1 ARHGEF2 CLTC RPS3 PDCD6IP DRG1 DNM2 CFL1 RAN
0.0418881	15	275	2.05278	GO:0032868 Response to insulin	https://amigo.geneontology.org/amigo/term/GO:0032868	PKM PARP1 RAB10 GNAI2 NCL STAT1 SRSF4 CAT SRSF6 EPRS1 USO1 YWHAG CYFIP1 PRKDC PTPRE
0.0418949	18	355	1.90822	GO:0006605 Protein targeting	https://amigo.geneontology.org/amigo/term/GO:0006605	SH3GLB1 RAC2 SRP14 SRP68 SRP72 HSP90AA1 HSPA8 YWHAE DDX6 YWHAQ YWHAZ YWHAB YWHAG HSPA5 RAB7A RPL11 ITGB2 CDC37
0.0423056	13	224	2.18413	GO:0006164 Purine nucleotide biosynthetic process	https://amigo.geneontology.org/amigo/term/GO:0006164	ATP5F1B PAICS PRPS1 IMPDH2 APRT ADSL ENO1 MTHFD1 ATP6V1A NME1 PARP1 ALDOA VCP
0.0427462	9	128	2.64616	GO:0006368 Transcription elongation by rna polymerase ii	https://amigo.geneontology.org/amigo/term/GO:0006368	SUPT16H SART3 USP15 PARP1 GTF2F2 TCEA1 HNRNPU NCBP1 TCERG1
0.04327	8	106	2.84032	GO:2001251 Negative regulation of chromosome organization	https://amigo.geneontology.org/amigo/term/GO:2001251	BUB3 SUB1 XRCC1 MCM2 HNRNPC HNRNPA1 HNRNPU PARP1
0.0451631	21	441	1.79211	GO:0051051 Negative regulation of transport	https://amigo.geneontology.org/amigo/term/GO:0051051	LGALS3 PICALM YWHAE SNX3 PTK2B THBS1 ANXA2 HMGB1 APOC2 PACSIN2 CORO1A GNAI2 YWHAQ ANXA1 PFKL CYFIP1 VPS35 RAB7A APOE LGALS9 RACK1
0.0452284	54	1449	1.40252	GO:0051094 Positive regulation of developmental process	https://amigo.geneontology.org/amigo/term/GO:0051094	ARHGEF2 INPP5D IL4I1 APOE ANXA1 LGALS9 CORO1B CPNE1 PDCD6 XRCC5 SRRT EZR MSH2 CTSH EHD1 EIF4G2 EIF4G1 PTK2B CAPRIN1 PARP1 HNRNPU ITGB2 CAPN2 ILK NUDT21 SFN HCLS1 NAP1L1 CLIC1 PRKDC CYFIP1 PKM VPS35 DNM1L HSP90AB1 HSPB1 CORO1C STAT1 PDCL3 THBS1 ITGA5 HMGB2 PPIB HMGB1 PA2G4 CFL1 AGRN XRCC6 RACK1 NID1 RBBP4 BTK RPS6KA1 RPS6KA3
0.0456294	69	1938	1.33992	GO:0023056 Positive regulation of signaling	https://amigo.geneontology.org/amigo/term/GO:0023056	LGALS1 TFG LGALS9 CD44 CTSH TRIM21 DOK2 RPS3 LIMS1 S100A4 CPNE1 RPS20 BTK VPS35 NSF HSP90AB1 YWHAE DHX15 USP4 SFPQ TRIM25 APOE USP15 THBS1 PARP1 VCP MAT2A RUVBL1 ANXA2 HMGB1 PPIA DDX3X DDX1 CA2 PPP2R1A GNAI2 PTK2B TARDBP CAT EPRS1 RPL11 EIF2A PFKM ILK PDIA3 KIF5B PPP1CA CALR GPX1 CYFIP1 RPS12 PTBP1 ROCK1 PICALM DDX5 CBL PTPN6 RPL23 ACTN4 LARS1 IQGAP1 CCAR2 RPS7 HCLS1 RACK1 CORO7 AIMP1 NID1 ITGA5
0.0456399	4	30	5.01791	GO:0006613 Cotranslational protein targeting to membrane	https://amigo.geneontology.org/amigo/term/GO:0006613	SRP68 SRP72 DDX6 SRP14
0.0456399	4	30	5.01791	GO:0009651 Response to salt stress	https://amigo.geneontology.org/amigo/term/GO:0009651	XRCC5 HSP90AA1 PTK2B XRCC6
0.0456399	4	30	5.01791	GO:0046037 Gmp metabolic process	https://amigo.geneontology.org/amigo/term/GO:0046037	PAICS IMPDH2 APRT ADSL
0.0456399	4	30	5.01791	GO:1903421 Regulation of synaptic vesicle recycling	https://amigo.geneontology.org/amigo/term/GO:1903421	ARPC3 SNX9 CYFIP1 ROCK1
0.0456399	19	386	1.85247	GO:1990778 Protein localization to cell periphery	https://amigo.geneontology.org/amigo/term/GO:1990778	EHD3 NSF EHD4 EHD1 VPS35 ATP1B3 LGALS3 KIF5B RAB10 EZR VPS26B BSG ROCK1 EIF4G1 PICALM RAB7A CLTC SFN RACK1
0.0460434	10	153	2.45976	GO:0032006 Regulation of tor signaling	https://amigo.geneontology.org/amigo/term/GO:0032006	SAR1A USP4 SAR1B YWHAZ MAT2A YWHAG USP7 PDCD6 RPS6KA1 LARS1
0.0461153	16	305	1.97426	GO:0034976 Response to endoplasmic reticulum stress	https://amigo.geneontology.org/amigo/term/GO:0034976	HSPA5 UFD1 PSMC6 PDIA6 VCP PDIA3 CALR P4HB ERP44 EIF2S1 TARDBP EIF4G1 TRIM25 DDX3X THBS1 RACK1
0.0462591	5	47	4.00365	GO:0000966 Rna 5-prime-end processing	https://amigo.geneontology.org/amigo/term/GO:0000966	NCBP1 SSB SNRPD3 SNRPD2 SNRPD1
0.0462591	5	47	4.00365	GO:0022616 Dna strand elongation	https://amigo.geneontology.org/amigo/term/GO:0022616	MCM4 MCM3 MCM7 RUVBL1 RUVBL2
0.0462591	5	47	4.00365	GO:0090148 Membrane fission	https://amigo.geneontology.org/amigo/term/GO:0090148	DNM2 DNM1L DNM1 CORO1C SH3GLB1
0.0465	36	886	1.52916	GO:0048871 Multicellular organismal-level homeostasis	https://amigo.geneontology.org/amigo/term/GO:0048871	UBAP2L INPP5D CTSH LGALS9 BSG HMGB1 BTK IGF2BP2 RAB7A SART3 MTHFD1 CORO1A PPP2R1A PRDX1 PTK2B PKN1 RAC2 APOE ANXA1 DOCK10 RPS6 ADAR HCLS1 GPX1 PRKDC PICALM SLC1A5 RPS19 HSPA9 EIF4G1 STAT1 RPS24 HMGB2 RPS14 TPP1 RPS17
0.0465371	3	16	7.05643	GO:0001768 Establishment of t cell polarity	https://amigo.geneontology.org/amigo/term/GO:0001768	MYH9 DOCK2 GSN
0.0465371	3	16	7.05643	GO:0001771 Immunological synapse formation	https://amigo.geneontology.org/amigo/term/GO:0001771	MSN DOCK2 LGALS3
0.0465371	3	16	7.05643	GO:0006266 Dna ligation	https://amigo.geneontology.org/amigo/term/GO:0006266	XRCC1 HMGB1 XRCC6
0.0465371	3	16	7.05643	GO:0046036 Ctp metabolic process	https://amigo.geneontology.org/amigo/term/GO:0046036	CTPS2 CTPS1 NME1
0.0465371	3	16	7.05643	GO:1900025 Negative regulation of substrate adhesion-dependent cell spreading	https://amigo.geneontology.org/amigo/term/GO:1900025	RCC2 CORO1C ACTN4
0.0465371	3	16	7.05643	GO:1902946 Protein localization to early endosome	https://amigo.geneontology.org/amigo/term/GO:1902946	EZR MSN ARL8B
0.0497429	8	109	2.76215	GO:0038202 Torc1 signaling	https://amigo.geneontology.org/amigo/term/GO:0038202	SAR1A USP4 SAR1B YWHAZ MAT2A YWHAG USP7 LARS1
0.0499442	5	48	3.92024	GO:0006513 Protein monoubiquitination	https://amigo.geneontology.org/amigo/term/GO:0006513	TRIM21 CBL SKP1 TRIM25 PDCD6
0.0499442	6	67	3.37024	GO:0051893 Regulation of focal adhesion assembly	https://amigo.geneontology.org/amigo/term/GO:0051893	ROCK1 RCC2 CORO1C LIMS1 TLN1 THBS1
0.0499442	6	67	3.37024	GO:0090109 Regulation of cell-substrate junction assembly	https://amigo.geneontology.org/amigo/term/GO:0090109	ROCK1 RCC2 CORO1C LIMS1 TLN1 THBS1
0.0502712	4	31	4.85604	GO:0000244 Spliceosomal tri-snrnp complex assembly	https://amigo.geneontology.org/amigo/term/GO:0000244	SART3 PRPF19 USP4 SRSF10
0.0502712	4	31	4.85604	GO:0001778 Plasma membrane repair	https://amigo.geneontology.org/amigo/term/GO:0001778	MYH9 ARL8B AHNAK ANXA2
0.0502712	4	31	4.85604	GO:0030220 Platelet formation	https://amigo.geneontology.org/amigo/term/GO:0030220	PTPN6 PRKDC ACTN1 MYH9
0.0513236	10	156	2.41246	GO:0034728 Nucleosome organization	https://amigo.geneontology.org/amigo/term/GO:0034728	NAP1L1 SART3 SUPT16H NASP SSRP1 RBBP4 NPM1 MCM2 HMGB2 HMGA1
0.0513236	10	156	2.41246	GO:0048660 Regulation of smooth muscle cell proliferation	https://amigo.geneontology.org/amigo/term/GO:0048660	THBS1 GNAI2 STAT1 APOE SF1 MEF2D XRCC5 TPM1 XRCC6 PRKDC
0.0525535	62	1723	1.35422	GO:0009967 Positive regulation of signal transduction	https://amigo.geneontology.org/amigo/term/GO:0009967	LGALS1 TFG LGALS9 CD44 CTSH TRIM21 DOK2 RPS3 LIMS1 S100A4 CPNE1 RPS20 BTK VPS35 HSP90AB1 YWHAE DHX15 USP4 SFPQ TRIM25 USP15 THBS1 PARP1 VCP MAT2A RUVBL1 HMGB1 PPIA DDX3X DDX1 PPP2R1A GNAI2 PTK2B CAT EPRS1 RPL11 EIF2A ILK PDIA3 PPP1CA CALR GPX1 CYFIP1 RPS12 PTBP1 ROCK1 PICALM DDX5 CBL PTPN6 RPL23 APOE ACTN4 LARS1 IQGAP1 CCAR2 RPS7 HCLS1 RACK1 CORO7 NID1 ITGA5
0.0529243	18	365	1.85594	GO:0002218 Activation of innate immune response	https://amigo.geneontology.org/amigo/term/GO:0002218	BTK XRCC5 HSP90AA1 YWHAE HSPA8 SFPQ TRIM25 PSPC1 USP15 PARP1 NONO HMGB1 XRCC6 PCBP2 DDX3X PRKDC RPS6KA3 UFD1
0.0531215	6	68	3.32067	GO:0006903 Vesicle targeting	https://amigo.geneontology.org/amigo/term/GO:0006903	SAR1A ARFGAP2 SAR1B TFG PDCD6 SNAP29
0.0538872	14	258	2.04217	GO:0046434 Organophosphate catabolic process	https://amigo.geneontology.org/amigo/term/GO:0046434	PFKP PKM ENO1 SAMHD1 PGK1 ENO3 PFKL ALDOA PFKM APOC2 GALK1 PRDX6 VCP LDHA
0.0542257	4	32	4.70429	GO:0001780 Neutrophil homeostasis	https://amigo.geneontology.org/amigo/term/GO:0001780	HMGB1 BTK MTHFD1 ANXA1
0.0542257	3	17	6.64135	GO:0002840 Regulation of t cell mediated immune response to tumor cell	https://amigo.geneontology.org/amigo/term/GO:0002840	IL4I1 YWHAG HMGB1
0.0542257	2	6	12.5448	GO:0003062 Regulation of heart rate by chemical signal	https://amigo.geneontology.org/amigo/term/GO:0003062	TPM1 YWHAE
0.0542257	3	17	6.64135	GO:0003334 Keratinocyte development	https://amigo.geneontology.org/amigo/term/GO:0003334	FLNB SFN PLEC
0.0542257	2	6	12.5448	GO:0003400 Regulation of copii vesicle coating	https://amigo.geneontology.org/amigo/term/GO:0003400	SAR1A SAR1B
0.0542257	2	6	12.5448	GO:0006015 5-phosphoribose 1-diphosphate biosynthetic process	https://amigo.geneontology.org/amigo/term/GO:0006015	PRPS1 PYGL
0.0542257	9	134	2.52768	GO:0006334 Nucleosome assembly	https://amigo.geneontology.org/amigo/term/GO:0006334	NAP1L1 SART3 NASP RBBP4 NPM1 MCM2 SUPT16H SSRP1 HMGB2
0.0542257	4	32	4.70429	GO:0006450 Regulation of translational fidelity	https://amigo.geneontology.org/amigo/term/GO:0006450	LARS1 IARS1 VARS1 RPS5
0.0542257	38	959	1.49124	GO:0014070 Response to organic cyclic compound	https://amigo.geneontology.org/amigo/term/GO:0014070	ANXA1 VPS35 MSN HNRNPU ATP1A1 CALR NPM1 DDX1 HSP90AA1 DNAJA1 COMT HSPA8 CBL STAT1 PTK2B TRIM25 CAT PSMB2 RAN NASP EIF2S1 THBS1 HNRNPD EIF4A3 PARP1 EIF4E SRSF2 HMGB2 BSG PPP2R2A GPX1 EZR DDX17 DDX5 DHX9 SLC3A2 RUVBL2 PKN1
0.0542257	3	17	6.64135	GO:0030575 Nuclear body organization	https://amigo.geneontology.org/amigo/term/GO:0030575	SERBP1 SF1 VRK1
0.0542257	4	32	4.70429	GO:0031579 Membrane raft organization	https://amigo.geneontology.org/amigo/term/GO:0031579	PACSIN2 DOCK2 GSN ANXA2
0.0542257	2	6	12.5448	GO:0032799 Low-density lipoprotein receptor particle metabolic process	https://amigo.geneontology.org/amigo/term/GO:0032799	APOE ANXA2
0.0542257	2	6	12.5448	GO:0032802 Low-density lipoprotein particle receptor catabolic process	https://amigo.geneontology.org/amigo/term/GO:0032802	APOE ANXA2
0.0542257	2	6	12.5448	GO:0032803 Regulation of low-density lipoprotein particle receptor catabolic process	https://amigo.geneontology.org/amigo/term/GO:0032803	APOE ANXA2
0.0542257	3	17	6.64135	GO:0033151 V(d)j recombination	https://amigo.geneontology.org/amigo/term/GO:0033151	PRKDC HMGB1 HMGB2
0.0542257	2	6	12.5448	GO:0034382 Chylomicron remnant clearance	https://amigo.geneontology.org/amigo/term/GO:0034382	APOE APOC2
0.0542257	2	6	12.5448	GO:0034447 Very-low-density lipoprotein particle clearance	https://amigo.geneontology.org/amigo/term/GO:0034447	APOE APOC2
0.0542257	2	6	12.5448	GO:0046391 5-phosphoribose 1-diphosphate metabolic process	https://amigo.geneontology.org/amigo/term/GO:0046391	PRPS1 PYGL
0.0542257	2	6	12.5448	GO:0051030 Snrna transport	https://amigo.geneontology.org/amigo/term/GO:0051030	RAN NCBP1
0.0542257	2	6	12.5448	GO:0051031 Trna transport	https://amigo.geneontology.org/amigo/term/GO:0051031	YBX1 SSB
0.0542257	2	6	12.5448	GO:0051105 Regulation of dna ligation	https://amigo.geneontology.org/amigo/term/GO:0051105	XRCC1 HMGB1
0.0542257	4	32	4.70429	GO:0051131 Chaperone-mediated protein complex assembly	https://amigo.geneontology.org/amigo/term/GO:0051131	HSP90AA1 HSP90AB1 PSMG1 CCT2
0.0542257	2	6	12.5448	GO:0055059 Asymmetric neuroblast division	https://amigo.geneontology.org/amigo/term/GO:0055059	ARHGEF2 RAB10
0.0542257	20	423	1.7794	GO:0070661 Leukocyte proliferation	https://amigo.geneontology.org/amigo/term/GO:0070661	LGALS9 ANXA1 MSN BTK CORO1A PTPN6 PKN1 RAC2 DOCK2 RPS6 PCYT1A INPP5D IMPDH2 PURA PSMB10 IL4I1 LGALS3 RPS3 CTPS1 HMGB1
0.0542257	2	6	12.5448	GO:0097350 Neutrophil clearance	https://amigo.geneontology.org/amigo/term/GO:0097350	HMGB1 ANXA1
0.0542257	3	17	6.64135	GO:0098885 Modification of postsynaptic actin cytoskeleton	https://amigo.geneontology.org/amigo/term/GO:0098885	PFN1 CAP1 CYFIP1
0.0542257	2	6	12.5448	GO:0140495 Migracytosis	https://amigo.geneontology.org/amigo/term/GO:0140495	DNM1L KIF5B
0.0542257	2	6	12.5448	GO:0160040 Mitocytosis	https://amigo.geneontology.org/amigo/term/GO:0160040	DNM1L KIF5B
0.0542257	2	6	12.5448	GO:1904816 Positive regulation of protein localization to chromosome telomeric region	https://amigo.geneontology.org/amigo/term/GO:1904816	TCP1 CCT6A
0.0542257	2	6	12.5448	GO:2001269 Positive regulation of cysteine-type endopeptidase activity involved in apoptotic signaling pathway	https://amigo.geneontology.org/amigo/term/GO:2001269	GSN LGALS9
0.0545406	48	1276	1.41571	GO:1901701 Cellular response to oxygen-containing compound	https://amigo.geneontology.org/amigo/term/GO:1901701	PKM PRDX1 VPS35 CTSG CA2 ARHGEF2 CAT PARP1 MSN RPS3 MAT2A RACK1 BTK XRCC5 RAB10 COMT HSPA8 GNAI2 NCL STAT1 ANXA1 EPRS1 HNRNPD USO1 EIF4A3 EIF4E CAPN2 YWHAG PLEC GPX1 CYFIP1 TPM1 HMGB2 VIM ROCK1 EZR PTK2B RPL23 LARS1 TRA2B VCP RUVBL2 PRKDC PTPRE GRK2 HMGB1 UPF1 AGRN
0.0549615	11	183	2.26217	GO:0010594 Regulation of endothelial cell migration	https://amigo.geneontology.org/amigo/term/GO:0010594	PTK2B APOE ANXA1 THBS1 BSG HMGB1 PDCD6 ATP5F1B SH3BP1 HSPB1 CALR
0.0549615	6	69	3.27255	GO:0099024 Plasma membrane invagination	https://amigo.geneontology.org/amigo/term/GO:0099024	SNX9 THBS1 MYH9 GSN SH3BP1 ITGB2
0.0564385	24	540	1.67264	GO:0002443 Leukocyte mediated immunity	https://amigo.geneontology.org/amigo/term/GO:0002443	MSH2 IL4I1 VAV1 LGALS9 YWHAG BTK DDX1 CTSG CTSH HSPA8 CBL PTPN6 PRDX1 RAC2 PCYT1A INPP5D ITGB2 WAS CORO1A ARL8B AP1G1 KIF5B HMGB1 TUBB
0.0564385	5	50	3.76343	GO:0045429 Positive regulation of nitric oxide biosynthetic process	https://amigo.geneontology.org/amigo/term/GO:0045429	APOE HSP90AA1 PTK2B ITGB2 HSP90AB1
0.0564385	5	50	3.76343	GO:1904262 Negative regulation of torc1 signaling	https://amigo.geneontology.org/amigo/term/GO:1904262	YWHAZ YWHAG USP7 SAR1A SAR1B
0.0571035	41	1058	1.45842	GO:0046903 Secretion	https://amigo.geneontology.org/amigo/term/GO:0046903	RAB10 SNAP29 NAPA RAB15 COPG2 SEPTIN2 COPG1 DNM1L COPA BSG BTK VPS35 TXLNA COMT MYH9 CA2 SLC1A5 CBL GNAI2 PLEK TARDBP RAC2 ANXA1 PFKL PFKM NME1 ITGB2 RAB7A CORO1A APOE MYH10 ARL8B AP1G1 LGALS9 PDCD6IP PPIA NSF AIMP1 GRK2 AP1B1 ANXA2
0.0577935	9	136	2.49051	GO:0048525 Negative regulation of viral process	https://amigo.geneontology.org/amigo/term/GO:0048525	SNX3 TRIM21 MX1 TRIM25 ILF3 TRIM28 STAT1 GSN PPIA
0.0578978	10	160	2.35214	GO:0048659 Smooth muscle cell proliferation	https://amigo.geneontology.org/amigo/term/GO:0048659	THBS1 GNAI2 STAT1 APOE SF1 MEF2D XRCC5 TPM1 XRCC6 PRKDC
0.0578978	8	113	2.66438	GO:0051262 Protein tetramerization	https://amigo.geneontology.org/amigo/term/GO:0051262	SAMHD1 DNM1 CPSF6 FARSB NUDT21 VASP EVL ALDOA
0.0578978	10	160	2.35214	GO:1904375 Regulation of protein localization to cell periphery	https://amigo.geneontology.org/amigo/term/GO:1904375	LGALS3 KIF5B EZR VPS26B EIF4G1 VPS35 PICALM CLTC SFN RACK1
0.0579877	7	91	2.89495	GO:0032481 Positive regulation of type i interferon production	https://amigo.geneontology.org/amigo/term/GO:0032481	HSP90AA1 STAT1 G3BP1 KPNA2 DDX3X HMGB2 DHX9
0.0579877	6	70	3.2258	GO:0033619 Membrane protein proteolysis	https://amigo.geneontology.org/amigo/term/GO:0033619	MYH9 CTSH APOE SNX9 RBMX ROCK1
0.0579877	7	91	2.89495	GO:0043242 Negative regulation of protein-containing complex disassembly	https://amigo.geneontology.org/amigo/term/GO:0043242	CAPG CAPZB CAPZA1 GSN FLII CAPZA2 ARHGEF2
0.0579877	6	70	3.2258	GO:0045428 Regulation of nitric oxide biosynthetic process	https://amigo.geneontology.org/amigo/term/GO:0045428	KHSRP APOE HSP90AA1 PTK2B ITGB2 HSP90AB1
0.0579877	6	70	3.2258	GO:0051653 Spindle localization	https://amigo.geneontology.org/amigo/term/GO:0051653	MAPRE1 MYH9 ACTR3 ACTR2 KPNB1 CFL1
0.0590877	4	33	4.56173	GO:0006221 Pyrimidine nucleotide biosynthetic process	https://amigo.geneontology.org/amigo/term/GO:0006221	CTPS2 CTPS1 NME1 PRPS1
0.0590877	4	33	4.56173	GO:0034315 Regulation of arp2/3 complex-mediated actin nucleation	https://amigo.geneontology.org/amigo/term/GO:0034315	RNH1 WASF2 CORO1B CYFIP1
0.0590877	4	33	4.56173	GO:0036344 Platelet morphogenesis	https://amigo.geneontology.org/amigo/term/GO:0036344	PTPN6 PRKDC ACTN1 MYH9
0.0590877	4	33	4.56173	GO:0099170 Postsynaptic modulation of chemical synaptic transmission	https://amigo.geneontology.org/amigo/term/GO:0099170	PTK2B EIF4A3 EIF4E CYFIP1
0.0590877	4	33	4.56173	GO:1904357 Negative regulation of telomere maintenance via telomere lengthening	https://amigo.geneontology.org/amigo/term/GO:1904357	HNRNPC HNRNPA1 HNRNPU PARP1
0.0596429	10	161	2.33753	GO:0009411 Response to uv	https://amigo.geneontology.org/amigo/term/GO:0009411	DDB1 NPM1 MSH2 CAT EIF2S1 PARP1 CCAR2 RUVBL2 GPX1 FEN1
0.0599438	8	114	2.641	GO:0005976 Polysaccharide metabolic process	https://amigo.geneontology.org/amigo/term/GO:0005976	PYGM PYGL PYGB CLTC AP2A1 COMT PFKM PPP1CA
0.0599438	21	457	1.72937	GO:0043434 Response to peptide hormone	https://amigo.geneontology.org/amigo/term/GO:0043434	PKM STAT1 CA2 PARP1 ROCK1 RAB10 NUDC COMT GNAI2 NCL SRSF4 CAT SRSF6 ANXA1 EPRS1 USO1 YWHAG BSG CYFIP1 PRKDC PTPRE
0.0599438	5	51	3.68964	GO:0045047 Protein targeting to er	https://amigo.geneontology.org/amigo/term/GO:0045047	SRP14 SRP68 SRP72 DDX6 HSPA5
0.0599438	5	51	3.68964	GO:1904407 Positive regulation of nitric oxide metabolic process	https://amigo.geneontology.org/amigo/term/GO:1904407	APOE HSP90AA1 PTK2B ITGB2 HSP90AB1
0.0599438	8	114	2.641	GO:1990266 Neutrophil migration	https://amigo.geneontology.org/amigo/term/GO:1990266	LGALS3 ITGB2 PPIB PPIA RAC2 VAV1 DNM1L BSG
0.0602313	3	18	6.27238	GO:0002424 T cell mediated immune response to tumor cell	https://amigo.geneontology.org/amigo/term/GO:0002424	IL4I1 YWHAG HMGB1
0.0602313	3	18	6.27238	GO:0006415 Translational termination	https://amigo.geneontology.org/amigo/term/GO:0006415	ETF1 ABCE1 UPF1
0.0602313	3	18	6.27238	GO:0009208 Pyrimidine ribonucleoside triphosphate metabolic process	https://amigo.geneontology.org/amigo/term/GO:0009208	CTPS2 CTPS1 NME1
0.0602313	3	18	6.27238	GO:0030889 Negative regulation of b cell proliferation	https://amigo.geneontology.org/amigo/term/GO:0030889	BTK PKN1 INPP5D
0.0602313	3	18	6.27238	GO:0098974 Postsynaptic actin cytoskeleton organization	https://amigo.geneontology.org/amigo/term/GO:0098974	EZR WASF2 ACTBL2
0.0602313	3	18	6.27238	GO:2001169 Regulation of atp biosynthetic process	https://amigo.geneontology.org/amigo/term/GO:2001169	ENO1 PARP1 VCP
0.0611664	12	212	2.13024	GO:0032869 Cellular response to insulin stimulus	https://amigo.geneontology.org/amigo/term/GO:0032869	PKM PARP1 RAB10 GNAI2 NCL STAT1 EPRS1 USO1 YWHAG CYFIP1 PRKDC PTPRE
0.0617131	45	1192	1.42076	GO:0072359 Circulatory system development	https://amigo.geneontology.org/amigo/term/GO:0072359	RNH1 PDCL3 CACYBP THBS1 ITGA5 PDLIM5 PDLIM7 MYH9 PTPN6 NCL ANXA1 WARS1 PDCD6 GTF2I AP2B1 COMT AP1B1 MTHFD1 CTSH EIF4G2 PTK2B APOE HNRNPU WASF2 ITGB2 LMNA AIMP1 YWHAZ ILK BSG GRK2 PLEC CALR ANXA2 GPX1 PRKDC MEF2D SARS1 PKM ROCK1 PGK1 HSPB1 ATP5F1B STAT1 TPM1
