# Supplementary material for: Infosomes as Inflammatory Mediators: Proteomic Profiling of Proteins Enriched in Inflammatory Extracellular Vesicles
Source: Mol Cell Proteomics. 2026 Jan 19;25(2):101511. doi: 10.1016/j.mcpro.2026.101511 (PMC12925278; doi:10.1016/j.mcpro.2026.101511)
Supplement: Table S6 [file mmc6.xlsx]

## Sheet: Molecular Function_Enrichment
Supplemental Table 6 Molecular Function_Enrichment
Enrichment FDR	nGenes	Pathway Genes	Fold Enrichment	Pathway	URL	Genes
3.08e-156	296	1886	5.90655	GO:0003723 Rna binding	https://amigo.geneontology.org/amigo/term/GO:0003723	PABPC1 FUS KHDRBS1 SERBP1 UPF1 RPS20 PTBP1 NSUN2 MTREX EIF4B U2AF2 YBX1 ELAVL1 PKM RPL31 DAZAP1 SMC1A IGF2BP2 ENO1 SART3 ARHGEF1 SNRPA XRCC5 DDX1 HSP90AA1 BZW1 TNPO1 RPS5 SRRT RTRAF KHSRP RPL6 GCN1 RPLP0 GANAB PABPC4 HNRNPC SUPT16H EZR ARCN1 HSP90AB1 HNRNPH3 HNRNPM SF3A1 SNRPD3 LGALS1 EIF3L DDX17 RTCB RPL3 MYH9 EIF3D SRSF5 EIF5 PSMC1 APEX1 TPD52L2 MAPRE1 CORO1A EIF3E HNRNPL SNRNP70 RPS16 HNRNPUL1…
3.69e-77	326	4465	2.74777	GO:0003676 Nucleic acid binding	https://amigo.geneontology.org/amigo/term/GO:0003676	PABPC1 SNRPA FUS TARDBP KHDRBS1 HNRNPA1 HMGA1 SERBP1 UPF1 RPS20 PTBP1 NSUN2 MTREX EIF4B U2AF2 YBX1 ELAVL1 PKM RPL31 DAZAP1 SMC1A IGF2BP2 ENO1 SART3 ARHGEF1 XRCC5 DDX1 HSP90AA1 BZW1 TNPO1 RPS5 SRRT RTRAF KHSRP RPL6 GCN1 RPLP0 GANAB PABPC4 HNRNPC SUPT16H EZR ARCN1 HSP90AB1 HNRNPH3 HNRNPM SF3A1 SNRPD3 LGALS1 EIF3L DDX17 RTCB RPL3 MYH9 EIF3D SRSF5 EIF5 PSMC1 APEX1 TPD52L2 MAPRE1 CORO1A EIF3E HNRNPL S…
1.14e-68	98	358	10.3021	GO:0045296 Cadherin binding	https://amigo.geneontology.org/amigo/term/GO:0045296	CAPG HSPA5 PFKP PKM PICALM ENO1 CAPZB BZW1 RAB10 RPL6 GCN1 NUDC EZR HSP90AB1 SH3GLB1 PACSIN2 MYH9 EIF5 MAPRE1 EHD4 EIF3E EEF1D PLIN3 PFN1 YWHAE HSPA8 EHD1 EIF4G2 DDX6 CBL CLINT1 RARS1 RPL24 STAT1 HDLBP CAPZA1 PRDX1 PRDX6 TRIM25 SEPTIN7 LRRFIP1 AHNAK VASP KTN1 PAICS SNX9 EIF2S3 DNAJB1 RAN LDHA ANXA1 FLNB BZW2 ABI1 TLN1 OLA1 USO1 IQGAP1 RPS2 SH3GL1 PSMB6 SERBP1 EIF2A RPL7A ALDOA CCT8 WASF2 TAGLN2 P…
2.46e-59	112	608	6.93263	GO:0050839 Cell adhesion molecule binding	https://amigo.geneontology.org/amigo/term/GO:0050839	CAPG HSPA5 PFKP PKM PICALM ENO1 CAPZB BZW1 RAB10 RPL6 GCN1 NUDC EZR HSP90AB1 SH3GLB1 PACSIN2 MYH9 EIF5 MAPRE1 EHD4 EIF3E EEF1D PLIN3 PFN1 YWHAE HSPA8 EHD1 EIF4G2 DDX6 CBL CLINT1 RARS1 RPL24 STAT1 HDLBP CAPZA1 PRDX1 PRDX6 TRIM25 SEPTIN7 LRRFIP1 AHNAK VASP KTN1 PAICS SNX9 EIF2S3 DNAJB1 RAN LDHA ANXA1 FLNB BZW2 ABI1 TLN1 OLA1 USO1 IQGAP1 RPS2 SH3GL1 PSMB6 SERBP1 EIF2A RPL7A ALDOA CCT8 WASF2 TAGLN2 P…
4.07e-49	83	382	8.17709	GO:0003729 Mrna binding	https://amigo.geneontology.org/amigo/term/GO:0003729	PABPC1 PTBP1 DDX3Y DAZAP1 IGF2BP2 RPS5 KHSRP PABPC4 HNRNPM DDX17 HNRNPL SNRNP70 FUBP3 EIF3A DDX5 EIF4G2 DDX6 CPSF6 RPL24 EIF4G1 HDLBP SRSF7 ETF1 KHDRBS1 HNRNPA2B1 DDX39A EIF2S2 SYNCRIP HNRNPA1 SRSF1 NCBP1 RPL35 SSB G3BP2 EIF4A3 SERBP1 EIF2A G3BP1 LUC7L2 FUBP1 HNRNPK NUDT21 SF1 ATXN2L PCBP1 HNRNPA3 HNRNPA0 PCBP2 RPS26 DDX39B DDX3X ELAVL1 HNRNPC EIF3D RPS13 NCL TARDBP RPL5 ILF3 MYH10 CAPRIN1 DHX9 T…
5.92e-46	62	203	11.4942	GO:0003735 Structural constituent of ribosome	https://amigo.geneontology.org/amigo/term/GO:0003735	RPS20 RPS5 RPS16 RPS19 RPS13 RPS12 RPS25 RPS10 RPS6 RPS24 RPS2 RPS11 RPS8 RPS3A RPS3 RPS14 RPSA RPS9 RPS21 RPS7 RPS17 RPS23 RPS26 RPS4X RPS18 RPS28 RPL18 RPL31 RPL6 RPLP0 RPL3 RPL19 RPL24 RPL22 RPL21 RPL5 RPL23 RPL36 RPL35 RPLP1 RPL11 RPL10 RPL7 RPL30 RPL8 RPL9 RPL27A RPL13 RPL4 RPL15 RPS27 RPL35A RPL14 RPL12 RPL23A RPL17 RPL18A RPL28 RPL32 RPL7A RPLP2 RPL10A
1.9e-34	104	927	4.22219	GO:0005198 Structural molecule activity	https://amigo.geneontology.org/amigo/term/GO:0005198	RPS20 RPS5 RPS16 RPS19 RPS13 RPS12 RPS25 RPS10 RPS6 THBS1 RPS24 RPS2 RPS11 RPS8 RPS3A RPS3 RPS14 RPSA RPS9 RPS21 RPS7 RPS17 RPS23 RPS26 RPS4X RPS18 RPS28 VIM RPL18 RPL31 RPL6 RPLP0 MYL6 RPL3 TUBB4A RPL19 PSMD11 LMNB1 RPL24 RPL22 RPL21 RPL5 RPL23 TUBA4A RPL36 RPL35 RPLP1 SEC31A RPL11 RPL10 RPL7 RPL30 LMNA RPL8 ARPC2 RPL9 RPL27A RPL13 TUBA1C ACTBL2 RPL4 RPL15 TUBB6 RPS27 PLEC TUBAL3 RPL35A PSMD13 R…
2.12e-31	154	2052	2.82441	GO:0035639 Purine ribonucleoside triphosphate binding	https://amigo.geneontology.org/amigo/term/GO:0035639	PFKP HSP90AA1 HSP90AB1 PGK1 TUBB4A RAB35 TUBA4A RAC2 PFKL PRPS1 PFKM ABCE1 TUBA1C TUBB6 TUBAL3 DRG1 TUBB RABL6 TUBB3 MTREX HSPA5 RAB7A RAB10 MSH2 MYH9 PYGL GALK1 HSPA8 EIF4G1 RAN MYH10 ARL8B CAPRIN1 DHX9 OLA1 EIF4A3 HNRNPU EIF5B ARF4 RAB1B NME1 ARF5 UPF1 BTK EHD3 PSMC4 SARS1 CTPS2 DDX3Y PKM ROCK1 SMC1A STK10 MCM2 NSF MCM6 XRCC5 SAR1A DDX1 DNM2 DNAJA1 PSMC5 DNM1L DDX17 RTCB MCM5 TTLL12 PSMC6 EIF5 …
8.32e-31	155	2102	2.77513	GO:0032555 Purine ribonucleotide binding	https://amigo.geneontology.org/amigo/term/GO:0032555	PFKP HSP90AA1 HSP90AB1 PGK1 TUBB4A RAB35 PRKAR2A TUBA4A RAC2 PFKL PRPS1 PFKM ABCE1 TUBA1C TUBB6 TUBAL3 DRG1 TUBB RABL6 APRT TUBB3 MTREX HSPA5 RAB7A RAB10 MSH2 MYH9 PYGL GALK1 HSPA8 EIF4G1 RAN MYH10 ARL8B CAPRIN1 DHX9 OLA1 EIF4A3 HNRNPU EIF5B ARF4 RAB1B NME1 ARF5 UPF1 BTK EHD3 PSMC4 SARS1 CTPS2 DDX3Y PKM ROCK1 SMC1A STK10 MCM2 NSF MCM6 XRCC5 SAR1A DDX1 DNM2 DNAJA1 PSMC5 DNM1L DDX17 RTCB MCM5 TTLL1…
1.89e-30	155	2119	2.75286	GO:0032553 Ribonucleotide binding	https://amigo.geneontology.org/amigo/term/GO:0032553	PFKP HSP90AA1 HSP90AB1 PGK1 TUBB4A RAB35 PRKAR2A TUBA4A RAC2 PFKL PRPS1 PFKM ABCE1 TUBA1C TUBB6 TUBAL3 DRG1 TUBB RABL6 APRT TUBB3 MTREX HSPA5 RAB7A RAB10 MSH2 MYH9 PYGL GALK1 HSPA8 EIF4G1 RAN MYH10 ARL8B CAPRIN1 DHX9 OLA1 EIF4A3 HNRNPU EIF5B ARF4 RAB1B NME1 ARF5 UPF1 BTK EHD3 PSMC4 SARS1 CTPS2 DDX3Y PKM ROCK1 SMC1A STK10 MCM2 NSF MCM6 XRCC5 SAR1A DDX1 DNM2 DNAJA1 PSMC5 DNM1L DDX17 RTCB MCM5 TTLL1…
3.3e-30	158	2202	2.70037	GO:0017076 Purine nucleotide binding	https://amigo.geneontology.org/amigo/term/GO:0017076	PFKP HSP90AA1 HSP90AB1 PGK1 TUBB4A RAB35 PRKAR2A TUBA4A RAC2 PFKL PRPS1 PFKM ABCE1 TUBA1C TUBB6 TUBAL3 DRG1 TUBB RABL6 APRT TUBB3 MTREX HSPA5 RAB7A RAB10 MSH2 MYH9 PYGL SAMHD1 GALK1 HSPA8 EIF4G1 CAT RAN MYH10 ARL8B CAPRIN1 DHX9 OLA1 EIF4A3 HNRNPU EIF5B ARF4 RAB1B NME1 ARF5 UPF1 BTK EHD3 PSMC4 SARS1 CTPS2 DDX3Y PKM ROCK1 SMC1A STK10 MCM2 NSF MCM6 XRCC5 SAR1A DDX1 DNM2 DNAJA1 PSMC5 DNM1L DDX17 RTCB…
3.77e-30	171	2521	2.55274	GO:0097367 Carbohydrate derivative binding	https://amigo.geneontology.org/amigo/term/GO:0097367	CD44 PFKP HSP90AA1 HSP90AB1 PGK1 TUBB4A RAB35 PRKAR2A TUBA4A RAC2 PFKL PRPS1 PFKM ABCE1 TUBA1C LGALS9 TUBB6 TUBAL3 DRG1 TUBB RABL6 APRT TUBB3 MTREX HSPA5 XRCC1 RAB7A RAB10 MSH2 MYH9 CTSG PYGL SAMHD1 GALK1 HSPA8 EIF4G1 APOE ACTN4 RAN MYH10 ARL8B CAPRIN1 DHX9 THBS1 OLA1 EIF4A3 HNRNPU EIF5B TPP1 ARF4 RAB1B HMGB1 PPIA NME1 ARF5 UPF1 BTK EHD3 PSMC4 SARS1 CTPS2 DDX3Y PKM ROCK1 SMC1A STK10 MCM2 NSF MCM6…
8.84e-30	161	2296	2.63899	GO:0019899 Enzyme binding	https://amigo.geneontology.org/amigo/term/GO:0019899	CBL TCERG1 PRKAR2A CAP1 TRIM21 DOCK2 ITGB2 ACTBL2 YWHAG SFN RCC2 SFI1 RACK1 APOC2 RTRAF DNM1L VRK1 PLEK ARHGEF2 PKN1 TRIM28 DHX9 IQGAP2 EIF4E HNRNPU CCAR2 HMGB1 ELAVL1 ROCK1 MCM2 NSF RAB7A HSP90AA1 XPO1 TNPO1 CBX5 HSP90AB1 AP1B1 CDC37 HSPB1 DNM1 EIF3A KPNB1 PFN1 DDX5 YWHAE HSPA8 CORO1C LDHB SRSF3 HSPA9 LMNB1 STAT1 CACYBP MEF2D NCF2 PTK2B KHDRBS1 CLTA DOCK10 SRSF1 HNRNPD IQGAP1 PARP1 SH3KBP1 DOK2 …
9.89e-30	127	1525	3.13414	GO:0044877 Protein-containing complex binding	https://amigo.geneontology.org/amigo/term/GO:0044877	PKM HSP90AA1 HNRNPC HSP90AB1 YWHAE HSPA8 ANXA11 RBBP4 CAPG ACTN1 CAPZB SUPT16H DDX17 MYH9 CORO1A DDX5 CORO1C ARPC3 GNAI2 ACTR3 PSMD14 CAPZA1 ACTN4 LGALS3 MYH10 EIF2S1 LCP1 ARPC5L TLN1 RPLP1 ACTR2 TPM1 IQGAP1 MYO1F TPM3 EIF2A IQGAP2 GSN SSRP1 FERMT3 WASF2 TAGLN2 ITGB2 ITGA5 ABCE1 EEF2 SRP68 CORO1B CFL1 SRP72 FLII PSMG1 FMNL1 CAPZA2 RACK1 PFKP NSF SRRT EZR CBX5 MSH2 VRK1 MYH14 CPSF6 SNX3 NID1 APOE …
1.04e-28	174	2671	2.45165	GO:0043168 Anion binding	https://amigo.geneontology.org/amigo/term/GO:0043168	CAPG PFKP PYGM PICALM HSP90AA1 HSP90AB1 PYGL PYGB PGK1 TUBB4A RAB35 PRKAR2A TUBA4A RAC2 PFKL PRPS1 GSN PFKM ABCE1 TUBA1C TUBB6 FLII TUBAL3 DRG1 TUBB RABL6 APRT TUBB3 BTK MTREX HSPA5 RAB7A DNM2 RAB10 MSH2 PACSIN2 MYH9 SAMHD1 DNM1 GALK1 PFN1 HSPA8 EIF4G1 PLEK QSOX1 RAN MYH10 ARL8B CAPRIN1 DHX9 OLA1 IQGAP1 EIF4A3 IQGAP2 HNRNPU EIF5B TPP1 ARF4 RAB1B PPIA NME1 ARF5 UPF1 EHD3 PSMC4 SARS1 CTPS2 DDX3Y PK…
3.34e-28	162	2398	2.54243	GO:1901265 Nucleoside phosphate binding	https://amigo.geneontology.org/amigo/term/GO:1901265	PFKP HSP90AA1 HSP90AB1 PGK1 TUBB4A RAB35 PRKAR2A TUBA4A RAC2 PFKL PRPS1 PFKM ABCE1 TUBA1C TUBB6 TUBAL3 DRG1 TUBB RABL6 APRT TUBB3 MTREX HSPA5 RAB7A RAB10 MSH2 MYH9 PYGL SAMHD1 GALK1 HSPA8 EIF4G1 QSOX1 CAT RAN MYH10 ARL8B CAPRIN1 DHX9 OLA1 EIF4A3 HNRNPU EIF5B ARF4 RAB1B IMPDH2 NME1 ARF5 UPF1 BTK EHD3 PSMC4 SARS1 CTPS2 DDX3Y PKM ROCK1 PYGM SMC1A STK10 MCM2 NSF MCM6 XRCC5 SAR1A DDX1 DNM2 DNAJA1 PSMC…
4.31e-28	161	2380	2.54585	GO:0000166 Nucleotide binding	https://amigo.geneontology.org/amigo/term/GO:0000166	PFKP HSP90AA1 HSP90AB1 PGK1 TUBB4A RAB35 PRKAR2A TUBA4A RAC2 PFKL PRPS1 PFKM ABCE1 TUBA1C TUBB6 TUBAL3 DRG1 TUBB RABL6 APRT TUBB3 MTREX HSPA5 RAB7A RAB10 MSH2 MYH9 PYGL SAMHD1 GALK1 HSPA8 EIF4G1 QSOX1 CAT RAN MYH10 ARL8B CAPRIN1 DHX9 OLA1 EIF4A3 HNRNPU EIF5B ARF4 RAB1B IMPDH2 NME1 ARF5 UPF1 BTK EHD3 PSMC4 SARS1 CTPS2 DDX3Y PKM ROCK1 PYGM SMC1A STK10 MCM2 NSF MCM6 XRCC5 SAR1A DDX1 DNM2 DNAJA1 PSMC…
6.2e-27	88	841	3.93795	GO:0017111 Ribonucleoside triphosphate phosphatase activity	https://amigo.geneontology.org/amigo/term/GO:0017111	DDX39A DDX39B HSPA5 NSF SAR1A DNM2 DNM1L EEF1A2 DNM1 HSPA8 RAB35 HSPA9 GNAI2 SEPTIN7 RAC2 RAN DHX9 OLA1 SEPTIN11 SAR1B MX1 VCP EEF2 SEPTIN2 KIF5B RAB1B SEPTIN9 UPF1 RAB7A XRCC5 HSP90AA1 ARL8B EIF4A2 EIF5B ABCE1 RUVBL1 RUVBL2 DRG1 XRCC6 DDX3X ARF5 PSMC4 MTREX DDX3Y SMC1A MCM2 MCM6 DDX1 RAB10 PSMC5 MSH2 HSP90AB1 DDX17 MCM5 PSMC6 PSMC1 MCM4 TUBB4A DDX5 DHX15 DDX6 ATP5F1B MCM3 ATP6V1A CCT4 TCP1 EIF2S…
6.2e-27	165	2539	2.44571	GO:1901363 Heterocyclic compound binding	https://amigo.geneontology.org/amigo/term/GO:1901363	PFKP PYGM HSP90AA1 HSP90AB1 PYGL PYGB PGK1 TUBB4A RAB35 PRKAR2A TUBA4A RAC2 PFKL PRPS1 PFKM ABCE1 TUBA1C TUBB6 TUBAL3 DRG1 TUBB RABL6 APRT TUBB3 MTREX HSPA5 RAB7A RAB10 MSH2 MYH9 SAMHD1 GALK1 HSPA8 EIF4G1 QSOX1 CAT ACTN4 RAN MYH10 ARL8B CAPRIN1 DHX9 OLA1 EIF4A3 HNRNPU EIF5B ARF4 RAB1B IMPDH2 NME1 ARF5 UPF1 BTK EHD3 PSMC4 SARS1 CTPS2 DDX3Y PKM ROCK1 SMC1A STK10 MCM2 NSF MCM6 XRCC5 SAR1A DDX1 DNM2 …
1.02e-25	41	172	8.97097	GO:0045182 Translation regulator activity	https://amigo.geneontology.org/amigo/term/GO:0045182	EIF3I EIF5 EEF1A2 EIF3B EIF3A EIF4G2 EIF4G1 ETF1 EIF2S2 EIF2S3 EIF2S1 EIF2A EIF3H EIF4E EIF4A2 EIF5B EIF4A1 EEF2 EIF3F EIF3K EIF3L EIF3D EIF3J EIF3E EIF3G EIF3M SERBP1 EIF4B IGF2BP2 EEF1D EEF1B2 PURA TCEA1 RACK1 EEF1G CYFIP1 RPL10 RPS14 RPS9 GCN1 PABPC1
3.07e-25	89	908	3.68882	GO:0016462 Pyrophosphatase activity	https://amigo.geneontology.org/amigo/term/GO:0016462	DDX39A DDX39B HSPA5 NSF SAR1A DNM2 DNM1L EEF1A2 DNM1 HSPA8 RAB35 HSPA9 GNAI2 SEPTIN7 RAC2 RAN DHX9 OLA1 SEPTIN11 SAR1B MX1 VCP EEF2 SEPTIN2 KIF5B RAB1B SEPTIN9 UPF1 RAB7A XRCC5 HSP90AA1 GARS1 ARL8B EIF4A2 EIF5B ABCE1 RUVBL1 RUVBL2 DRG1 XRCC6 DDX3X ARF5 PSMC4 MTREX DDX3Y SMC1A MCM2 MCM6 DDX1 RAB10 PSMC5 MSH2 HSP90AB1 DDX17 MCM5 PSMC6 PSMC1 MCM4 TUBB4A DDX5 DHX15 DDX6 ATP5F1B MCM3 ATP6V1A CCT4 TCP1…
3.07e-25	89	909	3.68477	GO:0016817 Hydrolase activity acting on acid anhydrides	https://amigo.geneontology.org/amigo/term/GO:0016817	DDX39A DDX39B HSPA5 NSF SAR1A DNM2 DNM1L EEF1A2 DNM1 HSPA8 RAB35 HSPA9 GNAI2 SEPTIN7 RAC2 RAN DHX9 OLA1 SEPTIN11 SAR1B MX1 VCP EEF2 SEPTIN2 KIF5B RAB1B SEPTIN9 UPF1 RAB7A XRCC5 HSP90AA1 GARS1 ARL8B EIF4A2 EIF5B ABCE1 RUVBL1 RUVBL2 DRG1 XRCC6 DDX3X ARF5 PSMC4 MTREX DDX3Y SMC1A MCM2 MCM6 DDX1 RAB10 PSMC5 MSH2 HSP90AB1 DDX17 MCM5 PSMC6 PSMC1 MCM4 TUBB4A DDX5 DHX15 DDX6 ATP5F1B MCM3 ATP6V1A CCT4 TCP1…
3.07e-25	89	909	3.68477	GO:0016818 Hydrolase activity acting on acid anhydrides in phosphorus-containing anhydrides	https://amigo.geneontology.org/amigo/term/GO:0016818	DDX39A DDX39B HSPA5 NSF SAR1A DNM2 DNM1L EEF1A2 DNM1 HSPA8 RAB35 HSPA9 GNAI2 SEPTIN7 RAC2 RAN DHX9 OLA1 SEPTIN11 SAR1B MX1 VCP EEF2 SEPTIN2 KIF5B RAB1B SEPTIN9 UPF1 RAB7A XRCC5 HSP90AA1 GARS1 ARL8B EIF4A2 EIF5B ABCE1 RUVBL1 RUVBL2 DRG1 XRCC6 DDX3X ARF5 PSMC4 MTREX DDX3Y SMC1A MCM2 MCM6 DDX1 RAB10 PSMC5 MSH2 HSP90AB1 DDX17 MCM5 PSMC6 PSMC1 MCM4 TUBB4A DDX5 DHX15 DDX6 ATP5F1B MCM3 ATP6V1A CCT4 TCP1…
3.91e-24	32	102	11.8068	GO:0008135 Translation factor activity rna binding	https://amigo.geneontology.org/amigo/term/GO:0008135	EIF3I EIF5 EEF1A2 EIF3B EIF3A EIF4G2 EIF4G1 ETF1 EIF2S2 EIF2S3 EIF2S1 EIF2A EIF3H EIF4E EIF4A2 EIF5B EIF4A1 EEF2 EIF3F EIF3K EIF3L EIF3D EIF3J EIF3E EIF3G EIF3M EIF4B EEF1D EEF1B2 TCEA1 EEF1G GCN1
6.44e-24	35	130	10.1323	GO:0090079 Translation regulator activity nucleic acid binding	https://amigo.geneontology.org/amigo/term/GO:0090079	EIF3I EIF5 EEF1A2 EIF3B EIF3A EIF4G2 EIF4G1 ETF1 EIF2S2 EIF2S3 EIF2S1 EIF2A EIF3H EIF4E EIF4A2 EIF5B EIF4A1 EEF2 EIF3F EIF3K EIF3L EIF3D EIF3J EIF3E EIF3G EIF3M EIF4B IGF2BP2 EEF1D EEF1B2 PURA TCEA1 EEF1G GCN1 PABPC1
2.56e-22	24	54	16.7264	GO:0003743 Translation initiation factor activity	https://amigo.geneontology.org/amigo/term/GO:0003743	EIF3I EIF5 EIF3B EIF3A EIF4G2 EIF4G1 EIF2S2 EIF2S3 EIF2S1 EIF2A EIF3H EIF4E EIF4A2 EIF5B EIF4A1 EIF3F EIF3K EIF3L EIF3D EIF3J EIF3E EIF3G EIF3M EIF4B
6.2e-20	117	1718	2.56299	GO:0032559 Adenyl ribonucleotide binding	https://amigo.geneontology.org/amigo/term/GO:0032559	PFKP HSP90AA1 HSP90AB1 PGK1 PRKAR2A PFKL PRPS1 PFKM ABCE1 APRT MTREX HSPA5 MSH2 MYH9 PYGL GALK1 HSPA8 EIF4G1 MYH10 CAPRIN1 DHX9 OLA1 EIF4A3 HNRNPU NME1 UPF1 BTK EHD3 PSMC4 SARS1 CTPS2 DDX3Y PKM ROCK1 SMC1A STK10 MCM2 NSF MCM6 XRCC5 DDX1 DNAJA1 PSMC5 DDX17 MCM5 TTLL12 PSMC6 MTHFD1 VRK1 PSMC1 EHD4 MCM4 MYH14 GARS1 DDX5 DHX15 EHD1 DDX6 ATP5F1B MCM3 HSPA9 TARS1 RARS1 ATP6V1A ACTR3 CCT4 DARS1 FARSB RP…
6.77e-20	115	1673	2.58694	GO:0005524 Atp binding	https://amigo.geneontology.org/amigo/term/GO:0005524	PFKP HSP90AA1 HSP90AB1 PGK1 PFKL PRPS1 PFKM ABCE1 MTREX HSPA5 MSH2 MYH9 PYGL GALK1 HSPA8 EIF4G1 MYH10 CAPRIN1 DHX9 OLA1 EIF4A3 HNRNPU NME1 UPF1 BTK EHD3 PSMC4 SARS1 CTPS2 DDX3Y PKM ROCK1 SMC1A STK10 MCM2 NSF MCM6 XRCC5 DDX1 DNAJA1 PSMC5 DDX17 MCM5 TTLL12 PSMC6 MTHFD1 VRK1 PSMC1 EHD4 MCM4 MYH14 GARS1 DDX5 DHX15 EHD1 DDX6 ATP5F1B MCM3 HSPA9 TARS1 RARS1 ATP6V1A ACTR3 CCT4 DARS1 FARSB RPS6KA1 TCP1 PT…
1.52e-19	57	487	4.40484	GO:0016887 Atp hydrolysis activity	https://amigo.geneontology.org/amigo/term/GO:0016887	DDX39A DDX39B HSPA5 NSF HSPA8 HSPA9 DHX9 OLA1 VCP KIF5B UPF1 XRCC5 HSP90AA1 EIF4A2 ABCE1 RUVBL1 RUVBL2 XRCC6 DDX3X PSMC4 MTREX DDX3Y SMC1A MCM2 MCM6 DDX1 PSMC5 MSH2 HSP90AB1 DDX17 MCM5 PSMC6 PSMC1 MCM4 DDX5 DHX15 DDX6 ATP5F1B MCM3 ATP6V1A CCT4 TCP1 CCT7 EIF4A3 G3BP1 CCT6A CCT5 CCT8 PSMC2 EIF4A1 ATP1A1 CCT3 PSMC3 CCT2 MCM7 DDX42 ATP6V1H
1.91e-19	120	1817	2.48548	GO:0030554 Adenyl nucleotide binding	https://amigo.geneontology.org/amigo/term/GO:0030554	PFKP HSP90AA1 HSP90AB1 PGK1 PRKAR2A PFKL PRPS1 PFKM ABCE1 APRT MTREX HSPA5 MSH2 MYH9 PYGL GALK1 HSPA8 EIF4G1 CAT MYH10 CAPRIN1 DHX9 OLA1 EIF4A3 HNRNPU NME1 UPF1 BTK EHD3 PSMC4 SARS1 CTPS2 DDX3Y PKM ROCK1 SMC1A STK10 MCM2 NSF MCM6 XRCC5 DDX1 DNAJA1 PSMC5 DDX17 MCM5 TTLL12 PSMC6 MTHFD1 VRK1 PSMC1 EHD4 MCM4 MYH14 GARS1 DDX5 DHX15 EHD1 DDX6 ATP5F1B LDHB MCM3 HSPA9 TARS1 RARS1 ATP6V1A ACTR3 CCT4 DARS1…
3.4e-18	66	684	3.63138	GO:0140657 Atp-dependent activity	https://amigo.geneontology.org/amigo/term/GO:0140657	DDX39A DDX39B UPF1 PSMC4 MTREX HSPA5 DDX3Y MCM2 NSF MCM6 PSMC5 DDX17 MCM5 MYH9 PSMC6 PSMC1 MCM4 DDX5 DHX15 HSPA8 MCM3 HSPA9 ATP6V1A UBA1 MYH10 DHX9 OLA1 EIF4A3 MYO1F ATP6V1B2 PSMC2 ATP1A1 VCP PSMC3 MCM7 KIF5B RUVBL1 RUVBL2 DDX3X XRCC5 DDX1 HSP90AA1 MSH2 MYH14 G3BP1 EIF4A2 RBBP4 ABCE1 XRCC6 DDX42 ATP6V1H SMC1A HSP90AB1 DDX6 ATP5F1B CCT4 TCP1 CCT7 CCT6A CCT5 CCT8 EIF4A1 CCT3 CCT2 SUB1 MYL6
4.64e-17	82	1050	2.93906	GO:0008092 Cytoskeletal protein binding	https://amigo.geneontology.org/amigo/term/GO:0008092	CAPG ACTN1 CAPZB DNM2 RAB10 DNM1L EZR MYH9 MAPRE1 CORO1A DNM1 PFN1 CORO1C ARPC3 ACTR3 CAPZA1 ARHGEF2 ACTN4 CAP1 MYH10 LCP1 ARPC5L ACTR2 PARVG TPM1 IQGAP1 MYO1F TPM3 IQGAP2 MSN GSN MX1 TAGLN2 PDLIM5 KIF5B CORO1B CFL1 FLII PLEC FMNL1 PDLIM7 CAPZA2 TTLL12 MYH14 ARL8B RPS3 ALDOA HNRNPU ARPC5 ARPC2 DCTN2 DRG1 S100A6 DDX3X ARPC4 CORO7 WAS HSP90AA1 HSP90AB1 PACSIN2 CACYBP VASP KTN1 FLNB TLN1 WASF2 CAPN2…
7.28e-17	138	2428	2.13902	GO:0042802 Identical protein binding	https://amigo.geneontology.org/amigo/term/GO:0042802	CTPS2 PFKP TRIM21 PFKL PFKM CTPS1 PKM ACTN1 STK10 ENO1 HSP90AA1 DNM1L MSH2 HSP90AB1 MYH9 TPD52L2 CORO1A PSMD7 HSPB1 DNM1 STAT1 PLEK CAT KHDRBS1 LRRFIP1 APOE TRA2B WARS1 PARP1 RBMX HNRNPU S100A11 AIMP1 NUDT21 FAM98B CORO1B NPM1 RUVBL2 S100A6 ADSL PDCD6 WAS CBX5 PYGL GARS1 YWHAE LDHB TARS1 TFG MEF2D PRDX1 YWHAQ EPRS1 PCYT1A YWHAZ VCP YWHAB SLC3A2 YWHAG SFN S100A4 SUB1 PRDX6 BTK VIM SARS1 ELAVL1 CRM…
9.43e-17	36	223	6.07549	GO:0051015 Actin filament binding	https://amigo.geneontology.org/amigo/term/GO:0051015	CAPG ACTN1 CAPZB MYH9 CORO1A CORO1C ARPC3 ACTR3 CAPZA1 ACTN4 MYH10 LCP1 ARPC5L ACTR2 TPM1 IQGAP1 MYO1F TPM3 IQGAP2 GSN TAGLN2 CORO1B CFL1 FLII FMNL1 CAPZA2 EZR MYH14 ARPC5 ARPC2 ARPC4 FLNB TLN1 PLEC CYFIP1 HCLS1
2.64e-16	64	706	3.41161	GO:0019904 Protein domain specific binding	https://amigo.geneontology.org/amigo/term/GO:0019904	HSP90AA1 HSP90AB1 CBL VASP ABI1 EVL DNM2 KHDRBS1 TRIM28 RACK1 U2AF2 EZR SH3BP1 MYH9 YWHAE PTPN6 NCL CACYBP RAN YWHAQ SH3KBP1 U2AF1 HMGB2 YWHAZ YWHAB INPP5D YWHAG HCLS1 AP2A2 TUBB WAS VIM CAPG HSPA5 NSF DNAJA1 HNRNPM KPNB1 DDX5 HSPA8 DDX6 SRSF9 SKP1 PRKAR2A SRSF7 CBX3 HNRNPA1 TRA2B TLN1 WARS1 IQGAP1 CLTC CCT6A RBMX WASF2 HNRNPK VCP SRP68 DDB1 SRP72 RCC2 GPX1 PRKDC SRSF10
4.95e-16	51	472	4.06642	GO:0003779 Actin binding	https://amigo.geneontology.org/amigo/term/GO:0003779	CAPG ACTN1 CAPZB EZR MYH9 CORO1A PFN1 CORO1C ARPC3 ACTR3 CAPZA1 ACTN4 CAP1 MYH10 LCP1 ARPC5L ACTR2 PARVG TPM1 IQGAP1 MYO1F TPM3 IQGAP2 MSN GSN TAGLN2 PDLIM5 CORO1B CFL1 FLII FMNL1 PDLIM7 CAPZA2 MYH14 HNRNPU ARPC5 ARPC2 ARPC4 CORO7 WAS VASP FLNB TLN1 WASF2 PLEC S100A4 EVL CYFIP1 P4HB ALDOA HCLS1
6.73e-14	143	2779	1.93656	GO:0016787 Hydrolase activity	https://amigo.geneontology.org/amigo/term/GO:0016787	CTSG DDX39A TPP2 USP7 DDX39B CAPN1 HSPA5 CRMP1 NSF SAR1A DNM2 DNM1L GANAB DPYSL2 MTHFD1 APEX1 EEF1A2 SAMHD1 CTSH DNM1 HSPA8 PTPN6 RAB35 HSPA9 GNAI2 PSMD14 SEPTIN7 RAC2 PTPRE RAN DHX9 PSMB7 OLA1 SEPTIN11 PSMB6 EIF3H SAR1B MX1 ADAR CAPN2 VCP TPP1 EEF2 SEPTIN2 FEN1 KIF5B PPP1CA RAB1B SEPTIN9 SND1 PSMB8 PSMB10 PSMB9 UPF1 RAB7A XRCC5 DDX1 HSP90AA1 GARS1 USP4 PRDX6 ETF1 CAPNS1 LARS1 ARL8B USP15 RPS3 EI…
2.13e-13	44	418	3.96151	GO:0005525 Gtp binding	https://amigo.geneontology.org/amigo/term/GO:0005525	TUBB4A RAB35 TUBA4A RAC2 TUBA1C TUBB6 TUBAL3 DRG1 TUBB RABL6 TUBB3 RAB7A RAB10 RAN ARL8B EIF5B ARF4 RAB1B NME1 ARF5 EHD3 SAR1A DNM2 HSP90AA1 DNM1L RTCB EIF5 EEF1A2 SAMHD1 EHD4 DNM1 EHD1 GNAI2 SEPTIN7 EIF2S3 OLA1 SEPTIN11 RAB15 SAR1B MX1 EEF2 SEPTIN2 SEPTIN9 ANXA6
8.25e-13	30	205	5.50746	GO:0043021 Ribonucleoprotein complex binding	https://amigo.geneontology.org/amigo/term/GO:0043021	DDX17 DDX5 EIF2S1 RPLP1 EIF2A ABCE1 EEF2 SRP68 SRP72 RACK1 CBX5 CPSF6 DHX9 SERBP1 G3BP1 HNRNPU PPIH NPM1 SND1 DDX3X HSPA5 SNRPA SNRPD3 OLA1 EIF4A3 PPP1CA EIF3K RPSA NME1 ETF1
1.09e-12	25	140	6.72041	GO:0051082 Unfolded protein binding	https://amigo.geneontology.org/amigo/term/GO:0051082	HSP90AA1 NUDC HSP90AB1 CDC37 HSPB1 CCT4 TCP1 DNAJB1 CCT7 CCT6A CCT5 CCT8 CCAR2 CCT3 CCT2 HSPA8 NPM1 DNAJA1 HSPA9 CALR SRSF10 HSPA5 PPIB RUVBL2 PPIA
1.28e-12	23	117	7.3982	GO:0003730 Mrna 3-prime-utr binding	https://amigo.geneontology.org/amigo/term/GO:0003730	PABPC1 DAZAP1 IGF2BP2 PABPC4 DDX17 DDX5 HNRNPA2B1 HNRNPA1 SERBP1 NUDT21 HNRNPA3 ELAVL1 KHSRP HNRNPC TARDBP RPL5 ILF3 CCT5 HNRNPU RPS7 HNRNPA0 FUS HNRNPD
1.28e-12	44	441	3.7549	GO:0019001 Guanyl nucleotide binding	https://amigo.geneontology.org/amigo/term/GO:0019001	TUBB4A RAB35 TUBA4A RAC2 TUBA1C TUBB6 TUBAL3 DRG1 TUBB RABL6 TUBB3 RAB7A RAB10 SAMHD1 RAN ARL8B EIF5B ARF4 RAB1B NME1 ARF5 EHD3 SAR1A DNM2 HSP90AA1 DNM1L RTCB EIF5 EEF1A2 EHD4 DNM1 EHD1 GNAI2 SEPTIN7 EIF2S3 OLA1 SEPTIN11 RAB15 SAR1B MX1 EEF2 SEPTIN2 SEPTIN9 ANXA6
1.28e-12	44	441	3.7549	GO:0032561 Guanyl ribonucleotide binding	https://amigo.geneontology.org/amigo/term/GO:0032561	TUBB4A RAB35 TUBA4A RAC2 TUBA1C TUBB6 TUBAL3 DRG1 TUBB RABL6 TUBB3 RAB7A RAB10 RAN ARL8B EIF5B ARF4 RAB1B NME1 ARF5 EHD3 SAR1A DNM2 HSP90AA1 DNM1L RTCB EIF5 EEF1A2 SAMHD1 EHD4 DNM1 EHD1 GNAI2 SEPTIN7 EIF2S3 OLA1 SEPTIN11 RAB15 SAR1B MX1 EEF2 SEPTIN2 SEPTIN9 ANXA6
1.47e-12	28	182	5.78989	GO:0004386 Helicase activity	https://amigo.geneontology.org/amigo/term/GO:0004386	UPF1 MTREX DDX3Y MCM2 MCM6 DDX17 MCM5 MCM4 DDX5 DHX15 MCM3 DDX39A DHX9 EIF4A3 MCM7 RUVBL1 RUVBL2 DDX39B DDX3X DDX1 G3BP1 XRCC6 DDX42 XRCC5 DDX6 EIF4A2 EIF4A1 SUB1
4.06e-12	57	717	2.99185	GO:0140640 Catalytic activity acting on a nucleic acid	https://amigo.geneontology.org/amigo/term/GO:0140640	NSUN2 UPF1 SARS1 MTREX DDX3Y MCM2 MCM6 DDX17 RTCB MCM5 APEX1 MCM4 GARS1 DDX5 DHX15 MCM3 TARS1 RARS1 DARS1 DDX39A LRRC47 LARS1 NARS1 YARS1 DHX9 EPRS1 WARS1 EIF4A3 MCM7 MARS1 FEN1 QARS1 RUVBL1 RUVBL2 IARS1 DDX39B VARS1 DDX3X XRCC5 DDX1 MSH2 SAMHD1 FARSB ETF1 HMGA1 G3BP1 RPS3 RBBP4 XRCC6 SND1 DDX42 NME1 XRCC1 DDX6 EIF4A2 EIF4A1 SUB1
3.12e-11	16	58	10.3819	GO:0004812 Aminoacyl-trna ligase activity	https://amigo.geneontology.org/amigo/term/GO:0004812	SARS1 GARS1 TARS1 RARS1 DARS1 LRRC47 LARS1 NARS1 YARS1 EPRS1 WARS1 MARS1 QARS1 IARS1 VARS1 FARSB
3.12e-11	16	58	10.3819	GO:0016875 Ligase activity forming carbon-oxygen bonds	https://amigo.geneontology.org/amigo/term/GO:0016875	SARS1 GARS1 TARS1 RARS1 DARS1 LRRC47 LARS1 NARS1 YARS1 EPRS1 WARS1 MARS1 QARS1 IARS1 VARS1 FARSB
4.81e-11	22	126	6.57107	GO:0003697 Single-stranded dna binding	https://amigo.geneontology.org/amigo/term/GO:0003697	MCM2 MCM5 MCM3 HNRNPA2B1 PCBP1 PCBP2 MCM6 MSH2 SAMHD1 MCM4 FUBP3 SUB1 HNRNPA1 DHX9 HNRNPDL HNRNPU MCM7 YBX1 PURA HMGB2 HMGB1 FUBP1
4.81e-11	22	126	6.57107	GO:0005200 Structural constituent of cytoskeleton	https://amigo.geneontology.org/amigo/term/GO:0005200	VIM TUBB4A LMNB1 TUBA4A LMNA ARPC2 TUBA1C ACTBL2 TUBB6 PLEC TUBAL3 TUBB TUBB3 ARPC3 ACTR3 ACTR2 ARPC5 ARPC4 TLN1 TPM1 MSN AGRN
1.96e-10	18	86	7.87695	GO:0044183 Protein folding chaperone	https://amigo.geneontology.org/amigo/term/GO:0044183	KHSRP HSPA5 HSPA8 HSPA9 PDCL3 CCT4 TCP1 CCT7 CCT6A CCT5 CCT8 CCT3 CCT2 HSP90AA1 HSP90AB1 DNAJB1 HSPB1 CALR
2.37e-10	18	87	7.78641	GO:0003727 Single-stranded rna binding	https://amigo.geneontology.org/amigo/term/GO:0003727	U2AF2 PABPC1 DAZAP1 PABPC4 KHDRBS1 ILF3 HNRNPDL HNRNPA1 DDX1 HNRNPC DHX9 EIF4A3 HNRNPU HNRNPF DDX3X SSB PTBP1 HNRNPH1
2.66e-10	79	1326	2.24216	GO:0060090 Molecular adaptor activity	https://amigo.geneontology.org/amigo/term/GO:0060090	VIM FUS NCBP1 HMGA1 PSMD4 SNAP29 NAPA SUB1 TCERG1 SEPTIN7 DNAJB1 ABI1 SEPTIN11 AP1G1 SEPTIN2 EWSR1 AP2A2 SEPTIN9 AP2A1 SARS1 YBX1 PKM ATP1B3 ACTN1 IGF2BP2 ENO1 DDX1 SRRT GCN1 HNRNPC DDX17 APEX1 YWHAE HSPA8 SRSF3 SKP1 TARDBP TRIM25 KHDRBS1 HNRNPA2B1 PKN1 TRIM28 LGALS3 TRIM21 CAPRIN1 USP15 G3BP2 IQGAP1 G3BP1 HMGB2 VCP HDGFL2 DDB1 PA2G4 RUVBL1 NPM1 RUVBL2 PSMG1 HMGB1 DDX3X CBX5 AIMP2 DOK2 MYH9 ACTN4…
4.38e-10	11	26	15.9222	GO:0048027 Mrna 5-prime-utr binding	https://amigo.geneontology.org/amigo/term/GO:0048027	SYNCRIP IGF2BP2 RPS13 NCL RPL5 MYH10 RPS3A CCT5 RPS14 RPS7 DDX3X
4.85e-10	13	41	11.9328	GO:0036002 Pre-mrna binding	https://amigo.geneontology.org/amigo/term/GO:0036002	U2AF2 U2AF1 PTBP1 HNRNPL DDX5 SRSF6 HNRNPA1 TRA2B HNRNPU TARDBP HNRNPA2B1 SRSF2 SF1
4.89e-10	15	59	9.56804	GO:0003678 Dna helicase activity	https://amigo.geneontology.org/amigo/term/GO:0003678	MCM2 MCM6 MCM5 MCM4 MCM3 DHX9 MCM7 RUVBL1 RUVBL2 UPF1 G3BP1 XRCC6 DDX3X XRCC5 SUB1
7.29e-10	58	843	2.58931	GO:0019900 Kinase binding	https://amigo.geneontology.org/amigo/term/GO:0019900	CBL PRKAR2A TRIM21 ITGB2 ACTBL2 YWHAG SFN RACK1 VRK1 PLEK ELAVL1 NSF HSP90AB1 AP1B1 CDC37 HSPB1 DNM1 EIF3A LDHB PTK2B KHDRBS1 SRSF1 DOK2 GSN SRSF2 RPS6KA3 AP2A2 AP2A1 WAS HSP90AA1 EZR EEF1A2 MAPRE1 RPS19 PTPN6 PKN1 TUBA4A RPS6 WARS1 IQGAP1 PFKL PARP1 MSN RPS3 PFKM YWHAZ ILK EEF2 LIMS1 RPS7 QARS1 DCTN2 HNRNPA0 RCC2 HCLS1 NPM1 CLTC PDLIM5
1.16e-09	16	73	8.24861	GO:0003725 Double-stranded rna binding	https://amigo.geneontology.org/amigo/term/GO:0003725	ILF3 ILF2 ADAR VIM ELAVL1 ACTN1 HSP90AB1 DHX15 DHX9 CLTC MSN HNRNPU EIF4A1 SLC3A2 DDX1 LRRFIP1
1.16e-09	54	762	2.667	GO:0019901 Protein kinase binding	https://amigo.geneontology.org/amigo/term/GO:0019901	CBL PRKAR2A TRIM21 ITGB2 ACTBL2 YWHAG SFN RACK1 VRK1 PLEK ELAVL1 NSF HSP90AB1 AP1B1 CDC37 HSPB1 DNM1 EIF3A PTK2B KHDRBS1 SRSF1 DOK2 SRSF2 RPS6KA3 AP2A2 AP2A1 WAS HSP90AA1 EZR EEF1A2 MAPRE1 RPS19 PTPN6 PKN1 TUBA4A RPS6 WARS1 IQGAP1 PARP1 MSN RPS3 YWHAZ ILK EEF2 LIMS1 RPS7 QARS1 DCTN2 HNRNPA0 RCC2 HCLS1 NPM1 CLTC PDLIM5
1.63e-09	25	196	4.80029	GO:0016874 Ligase activity	https://amigo.geneontology.org/amigo/term/GO:0016874	SARS1 CTPS2 RTCB GARS1 ATP5F1B TARS1 RARS1 DARS1 PAICS LRRC47 UBA1 LARS1 NARS1 YARS1 EPRS1 WARS1 MARS1 CTPS1 QARS1 IARS1 VARS1 MTHFD1 FARSB ATP6V1A TRIM25
1.64e-09	13	45	10.8721	GO:0140662 Atp-dependent protein folding chaperone	https://amigo.geneontology.org/amigo/term/GO:0140662	HSPA5 HSP90AA1 HSP90AB1 HSPA8 HSPA9 CCT4 TCP1 CCT7 CCT6A CCT5 CCT8 CCT3 CCT2
2.87e-09	40	477	3.15592	GO:0140098 Catalytic activity acting on rna	https://amigo.geneontology.org/amigo/term/GO:0140098	NSUN2 UPF1 SARS1 MTREX DDX3Y DDX17 RTCB GARS1 DDX5 TARS1 RARS1 DARS1 DDX39A LRRC47 LARS1 NARS1 YARS1 DHX9 EPRS1 WARS1 EIF4A3 MARS1 FEN1 QARS1 IARS1 DDX39B VARS1 DDX3X DDX1 SAMHD1 DHX15 FARSB ETF1 G3BP1 SND1 DDX42 DDX6 EIF4A2 EIF4A1 APEX1
5.64e-09	16	81	7.43394	GO:0019843 Rrna binding	https://amigo.geneontology.org/amigo/term/GO:0019843	RPS5 RPLP0 RPS13 RPL5 RPL23 RPS9 RPL12 RPS3 RPS11 RPL11 RPL8 RPL9 RPS4X RPL23A RPS18 NPM1
1.11e-08	17	97	6.5957	GO:0003724 Rna helicase activity	https://amigo.geneontology.org/amigo/term/GO:0003724	UPF1 MTREX DDX3Y DDX17 DDX5 DDX39A DHX9 EIF4A3 DDX39B DDX3X DDX1 DHX15 G3BP1 DDX42 DDX6 EIF4A2 EIF4A1
1.28e-08	33	361	3.44025	GO:0003924 Gtpase activity	https://amigo.geneontology.org/amigo/term/GO:0003924	SAR1A DNM2 DNM1L EEF1A2 DNM1 RAB35 GNAI2 SEPTIN7 RAC2 RAN SEPTIN11 SAR1B MX1 EEF2 SEPTIN2 RAB1B SEPTIN9 RAB7A ARL8B EIF5B ABCE1 DRG1 DDX3X ARF5 RAB10 TUBB4A EIF2S3 RAB15 ARF4 TUBB6 TUBB RABL6 TUBB3
1.5e-08	17	99	6.46246	GO:0008186 Atp-dependent activity acting on rna	https://amigo.geneontology.org/amigo/term/GO:0008186	UPF1 MTREX DDX3Y DDX17 DDX5 DDX39A DHX9 EIF4A3 DDX39B DDX3X DDX1 DHX15 G3BP1 DDX42 DDX6 EIF4A2 EIF4A1
2.61e-08	19	130	5.5004	GO:0043022 Ribosome binding	https://amigo.geneontology.org/amigo/term/GO:0043022	EIF2S1 EIF2A ABCE1 EEF2 SRP72 RACK1 CPSF6 DHX9 SERBP1 G3BP1 NPM1 DDX3X HSPA5 OLA1 EIF3K SRP68 RPSA NME1 ETF1
3.55e-08	6	7	32.258	GO:0036402 Proteasome-activating activity	https://amigo.geneontology.org/amigo/term/GO:0036402	PSMC4 PSMC5 PSMC6 PSMC1 PSMC2 PSMC3
3.63e-08	31	338	3.45167	GO:0051020 Gtpase binding	https://amigo.geneontology.org/amigo/term/GO:0051020	DOCK2 RCC2 DNM1L ARHGEF2 PKN1 IQGAP2 ROCK1 RAB7A XPO1 TNPO1 KPNB1 PFN1 CORO1C NCF2 CLTA DOCK10 IQGAP1 FMNL1 CYFIP1 WAS YBX1 PICALM ENO1 HSP90AA1 EHD1 RAB3GAP2 LCP1 EPRS1 AIMP1 AP1G1 IARS1
6.42e-08	10	31	12.1401	GO:0008187 Poly-pyrimidine tract binding	https://amigo.geneontology.org/amigo/term/GO:0008187	U2AF2 PABPC1 PABPC4 HNRNPC KHDRBS1 HNRNPU DAZAP1 SSB PTBP1 HNRNPH1
1.25e-07	65	1151	2.12531	GO:0030674 Protein-macromolecule adaptor activity	https://amigo.geneontology.org/amigo/term/GO:0030674	FUS HMGA1 SNAP29 NAPA SUB1 TCERG1 DNAJB1 ABI1 AP1G1 EWSR1 AP2A2 AP2A1 YBX1 PKM ATP1B3 ACTN1 IGF2BP2 ENO1 DDX1 SRRT HNRNPC DDX17 APEX1 YWHAE HSPA8 SRSF3 SKP1 TARDBP TRIM25 KHDRBS1 HNRNPA2B1 PKN1 TRIM28 LGALS3 TRIM21 CAPRIN1 USP15 G3BP2 G3BP1 HMGB2 VCP HDGFL2 DDB1 PA2G4 RUVBL1 NPM1 RUVBL2 HMGB1 DDX3X CBX5 DOK2 MYH9 ACTN4 DHX9 HNRNPU HCLS1 RACK1 PDCD6 IQGAP1 ARPC4 PSMC6 SRSF2 AP2B1 SF1 SND1
2.76e-07	31	369	3.16169	GO:0044389 Ubiquitin-like protein ligase binding	https://amigo.geneontology.org/amigo/term/GO:0044389	PRKAR2A TRIM28 CACYBP PTK2B PARP1 SH3KBP1 HSPA5 XRCC5 HSP90AA1 DNAJA1 DNM1L HSP90AB1 PSMA3 YWHAE HSPA8 HSPA9 STAT1 PRDX6 TCP1 RPL5 RPL23 SNX9 RPL11 YWHAZ VCP CCT2 PA2G4 PSMD1 CALR TUBB PCBP2
3.13e-07	30	351	3.21661	GO:0031625 Ubiquitin protein ligase binding	https://amigo.geneontology.org/amigo/term/GO:0031625	PRKAR2A TRIM28 CACYBP PTK2B PARP1 SH3KBP1 HSPA5 XRCC5 HSP90AA1 DNAJA1 DNM1L HSP90AB1 PSMA3 YWHAE HSPA8 HSPA9 PRDX6 TCP1 RPL5 RPL23 SNX9 RPL11 YWHAZ VCP CCT2 PA2G4 PSMD1 CALR TUBB PCBP2
3.13e-07	8	20	15.0537	GO:0044548 S100 protein binding	https://amigo.geneontology.org/amigo/term/GO:0044548	S100A11 S100A6 CACYBP EZR ANXA11 AHNAK IQGAP1 ANXA2
3.47e-07	18	137	4.94465	GO:0008094 Atp-dependent activity acting on dna	https://amigo.geneontology.org/amigo/term/GO:0008094	MCM2 MCM6 MCM5 MCM4 MCM3 DHX9 MCM7 RUVBL1 RUVBL2 UPF1 XRCC5 DDX1 MSH2 G3BP1 RBBP4 XRCC6 DDX3X SUB1
1.83e-06	9	33	10.2639	GO:0070717 Poly-purine tract binding	https://amigo.geneontology.org/amigo/term/GO:0070717	PABPC1 DAZAP1 PABPC4 KHDRBS1 HNRNPDL DDX1 EIF4A3 HNRNPU DDX3X
2.4e-06	9	34	9.96202	GO:0031369 Translation initiation factor binding	https://amigo.geneontology.org/amigo/term/GO:0031369	EIF5 EIF2S2 EIF3F EIF4G1 EIF4E DDX3X EIF3B EIF3M RPS24
2.78e-06	24	266	3.39558	GO:0140097 Catalytic activity acting on dna	https://amigo.geneontology.org/amigo/term/GO:0140097	MCM2 MCM6 MCM5 APEX1 MCM4 MCM3 DHX9 MCM7 FEN1 RUVBL1 RUVBL2 UPF1 XRCC5 DDX1 MSH2 HMGA1 G3BP1 RPS3 RBBP4 XRCC6 DDX3X NME1 XRCC1 SUB1
5.71e-06	72	1475	1.83706	GO:0030234 Enzyme regulator activity	https://amigo.geneontology.org/amigo/term/GO:0030234	VAV1 RNH1 ARHGEF1 SMAP2 GCN1 PSME1 SH3BP1 EIF5 PSME2 SEC23B CTSH EEF1D PPP2R1A PRKAR2A EEF1B2 NCF2 APOE TBC1D5 DOCK2 DOCK10 RPLP1 IQGAP1 IQGAP2 ARFGAP2 ARHGAP45 PPP2R2A APOC2 DNM1L LGALS3 RPS20 BTK HSP90AA1 ARHGEF2 RPS6KA1 RPL5 RPL23 ANXA1 THBS1 WARS1 CCAR2 ABCE1 VCP YWHAB ARF4 RPS7 RPS6KA3 NPM1 ANXA2 RACK1 DDX3X ARHGAP4 HSP90AB1 CDC37 HSPB1 RAB3GAP2 RAC2 ABI1 PSMD1 PSMD2 RCC2 PSMD14 LARS1 RPL11 …
5.91e-06	8	28	10.7527	GO:0008143 Poly(a) binding	https://amigo.geneontology.org/amigo/term/GO:0008143	PABPC1 PABPC4 KHDRBS1 HNRNPDL DDX1 EIF4A3 HNRNPU DDX3X
6.2e-06	13	87	5.62352	GO:0000049 Trna binding	https://amigo.geneontology.org/amigo/term/GO:0000049	SARS1 NSUN2 EIF2S3 EIF2A EIF5B AIMP1 TARS1 RARS1 YARS1 MARS1 RPL35A IARS1 SSB
1.02e-05	9	40	8.46772	GO:0042162 Telomeric dna binding	https://amigo.geneontology.org/amigo/term/GO:0042162	XRCC5 HNRNPA2B1 XRCC6 UPF1 APEX1 NCL HNRNPA1 HNRNPD PURA
1.29e-05	45	780	2.17121	GO:0042803 Protein homodimerization activity	https://amigo.geneontology.org/amigo/term/GO:0042803	TRIM21 PKM ACTN1 STK10 ENO1 HSP90AA1 DNM1L MSH2 HSP90AB1 MYH9 TPD52L2 CORO1A PSMD7 HSPB1 DNM1 STAT1 PLEK CAT LRRFIP1 WARS1 PARP1 S100A11 AIMP1 NPM1 S100A6 PDCD6 MEF2D PCYT1A SLC3A2 RUVBL2 SARS1 ELAVL1 SH3GLB1 CACYBP SFPQ APOE SNX9 ACTN4 EPRS1 THBS1 PRPS1 NUDT21 PDCD6IP RACK1 TPM1
1.29e-05	104	2457	1.59299	GO:0098772 Molecular function regulator activity	https://amigo.geneontology.org/amigo/term/GO:0098772	U2AF2 KHDRBS1 VAV1 APOC2 RNH1 KCNAB2 ATP1B3 ARHGEF1 SMAP2 GCN1 PSME1 SH3BP1 EIF5 PSME2 SEC23B CTSH EEF1D PPP2R1A PRKAR2A EEF1B2 NCF2 APOE TBC1D5 DOCK2 DOCK10 RPLP1 IQGAP1 IQGAP2 ARFGAP2 CCAR2 ARHGAP45 PPP2R2A DNM1L LGALS3 RPS20 BTK SAR1A HSP90AA1 DNAJA1 HSP90AB1 LGALS1 CTSG PFN1 YWHAE HSPA8 SKP1 ARHGEF2 RPS6KA1 RPL5 RPL23 DNAJB1 RAN ARL8B ANXA1 CAPRIN1 THBS1 WARS1 SAR1B HMGB2 ABCE1 VCP YWHAB ARF4…
1.29e-05	18	175	3.87096	GO:0140101 Catalytic activity acting on a trna	https://amigo.geneontology.org/amigo/term/GO:0140101	NSUN2 SARS1 GARS1 TARS1 RARS1 DARS1 LRRC47 LARS1 NARS1 YARS1 EPRS1 WARS1 MARS1 QARS1 IARS1 VARS1 FARSB ETF1
1.82e-05	7	23	11.4539	GO:0017116 Single-stranded dna helicase activity	https://amigo.geneontology.org/amigo/term/GO:0017116	MCM2 MCM6 MCM5 MCM4 MCM3 MCM7 DHX9
1.99e-05	12	82	5.50746	GO:0048306 Calcium-dependent protein binding	https://amigo.geneontology.org/amigo/term/GO:0048306	S100A11 S100A4 S100A6 DDX5 PDCD6 ANXA11 ANXA1 SEC31A PDCD6IP ANXA2 ANXA4 ANXA6
2.55e-05	6	16	14.1129	GO:0035613 Rna stem-loop binding	https://amigo.geneontology.org/amigo/term/GO:0035613	MYH10 DHX9 EPRS1 DDX3X DAZAP1 EIF4A3
3.38e-05	5	10	18.8172	GO:1990948 Ubiquitin ligase inhibitor activity	https://amigo.geneontology.org/amigo/term/GO:1990948	RPS20 RPL5 RPL23 RPS7 RPL11
3.88e-05	11	73	5.67092	GO:0001786 Phosphatidylserine binding	https://amigo.geneontology.org/amigo/term/GO:0001786	ANXA11 ANXA1 ANXA5 ANXA2 ANXA4 ANXA6 THBS1 HMGB1 CPNE1 HSPA8 TLN1
5.46e-05	6	18	12.5448	GO:0098641 Cadherin binding involved in cell-cell adhesion	https://amigo.geneontology.org/amigo/term/GO:0098641	RAB10 ANXA1 PDLIM5 S100A11 ANXA2 PPP1CA
7.32e-05	7	28	9.40858	GO:0008266 Poly(u) rna binding	https://amigo.geneontology.org/amigo/term/GO:0008266	PABPC1 PABPC4 HNRNPC KHDRBS1 DAZAP1 SSB HNRNPH1
8.25e-05	11	79	5.24022	GO:0003684 Damaged dna binding	https://amigo.geneontology.org/amigo/term/GO:0003684	MSH2 APEX1 PARP1 RPS3 HMGB2 DDB1 HMGB1 XRCC1 XRCC5 XRCC6 FEN1
8.3e-05	23	304	2.84733	GO:0031267 Small gtpase binding	https://amigo.geneontology.org/amigo/term/GO:0031267	DOCK2 RCC2 DNM1L ARHGEF2 PKN1 IQGAP2 ROCK1 RAB7A XPO1 TNPO1 KPNB1 PFN1 CORO1C NCF2 DOCK10 IQGAP1 FMNL1 CYFIP1 WAS PICALM EHD1 RAB3GAP2 AP1G1
0.000132918	37	648	2.14887	GO:0008134 Transcription factor binding	https://amigo.geneontology.org/amigo/term/GO:0008134	PSMC5 DDX5 PKN1 HMGA1 EIF4E HNRNPU RUVBL1 CALR NPM1 RUVBL2 DDX3X CBX5 CAND1 PARP1 HMGB2 PURA ENO1 DNAJA1 PSMA6 EEF1D HSPB1 SUB1 TCERG1 STAT1 MEF2D CBX3 RPL23 ACTN4 DHX9 RPS3 YWHAZ HCLS1 HMGB1 ANXA4 CPNE1 PRKDC GTF2I
0.000134863	14	133	3.96151	GO:0017124 Sh3 domain binding	https://amigo.geneontology.org/amigo/term/GO:0017124	CBL VASP ABI1 EVL DNM2 KHDRBS1 SH3BP1 PTPN6 SH3KBP1 INPP5D HCLS1 WAS WASF2 GPX1
0.000192818	3	3	37.6343	GO:0003872 6-phosphofructokinase activity	https://amigo.geneontology.org/amigo/term/GO:0003872	PFKP PFKL PFKM
0.000192818	3	3	37.6343	GO:0008184 Glycogen phosphorylase activity	https://amigo.geneontology.org/amigo/term/GO:0008184	PYGM PYGL PYGB
0.000192818	3	3	37.6343	GO:0008426 Protein kinase c inhibitor activity	https://amigo.geneontology.org/amigo/term/GO:0008426	HSPB1 YWHAG SFN
0.000212351	12	104	4.34242	GO:0072341 Modified amino acid binding	https://amigo.geneontology.org/amigo/term/GO:0072341	ANXA11 ANXA1 ANXA5 ANXA2 ANXA4 ANXA6 THBS1 HMGB1 CPNE1 HSPA8 TLN1 FASN
0.000215385	8	45	6.69054	GO:0043531 Adp binding	https://amigo.geneontology.org/amigo/term/GO:0043531	PGK1 MSH2 MYH9 MYH10 HSPA8 VCP RUVBL1 RUVBL2
0.000215385	5	14	13.4408	GO:0055105 Ubiquitin-protein transferase inhibitor activity	https://amigo.geneontology.org/amigo/term/GO:0055105	RPS20 RPL5 RPL23 RPS7 RPL11
0.000308261	5	15	12.5448	GO:0016208 Amp binding	https://amigo.geneontology.org/amigo/term/GO:0016208	PFKP PFKL PFKM APRT PYGL
0.000308261	5	15	12.5448	GO:0055102 Lipase inhibitor activity	https://amigo.geneontology.org/amigo/term/GO:0055102	ANXA1 ANXA2 APOC2 ANXA4 ANXA5
0.000479535	30	511	2.20945	GO:0005543 Phospholipid binding	https://amigo.geneontology.org/amigo/term/GO:0005543	CAPG PICALM PACSIN2 SNX3 CLINT1 ANXA11 APOE SNX9 ANXA1 SNX27 GSN PCYT1A ANXA5 FLII ANXA2 ANXA4 ANXA6 CPNE1 BTK DNM2 DNM1 PFN1 RAB35 THBS1 IQGAP1 IQGAP2 TPP1 HMGB1 HSPA8 TLN1
0.000608631	6	27	8.36318	GO:0003746 Translation elongation factor activity	https://amigo.geneontology.org/amigo/term/GO:0003746	EEF1A2 EEF2 EEF1D EEF1B2 TCEA1 EEF1G
0.000669874	33	598	2.07681	GO:0140678 Molecular function inhibitor activity	https://amigo.geneontology.org/amigo/term/GO:0140678	U2AF2 KHDRBS1 RNH1 PRKAR2A LGALS3 RPS20 HSP90AB1 YWHAE RPL5 RPL23 DNAJB1 ANXA1 THBS1 WARS1 CCAR2 ABCE1 YWHAB RPS7 NPM1 ANXA2 RACK1 APOC2 HSPB1 PCYT1A PURA RPL11 QARS1 YWHAG ANXA4 IQGAP1 IQGAP2 ANXA5 SFN
0.000685977	3	4	28.2257	GO:0033677 Dna/rna helicase activity	https://amigo.geneontology.org/amigo/term/GO:0033677	DDX1 DHX9 G3BP1
0.000685977	3	4	28.2257	GO:0070095 Fructose-6-phosphate binding	https://amigo.geneontology.org/amigo/term/GO:0070095	PFKP PFKL PFKM
0.000847258	4	10	15.0537	GO:0003691 Double-stranded telomeric dna binding	https://amigo.geneontology.org/amigo/term/GO:0003691	XRCC5 APEX1 PURA XRCC6
0.000891121	6	29	7.78641	GO:0043236 Laminin binding	https://amigo.geneontology.org/amigo/term/GO:0043236	LGALS1 LGALS3 NID1 THBS1 RPSA AGRN
0.00097481	9	71	4.77055	GO:0017069 Snrna binding	https://amigo.geneontology.org/amigo/term/GO:0017069	SNRPA SNRNP70 SNRPB2 SNRPA1 SF3B3 SART3 HNRNPU DDX39B SNRPD3
0.000978809	5	19	9.90376	GO:0003756 Protein disulfide isomerase activity	https://amigo.geneontology.org/amigo/term/GO:0003756	P4HB ERP44 QSOX1 PDIA3 PDIA6
0.000978809	5	19	9.90376	GO:0016864 Intramolecular oxidoreductase activity transposing s-s bonds	https://amigo.geneontology.org/amigo/term/GO:0016864	P4HB ERP44 QSOX1 PDIA3 PDIA6
0.000978809	13	142	3.44539	GO:0042826 Histone deacetylase binding	https://amigo.geneontology.org/amigo/term/GO:0042826	PKN1 CBX5 MEF2D HNRNPD PARP1 HSP90AA1 HSP90AB1 YWHAE SFPQ RBBP4 YWHAB NUDT21 KPNA2
0.000978809	5	19	9.90376	GO:0043024 Ribosomal small subunit binding	https://amigo.geneontology.org/amigo/term/GO:0043024	ABCE1 G3BP1 NPM1 DDX3X NME1
0.00121431	4	11	13.6852	GO:0004859 Phospholipase inhibitor activity	https://amigo.geneontology.org/amigo/term/GO:0004859	ANXA1 ANXA2 ANXA4 ANXA5
0.00121431	4	11	13.6852	GO:0050815 Phosphoserine residue binding	https://amigo.geneontology.org/amigo/term/GO:0050815	YWHAE YWHAZ SFN YWHAB
0.0012442	5	20	9.40858	GO:0140517 Protein-rna adaptor activity	https://amigo.geneontology.org/amigo/term/GO:0140517	YBX1 IGF2BP2 HNRNPC SRSF3 HNRNPA2B1
0.00146858	6	32	7.05643	GO:0035925 Mrna 3-prime-utr au-rich region binding	https://amigo.geneontology.org/amigo/term/GO:0035925	NUDT21 ELAVL1 KHSRP ILF3 HNRNPA0 HNRNPD
0.00147598	3	5	22.5806	GO:0004645 1,4-alpha-oligoglucan phosphorylase activity	https://amigo.geneontology.org/amigo/term/GO:0004645	PYGM PYGL PYGB
0.00147598	3	5	22.5806	GO:0048030 Disaccharide binding	https://amigo.geneontology.org/amigo/term/GO:0048030	LGALS1 LGALS3 LGALS9
0.00147598	3	5	22.5806	GO:0070180 Large ribosomal subunit rrna binding	https://amigo.geneontology.org/amigo/term/GO:0070180	RPLP0 RPL23 RPL12
0.00147598	3	5	22.5806	GO:0097100 Supercoiled dna binding	https://amigo.geneontology.org/amigo/term/GO:0097100	RPS3 HMGB2 HMGB1
0.00150702	53	1193	1.67193	GO:0046983 Protein dimerization activity	https://amigo.geneontology.org/amigo/term/GO:0046983	TRIM21 PKM ACTN1 STK10 ENO1 HSP90AA1 DNM1L MSH2 HSP90AB1 MYH9 TPD52L2 CORO1A PSMD7 GARS1 HSPB1 DNM1 STAT1 PLEK CAT LRRFIP1 NARS1 WARS1 PARP1 S100A11 AIMP1 SLC3A2 NPM1 P4HB S100A6 PDCD6 MEF2D PCYT1A RUVBL2 SARS1 ELAVL1 SMC1A SH3GLB1 PPP2R1A YWHAE CACYBP SFPQ APOE SNX9 ACTN4 RAN EPRS1 THBS1 PRPS1 NUDT21 PDCD6IP RACK1 TPM1 ATP1A1
0.00163788	8	61	4.93565	GO:0045309 Protein phosphorylated amino acid binding	https://amigo.geneontology.org/amigo/term/GO:0045309	YWHAE PTPN6 YWHAZ SFN CBL PFN1 VAV1 YWHAB
0.00175037	13	152	3.21872	GO:0031072 Heat shock protein binding	https://amigo.geneontology.org/amigo/term/GO:0031072	HSPA5 CDC37 HSPA8 HSPA9 DNAJB1 DNAJA1 RPS3 KPNB1 STIP1 HSP90AB1 EEF1D ITGB2 DNAJC7
0.00175356	26	453	2.16003	GO:0004857 Enzyme inhibitor activity	https://amigo.geneontology.org/amigo/term/GO:0004857	RNH1 PRKAR2A LGALS3 RPS20 RPL5 RPL23 ANXA1 THBS1 WARS1 CCAR2 ABCE1 YWHAB RPS7 NPM1 ANXA2 RACK1 APOC2 HSPB1 RPL11 QARS1 YWHAG ANXA4 IQGAP1 IQGAP2 ANXA5 SFN
0.00175619	9	78	4.34242	GO:0048029 Monosaccharide binding	https://amigo.geneontology.org/amigo/term/GO:0048029	PFKP PFKL PFKM PYGL GALK1 ALDOA PLOD3 BSG LGALS9
0.00184991	5	22	8.55325	GO:0000339 Rna cap binding	https://amigo.geneontology.org/amigo/term/GO:0000339	NCBP1 EIF4E CYFIP1 EIF3D EIF4A1
0.00185864	35	693	1.90072	GO:0003682 Chromatin binding	https://amigo.geneontology.org/amigo/term/GO:0003682	HNRNPC RBBP4 SUPT16H CBX5 CBX3 TRIM28 SSRP1 HNRNPU NPM1 NAP1L1 MCMBP UPF1 SMC1A DDX1 FUS MSH2 VRK1 APEX1 STAT1 PKN1 ACTN4 DHX9 PARP1 RBMX RUVBL2 YBX1 HNRNPD NONO NUDT21 SARNP PCBP2 DDX5 SFPQ HMGA1 RAN
0.00189268	6	34	6.64135	GO:0140142 Nucleocytoplasmic carrier activity	https://amigo.geneontology.org/amigo/term/GO:0140142	XPO1 TNPO1 KPNB1 KPNA2 RAN CALR
0.00223517	4	13	11.5798	GO:1990825 Sequence-specific mrna binding	https://amigo.geneontology.org/amigo/term/GO:1990825	ETF1 DHX9 SRSF4 SSB
0.00224286	5	23	8.18137	GO:0004298 Threonine-type endopeptidase activity	https://amigo.geneontology.org/amigo/term/GO:0004298	PSMB7 PSMB6 PSMB8 PSMB10 PSMB9
0.00252124	42	902	1.75237	GO:0008289 Lipid binding	https://amigo.geneontology.org/amigo/term/GO:0008289	TARDBP ANXA1 FERMT3 CAPG PICALM PACSIN2 SNX3 CLINT1 ANXA11 APOE SNX9 SNX27 GSN PCYT1A ANXA5 FLII ANXA2 ANXA4 ANXA6 CPNE1 BTK DNM2 DNM1 PFN1 RAB35 THBS1 IQGAP1 IQGAP2 ATP1A1 TPP1 HMGB1 APOC2 DNM1L SH3GLB1 HSPA8 PSMA1 TLN1 SH3GL1 PSMB4 VCP AP2A2 HDLBP
0.00273049	5	24	7.84048	GO:0043274 Phospholipase binding	https://amigo.geneontology.org/amigo/term/GO:0043274	APOC2 SRSF3 LMNB1 BTK WAS
0.00297356	4	14	10.7527	GO:0043138 3-prime-5-prime dna helicase activity	https://amigo.geneontology.org/amigo/term/GO:0043138	MCM2 MCM6 MCM5 DHX9
0.00316503	7	52	5.06616	GO:0140693 Molecular condensate scaffold activity	https://amigo.geneontology.org/amigo/term/GO:0140693	FUS TARDBP HNRNPA2B1 LGALS3 CAPRIN1 G3BP2 G3BP1
0.003255	5	25	7.52686	GO:0050750 Low-density lipoprotein particle receptor binding	https://amigo.geneontology.org/amigo/term/GO:0050750	DNAJA1 APOE PICALM CLTC AP2A1
0.003255	28	527	1.99955	GO:0140297 Dna-binding transcription factor binding	https://amigo.geneontology.org/amigo/term/GO:0140297	DDX5 PKN1 HMGA1 EIF4E CALR NPM1 CBX5 PARP1 HMGB2 PURA DNAJA1 PSMC5 PSMA6 EEF1D HSPB1 SUB1 TCERG1 MEF2D ACTN4 DHX9 RPS3 YWHAZ HCLS1 HMGB1 ANXA4 CPNE1 PRKDC GTF2I
0.00335671	9	86	3.93847	GO:0019210 Kinase inhibitor activity	https://amigo.geneontology.org/amigo/term/GO:0019210	PRKAR2A WARS1 YWHAB NPM1 RACK1 HSPB1 QARS1 YWHAG SFN
0.0034631	7	53	4.97057	GO:0003925 G protein activity	https://amigo.geneontology.org/amigo/term/GO:0003925	SAR1A RAN ARL8B SAR1B RAB7A RAB10 RAB1B
0.00380222	4	15	10.0358	GO:0071933 Arp2/3 complex binding	https://amigo.geneontology.org/amigo/term/GO:0071933	WASF2 SNX9 IQGAP2 CORO1B
0.00381149	7	54	4.87852	GO:0005080 Protein kinase c binding	https://amigo.geneontology.org/amigo/term/GO:0005080	YWHAG RACK1 PLEK HSPB1 SRSF2 PKN1 PDLIM5
0.00381149	13	167	2.92962	GO:0005178 Integrin binding	https://amigo.geneontology.org/amigo/term/GO:0005178	TLN1 FERMT3 ITGB2 ITGA5 ACTN1 MYH9 HMGB1 P4HB PPIA THBS1 LCP1 CALR ACTN4
0.00406701	7	55	4.78982	GO:0005544 Calcium-dependent phospholipid binding	https://amigo.geneontology.org/amigo/term/GO:0005544	ANXA11 ANXA1 ANXA5 ANXA2 ANXA4 ANXA6 CPNE1
0.00406701	9	89	3.80572	GO:0005546 Phosphatidylinositol-4,5-bisphosphate binding	https://amigo.geneontology.org/amigo/term/GO:0005546	CAPG PICALM GSN FLII DNM2 DNM1 PFN1 RAB35 ANXA2
0.00406701	3	7	16.129	GO:0008312 7s rna binding	https://amigo.geneontology.org/amigo/term/GO:0008312	SRP72 SRP14 SRP68
0.00406701	3	7	16.129	GO:0008443 Phosphofructokinase activity	https://amigo.geneontology.org/amigo/term/GO:0008443	PFKP PFKL PFKM
0.00406701	3	7	16.129	GO:0030911 Tpr domain binding	https://amigo.geneontology.org/amigo/term/GO:0030911	HSP90AA1 SRP72 HSP90AB1
0.00406701	3	7	16.129	GO:0070061 Fructose binding	https://amigo.geneontology.org/amigo/term/GO:0070061	PFKL ALDOA PFKM
0.00406701	14	190	2.77305	GO:1901981 Phosphatidylinositol phosphate binding	https://amigo.geneontology.org/amigo/term/GO:1901981	CAPG PICALM SNX3 GSN FLII BTK DNM2 DNM1 PFN1 RAB35 IQGAP1 SNX27 IQGAP2 ANXA2
0.00625869	3	8	14.1129	GO:0034046 Poly(g) binding	https://amigo.geneontology.org/amigo/term/GO:0034046	DAZAP1 HNRNPDL HNRNPU
0.00625869	3	8	14.1129	GO:0051575 5-prime-deoxyribose-5-phosphate lyase activity	https://amigo.geneontology.org/amigo/term/GO:0051575	HMGA1 XRCC5 XRCC6
0.00703681	5	30	6.27238	GO:0070325 Lipoprotein particle receptor binding	https://amigo.geneontology.org/amigo/term/GO:0070325	DNAJA1 APOE PICALM CLTC AP2A1
0.00709384	8	78	3.85993	GO:0016835 Carbon-oxygen lyase activity	https://amigo.geneontology.org/amigo/term/GO:0016835	ENO1 CA2 ENO3 HMGA1 RPS3 FASN XRCC5 XRCC6
0.00739535	10	117	3.21661	GO:1902936 Phosphatidylinositol bisphosphate binding	https://amigo.geneontology.org/amigo/term/GO:1902936	CAPG PICALM GSN FLII DNM2 DNM1 PFN1 RAB35 ANXA2 SNX3
0.0082678	8	80	3.76343	GO:0004860 Protein kinase inhibitor activity	https://amigo.geneontology.org/amigo/term/GO:0004860	PRKAR2A YWHAB NPM1 RACK1 HSPB1 QARS1 YWHAG SFN
0.00827298	28	565	1.86506	GO:0003712 Transcription coregulator activity	https://amigo.geneontology.org/amigo/term/GO:0003712	HMGA1 FUS SUB1 TCERG1 DNAJB1 EWSR1 PKM ACTN1 ENO1 DDX1 DDX17 APEX1 TRIM25 PKN1 TRIM28 TRIM21 HMGB2 PA2G4 RUVBL1 NPM1 RUVBL2 HMGB1 ACTN4 DHX9 HNRNPU SRSF2 SF1 SND1
0.00874577	3	9	12.5448	GO:0030619 U1 snrna binding	https://amigo.geneontology.org/amigo/term/GO:0030619	SNRPA SNRNP70 SNRPB2
0.00874577	3	9	12.5448	GO:0061676 Importin-alpha family protein binding	https://amigo.geneontology.org/amigo/term/GO:0061676	DHX9 KPNB1 RAN
0.00874577	3	9	12.5448	GO:0140492 Metal-dependent deubiquitinase activity	https://amigo.geneontology.org/amigo/term/GO:0140492	PSMD14 EIF3H EIF3F
0.0090486	5	32	5.88036	GO:0070003 Threonine-type peptidase activity	https://amigo.geneontology.org/amigo/term/GO:0070003	PSMB7 PSMB6 PSMB8 PSMB10 PSMB9
0.0100915	31	658	1.77304	GO:0008047 Enzyme activator activity	https://amigo.geneontology.org/amigo/term/GO:0008047	SMAP2 PSME1 SH3BP1 PSME2 SEC23B CTSH NCF2 APOE TBC1D5 RPLP1 IQGAP1 IQGAP2 ARFGAP2 ARHGAP45 APOC2 DNM1L BTK VCP ARF4 RACK1 DDX3X ARHGEF1 GCN1 ARHGAP4 EIF5 RAB3GAP2 DOCK2 ABI1 PSMD14 LARS1 XRCC5
0.010307	5	33	5.70217	GO:0097718 Disordered domain specific binding	https://amigo.geneontology.org/amigo/term/GO:0097718	HSP90AA1 HSP90AB1 EZR AP2A2 CLTC
0.0104516	4	20	7.52686	GO:0035615 Clathrin adaptor activity	https://amigo.geneontology.org/amigo/term/GO:0035615	AP1G1 AP2A2 AP2A1 AP2B1
0.0116683	3	10	11.2903	GO:0032356 Oxidized dna binding	https://amigo.geneontology.org/amigo/term/GO:0032356	MSH2 RPS3 XRCC1
0.0116683	3	10	11.2903	GO:0050786 Rage receptor binding	https://amigo.geneontology.org/amigo/term/GO:0050786	S100A4 HMGB2 HMGB1
0.0116683	5	34	5.53446	GO:0055106 Ubiquitin-protein transferase regulator activity	https://amigo.geneontology.org/amigo/term/GO:0055106	RPS20 RPL5 RPL23 RPS7 RPL11
0.0116683	3	10	11.2903	GO:1905394 Retromer complex binding	https://amigo.geneontology.org/amigo/term/GO:1905394	SNX3 RAB7A TBC1D5
0.0118111	18	315	2.15053	GO:0003713 Transcription coactivator activity	https://amigo.geneontology.org/amigo/term/GO:0003713	HMGA1 SUB1 PKM ACTN1 FUS DDX17 APEX1 TRIM25 PKN1 TRIM21 HMGB2 RUVBL1 NPM1 HMGB1 TRIM28 ACTN4 DHX9 TCERG1
0.0118111	2	3	25.0895	GO:0008240 Tripeptidyl-peptidase activity	https://amigo.geneontology.org/amigo/term/GO:0008240	TPP2 TPP1
0.0118111	4	21	7.16844	GO:0019200 Carbohydrate kinase activity	https://amigo.geneontology.org/amigo/term/GO:0019200	GALK1 PFKP PFKL PFKM
0.0118111	2	3	25.0895	GO:0030942 Endoplasmic reticulum signal peptide binding	https://amigo.geneontology.org/amigo/term/GO:0030942	SRP14 SRP68
0.0118111	2	3	25.0895	GO:0032554 Purine deoxyribonucleotide binding	https://amigo.geneontology.org/amigo/term/GO:0032554	SAMHD1 HSP90AA1
0.0118111	2	3	25.0895	GO:0035402 Histone h3t11 kinase activity	https://amigo.geneontology.org/amigo/term/GO:0035402	PKM PKN1
0.0118111	10	126	2.98685	GO:0035591 Signaling adaptor activity	https://amigo.geneontology.org/amigo/term/GO:0035591	ABI1 YWHAE KHDRBS1 CAPRIN1 DDX3X DOK2 HCLS1 RACK1 IQGAP1 G3BP2
0.0118111	2	3	25.0895	GO:0045027 Dna end binding	https://amigo.geneontology.org/amigo/term/GO:0045027	XRCC5 XRCC6
0.0118111	2	3	25.0895	GO:1990518 Single-stranded 3-prime-5-prime dna helicase activity	https://amigo.geneontology.org/amigo/term/GO:1990518	MCM6 DHX9
0.0120767	16	266	2.26372	GO:0019887 Protein kinase regulator activity	https://amigo.geneontology.org/amigo/term/GO:0019887	GCN1 PRKAR2A RPLP1 IQGAP1 YWHAB NPM1 RACK1 DDX3X HSP90AB1 CDC37 HSPB1 RAC2 ABI1 QARS1 YWHAG SFN
0.0122969	5	35	5.37633	GO:0015035 Protein-disulfide reductase activity	https://amigo.geneontology.org/amigo/term/GO:0015035	P4HB QSOX1 PDIA6 PDIA3 PGK1
0.0138526	6	52	4.34242	GO:0005048 Signal sequence binding	https://amigo.geneontology.org/amigo/term/GO:0005048	TNPO1 KPNB1 KPNA2 SRP14 SRP68 AP2B1
0.0162594	4	23	6.5451	GO:0140312 Cargo adaptor activity	https://amigo.geneontology.org/amigo/term/GO:0140312	AP1G1 AP2A2 AP2A1 AP2B1
0.0185954	3	12	9.40858	GO:0005049 Nuclear export signal receptor activity	https://amigo.geneontology.org/amigo/term/GO:0005049	XPO1 RAN CALR
0.0185954	4	24	6.27238	GO:0017134 Fibroblast growth factor binding	https://amigo.geneontology.org/amigo/term/GO:0017134	THBS1 RPS19 RPS2 API5
0.0185954	3	12	9.40858	GO:0017166 Vinculin binding	https://amigo.geneontology.org/amigo/term/GO:0017166	ACTN1 RTCB TLN1
0.0185954	3	12	9.40858	GO:0140031 Phosphorylation-dependent protein binding	https://amigo.geneontology.org/amigo/term/GO:0140031	YWHAG VAV1 PTPN6
0.0185954	3	12	9.40858	GO:0140996 Histone h3 kinase activity	https://amigo.geneontology.org/amigo/term/GO:0140996	PKM VRK1 PKN1
0.0191413	5	39	4.82491	GO:0000146 Microfilament motor activity	https://amigo.geneontology.org/amigo/term/GO:0000146	MYH9 MYH10 MYO1F MYH14 MYL6
0.0191512	6	56	4.03225	GO:0060590 Atpase regulator activity	https://amigo.geneontology.org/amigo/term/GO:0060590	ATP1B3 CCAR2 DNAJA1 PFN1 DNAJB1 DNAJC7
0.0191512	6	56	4.03225	GO:0061980 Regulatory rna binding	https://amigo.geneontology.org/amigo/term/GO:0061980	YBX1 ELAVL1 HNRNPA2B1 HNRNPA1 DHX9 HNRNPU
0.0191512	6	56	4.03225	GO:0098632 Cell-cell adhesion mediator activity	https://amigo.geneontology.org/amigo/term/GO:0098632	RAB10 ANXA1 PDLIM5 S100A11 ANXA2 PPP1CA
0.019555	17	307	2.08398	GO:0019207 Kinase regulator activity	https://amigo.geneontology.org/amigo/term/GO:0019207	GCN1 PRKAR2A RPLP1 WARS1 IQGAP1 YWHAB NPM1 RACK1 DDX3X HSP90AB1 CDC37 HSPB1 RAC2 ABI1 QARS1 YWHAG SFN
0.0200518	2	4	18.8172	GO:0002060 Purine nucleobase binding	https://amigo.geneontology.org/amigo/term/GO:0002060	APRT PYGL
0.0200518	2	4	18.8172	GO:0004634 Phosphopyruvate hydratase activity	https://amigo.geneontology.org/amigo/term/GO:0004634	ENO1 ENO3
0.0200518	2	4	18.8172	GO:0004826 Phenylalanine-trna ligase activity	https://amigo.geneontology.org/amigo/term/GO:0004826	LRRC47 FARSB
0.0200518	2	4	18.8172	GO:0005534 Galactose binding	https://amigo.geneontology.org/amigo/term/GO:0005534	GALK1 LGALS9
0.0200518	2	4	18.8172	GO:0008428 Ribonuclease inhibitor activity	https://amigo.geneontology.org/amigo/term/GO:0008428	RNH1 ABCE1
0.0200518	2	4	18.8172	GO:0019834 Phospholipase a2 inhibitor activity	https://amigo.geneontology.org/amigo/term/GO:0019834	ANXA1 ANXA2
0.0200518	2	4	18.8172	GO:0032552 Deoxyribonucleotide binding	https://amigo.geneontology.org/amigo/term/GO:0032552	SAMHD1 HSP90AA1
0.0200518	4	25	6.02149	GO:0035173 Histone kinase activity	https://amigo.geneontology.org/amigo/term/GO:0035173	PKM VRK1 PKN1 PRKDC
0.0200518	2	4	18.8172	GO:0044547 Dna topoisomerase binding	https://amigo.geneontology.org/amigo/term/GO:0044547	NCL SRSF1
0.0200518	8	96	3.13619	GO:0051219 Phosphoprotein binding	https://amigo.geneontology.org/amigo/term/GO:0051219	YWHAE PTPN6 YWHAZ SFN CBL PFN1 VAV1 YWHAB
0.0200518	2	4	18.8172	GO:0071987 Wd40-repeat domain binding	https://amigo.geneontology.org/amigo/term/GO:0071987	CCT6A DDB1
0.0200518	2	4	18.8172	GO:0098808 Mrna cap binding	https://amigo.geneontology.org/amigo/term/GO:0098808	EIF3D EIF4E
0.0200518	2	4	18.8172	GO:0140585 Promoter-enhancer loop anchoring activity	https://amigo.geneontology.org/amigo/term/GO:0140585	RUVBL2 PCBP2
0.0200518	2	4	18.8172	GO:1905172 Risc complex binding	https://amigo.geneontology.org/amigo/term/GO:1905172	DHX9 SND1
0.0212911	3	13	8.68484	GO:0000340 Rna 7-methylguanosine cap binding	https://amigo.geneontology.org/amigo/term/GO:0000340	EIF4E CYFIP1 NCBP1
0.0212911	3	13	8.68484	GO:1990247 N6-methyladenosine-containing rna reader activity	https://amigo.geneontology.org/amigo/term/GO:1990247	IGF2BP2 HNRNPC HNRNPA2B1
0.0214588	5	41	4.58955	GO:0015036 Disulfide oxidoreductase activity	https://amigo.geneontology.org/amigo/term/GO:0015036	P4HB QSOX1 PDIA6 PDIA3 PGK1
0.0236102	5	42	4.48027	GO:0000217 Dna secondary structure binding	https://amigo.geneontology.org/amigo/term/GO:0000217	MSH2 HMGA1 HNRNPD HMGB2 HMGB1
0.0236102	15	264	2.13831	GO:0042393 Histone binding	https://amigo.geneontology.org/amigo/term/GO:0042393	MCM2 CBX5 CBX3 DEK NASP SSRP1 RBBP4 HDGFL2 NPM1 NAP1L1 SART3 TTLL12 PKN1 VRK1 STAT1
0.0239862	7	79	3.33469	GO:0098631 Cell adhesion mediator activity	https://amigo.geneontology.org/amigo/term/GO:0098631	RAB10 ANXA1 PDLIM5 S100A11 ANXA2 PPP1CA RPSA
0.0240021	6	60	3.76343	GO:0016504 Peptidase activator activity	https://amigo.geneontology.org/amigo/term/GO:0016504	PSME1 PSME2 CTSH VCP PSMD14 RACK1
0.0240021	6	60	3.76343	GO:0030276 Clathrin binding	https://amigo.geneontology.org/amigo/term/GO:0030276	AP2B1 PICALM CLINT1 CLTA CLTC AP1B1
0.0240021	6	60	3.76343	GO:0070063 Rna polymerase binding	https://amigo.geneontology.org/amigo/term/GO:0070063	TCERG1 RTRAF DHX9 HNRNPU CCAR2 PPIB
0.0240055	16	291	2.06924	GO:0035091 Phosphatidylinositol binding	https://amigo.geneontology.org/amigo/term/GO:0035091	CAPG PICALM SNX3 SNX9 SNX27 GSN FLII BTK DNM2 DNM1 PFN1 RAB35 IQGAP1 IQGAP2 TLN1 ANXA2
0.025233	3	14	8.06449	GO:0003688 Dna replication origin binding	https://amigo.geneontology.org/amigo/term/GO:0003688	DHX9 MCM2 MCM5
0.025233	3	14	8.06449	GO:0030955 Potassium ion binding	https://amigo.geneontology.org/amigo/term/GO:0030955	DRG1 PKM ATP1A1
0.025233	3	14	8.06449	GO:0098847 Sequence-specific single stranded dna binding	https://amigo.geneontology.org/amigo/term/GO:0098847	HNRNPA2B1 HNRNPA1 PCBP1
0.0253295	6	61	3.70173	GO:0001098 Basal transcription machinery binding	https://amigo.geneontology.org/amigo/term/GO:0001098	RTRAF DHX9 HNRNPU CCAR2 RUVBL1 RUVBL2
0.0253295	6	61	3.70173	GO:0001099 Basal rna polymerase ii transcription machinery binding	https://amigo.geneontology.org/amigo/term/GO:0001099	RTRAF DHX9 HNRNPU CCAR2 RUVBL1 RUVBL2
0.0272342	19	376	1.90173	GO:0061629 Rna polymerase ii-specific dna-binding transcription factor binding	https://amigo.geneontology.org/amigo/term/GO:0061629	DDX5 PKN1 HMGA1 CALR NPM1 PARP1 DNAJA1 PSMA6 HSPB1 TCERG1 MEF2D ACTN4 DHX9 HCLS1 HMGB1 ANXA4 CPNE1 PRKDC GTF2I
0.0273112	5	44	4.27663	GO:0048156 Tau protein binding	https://amigo.geneontology.org/amigo/term/GO:0048156	HSP90AA1 HSP90AB1 PICALM APOE ROCK1
0.0293185	2	5	15.0537	GO:0002054 Nucleobase binding	https://amigo.geneontology.org/amigo/term/GO:0002054	APRT PYGL
0.0293185	3	15	7.52686	GO:0003906 Dna-(apurinic or apyrimidinic site) endonuclease activity	https://amigo.geneontology.org/amigo/term/GO:0003906	APEX1 HMGA1 RPS3
0.0293185	2	5	15.0537	GO:0030628 Pre-mrna 3-prime-splice site binding	https://amigo.geneontology.org/amigo/term/GO:0030628	U2AF2 U2AF1
0.0293185	2	5	15.0537	GO:0050733 Rs domain binding	https://amigo.geneontology.org/amigo/term/GO:0050733	U2AF1 SRSF10
0.0293185	2	5	15.0537	GO:0106260 Dna-dna tethering activity	https://amigo.geneontology.org/amigo/term/GO:0106260	RUVBL2 PCBP2
0.0293185	2	5	15.0537	GO:0140587 Chromatin loop anchoring activity	https://amigo.geneontology.org/amigo/term/GO:0140587	RUVBL2 PCBP2
0.0293185	2	5	15.0537	GO:0141003 Histone h2ax kinase activity	https://amigo.geneontology.org/amigo/term/GO:0141003	VRK1 PRKDC
0.0293185	2	5	15.0537	GO:0141069 Receptor ligand inhibitor activity	https://amigo.geneontology.org/amigo/term/GO:0141069	HSP90AB1 LGALS3
0.0304842	6	64	3.52822	GO:0050840 Extracellular matrix binding	https://amigo.geneontology.org/amigo/term/GO:0050840	LGALS1 LGALS3 NID1 THBS1 RPSA AGRN
0.0311261	13	224	2.18413	GO:0016829 Lyase activity	https://amigo.geneontology.org/amigo/term/GO:0016829	ENO1 CA2 ENO3 ALDOA ADSL GLO1 PAICS HMGA1 HMGB1 RPS3 FASN XRCC6 XRCC5
0.03177	8	106	2.84032	GO:0140104 Molecular carrier activity	https://amigo.geneontology.org/amigo/term/GO:0140104	XPO1 TNPO1 KPNB1 KPNA2 RAN CALR NAP1L1 HSPA8
0.0347779	3	16	7.05643	GO:0097157 Pre-mrna intronic binding	https://amigo.geneontology.org/amigo/term/GO:0097157	HNRNPL TARDBP HNRNPA2B1
0.0375342	4	31	4.85604	GO:0001671 Atpase activator activity	https://amigo.geneontology.org/amigo/term/GO:0001671	ATP1B3 DNAJA1 DNAJB1 DNAJC7
0.0375342	4	31	4.85604	GO:0051059 Nf-kappab binding	https://amigo.geneontology.org/amigo/term/GO:0051059	NPM1 PSMA6 ANXA4 CPNE1
0.0406497	3	17	6.64135	GO:0043023 Ribosomal large subunit binding	https://amigo.geneontology.org/amigo/term/GO:0043023	CPSF6 NPM1 OLA1
0.0406497	3	17	6.64135	GO:0070492 Oligosaccharide binding	https://amigo.geneontology.org/amigo/term/GO:0070492	LGALS1 LGALS3 LGALS9
0.0406497	12	207	2.1817	GO:0140030 Modification-dependent protein binding	https://amigo.geneontology.org/amigo/term/GO:0140030	UFD1 CBX5 CBX3 PSMD4 VCP HDGFL2 XRCC1 TTLL12 USP15 YWHAG VAV1 PTPN6
0.0408492	2	6	12.5448	GO:0004046 Aminoacylase activity	https://amigo.geneontology.org/amigo/term/GO:0004046	CAT DARS1
0.0408492	2	6	12.5448	GO:0043273 Ctpase activity	https://amigo.geneontology.org/amigo/term/GO:0043273	ABCE1 DDX3X
0.0408492	4	32	4.70429	GO:0140311 Protein sequestering activity	https://amigo.geneontology.org/amigo/term/GO:0140311	YWHAE YWHAZ YWHAG SFN
0.0408492	2	6	12.5448	GO:1990446 U1 snrnp binding	https://amigo.geneontology.org/amigo/term/GO:1990446	SNRPA SNRPD3
0.0442262	7	91	2.89495	GO:0004197 Cysteine-type endopeptidase activity	https://amigo.geneontology.org/amigo/term/GO:0004197	CAPN1 CTSH CAPN2 CAPNS1 USP15 USP7 PDIA3
0.0447469	4	33	4.56173	GO:0042625 Atpase-coupled ion transmembrane transporter activity	https://amigo.geneontology.org/amigo/term/GO:0042625	ATP6V1A ATP6V1B2 ATP6V1H ATP5F1B
0.0447469	4	33	4.56173	GO:0044769 Atpase activity coupled to transmembrane movement of ions rotational mechanism	https://amigo.geneontology.org/amigo/term/GO:0044769	ATP6V1A ATP6V1B2 ATP6V1H ATP5F1B
0.0447469	4	33	4.56173	GO:0046961 Proton-transporting atpase activity rotational mechanism	https://amigo.geneontology.org/amigo/term/GO:0046961	ATP6V1A ATP6V1B2 ATP6V1H ATP5F1B
0.0457987	3	18	6.27238	GO:0000400 Four-way junction dna binding	https://amigo.geneontology.org/amigo/term/GO:0000400	MSH2 HMGB2 HMGB1
0.0457987	3	18	6.27238	GO:0004198 Calcium-dependent cysteine-type endopeptidase activity	https://amigo.geneontology.org/amigo/term/GO:0004198	CAPN1 CAPN2 CAPNS1
0.0459472	24	545	1.65729	GO:0030695 Gtpase regulator activity	https://amigo.geneontology.org/amigo/term/GO:0030695	VAV1 ARHGEF1 SMAP2 SH3BP1 EIF5 SEC23B EEF1D EEF1B2 TBC1D5 DOCK2 DOCK10 IQGAP1 IQGAP2 ARFGAP2 ARHGAP45 DNM1L ARHGEF2 ARHGAP4 RAB3GAP2 RCC2 LARS1 WAS DEF6 ARF4
0.0459472	24	545	1.65729	GO:0060589 Nucleoside-triphosphatase regulator activity	https://amigo.geneontology.org/amigo/term/GO:0060589	VAV1 ARHGEF1 SMAP2 SH3BP1 EIF5 SEC23B EEF1D EEF1B2 TBC1D5 DOCK2 DOCK10 IQGAP1 IQGAP2 ARFGAP2 ARHGAP45 DNM1L ARHGEF2 ARHGAP4 RAB3GAP2 RCC2 LARS1 WAS DEF6 ARF4
0.053139	2	7	10.7527	GO:0004459 L-lactate dehydrogenase activity	https://amigo.geneontology.org/amigo/term/GO:0004459	LDHB LDHA
0.053139	2	7	10.7527	GO:0016972 Thiol oxidase activity	https://amigo.geneontology.org/amigo/term/GO:0016972	QSOX1 P4HB
0.053139	2	7	10.7527	GO:0030235 Nitric-oxide synthase regulator activity	https://amigo.geneontology.org/amigo/term/GO:0030235	HSP90AA1 HSP90AB1
0.053139	2	7	10.7527	GO:0030620 U2 snrna binding	https://amigo.geneontology.org/amigo/term/GO:0030620	SNRPA1 SF3B3
0.053139	2	7	10.7527	GO:0140721 Nuclease inhibitor activity	https://amigo.geneontology.org/amigo/term/GO:0140721	RNH1 ABCE1
0.053139	2	7	10.7527	GO:0160072 Ubiquitin ligase complex scaffold activity	https://amigo.geneontology.org/amigo/term/GO:0160072	SKP1 DDB1
0.0546043	13	244	2.00511	GO:0000287 Magnesium ion binding	https://amigo.geneontology.org/amigo/term/GO:0000287	FEN1 MSH2 RAN NME1 PKM ENO1 COMT ENO3 FARSB RPS6KA1 PRPS1 RPS6KA3 PDCD6
0.056257	15	299	1.88801	GO:0005096 Gtpase activator activity	https://amigo.geneontology.org/amigo/term/GO:0005096	SMAP2 SH3BP1 SEC23B TBC1D5 IQGAP1 IQGAP2 ARFGAP2 ARHGAP45 DNM1L ARHGEF1 ARHGAP4 EIF5 RAB3GAP2 DOCK2 LARS1
0.057089	6	75	3.01074	GO:0019003 Gdp binding	https://amigo.geneontology.org/amigo/term/GO:0019003	RAB7A RAB10 RAB35 RAN ARL8B DNM1
0.0572923	4	36	4.18159	GO:0000993 Rna polymerase ii complex binding	https://amigo.geneontology.org/amigo/term/GO:0000993	RTRAF DHX9 HNRNPU CCAR2
0.0578224	3	20	5.64515	GO:0008301 Dna binding bending	https://amigo.geneontology.org/amigo/term/GO:0008301	HMGA1 HMGB2 HMGB1
0.0578224	3	20	5.64515	GO:0031420 Alkali metal ion binding	https://amigo.geneontology.org/amigo/term/GO:0031420	DRG1 PKM ATP1A1
0.0578224	3	20	5.64515	GO:0061133 Endopeptidase activator activity	https://amigo.geneontology.org/amigo/term/GO:0061133	PSME1 PSME2 PSMD14
0.0578224	3	20	5.64515	GO:0070182 Dna polymerase binding	https://amigo.geneontology.org/amigo/term/GO:0070182	HMGB1 HSP90AA1 HSP90AB1
0.0619567	5	56	3.36021	GO:0140296 General transcription initiation factor binding	https://amigo.geneontology.org/amigo/term/GO:0140296	HNRNPU RUVBL1 RUVBL2 CAND1 PSMC5
0.0657899	2	8	9.40858	GO:0004457 Lactate dehydrogenase activity	https://amigo.geneontology.org/amigo/term/GO:0004457	LDHB LDHA
0.0657899	2	8	9.40858	GO:0004711 Ribosomal protein s6 kinase activity	https://amigo.geneontology.org/amigo/term/GO:0004711	RPS6KA1 RPS6KA3
0.0657899	2	8	9.40858	GO:0031685 Adenosine receptor binding	https://amigo.geneontology.org/amigo/term/GO:0031685	HSPA8 USP4
0.0657899	2	8	9.40858	GO:0051920 Peroxiredoxin activity	https://amigo.geneontology.org/amigo/term/GO:0051920	PRDX1 PRDX6
0.0657899	2	8	9.40858	GO:0070181 Small ribosomal subunit rrna binding	https://amigo.geneontology.org/amigo/term/GO:0070181	RPS13 RPS3
0.0657899	48	1321	1.36748	GO:0140677 Molecular function activator activity	https://amigo.geneontology.org/amigo/term/GO:0140677	APOC2 ATP1B3 SMAP2 PSME1 SH3BP1 PSME2 SEC23B CTSH NCF2 APOE TBC1D5 RPLP1 IQGAP1 IQGAP2 ARFGAP2 ARHGAP45 DNM1L BTK DNAJA1 LGALS1 CTSG HSPA8 SKP1 LGALS3 DNAJB1 CAPRIN1 HMGB2 VCP ARF4 HMGB1 S100A4 RACK1 DDX3X ARHGEF1 GCN1 ARHGAP4 EIF5 RAB3GAP2 COPA DOCK2 ABI1 PARP1 AIMP1 PSMD14 LARS1 HMGA1 XRCC5 DNAJC7
0.0658663	4	38	3.96151	GO:0043394 Proteoglycan binding	https://amigo.geneontology.org/amigo/term/GO:0043394	APOE NID1 AGRN THBS1
0.0708759	32	817	1.47405	GO:0005509 Calcium ion binding	https://amigo.geneontology.org/amigo/term/GO:0005509	ANXA1 HPCAL1 S100A11 CALR S100A4 S100A6 CAPN1 IQGAP1 ITGA5 ANXA4 PDCD6 EHD3 ACTN1 MYL6 EHD4 EHD1 CBL NID1 ANXA11 CAPNS1 ACTN4 LCP1 THBS1 CAPN2 ANXA5 ANXA2 AGRN ANXA6 TUBB4A GSN CPNE1 HSPA5
0.0721328	3	22	5.13195	GO:0061608 Nuclear import signal receptor activity	https://amigo.geneontology.org/amigo/term/GO:0061608	TNPO1 KPNB1 KPNA2
0.0721328	3	22	5.13195	GO:0106222 Lncrna binding	https://amigo.geneontology.org/amigo/term/GO:0106222	PCBP2 ELAVL1 HNRNPU
0.0731372	5	59	3.18935	GO:0016667 Oxidoreductase activity acting on a sulfur group of donors	https://amigo.geneontology.org/amigo/term/GO:0016667	P4HB QSOX1 PDIA6 PDIA3 PGK1
0.0765723	4	40	3.76343	GO:0005547 Phosphatidylinositol-3,4,5-trisphosphate binding	https://amigo.geneontology.org/amigo/term/GO:0005547	BTK DNM1 IQGAP1 IQGAP2
0.0765723	4	40	3.76343	GO:0035198 Mirna binding	https://amigo.geneontology.org/amigo/term/GO:0035198	YBX1 ELAVL1 HNRNPA2B1 HNRNPA1
0.0772648	5	60	3.13619	GO:0140313 Molecular sequestering activity	https://amigo.geneontology.org/amigo/term/GO:0140313	YWHAE YWHAZ YWHAG SFN CALR
0.0793354	2	9	8.36318	GO:0005047 Signal recognition particle binding	https://amigo.geneontology.org/amigo/term/GO:0005047	SRP68 SRP72
0.0793354	2	9	8.36318	GO:0008097 5s rrna binding	https://amigo.geneontology.org/amigo/term/GO:0008097	RPL5 RPL11
0.0793354	2	9	8.36318	GO:0008309 Double-stranded dna exodeoxyribonuclease activity	https://amigo.geneontology.org/amigo/term/GO:0008309	APEX1 FEN1
0.0793354	2	9	8.36318	GO:0032357 Oxidized purine dna binding	https://amigo.geneontology.org/amigo/term/GO:0032357	MSH2 RPS3
0.0793354	2	9	8.36318	GO:0070878 Primary mirna binding	https://amigo.geneontology.org/amigo/term/GO:0070878	DDX5 SRSF3
0.0873924	3	24	4.70429	GO:0016018 Cyclosporin a binding	https://amigo.geneontology.org/amigo/term/GO:0016018	PPIB PPIH PPIA
0.0873924	4	42	3.58422	GO:0030291 Protein serine/threonine kinase inhibitor activity	https://amigo.geneontology.org/amigo/term/GO:0030291	PRKAR2A HSPB1 YWHAG SFN
0.0873924	4	42	3.58422	GO:0043175 Rna polymerase core enzyme binding	https://amigo.geneontology.org/amigo/term/GO:0043175	RTRAF DHX9 HNRNPU CCAR2
0.0893587	9	158	2.14373	GO:0031490 Chromatin dna binding	https://amigo.geneontology.org/amigo/term/GO:0031490	HNRNPC RBBP4 VRK1 APEX1 ACTN4 DHX9 HNRNPU RUVBL2 PCBP2
0.0900657	5	63	2.98685	GO:0016860 Intramolecular oxidoreductase activity	https://amigo.geneontology.org/amigo/term/GO:0016860	P4HB ERP44 QSOX1 PDIA3 PDIA6
0.0932102	4	43	3.50087	GO:0004520 Dna endonuclease activity	https://amigo.geneontology.org/amigo/term/GO:0004520	FEN1 APEX1 RPS3 XRCC1
0.0935138	3	25	4.51612	GO:0001091 Rna polymerase ii general transcription initiation factor binding	https://amigo.geneontology.org/amigo/term/GO:0001091	HNRNPU RUVBL1 RUVBL2
0.0935138	2	10	7.52686	GO:0004523 Rna-dna hybrid ribonuclease activity	https://amigo.geneontology.org/amigo/term/GO:0004523	FEN1 APEX1
0.0935138	2	10	7.52686	GO:0008190 Eukaryotic initiation factor 4e binding	https://amigo.geneontology.org/amigo/term/GO:0008190	EIF4G1 DDX3X
0.0935138	3	25	4.51612	GO:0016004 Phospholipase activator activity	https://amigo.geneontology.org/amigo/term/GO:0016004	APOC2 BTK ARF4
0.0935138	3	25	4.51612	GO:0017025 Tbp-class protein binding	https://amigo.geneontology.org/amigo/term/GO:0017025	RUVBL1 RUVBL2 CAND1
0.0935138	5	64	2.94018	GO:0019829 Atpase-coupled monoatomic cation transmembrane transporter activity	https://amigo.geneontology.org/amigo/term/GO:0019829	ATP6V1A ATP6V1B2 ATP1A1 ATP6V1H ATP5F1B
0.0935138	2	10	7.52686	GO:0046790 Virion binding	https://amigo.geneontology.org/amigo/term/GO:0046790	ANXA2 PPIA
0.0935138	2	10	7.52686	GO:0098505 G-rich strand telomeric dna binding	https://amigo.geneontology.org/amigo/term/GO:0098505	HNRNPA1 HNRNPA2B1
0.0935138	3	25	4.51612	GO:1990381 Ubiquitin-specific protease binding	https://amigo.geneontology.org/amigo/term/GO:1990381	VCP SART3 CLTC
0.10108	11	216	1.91656	GO:0003714 Transcription corepressor activity	https://amigo.geneontology.org/amigo/term/GO:0003714	DNAJB1 ENO1 TCERG1 TRIM28 PA2G4 RUVBL2 HMGB1 HNRNPU SRSF2 APEX1 SF1
0.101831	3	26	4.34242	GO:0002161 Aminoacyl-trna editing activity	https://amigo.geneontology.org/amigo/term/GO:0002161	LARS1 IARS1 VARS1
0.101831	5	66	2.85108	GO:0004536 Dna nuclease activity	https://amigo.geneontology.org/amigo/term/GO:0004536	APEX1 FEN1 RPS3 NME1 XRCC1
0.101831	3	26	4.34242	GO:0008139 Nuclear localization sequence binding	https://amigo.geneontology.org/amigo/term/GO:0008139	TNPO1 KPNB1 KPNA2
0.101831	3	26	4.34242	GO:0043548 Phosphatidylinositol 3-kinase binding	https://amigo.geneontology.org/amigo/term/GO:0043548	CORO1A CBL GSN
0.101831	3	26	4.34242	GO:0070034 Telomerase rna binding	https://amigo.geneontology.org/amigo/term/GO:0070034	HNRNPC SNRPD3 HNRNPU
0.102394	4	45	3.34527	GO:0043028 Cysteine-type endopeptidase regulator activity involved in apoptotic process	https://amigo.geneontology.org/amigo/term/GO:0043028	CTSH RPS6KA1 RPS6KA3 RACK1
0.106599	2	11	6.8426	GO:0001094 Tfiid-class transcription factor complex binding	https://amigo.geneontology.org/amigo/term/GO:0001094	RUVBL1 RUVBL2
0.106599	2	11	6.8426	GO:0002162 Dystroglycan binding	https://amigo.geneontology.org/amigo/term/GO:0002162	PLEC AGRN
0.106599	2	11	6.8426	GO:0032050 Clathrin heavy chain binding	https://amigo.geneontology.org/amigo/term/GO:0032050	PICALM CLTA
0.106599	2	11	6.8426	GO:0032794 Gtpase activating protein binding	https://amigo.geneontology.org/amigo/term/GO:0032794	FMNL1 TUBB
0.106599	2	11	6.8426	GO:0034511 U3 snorna binding	https://amigo.geneontology.org/amigo/term/GO:0034511	XRCC5 PRKDC
0.106599	2	11	6.8426	GO:0036435 K48-linked polyubiquitin modification-dependent protein binding	https://amigo.geneontology.org/amigo/term/GO:0036435	VCP UFD1
0.112064	8	141	2.13528	GO:0051087 Protein-folding chaperone binding	https://amigo.geneontology.org/amigo/term/GO:0051087	DNAJA1 CDC37 DNAJB1 RPS3 HSPA8 ATP1A1 HSPA5 CALR
0.114769	9	168	2.01612	GO:0019903 Protein phosphatase binding	https://amigo.geneontology.org/amigo/term/GO:0019903	HSP90AA1 YWHAE STAT1 PPP1CA SNX3 LGALS3 IQGAP1 VCP RACK1
0.114769	6	92	2.45441	GO:0023026 Mhc class ii protein complex binding	https://amigo.geneontology.org/amigo/term/GO:0023026	PKM HSP90AA1 HSP90AB1 YWHAE HSPA8 ANXA11
0.11913	8	143	2.10542	GO:0019783 Ubiquitin-like protein peptidase activity	https://amigo.geneontology.org/amigo/term/GO:0019783	USP7 PSMD14 USP4 USP15 EIF3H EIF3F UFD1 COPS4
0.120708	4	48	3.13619	GO:0001784 Phosphotyrosine residue binding	https://amigo.geneontology.org/amigo/term/GO:0001784	PTPN6 CBL PFN1 VAV1
0.120708	2	12	6.27238	GO:0005522 Profilin binding	https://amigo.geneontology.org/amigo/term/GO:0005522	VASP EVL
0.120708	2	12	6.27238	GO:0016670 Oxidoreductase activity acting on a sulfur group of donors oxygen as acceptor	https://amigo.geneontology.org/amigo/term/GO:0016670	QSOX1 P4HB
0.120708	2	12	6.27238	GO:0030957 Tat protein binding	https://amigo.geneontology.org/amigo/term/GO:0030957	NPM1 DNAJA1
0.120708	2	12	6.27238	GO:0043008 Atp-dependent protein binding	https://amigo.geneontology.org/amigo/term/GO:0043008	DDX39B HSP90AB1
0.120708	2	12	6.27238	GO:0043047 Single-stranded telomeric dna binding	https://amigo.geneontology.org/amigo/term/GO:0043047	HNRNPA2B1 HNRNPA1
0.120708	2	12	6.27238	GO:0043184 Vascular endothelial growth factor receptor 2 binding	https://amigo.geneontology.org/amigo/term/GO:0043184	PDCL3 ITGA5
0.120708	4	48	3.13619	GO:0051879 Hsp90 protein binding	https://amigo.geneontology.org/amigo/term/GO:0051879	RPS3 CDC37 KPNB1 STIP1
0.120708	2	12	6.27238	GO:0070008 Serine-type exopeptidase activity	https://amigo.geneontology.org/amigo/term/GO:0070008	TPP2 TPP1
0.126168	3	29	3.8932	GO:0060229 Lipase activator activity	https://amigo.geneontology.org/amigo/term/GO:0060229	APOC2 BTK ARF4
0.127634	8	146	2.06215	GO:0044325 Transmembrane transporter binding	https://amigo.geneontology.org/amigo/term/GO:0044325	KCNAB2 HSP90AA1 YWHAQ ATP1A1 ACTN1 YWHAE ACTN4 YWHAZ
0.130593	5	72	2.61349	GO:0097110 Scaffold protein binding	https://amigo.geneontology.org/amigo/term/GO:0097110	VIM HSP90AA1 CDC37 YWHAE XRCC6
0.131011	6	96	2.35214	GO:0001618 Virus receptor activity	https://amigo.geneontology.org/amigo/term/GO:0001618	ILF3 SLC1A5 ITGA5 SLC3A2 RPSA BSG
0.135517	17	406	1.57582	GO:0015631 Tubulin binding	https://amigo.geneontology.org/amigo/term/GO:0015631	DNM2 DNM1L MAPRE1 DNM1 ARHGEF2 MX1 KIF5B TTLL12 ARL8B RPS3 DRG1 DDX3X CACYBP EZR RCC2 CCT5 ALDOA
0.135517	3	30	3.76343	GO:0050681 Nuclear androgen receptor binding	https://amigo.geneontology.org/amigo/term/GO:0050681	DDX5 PKN1 CALR
0.135517	6	97	2.3279	GO:0140272 Exogenous protein binding	https://amigo.geneontology.org/amigo/term/GO:0140272	ILF3 SLC3A2 SLC1A5 ITGA5 RPSA BSG
0.136437	2	13	5.78989	GO:0003680 Minor groove of adenine-thymine-rich dna binding	https://amigo.geneontology.org/amigo/term/GO:0003680	HMGA1 HNRNPD
0.136437	2	13	5.78989	GO:0055131 C3hc4-type ring finger domain binding	https://amigo.geneontology.org/amigo/term/GO:0055131	DNAJA1 HSPA8
0.141139	5	74	2.54286	GO:1990841 Promoter-specific chromatin binding	https://amigo.geneontology.org/amigo/term/GO:1990841	HNRNPU STAT1 TRIM28 DHX9 DDX5
0.146936	4	52	2.89495	GO:0016879 Ligase activity forming carbon-nitrogen bonds	https://amigo.geneontology.org/amigo/term/GO:0016879	CTPS2 PAICS CTPS1 MTHFD1
0.15095	10	207	1.81808	GO:0008234 Cysteine-type peptidase activity	https://amigo.geneontology.org/amigo/term/GO:0008234	USP7 CAPN1 CTSH CAPN2 USP4 CAPNS1 USP15 EIF3F UFD1 PDIA3
0.153691	2	14	5.37633	GO:0005095 Gtpase inhibitor activity	https://amigo.geneontology.org/amigo/term/GO:0005095	IQGAP1 IQGAP2
0.153691	2	14	5.37633	GO:0005545 1-phosphatidylinositol binding	https://amigo.geneontology.org/amigo/term/GO:0005545	PICALM SNX9
0.153691	2	14	5.37633	GO:0034236 Protein kinase a catalytic subunit binding	https://amigo.geneontology.org/amigo/term/GO:0034236	PRKAR2A EZR
0.172774	2	15	5.01791	GO:0005172 Vascular endothelial growth factor receptor binding	https://amigo.geneontology.org/amigo/term/GO:0005172	PDCL3 ITGA5
0.172774	2	15	5.01791	GO:0016812 Hydrolase activity acting on carbon-nitrogen (but not peptide) bonds in cyclic amides	https://amigo.geneontology.org/amigo/term/GO:0016812	CRMP1 DPYSL2
0.172774	2	15	5.01791	GO:0051371 Muscle alpha-actinin binding	https://amigo.geneontology.org/amigo/term/GO:0051371	PDLIM5 PDLIM7
0.177572	7	131	2.01099	GO:0101005 Deubiquitinase activity	https://amigo.geneontology.org/amigo/term/GO:0101005	USP7 PSMD14 USP4 USP15 EIF3H EIF3F UFD1
0.179024	4	56	2.68816	GO:0051018 Protein kinase a binding	https://amigo.geneontology.org/amigo/term/GO:0051018	PRKAR2A WASF2 EZR RPS3
0.187594	4	57	2.641	GO:0030374 Nuclear receptor coactivator activity	https://amigo.geneontology.org/amigo/term/GO:0030374	ACTN1 PKN1 ACTN4 HMGA1
0.187594	4	57	2.641	GO:0042056 Chemoattractant activity	https://amigo.geneontology.org/amigo/term/GO:0042056	LGALS3 HMGB2 S100A4 HMGB1
0.189673	2	16	4.70429	GO:0000774 Adenyl-nucleotide exchange factor activity	https://amigo.geneontology.org/amigo/term/GO:0000774	CCAR2 PFN1
0.189673	2	16	4.70429	GO:0016888 Endodeoxyribonuclease activity producing 5-prime-phosphomonoesters	https://amigo.geneontology.org/amigo/term/GO:0016888	FEN1 APEX1
0.189673	6	107	2.11033	GO:0031491 Nucleosome binding	https://amigo.geneontology.org/amigo/term/GO:0031491	HNRNPC RBBP4 SUPT16H SSRP1 VRK1 PARP1
0.189673	2	16	4.70429	GO:0140545 Atp-dependent protein disaggregase activity	https://amigo.geneontology.org/amigo/term/GO:0140545	HSPA8 NSF
0.192327	5	82	2.29477	GO:0030971 Receptor tyrosine kinase binding	https://amigo.geneontology.org/amigo/term/GO:0030971	CBL RACK1 EIF3A DOK2 YWHAG
0.19443	1	3	12.5448	GO:0001097 Tfiih-class transcription factor complex binding	https://amigo.geneontology.org/amigo/term/GO:0001097	HNRNPU
0.19443	1	3	12.5448	GO:0004081 Bis(5-prime-nucleosyl)-tetraphosphatase (asymmetrical) activity	https://amigo.geneontology.org/amigo/term/GO:0004081	GARS1
0.19443	1	3	12.5448	GO:0004096 Catalase activity	https://amigo.geneontology.org/amigo/term/GO:0004096	CAT
0.19443	1	3	12.5448	GO:0004332 Fructose-bisphosphate aldolase activity	https://amigo.geneontology.org/amigo/term/GO:0004332	ALDOA
0.19443	1	3	12.5448	GO:0004477 Methenyltetrahydrofolate cyclohydrolase activity	https://amigo.geneontology.org/amigo/term/GO:0004477	MTHFD1
0.19443	1	3	12.5448	GO:0004487 Methylenetetrahydrofolate dehydrogenase (nad+) activity	https://amigo.geneontology.org/amigo/term/GO:0004487	MTHFD1
0.19443	1	3	12.5448	GO:0004743 Pyruvate kinase activity	https://amigo.geneontology.org/amigo/term/GO:0004743	PKM
0.19443	1	3	12.5448	GO:0004814 Arginine-trna ligase activity	https://amigo.geneontology.org/amigo/term/GO:0004814	RARS1
0.19443	1	3	12.5448	GO:0004822 Isoleucine-trna ligase activity	https://amigo.geneontology.org/amigo/term/GO:0004822	IARS1
0.19443	1	3	12.5448	GO:0004829 Threonine-trna ligase activity	https://amigo.geneontology.org/amigo/term/GO:0004829	TARS1
0.19443	57	1772	1.21058	GO:0005102 Signaling receptor binding	https://amigo.geneontology.org/amigo/term/GO:0005102	ARHGEF1 CBL GNAI2 PDCL3 TLN1 FERMT3 ITGB2 ITGA5 GRK2 S100A4 ACTN1 DNAJA1 LGALS1 MYH9 CTSG HSPA8 ATP5F1B APOE LGALS3 NARS1 DOCK2 HMGA1 HMGB2 ARF4 HMGB1 TUBB RACK1 VPS35 HSP90AA1 PSMC5 EIF3A STAT1 PTK2B COPA DOK2 AIMP1 VCP YWHAG P4HB PPIA TUBB3 THBS1 PICALM NSF SH3BP1 USP4 TRIM25 USP15 LCP1 CLTC MSN PDCD6IP CALR AP2A1 ACTN4 YARS1 ANXA1
0.19443	1	3	12.5448	GO:0005153 Interleukin-8 receptor binding	https://amigo.geneontology.org/amigo/term/GO:0005153	YARS1
0.19443	1	3	12.5448	GO:0005483 Soluble nsf attachment protein activity	https://amigo.geneontology.org/amigo/term/GO:0005483	NAPA
0.19443	1	3	12.5448	GO:0008475 Procollagen-lysine 5-dioxygenase activity	https://amigo.geneontology.org/amigo/term/GO:0008475	PLOD3
0.19443	1	3	12.5448	GO:0008796 Bis(5-prime-nucleosyl)-tetraphosphatase activity	https://amigo.geneontology.org/amigo/term/GO:0008796	GARS1
0.19443	1	3	12.5448	GO:0016149 Translation release factor activity codon specific	https://amigo.geneontology.org/amigo/term/GO:0016149	ETF1
0.19443	1	3	12.5448	GO:0016206 Catechol o-methyltransferase activity	https://amigo.geneontology.org/amigo/term/GO:0016206	COMT
0.19443	1	3	12.5448	GO:0016774 Phosphotransferase activity carboxyl group as acceptor	https://amigo.geneontology.org/amigo/term/GO:0016774	PGK1
0.19443	4	59	2.55148	GO:0016836 Hydro-lyase activity	https://amigo.geneontology.org/amigo/term/GO:0016836	ENO1 CA2 ENO3 FASN
0.19443	1	3	12.5448	GO:0016890 Site-specific endodeoxyribonuclease activity specific for altered base	https://amigo.geneontology.org/amigo/term/GO:0016890	APEX1
0.19443	10	222	1.69524	GO:0019902 Phosphatase binding	https://amigo.geneontology.org/amigo/term/GO:0019902	SFI1 HSP90AA1 YWHAE STAT1 PPP1CA SNX3 LGALS3 IQGAP1 VCP RACK1
0.19443	6	110	2.05278	GO:0023023 Mhc protein complex binding	https://amigo.geneontology.org/amigo/term/GO:0023023	PKM HSP90AA1 HSP90AB1 YWHAE HSPA8 ANXA11
0.19443	13	310	1.57821	GO:0030246 Carbohydrate binding	https://amigo.geneontology.org/amigo/term/GO:0030246	LGALS3 PFKP LGALS1 PFKL PFKM LGALS9 PYGL GALK1 ALDOA GANAB PLOD3 BSG CALR
0.19443	1	3	12.5448	GO:0030369 Icam-3 receptor activity	https://amigo.geneontology.org/amigo/term/GO:0030369	ITGB2
0.19443	1	3	12.5448	GO:0030395 Lactose binding	https://amigo.geneontology.org/amigo/term/GO:0030395	LGALS1
0.19443	1	3	12.5448	GO:0031531 Thyrotropin-releasing hormone receptor binding	https://amigo.geneontology.org/amigo/term/GO:0031531	PSMC5
0.19443	1	3	12.5448	GO:0031686 A1 adenosine receptor binding	https://amigo.geneontology.org/amigo/term/GO:0031686	HSPA8
0.19443	1	3	12.5448	GO:0031871 Proteinase activated receptor binding	https://amigo.geneontology.org/amigo/term/GO:0031871	PDCD6IP
0.19443	1	3	12.5448	GO:0032137 Guanine/thymine mispair binding	https://amigo.geneontology.org/amigo/term/GO:0032137	MSH2
0.19443	1	3	12.5448	GO:0032139 Dinucleotide insertion or deletion binding	https://amigo.geneontology.org/amigo/term/GO:0032139	MSH2
0.19443	1	3	12.5448	GO:0032142 Single guanine insertion binding	https://amigo.geneontology.org/amigo/term/GO:0032142	MSH2
0.19443	1	3	12.5448	GO:0032557 Pyrimidine ribonucleotide binding	https://amigo.geneontology.org/amigo/term/GO:0032557	HSP90AA1
0.19443	1	3	12.5448	GO:0033592 Rna strand annealing activity	https://amigo.geneontology.org/amigo/term/GO:0033592	DDX3X
0.19443	1	3	12.5448	GO:0035979 Histone h2axs139 kinase activity	https://amigo.geneontology.org/amigo/term/GO:0035979	PRKDC
0.19443	1	3	12.5448	GO:0036121 Double-stranded dna helicase activity	https://amigo.geneontology.org/amigo/term/GO:0036121	UPF1
0.19443	1	3	12.5448	GO:0046592 Polyamine oxidase activity	https://amigo.geneontology.org/amigo/term/GO:0046592	IL4I1
0.19443	1	3	12.5448	GO:0050211 Procollagen galactosyltransferase activity	https://amigo.geneontology.org/amigo/term/GO:0050211	PLOD3
0.19443	1	3	12.5448	GO:0051021 Gdp-dissociation inhibitor binding	https://amigo.geneontology.org/amigo/term/GO:0051021	HSP90AA1
0.19443	1	3	12.5448	GO:0051022 Rho gdp-dissociation inhibitor binding	https://amigo.geneontology.org/amigo/term/GO:0051022	HSP90AA1
0.19443	1	3	12.5448	GO:0070548 L-glutamine aminotransferase activity	https://amigo.geneontology.org/amigo/term/GO:0070548	GFPT1
0.19443	1	3	12.5448	GO:0071074 Eukaryotic initiation factor eif2 binding	https://amigo.geneontology.org/amigo/term/GO:0071074	EIF5
0.19443	1	3	12.5448	GO:0071209 U7 snrna binding	https://amigo.geneontology.org/amigo/term/GO:0071209	SNRPD3
0.19443	1	3	12.5448	GO:0106130 Purine phosphoribosyltransferase activity	https://amigo.geneontology.org/amigo/term/GO:0106130	APRT
0.19443	1	3	12.5448	GO:0140431 Dna-(abasic site) binding	https://amigo.geneontology.org/amigo/term/GO:0140431	APEX1
0.19443	1	3	12.5448	GO:0140805 Nad+-protein-serine adp-ribosyltransferase activity	https://amigo.geneontology.org/amigo/term/GO:0140805	PARP1
0.19443	1	3	12.5448	GO:0170011 Stalled ribosome sensor activity	https://amigo.geneontology.org/amigo/term/GO:0170011	GCN1
0.19443	2	17	4.42757	GO:1990226 Histone methyltransferase binding	https://amigo.geneontology.org/amigo/term/GO:1990226	HSP90AB1 CBX3
0.19443	1	3	12.5448	GO:1990444 F-box domain binding	https://amigo.geneontology.org/amigo/term/GO:1990444	SKP1
0.19443	7	138	1.90899	GO:1990782 Protein tyrosine kinase binding	https://amigo.geneontology.org/amigo/term/GO:1990782	CBL RACK1 EIF3A KHDRBS1 DOK2 YWHAG HSP90AA1
0.19443	1	3	12.5448	GO:1990890 Netrin receptor binding	https://amigo.geneontology.org/amigo/term/GO:1990890	TUBB3
0.196855	4	61	2.46782	GO:0004601 Peroxidase activity	https://amigo.geneontology.org/amigo/term/GO:0004601	PRDX1 CAT GPX1 PRDX6
0.196855	5	86	2.18804	GO:0005518 Collagen binding	https://amigo.geneontology.org/amigo/term/GO:0005518	NID1 THBS1 AP1G1 PPIB CD44
0.197074	11	255	1.62344	GO:0005085 Guanyl-nucleotide exchange factor activity	https://amigo.geneontology.org/amigo/term/GO:0005085	VAV1 ARHGEF1 EEF1D EEF1B2 DOCK2 DOCK10 ARHGEF2 RCC2 RAB3GAP2 DEF6 ARF4
0.197074	3	38	2.97113	GO:0030371 Translation repressor activity	https://amigo.geneontology.org/amigo/term/GO:0030371	SERBP1 PURA CYFIP1
0.197626	15	377	1.49739	GO:0042277 Peptide binding	https://amigo.geneontology.org/amigo/term/GO:0042277	TNPO1 KPNB1 ITGB2 KPNA2 PICALM APOE HSPA8 CLTA SRP14 SRP68 CALR TUBB3 HSP90AB1 TPP1 AP2B1
