# Supplementary material for: Infosomes as Inflammatory Mediators: Proteomic Profiling of Proteins Enriched in Inflammatory Extracellular Vesicles
Source: Mol Cell Proteomics. 2026 Jan 19;25(2):101511. doi: 10.1016/j.mcpro.2026.101511 (PMC12925278; doi:10.1016/j.mcpro.2026.101511)
Supplement: Table S7 [file mmc7.xlsx]

## Sheet: miRNA Target_Enrichment
Supplemental Table 7 miRNA Target_Enrichment
Enrichment FDR	nGenes	Pathway Genes	Fold Enrichment	Pathway	URL	Genes
4.58173e-40	111	893	4.67795	Hsa-miR-615-3p target gene	https://pubmed.ncbi.nlm.nih.gov/34850920/	CDC37 RPL9 PABPC4 IMPDH2 CORO1A YWHAZ TCP1 EEF2 KHSRP PA2G4 HSPA8 SEC24C PTBP1 RPL15 XRCC6 DAZAP1 ENO1 HNRNPU SERBP1 RPSA RPS3 YBX1 PARP1 HNRNPAB RPL23 ATP5F1B MCM2 KPNB1 RPL3 HDLBP EIF3B SAR1A RPL13 RPS12 RPL36 FUBP1 IARS1 CCAR2 FASN BUB3 ACTN1 SNRNP70 TAGLN2 HSP90AB1 HSPA9 DNM1 DNM1L SF3B3 VIM NCL PSMD2 PFKP SF3A1 HNRNPC HNRNPM SUPT16H HNRNPA1 KHDRBS1 ALDOA SMC1A EIF3M RPL21 SFPQ EWSR1 RPL7 MSN…
3.48776e-34	103	894	4.33594	Hsa-miR-484 target gene	https://pubmed.ncbi.nlm.nih.gov/34850920/	RTRAF HSP90AA1 DDX6 RPS10 EEF2 RPS24 SRSF9 PKM STIP1 CAPZB TXLNA CLTC RPLP2 HSP90AB1 TRIM28 ATP1A1 XRCC6 SF3B3 HNRNPA3 PSMC5 RPLP0 ENO1 SNRPD2 NONO DHX15 EIF4B HCLS1 PSMD8 PSMG1 GANAB KPNB1 CFL1 YWHAZ FASN YBX1 PRDX1 NASP AP1B1 RPL27A HNRNPH2 CAP1 PARP1 RPS14 ADAR RPL5 PA2G4 SUPT16H PSMC2 EIF4A1 MCM5 CBX5 AP1G1 ILF3 HNRNPA0 MCM7 GCN1 FLNB PURA G3BP1 XRCC5 GTF2I NUDC EIF5B G3BP2 EIF4G2 HDLBP ANXA1…
4.51017e-33	136	1566	3.26837	Hsa-miR-16-5p target gene	https://pubmed.ncbi.nlm.nih.gov/34850920/	HMGA1 ACTR1A MSH2 PDCD6IP TPM3 RARS1 PURA GFPT1 EIF4E RPS6 CAPRIN1 SRP68 RPL10 RPS27 RPL4 EEF1G RPL12 CD44 SARS1 RPL27A SLC1A5 SNRPB2 SERBP1 KIF5B CALR RPL9 EIF3E XPO1 HNRNPA2B1 YBX1 PYGB G3BP2 EIF3M USP7 SRP72 BZW1 RPS6KA3 HSPA9 AIMP1 PSMD12 RPL5 EIF5B EIF4G1 PRKAR2A AP2A1 TUBA1C TUBB3 PSMD11 COMT VIM SUPT16H SNRPA1 EIF3A RPLP0 PPP2R1A EIF4B RAB1B EIF5 EIF2A EEF2 DNAJB1 RPS12 ATP6V1B2 SRSF1 CCT3…
4.51017e-33	129	1423	3.41168	Hsa-miR-92a-3p target gene	https://pubmed.ncbi.nlm.nih.gov/34850920/	ITGA5 THBS1 TXLNA RPS24 DAZAP1 BSG RPL11 RPL24 PSMD11 EIF3I NCL EEF2 GANAB PKM TUBB3 DNM2 EIF3B CPSF6 PSMB1 ENO1 DDX17 PSMC3 TUBA1C SNX9 KPNA2 TRIM28 RPL3 SART3 PFN1 UBAP2L NPM1 PKN1 RPL18A PPIB SRSF5 MCM3 ACTR1A ATP1A1 VARS1 U2AF2 P4HB RPL15 KPNB1 SF3B3 YWHAQ PFKM ARPC2 HNRNPF CDC37 CLTC GLO1 MYL6 PDCD6IP RPS14 ILF2 HSPA8 PYGL HSP90AB1 DDX5 TNPO1 COPG1 KHSRP RPS28 MAPRE1 DDX39A EIF4B PSMB6 HNRNP…
6.32441e-29	93	855	4.09356	Hsa-miR-193b-3p target gene	https://pubmed.ncbi.nlm.nih.gov/34850920/	YWHAZ AIMP2 ATP1A1 XPO1 HMGB1 SLC1A5 MCM3 EIF3I ACTN1 HSP90AB1 PLIN3 SEC31A VASP MAT2A DDB1 GLO1 EIF4B KPNA2 ATP5F1B TUBB3 MTHFD1 MCM5 MCM7 CDC37 RAC2 SNX9 FEN1 MCM6 MCM4 DAZAP1 FARSB PABPC1 RPL9 NONO PARP1 G3BP1 RPL23A EIF3M SF3A1 XRCC6 EPRS1 CAPNS1 RPL27A DOK2 TRIM28 PSMA7 SNRNP70 SF3B3 LMNB1 TFG RPS3 DNAJA1 RPL8 MARS1 SNRPD3 RAB35 PRPF19 CCT4 CCT2 PACSIN2 FASN SFPQ XRCC1 COPA PSMC5 ACTR1A MYH1…
3.13197e-21	51	340	5.64515	Hsa-miR-324-3p target gene	https://pubmed.ncbi.nlm.nih.gov/34850920/	RPL10A RPS3 RACK1 HSP90AA1 CAPZB HSPA8 IMPDH2 MAT2A AP2A1 IQGAP1 HMGA1 EEF2 CCT6A PKM RUVBL2 EIF3B FASN RPLP0 RPLP1 PSMD2 ANXA11 XRCC6 RPL4 HNRNPA0 MCM4 ACLY MYH9 VARS1 RPL31 SF3B3 FUBP1 ATP5F1B U2AF2 RPL35A ALDOA HSPA9 SLC1A5 APRT FEN1 RPL10 RPS8 ATXN2L TTLL12 RAB7A EIF3M RPS5 G3BP2 PGK1 SEC23B MYO1F HMGB1
4.81902e-21	85	932	3.43231	Hsa-miR-1-3p target gene	https://pubmed.ncbi.nlm.nih.gov/34850920/	YWHAQ TPM3 TPM1 THBS1 SEC23IP PTBP1 PPIB PICALM PDLIM7 DNAJB1 CORO1C CAND1 ANXA2 AGRN DHX15 ARCN1 TAGLN2 CAP1 DDX5 ADAR ARF4 ATP6V1B2 SRSF9 HNRNPU PSMG1 CD44 MCM3 CBX5 KIF5B AP1B1 CAPN1 PYGB LGALS1 CALR VASP G3BP2 FUBP1 GNAI2 SFI1 SRSF4 COPG1 MSH2 ATP6V1A YWHAZ ACTN1 EIF4G1 COPZ1 PDIA3 FLNB WASF2 PPP2R2A TPD52L2 SRSF6 EIF4E MCM2 FUBP3 LIMS1 LCP1 S100A11 MCM7 PPIA CAPG SRSF7 CAPRIN1 CLTC COPB1 MCM…
1.51986e-20	66	594	4.18159	Hsa-miR-320a target gene	https://pubmed.ncbi.nlm.nih.gov/34850920/	PRDX6 RPL30 PPIA NUDT21 CBX5 RPS4X TCP1 ARHGEF2 SMC1A HSPA9 EIF3F HNRNPUL1 WARS1 SF1 CD44 MCM4 RPL9 EWSR1 G3BP1 ATP1A1 EEF2 CALR PFKM SRP68 UBAP2L RAN PKM DPYSL2 RPL8 RPS16 RPS6KA3 RPS27 PAICS PCBP2 CTPS1 SH3GL1 SNRPD2 KPNB1 PSMD11 RPL36 EIF3L RPS12 RPLP1 ANXA11 NPM1 ATP5F1B HSP90AB1 SF3B3 EIF3J CCT3 HSPA8 ILF3 LMNB1 ATP6V1B2 CAPNS1 EIF4G1 EIF2A ACTBL2 SF3A3 AIMP1 SRSF7 YWHAZ VIM HMGB1 PFN1
3.27819e-20	56	437	4.8227	Hsa-miR-744-5p target gene	https://pubmed.ncbi.nlm.nih.gov/34850920/	ATP5F1B CD44 AP2B1 RPL18A PPP1CA PSMB2 RPL3 AIMP2 ARHGEF2 RPS6 RACK1 COPA LIMS1 CAPNS1 ILK ATXN2L HNRNPC MTHFD1 QARS1 G3BP1 SF3A1 YBX1 SRSF1 RPL4 RPLP1 RAN NONO KPNB1 RPS14 HMGA1 RPL10 TRIM28 LGALS3 EIF4A2 FARSB DDX17 RPL18 PYGB FASN EIF4G1 EIF4A1 NCL RPL13 PA2G4 SEPTIN2 PSMD4 SH3GL1 EIF3M SMC1A PSMD11 PABPC1 ENO1 UBA1 EEF1A2 KHSRP SFN
9.00633e-20	53	400	4.98655	Hsa-miR-222-3p target gene	https://pubmed.ncbi.nlm.nih.gov/34850920/	PPP2R2A CORO1A FUBP1 RABL6 HDLBP DAZAP1 VCP KPNB1 GCN1 EIF3I TLN1 RPL8 YWHAG HSP90AA1 RPL12 HMGA1 FASN PKM PCBP2 IARS1 NARS1 PFN1 USP15 MCM7 UBA1 TCERG1 GLO1 MCM3 MARS1 LUC7L2 OLA1 SEC24C SF3B3 EIF3B PPP2R1A SRRT ILK CAPRIN1 HNRNPD EZR AP1B1 EEF2 EIF2S1 GANAB ENO1 SEPTIN11 MAT2A KPNA2 DDX6 CPSF6 SRSF2 GNAI2 EIF2S3
8.74179e-17	69	760	3.4168	Hsa-miR-186-5p target gene	https://pubmed.ncbi.nlm.nih.gov/34850920/	RAN SRSF3 AP1G1 PLIN3 SF1 SRSF6 SEPTIN11 TARDBP DEK RACK1 MAT2A FASN HSP90AB1 EIF4G2 KIF5B PSMD4 PABPC4 RPL18A CTPS1 EIF2A RPL36 RPLP1 RPS21 CBX3 EZR RPL5 ILF3 SRSF2 RPL32 YARS1 RPS26 RPL14 HNRNPA1 RPS7 RPL4 PSMA2 EIF5 CCT6A LRRFIP1 ATP1B3 SUPT16H CAND1 NASP NID1 XRCC1 HNRNPC DDX42 EEF2 RPS4X HSP90AA1 EIF3G G3BP1 RPL9 KHSRP PSMD8 CCT4 TLN1 ALDH16A1 HNRNPU PSMD13 DDB1 PSMD2 TCP1 HNRNPA0 UPF1 ATP6V…
3.61043e-16	71	822	3.25065	Hsa-miR-218-5p target gene	https://pubmed.ncbi.nlm.nih.gov/34850920/	ACTN1 RPL12 RPS13 PPIA HMGB1 GNAI2 HNRNPA3 TPM3 SH3GL1 YWHAB WARS1 TLN1 SUPT16H STIP1 SRSF9 SRSF10 SRRT SNRPD3 SLC1A5 SH3KBP1 SH3BP1 SFPQ SEC31A S100A11 RPS6KA3 RPL8 RPL3 RPL21 RPL15 PUF60 PRKDC PPP2R2A PKM PDLIM7 PDIA6 PDCD6 PCBP2 PABPC4 LRRFIP1 LARS1 IMPDH2 HMGA1 HMGB2 FUBP1 FLNB ELAVL1 EIF4G1 EIF4A2 EIF3E EIF2S3 EIF2A EEF1G DOCK10 DDX6 DDX17 CORO1C CD44 CBL CAPZB CAP1 ATP6V1H ATP5F1B ANXA2 ACT…
7.22685e-16	48	405	4.46036	Hsa-miR-149-5p target gene	https://pubmed.ncbi.nlm.nih.gov/34850920/	RPL15 KHSRP FAM98B YBX1 ACLY PARP1 HNRNPAB RPS16 CCT4 LRRFIP1 HSPA8 PSMD1 MYH9 EIF4B NSUN2 HNRNPU DDB1 ILF3 SEC23IP CCT6A KPNB1 PABPC1 CALR PSMD8 SAR1A RPL18A RAN NONO TRIM28 USP15 DHX9 SRSF1 SNRPD2 EWSR1 SMC1A GCN1 CCAR2 EZR ARPC2 RPL18 RPLP0 PFKL ILF2 DCTN2 NPM1 EIF5 EIF3F HNRNPA1
5.07914e-15	58	606	3.60196	Hsa-miR-877-3p target gene	https://pubmed.ncbi.nlm.nih.gov/34850920/	FASN SND1 USP7 HDLBP XRCC6 GNAI2 TFG COPB2 YWHAZ NCL OLA1 SEPTIN2 TUBA1C SRSF4 RARS1 RPL19 EIF3B PKM CCT7 TXLNA WASF2 HSP90AB1 PSMD11 DDX6 YWHAB HMGB1 ATP6V1B2 LRRFIP1 DNAJC7 NAP1L1 TRIM28 ACLY TRIM25 CFL1 TCERG1 KHDRBS1 RPL22 HNRNPA2B1 AP2B1 EWSR1 MYH14 ANXA6 YARS1 KPNB1 ARHGEF2 TARS1 SUPT16H HMGA1 MYH9 HNRNPK RAB10 CCAR2 HNRNPC PFKM CLTC TARDBP ALDOA
1.95983e-14	86	1223	2.6464	Hsa-let-7b-5p target gene	https://pubmed.ncbi.nlm.nih.gov/34850920/	THBS1 HMGA1 CAPG HNRNPDL GTF2I IGF2BP2 EIF4A1 BZW2 EIF4G2 CTPS1 COPG1 ARCN1 UBAP2L USO1 PRKAR2A EIF4A2 APRT SEC23B GLO1 QARS1 PRPS1 IMPDH2 SH3GLB1 USP15 LRRC47 TTLL12 EHD4 PCYT1A TPP2 MARS1 RAB3GAP2 DDX17 EEF2 PFN1 RPL18 STIP1 RPSA UBA1 PRPF19 ATXN2L RPL12 SERBP1 HSPA8 RAB10 TRIM28 PA2G4 FEN1 HNRNPF SMC1A PPP2R2A SUPT16H CLINT1 KHSRP HMGB1 MCM4 MSN HNRNPUL1 TLN1 EIF3D PCBP2 RPS4X HSP90AA1 TUBA1C …
9.99095e-14	34	233	5.4917	Hsa-miR-423-3p target gene	https://pubmed.ncbi.nlm.nih.gov/34850920/	EIF3B COPA PABPC1 CALR RPL4 PSMD1 ETF1 MCMBP HNRNPUL1 EWSR1 RPL3 GCN1 MCM2 RBBP4 ARHGEF2 EIF4B PSMD8 UPF1 SRSF1 XRCC6 RTCB TXLNA PFKL SMC1A RPLP1 SF3B3 TAGLN2 HNRNPA0 HDLBP YWHAQ FASN PKM PA2G4 STAT1
1.15994e-12	24	119	7.59011	Hsa-miR-1296-5p target gene	https://pubmed.ncbi.nlm.nih.gov/34850920/	MCM2 NUDT21 HNRNPA2B1 YBX1 CAPRIN1 RPS16 RPS10 ILF3 GANAB RPS6KA3 MYH9 FUS RPL3 HNRNPA1 COPG1 PCBP1 VCP CAND1 KPNB1 XRCC6 DDX6 KIF5B SFPQ UFD1
1.84454e-12	54	614	3.30986	Hsa-let-7e-5p target gene	https://pubmed.ncbi.nlm.nih.gov/34850920/	EIF3J SMC1A RPS27 TTLL12 RPL10 PCBP2 UBAP2L YWHAG EIF4A1 RPL12 VARS1 ARCN1 SSB SERBP1 GTF2I PSMD2 RPSA PPP2R1A HMGB1 YWHAQ RABL6 QSOX1 DHX15 ATXN2L SMAP2 SRSF2 PSMA6 COPG1 LMNA HNRNPC NCBP1 PA2G4 CLTC HNRNPUL1 RBBP4 CBX5 SUB1 SEC23IP RPLP2 RPL27A TXLNA HMGA1 BZW1 PPP2R2A GLO1 YWHAZ EIF4G2 THBS1 ARL8B SAR1A CTPS1 NAP1L1 PDLIM5 TUBB4A
2.10071e-12	34	259	4.94041	Hsa-miR-100-5p target gene	https://pubmed.ncbi.nlm.nih.gov/34850920/	RPL5 KPNA2 IARS1 CBX3 RPS8 RARS1 SERBP1 PSMA2 TCP1 PCBP2 RPS27 XRCC5 CAPNS1 VCP ATP1B3 RPL19 PSMA5 PCBP1 RPL15 RPL10A PRDX1 RPLP1 LDHB RPL21 HMGB1 RPL7 SF3B3 FARSB RPL10 RPL31 RPL14 XRCC6 EWSR1 SATB1
2.4283e-12	60	743	3.03911	Hsa-miR-34a-5p target gene	https://pubmed.ncbi.nlm.nih.gov/34850920/	CD44 IMPDH2 ATXN2L SLC1A5 MCM3 KIF5B WASF2 AHNAK STAT1 NASP AIMP2 EHD1 AP2A1 AP2B1 HNRNPUL1 MCM4 ANXA4 CFL1 CAPRIN1 CAPN1 G3BP2 HDLBP PYGB LRRFIP1 PLIN3 MCMBP MCM2 RSU1 GFPT1 CORO1B KTN1 EIF4G1 MCM7 CAPZB FEN1 CAPG MCM5 DRG1 TTLL12 MCM6 XRCC1 TPM1 RAB3GAP2 SFN TNPO1 YBX1 SNX3 CCT3 KHDRBS1 GANAB SNRPA1 RPS7 SEPTIN7 PCBP2 CBX3 SF3B3 COPZ1 SAR1A HMGB1 GNAI2
2.52726e-12	69	940	2.76252	Hsa-miR-155-5p target gene	https://pubmed.ncbi.nlm.nih.gov/34850920/	MSH2 SNAP29 PICALM PDLIM5 NARS1 DNAJB1 EHD1 PSMG1 LUC7L2 TCEA1 EIF3G EIF3E SLC1A5 EIF4A1 EIF4G2 FAM98B XPO1 FUBP1 PACSIN2 NASP AP1G1 EIF3J RARS1 LARS1 PRKAR2A AIMP1 YWHAZ CLTA PPP2R2A YARS1 FLNB CORO1B EIF3A ACTR2 FUBP3 DEK ARL8B CLINT1 CAT EEF1A2 CLTC S100A11 ATP6V1H SRSF2 ANXA2 DDX17 THBS1 TPP2 AGRN MTREX SEPTIN11 HNRNPA3 ARPC3 EPRS1 EIF3F CCT2 PYGL TNPO1 CBL DDX3Y SRSF1 RPS20 GANAB CDC37 DOK2 …
1.1204e-11	60	771	2.92874	Hsa-miR-15b-5p target gene	https://pubmed.ncbi.nlm.nih.gov/34850920/	EIF4A1 PURA NPM1 CD44 HNRNPK SERBP1 RAB1B RPL27A RPS6 TARDBP TCP1 HNRNPM SEPTIN2 HSPA8 DDX5 RPLP0 TXLNA HNRNPH3 PRPS1 VPS35 SF3B3 APRT QARS1 HSP90AB1 PSMD7 SLC1A5 EIF5B RPS3 PTBP1 USP15 ACTR2 ARCN1 HMGA1 SNRPB2 BZW1 DDX3Y CAPZA2 SSRP1 PRKAR2A DNAJA1 KIF5B DDX3X SRSF1 HNRNPDL RPL14 YWHAQ FASN TPM3 HNRNPA2B1 PDIA6 HNRNPA1 RAB15 SUPT16H RPS6KA3 RPS5 RPL36 GANAB CPNE1 BSG AP2B1
3.28094e-11	38	354	4.03984	Hsa-miR-18a-3p target gene	https://pubmed.ncbi.nlm.nih.gov/34850920/	PRDX1 PPIA ARF5 PSMB7 P4HB RPL31 RPS12 LIMS1 RPL28 SUPT16H KHDRBS1 PABPC1 HNRNPF HNRNPC RBBP4 GCN1 DDX17 G3BP1 HMGB1 TTLL12 ACLY HNRNPD ENO1 HNRNPM AP1B1 EIF3I HMGA1 PDCD6 ATXN2L RPL24 PKM HNRNPUL1 PGK1 EIF3A RPL18A SEC23B MYO1F ALDOA
4.45564e-11	41	412	3.74516	Hsa-miR-331-3p target gene	https://pubmed.ncbi.nlm.nih.gov/34850920/	RARS1 SFPQ SEC31A LARS1 PSMD6 EIF2S3 DDX6 ACTR1A RPS14 EIF4G2 FASN PSMD2 FUS TCP1 RPLP0 RPS27 ILF2 MYH9 EIF4A2 PSMD1 SLC1A5 RTRAF RPS3 HNRNPM IARS1 XRCC5 NARS1 DDX17 HMGA1 PSMD7 ATP5F1B RPS12 SNRNP70 UBA1 IGF2BP2 VARS1 ARHGEF1 HSPA8 PSMD11 CAPNS1 PFKL
5.18083e-11	39	378	3.8829	Hsa-miR-221-3p target gene	https://pubmed.ncbi.nlm.nih.gov/34850920/	CORO1A HNRNPD LIMS1 HNRNPA0 CCT3 RPS24 PSMD4 XRCC6 TUBA1C RPL15 AP2A1 SF1 FUS RPL21 EVL NCL LDHB TRIM28 YWHAB SRP68 PKM DHX15 RPS7 RPLP0 KHSRP GCN1 SF3B3 DDX3Y ANXA1 MAT2A KPNA2 DDX6 CPSF6 SRSF2 ARF4 EIF2S3 PPP2R2A MX1 HMGA1
1.07623e-09	31	273	4.27349	Hsa-miR-93-3p target gene	https://pubmed.ncbi.nlm.nih.gov/34850920/	MCM3 SMC1A RPL5 GANAB NASP MCM7 ACTN1 DHX9 PARP1 TPD52L2 NPM1 SERBP1 HSP90AB1 TARDBP HNRNPUL1 EIF4A1 VARS1 HSPA5 TAGLN2 ACLY PUF60 TRIM28 ADSL PSMD13 MAPRE1 UBAP2L ATP1A1 DAZAP1 SNX9 MYO1F RTCB
1.3413e-09	34	328	3.90112	Hsa-miR-23b-3p target gene	https://pubmed.ncbi.nlm.nih.gov/34850920/	PTK2B G3BP1 RPL19 ATP1A1 CAP1 ILF2 CCT7 SSRP1 RACK1 TCP1 GANAB IMPDH2 HNRNPUL1 PSMD14 XPO1 PRDX1 EWSR1 PDCD6IP COPA RPL22 HNRNPK CLTA ALDOA EIF4A1 GTF2I NPM1 TNPO1 CA2 HMGB2 PDIA6 LMNB1 TPM3 G3BP2 GRK2
2.01559e-09	50	653	2.88165	Hsa-let-7a-5p target gene	https://pubmed.ncbi.nlm.nih.gov/34850920/	HMGA1 THBS1 HNRNPDL EWSR1 ATP6V1B2 PSMA2 RPL9 NCBP1 LMNA RPL30 GCN1 GTF2I RPL4 EEF2 RPS10 RPSA UBAP2L HNRNPUL1 TARS1 RPS4X RPS13 PPP2R2A SRSF2 ADSL MTHFD1 SF3A1 RPL35A RPS24 TCERG1 DHX9 COPZ1 ATXN2L IARS1 TXLNA BZW1 GLO1 YWHAZ EIF4G2 SMC1A CBX5 ARL8B SAR1A CTPS1 NAP1L1 PARP1 PKM PDLIM5 TUBB4A EIF3J BZW2
2.44171e-09	26	201	4.86812	Hsa-miR-1301-3p target gene	https://pubmed.ncbi.nlm.nih.gov/34850920/	HDLBP HMGA1 SKP1 ANXA11 CORO1C RPS5 CCT3 YWHAB RPL3 COPE NONO VCP VIM CAND1 ATXN2L PARP1 UBA1 PKM SSRP1 RPL35A CFL1 ALDOA LMNB1 RAB10 RUVBL2 RPS24
5.56589e-09	23	163	5.31036	Hsa-miR-652-3p target gene	https://pubmed.ncbi.nlm.nih.gov/34850920/	ARCN1 HMGB1 TCP1 AP1G1 RPL18A RPL21 IARS1 SEPTIN2 SERBP1 RPS6 RPL32 ATP5F1B DDX39A RPL35A SMAP2 RPL4 RPS16 HNRNPAB SF3A1 CAPZB RPS19 BSG QSOX1
6.35659e-09	30	277	4.07592	Hsa-miR-1260b target gene	https://pubmed.ncbi.nlm.nih.gov/34850920/	G3BP1 HNRNPA3 MCM7 HNRNPA2B1 RPL3 EIF4G1 RAN RPS6 MCM3 ENO1 CTPS1 FUS TARDBP RPS7 PRKAR2A RPL10A HNRNPA1 DDX3Y RPL4 NSUN2 ALDOA COPA SLC3A2 CCT7 HNRNPK PKM BZW1 SLC1A5 RPS27 PURA
1.16041e-08	40	475	3.1692	Hsa-miR-26a-5p target gene	https://pubmed.ncbi.nlm.nih.gov/34850920/	HMGA1 SERBP1 ARCN1 HSPA8 DHX15 TCP1 RPS26 ATP1A1 ARHGEF1 PSMA3 RPS24 USP7 HNRNPU CA2 PCYT1A OLA1 SEC31A MYH10 COPB1 FASN SARS1 DDB1 PPIA RPL13 MAT2A EIF5 KPNA2 ETF1 DDX3X SFPQ LUC7L2 FMC1-LUC7L2 TTLL12 HNRNPA0 EIF4G2 EHD1 ITGA5 CAPZA1 GRK2 EIF2A
1.36066e-08	51	715	2.6844	Hsa-miR-92b-3p target gene	https://pubmed.ncbi.nlm.nih.gov/34850920/	NCL WARS1 DDX3X MYH10 SMAP2 NPM1 PFN1 FLNB RAN NONO LARS1 SRP68 GNAI2 RPL8 AP1B1 PTBP1 RPS28 RPLP0 RPS4X GPX1 PA2G4 PARVG TLN1 COPA ALDOA SFPQ FASN IARS1 ILF3 XRCC1 CAPRIN1 RPL3 SNRNP70 PSMA7 RPS14 TUBB6 SSRP1 EIF3A U2AF2 TNPO1 TXLNA SNRPD1 RPL9 KIF5B CLTA G3BP2 CAPZB PRPS1 RPL23 RPL24 CORO1A
1.77712e-07	14	68	7.74824	Hsa-miR-1180-3p target gene	https://pubmed.ncbi.nlm.nih.gov/34850920/	STIP1 RACK1 PSMD1 EZR MCM6 RPL35 PCBP1 RPL27A RPL4 RPLP1 KHSRP RPL19 SRSF4 G3BP1
1.81711e-07	29	301	3.6259	Hsa-miR-324-5p target gene	https://pubmed.ncbi.nlm.nih.gov/34850920/	PSMD2 PSMA4 HNRNPH2 PPIA TUBA1C PA2G4 RACK1 PSMD11 SEC23IP RBBP4 RARS1 AHNAK PSMD4 ALDOA ATXN2L MTHFD1 ATP5F1B RAB1B PSMC5 PGK1 ANXA6 ARFGAP2 UBA1 GANAB LDHB HNRNPA1 CFL1 LRRC47 RAN
2.82939e-07	49	736	2.50554	Hsa-miR-30a-5p target gene	https://pubmed.ncbi.nlm.nih.gov/34850920/	HNRNPM G3BP1 GNAI2 LRRFIP1 NCL AP2A1 MAT2A SEPTIN7 CD44 SARS1 KIF5B PDLIM7 XPO1 TUBB3 PAICS PABPC1 PLIN3 PPP2R2A YWHAZ VIM CORO1C SNX3 SF3B3 DNAJB1 SH3GL1 ATP6V1B2 CAT DNAJA1 SAMHD1 THBS1 ANXA1 PKM CAPN2 NAP1L1 ARPC5 HNRNPA1 PICALM PRPF19 PTBP1 ERP44 TRIM28 EEF2 HSPA5 PSMD7 RAB10 CBX3 CAND1 SRSF7 LCP1
7.18266e-07	77	1477	1.96198	Hsa-miR-124-3p target gene	https://pubmed.ncbi.nlm.nih.gov/34850920/	LMNB1 G3BP1 MYH9 GSN PTBP1 DNM2 TLN1 ARHGEF1 IQGAP1 PLOD3 PDLIM7 NID1 VIM TUBB6 HMGA1 ROCK1 CTSH TRIM25 NASP SRSF3 CALR ANXA6 TPP1 ANXA11 RACK1 SEPTIN2 EIF2S2 EIF3M GNAI2 LMNA YBX1 ILF2 G3BP2 WASF2 TXLNA TPD52L2 CCT3 NONO CLTA ACTR3 EIF4E RPL23 TUBB4A ANXA5 MCM7 CAPRIN1 MSN DDX3X NCF2 QSOX1 PRPS1 SNX9 PABPC4 EIF3B DDX6 CCT5 NSUN2 CAPNS1 SRSF5 DDX3Y TPM1 ATXN2L PLEC EIF3L ARPC5L TNPO1 PICALM SNRPD…
1.212e-06	66	1201	2.06816	Hsa-miR-17-5p target gene	https://pubmed.ncbi.nlm.nih.gov/34850920/	THBS1 HNRNPU ATP5F1B CBL RPL7 CAP1 PTBP1 QARS1 RPL21 SEPTIN2 FASN TRA2B SEPTIN11 NONO DPYSL2 PPP2R1A GANAB HSP90AA1 GLO1 ILF3 ARPC2 CCT6A RPSA PDLIM5 EIF4G2 PPP1CA NAP1L1 TXLNA PDLIM7 PFKP EIF2S1 VPS26A ARCN1 DNM1L KPNA2 PCBP2 SH3GLB1 RAB10 ADAR HSPA8 BZW1 SRSF2 RAN HMGB1 ACTR2 NARS1 QSOX1 YWHAZ HMGB2 EIF4A2 MYH9 CBX5 MYO1F SLC1A5 CAPZA2 SF3B3 RPL14 ATP1B3 RPL17 ETF1 DDX5 AP1G1 PPP2R2A VIM PARP1 …
1.67061e-06	38	524	2.72921	Hsa-miR-30c-5p target gene	https://pubmed.ncbi.nlm.nih.gov/34850920/	VIM HNRNPK TRA2A TRA2B ABCE1 HNRNPDL CAPZA1 PKM DPYSL2 EIF2S3 PARVG HNRNPC RPL27A RPS3 HMGA1 PFN1 RPL32 DDB1 HSP90AA1 HNRNPU RPS12 ARCN1 HNRNPA2B1 EIF2A PSMD7 KIF5B GNAI2 RAB10 XPO1 CBX3 NAP1L1 CAND1 PICALM SH3GL1 SRSF7 LCP1 EIF2S1 FASN
2.14046e-06	15	96	5.88036	Hsa-miR-6782-5p target gene	https://pubmed.ncbi.nlm.nih.gov/34850920/	CALR SRSF1 SF3B3 RAB15 PFN1 ARPC3 SMC1A DDX39B MYH14 P4HB PLEC TTLL12 PPIA RPL23A TLN1
2.35485e-06	25	262	3.59106	Hsa-miR-296-3p target gene	https://pubmed.ncbi.nlm.nih.gov/34850920/	SUPT16H HSP90AB1 RPL8 EEF2 VCP TTLL12 RPLP1 CAPNS1 NUDC MARS1 TUBA1C NPM1 HMGA1 RACK1 VARS1 PKM LMNA SNRPD2 SH3GL1 NONO SATB1 RPL27A TCERG1 SEPTIN7 HNRNPUL1
3.99643e-06	20	179	4.20495	Hsa-miR-17-3p target gene	https://pubmed.ncbi.nlm.nih.gov/34850920/	VIM KPNA2 IMPDH2 RPS16 PTBP1 UBA1 XPO1 MTHFD1 PPIA PKM CAPN1 PICALM SF1 RPL28 RPL27A PABPC1 ITGA5 HSP90AB1 YWHAZ PRKAR2A
4.55343e-06	23	234	3.6991	Hsa-miR-607 target gene	https://pubmed.ncbi.nlm.nih.gov/34850920/	USP15 CCT2 TCERG1 SRSF2 SRSF1 PDIA6 YWHAZ NPM1 SAR1B NUDT21 DEK SH3KBP1 GTF2I SNAP29 DARS1 NASP TNPO1 PDLIM5 FAM98B HSPA8 NCL PAICS QSOX1
5.95147e-06	35	485	2.71588	Hsa-miR-125b-5p target gene	https://pubmed.ncbi.nlm.nih.gov/34850920/	HMGA1 PABPC1 PPP1CA ACLY EIF5 NPM1 HNRNPK NSUN2 RPS7 KHSRP RPLP0 UBAP2L RPS12 TARDBP GANAB PCBP2 PSMB1 RPL35A PABPC4 RPL3 PKM ATP5F1B FUS PARP1 RPS28 KPNB1 ETF1 EHD1 EIF4E PFKM PTBP1 CD44 COPZ1 MX1 CPSF6
6.28478e-06	17	135	4.73913	Hsa-miR-505-5p target gene	https://pubmed.ncbi.nlm.nih.gov/34850920/	DDX3X TRIM28 EIF4E RPL10 RPLP2 PPP2R1A HNRNPC NONO RPL11 MARS1 RPL22 GPX1 ANXA11 ALDOA CCAR2 HSP90AB1 WASF2
9.88765e-06	21	208	3.79962	Hsa-miR-1229-3p target gene	https://pubmed.ncbi.nlm.nih.gov/34850920/	EEF2 RPL3 TARDBP HNRNPD FEN1 GTF2I ITGA5 EIF4G2 SFPQ ACLY SRP72 RUVBL2 HNRNPUL1 HNRNPA3 KPNB1 HNRNPA1 YWHAZ CPNE1 PSMC5 HNRNPK GFPT1
1.83686e-05	58	1084	2.01364	Hsa-miR-20a-5p target gene	https://pubmed.ncbi.nlm.nih.gov/34850920/	THBS1 PURA PSMD2 TCEA1 RPS10 SSRP1 DDX5 RPL31 SEPTIN2 RPL30 PGK1 RPL18A LDHB PPP2R1A RPL21 YBX1 PYGB RPS27 NUDT21 NAP1L1 ARPC2 EIF4G2 PFKP EIF2S1 VPS26A ARCN1 DNM1L TXLNA KPNA2 PCBP2 SH3GLB1 RAB10 DPYSL2 SRSF2 RPL17 RAN GLO1 ETF1 AP1G1 HSPA8 BZW1 ADAR HMGB1 ACTR2 NARS1 QSOX1 YWHAZ HMGB2 EIF4A2 MYH9 CBX5 MYO1F SLC1A5 CAPZA2 SF3B3 RPL14 ATP1B3 PPP2R2A
1.84931e-05	17	146	4.38208	Hsa-miR-320b target gene	https://pubmed.ncbi.nlm.nih.gov/34850920/	PPIA G3BP1 SRP68 TXLNA CCT3 SH3GL1 ACLY PLOD3 ATP5F1B HNRNPUL1 EIF2A ACTBL2 SF3A3 AIMP1 SRSF7 PFN1
2.11147e-05	19	182	3.92886	Hsa-miR-6124 target gene	https://pubmed.ncbi.nlm.nih.gov/34850920/	KIF5B FEN1 PACSIN2 TAGLN2 NASP EEF2 RAN CALR SNRPD1 ANXA5 CORO1C TPM3 SF1 VIM YWHAQ TRIM21 CFL1 CCT5 NCL
2.9128e-05	38	592	2.41572	Hsa-miR-7-5p target gene	https://pubmed.ncbi.nlm.nih.gov/34850920/	CAPZA1 ARF4 PLEC SRSF1 LUC7L2 SNAP29 RPL15 EHD3 ANXA11 HDLBP EHD1 ILF3 ATP1B3 WASF2 RSU1 GLO1 EIF4E PRDX1 PDIA3 EIF2S3 HNRNPU VPS26A HPCAL1 CDC37 TTLL12 CAPN2 EIF3L XRCC5 KPNB1 TPP1 SEPTIN2 CAPZB PARP1 PA2G4 KIF5B ILF2 YARS1 SLC3A2
3.13161e-05	30	410	2.75373	Hsa-miR-197-3p target gene	https://pubmed.ncbi.nlm.nih.gov/34850920/	USO1 HNRNPD FUS PRKAR2A PPIA CBX5 NCL FASN MCM7 HNRNPA2B1 HNRNPA1 ADAR G3BP1 ATP1A1 MYH10 RUVBL1 LDHB RPL22 MTHFD1 ALDOA QSOX1 SKP1 PCYT1A EIF4E PLIN3 LARS1 RAN MYH9 WASF2 RPL14
3.61317e-05	27	348	2.9199	Hsa-miR-423-5p target gene	https://pubmed.ncbi.nlm.nih.gov/34850920/	YWHAZ RPS10 PPIA RPL18A PCBP1 SAR1B PA2G4 HNRNPUL1 TRIM28 PABPC1 COPZ1 PKM ATP5F1B YARS1 RPL23A SF3B3 RPL10 PSMD6 U2AF2 ARHGEF2 NID1 PSMD11 MCM7 MCM5 PPIB TTLL12 WASF2
4.02578e-05	15	122	4.62717	Hsa-miR-4694-3p target gene	https://pubmed.ncbi.nlm.nih.gov/34850920/	BZW1 MAT2A PSMA7 PKM HMGA1 VRK1 ELAVL1 EEF2 ANXA5 YARS1 PA2G4 CORO1C CAPRIN1 NCL
4.56463e-05	62	1229	1.89856	Hsa-miR-93-5p target gene	https://pubmed.ncbi.nlm.nih.gov/34850920/	PURA AP1G1 ACTR2 DDX39B ARCN1 DDX5 ADAR SH3GLB1 SRSF2 KPNA2 ELAVL1 SEC23IP ATP5F1B RPL9 HNRNPM RPL30 CAP1 NONO UBAP2L CBX3 PSMD11 FASN ARPC2 SND1 MCM5 GARS1 PSMD4 UPF1 NPM1 PYGL YWHAQ EIF4G2 PFKP EIF2S1 SEPTIN2 SNX9 VPS26A DNM1L TXLNA PCBP2 RAB10 DPYSL2 HSPA8 BZW1 RAN HMGB1 NARS1 QSOX1 GLO1 YWHAZ HMGB2 EIF4A2 MYH9 CBX5 MYO1F SLC1A5 CAPZA2 SF3B3 RPL14 ATP1B3 RPL17 ETF1
4.92019e-05	17	158	4.04926	Hsa-miR-3671 target gene	https://pubmed.ncbi.nlm.nih.gov/34850920/	CCT2 TCERG1 PDIA6 EIF3M NPM1 SAR1B DEK USP15 GTF2I SNAP29 DARS1 TNPO1 FAM98B HSPA8 SMC1A NCL QSOX1
4.92019e-05	35	536	2.45746	Hsa-miR-548c-3p target gene	https://pubmed.ncbi.nlm.nih.gov/34850920/	EIF2S1 MAT2A LMNB1 PGK1 GLO1 TARDBP CPSF6 HNRNPAB HNRNPA2B1 RPL5 SF3A1 THBS1 RPL18 CAPRIN1 TRA2B SKP1 SNRPD1 SEPTIN2 RPL32 CCT4 MCM4 SART3 HNRNPU CCT6A RPL24 SLC3A2 HMGB2 USP15 SRSF2 SRSF1 OLA1 GRK2 PURA RPL12 RPS24
5.11351e-05	24	293	3.08267	Hsa-miR-548h-3p target gene	https://pubmed.ncbi.nlm.nih.gov/34850920/	BUB3 CBX3 TNPO1 LUC7L2 GRK2 PDIA6 ABCE1 YWHAZ SF1 PURA PSMA2 PPIA DAZAP1 HDGFL2 EIF2S2 TRA2B KHSRP HNRNPA1 FMC1-LUC7L2 SERBP1 GTF2F2 CAPZA1 CCAR2
5.11351e-05	24	293	3.08267	Hsa-miR-548bb-3p target gene	https://pubmed.ncbi.nlm.nih.gov/34850920/	BUB3 CBX3 TNPO1 LUC7L2 GRK2 PDIA6 ABCE1 YWHAZ SF1 PURA PSMA2 PPIA DAZAP1 HDGFL2 EIF2S2 TRA2B KHSRP HNRNPA1 FMC1-LUC7L2 SERBP1 GTF2F2 CAPZA1 CCAR2
5.25079e-05	24	294	3.07219	Hsa-miR-548z target gene	https://pubmed.ncbi.nlm.nih.gov/34850920/	BUB3 CBX3 TNPO1 LUC7L2 GRK2 PDIA6 ABCE1 YWHAZ SF1 PURA PSMA2 PPIA DAZAP1 HDGFL2 EIF2S2 TRA2B KHSRP HNRNPA1 FMC1-LUC7L2 SERBP1 GTF2F2 CAPZA1 CCAR2
5.25079e-05	12	80	5.64515	Hsa-miR-2053 target gene	https://pubmed.ncbi.nlm.nih.gov/34850920/	G3BP2 EIF5 DDX6 KIF5B GLO1 SAR1B SNRPD1 EEF2 HSPA5 CFL1 HNRNPC HNRNPUL1
5.48459e-05	24	295	3.06177	Hsa-miR-548ac target gene	https://pubmed.ncbi.nlm.nih.gov/34850920/	BUB3 CBX3 TNPO1 LUC7L2 GRK2 PDIA6 ABCE1 YWHAZ SF1 PURA PSMA2 PPIA DAZAP1 HDGFL2 EIF2S2 TRA2B KHSRP HNRNPA1 FMC1-LUC7L2 SERBP1 GTF2F2 CAPZA1 CCAR2
5.78737e-05	18	179	3.78446	Hsa-miR-22-3p target gene	https://pubmed.ncbi.nlm.nih.gov/34850920/	ARPC5 HMGB1 SRSF7 RPS4X RPL24 FUBP1 RPL35A RPSA LGALS1 BSG TPD52L2 YWHAZ SERBP1 DDX6 HNRNPA3 LGALS9 ACLY ENO1
6.15413e-05	17	162	3.94928	Hsa-miR-361-5p target gene	https://pubmed.ncbi.nlm.nih.gov/34850920/	ARF4 G3BP2 SRSF3 ARCN1 ATP6V1A BSG VCP ACLY SUPT16H EIF4A1 PSMD2 SND1 ERP44 HSP90AA1 RPL28 HNRNPA2B1 XRCC5
6.62827e-05	24	299	3.02081	Hsa-miR-548d-3p target gene	https://pubmed.ncbi.nlm.nih.gov/34850920/	BUB3 CBX3 TNPO1 LUC7L2 GRK2 PDIA6 ABCE1 YWHAZ SF1 PURA PSMA2 PPIA DAZAP1 HDGFL2 EIF2S2 TRA2B KHSRP HNRNPA1 FMC1-LUC7L2 SERBP1 GTF2F2 CAPZA1 CCAR2
6.94374e-05	22	259	3.19674	Hsa-miR-548n target gene	https://pubmed.ncbi.nlm.nih.gov/34850920/	SF3B3 SERBP1 SUB1 SAR1A PTBP1 HNRNPAB PGK1 FEN1 ARPC5 DDB1 DDX3X TRA2B SAR1B MCMBP DPYSL2 SRSF10 HMGB2 YWHAQ KHSRP ERP44 P4HB TARDBP
8.42635e-05	34	529	2.41884	Hsa-miR-25-3p target gene	https://pubmed.ncbi.nlm.nih.gov/34850920/	RPSA NPM1 ARPC5L ARPC3 SMAP2 BZW1 RPS28 DNM1L RPS14 SSRP1 SUPT16H DHX9 YBX1 EIF4B HSP90AA1 UBAP2L TLN1 EIF4G2 ANXA11 HSPA8 PSMB4 HNRNPA1 EZR TXLNA SNRPD1 RPL9 DDX3X KIF5B CLTA CAPZB PRPS1 RPL23 RPL24 CORO1A
0.000105497	15	134	4.2128	Hsa-miR-328-3p target gene	https://pubmed.ncbi.nlm.nih.gov/34850920/	CD44 RPL5 TCERG1 EWSR1 PKM HNRNPF SERBP1 SMC1A HNRNPK BSG EZR HMGB1 YWHAQ GCN1 ARHGEF2
0.000109724	20	227	3.3158	Hsa-miR-505-3p target gene	https://pubmed.ncbi.nlm.nih.gov/34850920/	SRSF1 SERBP1 HNRNPA3 PAICS TRIM28 RPL9 TUBB3 HNRNPF DHX9 LIMS1 DDX6 SNAP29 MYH10 CCT7 XRCC6 RPLP0 SUB1 HDLBP DDX3X TNPO1
0.000109724	13	102	4.79653	Hsa-miR-6809-5p target gene	https://pubmed.ncbi.nlm.nih.gov/34850920/	DNM2 HMGA1 MAPRE1 PARP1 CAPN1 HMGB1 EIF2S3 RPL27A MCMBP AP2B1 NPM1 PPP2R2A RPL23A
0.000111516	56	1107	1.90381	Hsa-miR-106b-5p target gene	https://pubmed.ncbi.nlm.nih.gov/34850920/	PURA RPL7 DDX17 AP1G1 CLTC LARS1 YBX1 RPS14 RPL21 PSMA3 MAT2A RPL18 NID1 MYL6 PPIA EIF3F AP2B1 MTHFD1 RPL18A PFKP EIF2S1 SEPTIN2 VPS26A ARCN1 DNM1L TXLNA KPNA2 PCBP2 SH3GLB1 RAB10 DPYSL2 SRSF2 RPL17 RAN GLO1 ETF1 EIF4G2 DDX5 HSPA8 BZW1 ADAR HMGB1 ACTR2 NARS1 QSOX1 YWHAZ HMGB2 EIF4A2 MYH9 CBX5 MYO1F SLC1A5 CAPZA2 SF3B3 RPL14 ATP1B3
0.000128876	26	356	2.74857	Hsa-miR-183-5p target gene	https://pubmed.ncbi.nlm.nih.gov/34850920/	EZR SRSF2 PDCD6 SNRPD3 API5 CCT3 ARFGAP2 STIP1 RPL23 HNRNPM CAPNS1 ITGA5 FEN1 RACK1 MSH2 GLO1 TRIM28 RPLP0 LARS1 HSP90AA1 SRSF10 PSMD13 MCM4 P4HB EIF4A2 CAPZA1
0.000139644	28	403	2.61479	Hsa-let-7f-5p target gene	https://pubmed.ncbi.nlm.nih.gov/34850920/	HNRNPUL1 UBAP2L YWHAQ SF3A1 NARS1 ATXN2L ATP5F1B HNRNPA2B1 SART3 MYH9 TXLNA HMGA1 BZW1 PPP2R2A GLO1 YWHAZ EIF4G2 THBS1 SMC1A CBX5 ARL8B SAR1A CTPS1 NAP1L1 PDLIM5 TUBB4A EEF1A2 VIM
0.000139644	14	121	4.35438	Hsa-miR-6798-5p target gene	https://pubmed.ncbi.nlm.nih.gov/34850920/	SUPT16H HMGB1 TAGLN2 DDX39B PSMB9 RAB15 SMC1A PTBP1 EEF2 EIF4G1 HSP90AB1 MSN MYH14 SARS1
0.000142277	20	232	3.24434	Hsa-miR-625-5p target gene	https://pubmed.ncbi.nlm.nih.gov/34850920/	ILK SERBP1 ADAR NPM1 HNRNPAB PSMG1 SF3B3 RAB15 PKM CALR TAGLN2 DDX6 GNAI2 HDLBP HMGA1 MSN MYH14 SFN SMC1A TLN1
0.000144324	38	644	2.22066	Hsa-miR-195-5p target gene	https://pubmed.ncbi.nlm.nih.gov/34850920/	CAND1 COPB1 RPL10 FASN USP15 SEPTIN2 ACTR2 PURA ARCN1 HMGA1 SNRPB2 BZW1 DDX3Y CAPZA2 PDIA6 SSRP1 PRKAR2A DNAJA1 KIF5B DDX3X SRSF1 HNRNPDL RPL14 YWHAQ TPM3 HNRNPA2B1 SERBP1 HNRNPA1 RAB15 SUPT16H RPS6KA3 RPS5 RPL36 GANAB CPNE1 BSG AP2B1 HSPA8
0.000147577	12	90	5.01791	Hsa-miR-493-3p target gene	https://pubmed.ncbi.nlm.nih.gov/34850920/	HNRNPU EIF4A1 SKP1 RPL3 IARS1 COPG1 SH3GLB1 DDB1 PSMD7 YWHAZ ALDOA VPS35
0.00016603	20	235	3.20292	Hsa-miR-877-5p target gene	https://pubmed.ncbi.nlm.nih.gov/34850920/	RPLP1 MAPRE1 HSPA8 SEC24C RPL35 HNRNPUL1 RPS27 RPL23A RAB1B MTHFD1 LRRFIP1 RACK1 PSMD11 IGF2BP2 TPP1 HMGA1 SH3GL1 SRSF3 RPS24 HNRNPA0
0.000250631	13	111	4.40762	Hsa-miR-6875-5p target gene	https://pubmed.ncbi.nlm.nih.gov/34850920/	UBA1 DNM2 RAB15 ARPC3 ACTR2 GSN EIF4G1 GNAI2 MSN RAB1B SMC1A YWHAZ RPL23A
0.000256809	30	465	2.42802	Hsa-miR-10a-5p target gene	https://pubmed.ncbi.nlm.nih.gov/34850920/	SRSF1 TRA2B SERBP1 ARPC5 FUS HSP90AA1 RPL15 HSPA8 RABL6 DNAJB1 DDX42 PYGL SLC3A2 APRT SF3B3 HNRNPF MARS1 NAP1L1 COPA FASN PSMD13 DPYSL2 EEF2 SFPQ PSMB1 PABPC1 EHD4 RAB15 PAICS API5
0.000264394	32	514	2.34299	Hsa-miR-3613-3p target gene	https://pubmed.ncbi.nlm.nih.gov/34850920/	CBX3 TNPO1 EIF2S3 MCM4 RPS28 DDX6 EIF3H DAZAP1 HNRNPDL RAN PSMB2 PSMG1 HNRNPD RPL32 HNRNPU VIM LMNB1 RPS16 HMGB2 PSPC1 PSMD11 TLN1 SRSF2 TRA2B SNAP29 NUDT21 RPL10A TARDBP BUB3 GRK2 CAPZA1 CCAR2
0.00028911	22	287	2.88486	Hsa-miR-1321 target gene	https://pubmed.ncbi.nlm.nih.gov/34850920/	MYH14 PCYT1A TPM3 THBS1 MAT2A KHSRP HDLBP CALR RAB7A SEPTIN2 ACTR2 ATP6V1A BZW1 CAPN1 CD44 CDC37 CFL1 HMGA1 HPCAL1 MSN SFN SH3BP1
0.00028911	22	287	2.88486	Hsa-miR-4756-5p target gene	https://pubmed.ncbi.nlm.nih.gov/34850920/	MYH14 PCYT1A TPM3 THBS1 MAT2A KHSRP HDLBP CALR RAB7A SEPTIN2 ACTR2 ATP6V1A BZW1 CAPN1 CD44 CDC37 CFL1 HMGA1 HPCAL1 MSN SFN SH3BP1
0.000336359	22	290	2.85502	Hsa-miR-4739 target gene	https://pubmed.ncbi.nlm.nih.gov/34850920/	MYH14 PCYT1A TPM3 THBS1 MAT2A KHSRP HDLBP CALR RAB7A SEPTIN2 ACTR2 ATP6V1A BZW1 CAPN1 CD44 CDC37 CFL1 HMGA1 HPCAL1 MSN SFN SH3BP1
0.000338389	15	150	3.76343	Hsa-miR-6828-5p target gene	https://pubmed.ncbi.nlm.nih.gov/34850920/	ACTR2 ATP1B3 BUB3 DDX39B SRP14 TXLNA SSRP1 YWHAZ KIF5B SRSF4 CORO1C RPS24 HNRNPDL RPL23A SRSF7
0.000346187	16	169	3.56301	Hsa-miR-520d-5p target gene	https://pubmed.ncbi.nlm.nih.gov/34850920/	CBX3 SF3A1 NPM1 PDIA3 BUB3 SUB1 RPS4X PFKP PA2G4 HNRNPF PSPC1 COPB2 LMNB1 TARDBP PPIB PTPN6
0.000348753	25	358	2.62809	Hsa-miR-6731-5p target gene	https://pubmed.ncbi.nlm.nih.gov/34850920/	MYH14 ARHGEF2 RPL36 PSMD11 PCBP1 G3BP1 CALR MSN KHSRP HPCAL1 PTPRE MCM7 SF3B3 DDX3Y RBBP4 CAPZB CAPNS1 CD44 CFL1 HNRNPA0 HNRNPC HNRNPU PTPN6 SMC1A YWHAB
0.000348753	25	358	2.62809	Hsa-miR-8085 target gene	https://pubmed.ncbi.nlm.nih.gov/34850920/	MYH14 ARHGEF2 RPL36 PSMD11 PCBP1 G3BP1 CALR MSN KHSRP HPCAL1 PTPRE MCM7 SF3B3 DDX3Y RBBP4 CAPZB CAPNS1 CD44 CFL1 HNRNPA0 HNRNPC HNRNPU PTPN6 SMC1A YWHAB
0.000354069	32	524	2.29828	Hsa-let-7c-5p target gene	https://pubmed.ncbi.nlm.nih.gov/34850920/	RAB10 CBL RPL18A NUDT21 EIF3A EWSR1 RPL3 RPS13 SUPT16H PSMB2 RPS24 GARS1 FLNB DHX9 TXLNA HMGA1 BZW1 PPP2R2A GLO1 YWHAZ EIF4G2 THBS1 SMC1A CBX5 ARL8B SAR1A CTPS1 NAP1L1 PDLIM5 TUBB4A EIF3J CORO1C
0.000360244	20	250	3.01074	Hsa-miR-6878-5p target gene	https://pubmed.ncbi.nlm.nih.gov/34850920/	SEPTIN2 SF3B3 DDX3Y CAPZA1 PCBP1 SND1 PSMD11 CALR DDX6 PTPRE MCM7 KHSRP HNRNPA3 RBBP4 CAPNS1 HNRNPU SFN SMC1A SRSF2 YWHAB
0.000402767	18	211	3.21051	Hsa-miR-486-3p target gene	https://pubmed.ncbi.nlm.nih.gov/34850920/	HNRNPUL1 U2AF2 NID1 TXLNA CALR COPZ1 AP1G1 RPL10 RPL18A EIF2S3 FASN CFL1 DDX39B HMGA1 MYH9 SARS1 SFN STIP1
0.000422069	17	192	3.3322	Hsa-miR-1343-5p target gene	https://pubmed.ncbi.nlm.nih.gov/34850920/	YWHAZ VPS35 MSN GNAI2 MAPRE1 PFN1 AP1G1 HNRNPA3 AP1B1 CAPN1 CBX5 EEF2 HMGA1 HSP90AB1 PPP2R2A SH3BP1 WASF2
0.000465148	20	255	2.95171	Hsa-miR-503-5p target gene	https://pubmed.ncbi.nlm.nih.gov/34850920/	RPL23 CLTC HNRNPK RPS5 MCM7 RPL15 RPL18A SF3B3 ATP6V1B2 RPS6KA3 BZW1 PRKAR2A SNRPB2 DDX3X ACTR2 CAPZA2 KIF5B HNRNPA1 AP2B1 HSPA8
0.000563202	22	302	2.74157	Hsa-miR-6129 target gene	https://pubmed.ncbi.nlm.nih.gov/34850920/	CAPZA1 G3BP1 MYH14 UBA1 TPM3 PSMD11 HMGA1 HDLBP RAB7A KHSRP ACTR2 GSN ATP6V1A CAPN1 HNRNPA0 HPCAL1 MSN SF1 SFN SH3BP1 YWHAZ RPL23A
0.0005635	15	158	3.57288	Hsa-miR-671-5p target gene	https://pubmed.ncbi.nlm.nih.gov/34850920/	RPL23A HMGA1 XRCC6 RPL3 HNRNPUL1 U2AF2 ACTR2 YWHAZ DDX39B CORO1C PTBP1 PSMB2 MYH9 ATP1B3 PRPS1
0.000568161	19	238	3.00442	Hsa-miR-421 target gene	https://pubmed.ncbi.nlm.nih.gov/34850920/	SRSF7 LIMS1 DDX39A DDX3X USO1 RPL18A EIF4A1 CAP1 EIF4G2 ATXN2L NPM1 AHNAK SEPTIN2 CDC37 HSP90AA1 COPA RPS10 AP1G1 RSU1
0.000570769	13	122	4.01021	Hsa-miR-935 target gene	https://pubmed.ncbi.nlm.nih.gov/34850920/	USP7 CCT5 EIF4A1 SF1 VCP CBX3 YBX1 SRSF9 PKM GNAI2 RPS28 ALDOA ATP1B3
0.000597467	22	304	2.72354	Hsa-miR-5196-5p target gene	https://pubmed.ncbi.nlm.nih.gov/34850920/	RPL12 ILK SRP14 TPM3 SSRP1 SF3B3 MAT2A KHSRP HNRNPC HDLBP MYH14 KIF5B PSMB2 MYH9 GSN CAPN1 CAPZB PKM SH3GL1 SMC1A TPD52L2 PRKAR2A
0.000604623	39	721	2.0357	Hsa-miR-15a-5p target gene	https://pubmed.ncbi.nlm.nih.gov/34850920/	ACTR1A MSH2 PDCD6IP HMGA1 PURA FASN TRIM28 USP15 SEPTIN2 ACTR2 ARCN1 SNRPB2 BZW1 DDX3Y CAPZA2 SSRP1 PRKAR2A DNAJA1 KIF5B DDX3X SRSF1 HNRNPDL RPL14 YWHAQ TPM3 HNRNPA2B1 SERBP1 PDIA6 HNRNPA1 RAB15 SUPT16H RPS6KA3 RPS5 RPL36 GANAB CPNE1 BSG AP2B1 HSPA8
0.000604623	20	261	2.88385	Hsa-miR-23a-3p target gene	https://pubmed.ncbi.nlm.nih.gov/34850920/	PKM DDX5 MYH10 RPS5 RPS4X IMPDH2 SSRP1 HNRNPUL1 CCT5 PSMC3 PDCD6IP SEPTIN2 LDHB TNPO1 HMGB2 PDIA6 LMNB1 TPM3 HSP90AA1 GRK2
0.00060938	22	305	2.71461	Hsa-miR-4747-5p target gene	https://pubmed.ncbi.nlm.nih.gov/34850920/	RPL12 ILK SRP14 TPM3 SSRP1 SF3B3 MAT2A KHSRP HNRNPC HDLBP MYH14 KIF5B PSMB2 MYH9 GSN CAPN1 CAPZB PKM SH3GL1 SMC1A TPD52L2 PRKAR2A
0.00068753	17	201	3.183	Hsa-miR-939-5p target gene	https://pubmed.ncbi.nlm.nih.gov/34850920/	YWHAZ VPS35 MSN GNAI2 MAPRE1 PFN1 AP1G1 HNRNPA3 AP1B1 CAPN1 CBX5 EEF2 HMGA1 HSP90AB1 PPP2R2A SH3BP1 WASF2
0.000746893	18	223	3.03775	Hsa-miR-6734-3p target gene	https://pubmed.ncbi.nlm.nih.gov/34850920/	GLO1 HSPA8 CAPRIN1 MYO1F CD44 SND1 ALDOA LRRFIP1 TCERG1 SAMHD1 WASF2 SRSF1 RBBP4 PFKM G3BP2 SNAP29 PTBP1 DDX42
0.000751208	7	35	7.52686	Hsa-miR-3200-3p target gene	https://pubmed.ncbi.nlm.nih.gov/34850920/	CDC37 DDB1 RPL23 RPSA PPIA SSRP1 PURA
0.000757711	17	203	3.15164	Hsa-miR-608 target gene	https://pubmed.ncbi.nlm.nih.gov/34850920/	CD44 TXLNA DDX39B TRIM28 SRSF1 SF3B3 RAB15 CALR TPM3 ARPC3 MYH14 PKM PLEC RAB1B PPIA TLN1 PRKAR2A
0.000833758	9	62	5.46304	Hsa-miR-5585-5p target gene	https://pubmed.ncbi.nlm.nih.gov/34850920/	TNPO1 YARS1 HNRNPA1 HNRNPF DDX3X HNRNPA0 OLA1 ITGA5 SART3
0.000839489	12	110	4.10556	Hsa-miR-302d-5p target gene	https://pubmed.ncbi.nlm.nih.gov/34850920/	HSPA9 EIF2S1 HMGB1 SAR1A EIF3H GFPT1 PURA BUB3 OLA1 CAPRIN1 CD44 GRK2
0.000900396	18	227	2.98422	Hsa-miR-1226-3p target gene	https://pubmed.ncbi.nlm.nih.gov/34850920/	RPL35 HSP90AA1 PSMB2 HSPA9 SLC1A5 LIMS1 RABL6 PFKL RACK1 GCN1 ADAR MCM2 PPIA TUBB4A GPX1 EHD1 PCYT1A HSP90AB1
0.00100697	15	168	3.36021	Hsa-miR-769-3p target gene	https://pubmed.ncbi.nlm.nih.gov/34850920/	PRKAR2A EIF4A1 RPSA EIF3L RPL32 EEF2 HNRNPH3 PLEC AP1B1 ACLY ANXA2 RPL23A CACYBP WASF2 DARS1
0.00101679	14	149	3.53611	Hsa-miR-425-5p target gene	https://pubmed.ncbi.nlm.nih.gov/34850920/	DDX6 DPYSL2 CAND1 EIF3G WASF2 HSP90AA1 RABL6 RPS28 PSMD8 YARS1 RPS21 BTK CD44
0.00104797	12	113	3.99656	Hsa-miR-302b-5p target gene	https://pubmed.ncbi.nlm.nih.gov/34850920/	HSPA9 EIF2S1 HMGB1 SAR1A EIF3H GFPT1 PURA BUB3 OLA1 CAPRIN1 CD44 GRK2
0.00104797	12	113	3.99656	Hsa-miR-3126-5p target gene	https://pubmed.ncbi.nlm.nih.gov/34850920/	UBA1 RAB15 ARPC3 ACTR2 GSN EIF4G1 GNAI2 MSN RAB1B SMC1A YWHAZ RPL23A
0.00111325	15	170	3.32067	Hsa-miR-378a-3p target gene	https://pubmed.ncbi.nlm.nih.gov/34850920/	DDX39A DHX15 TCP1 CPNE1 TRA2B ENO1 SEC31A PSMA3 PTBP1 HSP90AA1 RPS7 YWHAZ VIM ARL8B P4HB
0.00120575	17	212	3.01785	Hsa-miR-539-5p target gene	https://pubmed.ncbi.nlm.nih.gov/34850920/	CCT2 DDX3Y RPS4X TRA2B RPL12 HNRNPA2B1 TXLNA ARL8B COPA HNRNPF HNRNPU DPYSL2 GLO1 SAR1A MCM4 SF1 PSMC1
0.00131462	21	301	2.62565	Hsa-miR-6130 target gene	https://pubmed.ncbi.nlm.nih.gov/34850920/	CAPZA1 G3BP1 MYH14 UBA1 TPM3 PSMD11 HMGA1 HDLBP RAB7A KHSRP ACTR2 GSN ATP6V1A CAPN1 HNRNPA0 HPCAL1 MSN SFN SH3BP1 YWHAZ RPL23A
0.0013584	11	99	4.18159	Hsa-miR-4724-5p target gene	https://pubmed.ncbi.nlm.nih.gov/34850920/	HMGB2 PCBP1 HSP90AA1 HNRNPC LMNB1 MCMBP HNRNPA2B1 SRSF1 TPM3 ATP1B3 G3BP2
0.0013584	21	302	2.61695	Hsa-miR-4419a target gene	https://pubmed.ncbi.nlm.nih.gov/34850920/	CAPZA1 G3BP1 MYH14 UBA1 TPM3 PSMD11 HMGA1 HDLBP RAB7A KHSRP ACTR2 GSN ATP6V1A CAPN1 HNRNPA0 HPCAL1 MSN SFN SH3BP1 YWHAZ RPL23A
0.00136056	14	154	3.4213	Hsa-miR-4525 target gene	https://pubmed.ncbi.nlm.nih.gov/34850920/	ILK UBA1 SF3B3 SERBP1 RAB15 PKM CALR DDX6 HNRNPAB MYH14 PTPN6 SARS1 SFN TLN1
0.00143533	16	195	3.08794	Hsa-miR-6778-5p target gene	https://pubmed.ncbi.nlm.nih.gov/34850920/	XRCC6 RPL12 GRK2 PCYT1A PSMD11 KHSRP RAB10 ARPC3 ALDOA HNRNPU HSP90AB1 MYH9 RAB1B SART3 TRIM28 YWHAZ
0.00143533	14	155	3.39923	Hsa-miR-5010-5p target gene	https://pubmed.ncbi.nlm.nih.gov/34850920/	ILK UBA1 SF3B3 SERBP1 RAB15 PKM CALR DDX6 HNRNPAB MYH14 PTPN6 SARS1 SFN TLN1
0.00143897	21	304	2.59974	Hsa-miR-4510 target gene	https://pubmed.ncbi.nlm.nih.gov/34850920/	CAPZA1 G3BP1 MYH14 UBA1 TPM3 PSMD11 HMGA1 HDLBP RAB7A KHSRP ACTR2 GSN ATP6V1A CAPN1 HNRNPA0 HPCAL1 MSN SFN SH3BP1 YWHAZ RPL23A
0.00147105	8	53	5.68065	Hsa-miR-4641 target gene	https://pubmed.ncbi.nlm.nih.gov/34850920/	HMGA1 HNRNPAB WARS1 PFN1 G3BP1 HNRNPA1 HNRNPA2B1 HSP90AB1
0.00147105	21	305	2.59121	Hsa-miR-6127 target gene	https://pubmed.ncbi.nlm.nih.gov/34850920/	CAPZA1 G3BP1 MYH14 UBA1 TPM3 PSMD11 HMGA1 HDLBP RAB7A KHSRP ACTR2 GSN ATP6V1A CAPN1 HNRNPA0 HPCAL1 MSN SFN SH3BP1 YWHAZ RPL23A
0.00147105	21	305	2.59121	Hsa-miR-6133 target gene	https://pubmed.ncbi.nlm.nih.gov/34850920/	CAPZA1 G3BP1 MYH14 UBA1 TPM3 PSMD11 HMGA1 HDLBP RAB7A KHSRP ACTR2 GSN ATP6V1A CAPN1 HNRNPA0 HPCAL1 MSN SFN SH3BP1 YWHAZ RPL23A
0.00150912	10	84	4.48027	Hsa-miR-191-5p target gene	https://pubmed.ncbi.nlm.nih.gov/34850920/	SATB1 PSMA2 EIF3I BZW2 RABL6 HNRNPM TARS1 HNRNPA2B1 HNRNPUL1 RPS6KA3
0.00153812	16	197	3.05659	Hsa-miR-4651 target gene	https://pubmed.ncbi.nlm.nih.gov/34850920/	TXLNA DDX39B TRIM28 SRSF1 SF3B3 RAB15 CALR TPM3 ARPC3 MYH14 PKM PLEC RAB1B PPIA TLN1 PRKAR2A
0.00154439	25	401	2.34628	Hsa-miR-590-3p target gene	https://pubmed.ncbi.nlm.nih.gov/34850920/	GFPT1 LIMS1 VPS35 KHSRP HNRNPF RPS3 SEC23B RPL15 EIF4A2 HNRNPA0 YWHAZ TRA2B CAND1 FARSB GLO1 SKP1 SLC1A5 LUC7L2 SH3KBP1 FMC1-LUC7L2 PPP2R1A HNRNPK RAB10 ARPC2 HMGB2
0.00154439	40	789	1.90795	Hsa-miR-455-3p target gene	https://pubmed.ncbi.nlm.nih.gov/34850920/	PFKP EIF4G1 RPS27 AP1B1 HSP90AB1 RPL8 RPS5 KPNB1 EIF3D HNRNPC YWHAZ U2AF2 PPIA SNRPD1 TPP1 TPM3 SRSF1 ACTR1A ARL8B CCT6A MTHFD1 SNX9 GNAI2 THBS1 NASP SAR1B EIF4E NONO PDCL3 PPIB PPP2R2A PRPS1 ADSL ALDOA CAND1 FUS RPL18A SRSF7 WASF2 STAT1
0.00154471	15	177	3.18935	Hsa-miR-524-5p target gene	https://pubmed.ncbi.nlm.nih.gov/34850920/	CBX3 SF3A1 NPM1 PDIA3 BUB3 SUB1 RPS4X PFKP PA2G4 HNRNPF PSPC1 COPB2 LMNB1 TARDBP PTPN6
0.00160708	11	102	4.0586	Hsa-miR-6805-5p target gene	https://pubmed.ncbi.nlm.nih.gov/34850920/	HMGA1 UBA1 TARDBP KHSRP PARVG WARS1 ALDOA CFL1 PPP2R2A SFN SMC1A
0.00187063	26	431	2.27028	Hsa-miR-27b-3p target gene	https://pubmed.ncbi.nlm.nih.gov/34850920/	KHSRP FASN RPL19 HNRNPU DDX17 HNRNPA2B1 RPS24 KHDRBS1 HNRNPF UBA1 TNPO1 THBS1 TARDBP SRSF1 PSPC1 BUB3 AP1G1 EIF5 EIF2S2 ALDOA MYO1F NUDT21 ADAR COPZ1 VPS26B CD44
0.00190317	13	141	3.46983	Hsa-miR-4477a target gene	https://pubmed.ncbi.nlm.nih.gov/34850920/	RPL15 RPL10 ARL8B RPS14 PLIN3 RPS19 RPL7 RPS3 LIMS1 CBX5 HNRNPA2B1 HNRNPA1 RPS24
0.00194923	14	161	3.27255	Hsa-miR-141-3p target gene	https://pubmed.ncbi.nlm.nih.gov/34850920/	SFPQ EIF4E YWHAG SEPTIN7 PGK1 HNRNPAB HNRNPD PSMD11 HNRNPF RPL12 S100A6 HMGB1 SERBP1 GSN
0.00198271	30	534	2.11429	Hsa-miR-30c-1-3p target gene	https://pubmed.ncbi.nlm.nih.gov/34850920/	PPIA SRRT DDX3Y PCBP1 PSMD11 PTPRE MCM7 SF3B3 KHSRP PRKAR2A TLN1 MYH9 ATP6V1A SNRPD1 CAPZB LRRC47 RBBP4 ARL8B SAR1A WARS1 SNRPD3 SLC1A5 SNX27 CAPNS1 HMGA1 HNRNPU PPP2R1A SMC1A SRSF7 YWHAB
0.00200779	18	246	2.75373	Hsa-miR-3148 target gene	https://pubmed.ncbi.nlm.nih.gov/34850920/	USP15 CALR VIM TAGLN2 NASP HMGA1 EEF2 RAN PPIA SNRPD1 ANXA5 NCL HDGFL2 TPM3 YWHAQ MSN CCT5 TCP1
0.00200779	20	291	2.58655	Hsa-miR-4282 target gene	https://pubmed.ncbi.nlm.nih.gov/34850920/	RPS3 EIF2S1 HNRNPA0 CBX3 TARDBP TRA2B KIF5B RPS23 RAN SKP1 SAR1B GFPT1 DDX3X EEF2 HNRNPAB TLN1 VASP DNAJA1 LMNB1 TPM3
0.00200779	18	246	2.75373	Hsa-miR-92a-2-5p target gene	https://pubmed.ncbi.nlm.nih.gov/34850920/	DDX39B TXLNA NID1 YWHAZ THBS1 RAB15 MSN CALR DDX6 XRCC5 AP1B1 CFL1 PKM PTPN6 SFN SH3BP1 RPL14 TLN1
0.00212441	11	106	3.90545	Hsa-miR-622 target gene	https://pubmed.ncbi.nlm.nih.gov/34850920/	SRSF3 G3BP1 SRSF1 AP1G1 SERBP1 ARL8B GLO1 RPS26 PCYT1A ALDOA RTCB
0.00212441	20	293	2.56889	Hsa-miR-548x-3p target gene	https://pubmed.ncbi.nlm.nih.gov/34850920/	PGK1 GRK2 ABCE1 HSPA5 PURA PSMA2 SAR1B DAZAP1 HNRNPU EIF2S2 KHSRP RPS16 PSPC1 SUB1 SERBP1 NUDT21 RPL10A HMGB1 CAPZA1
0.00212441	20	293	2.56889	Hsa-miR-548ae-3p target gene	https://pubmed.ncbi.nlm.nih.gov/34850920/	PGK1 GRK2 ABCE1 HSPA5 PURA PSMA2 SAR1B DAZAP1 HNRNPU EIF2S2 KHSRP RPS16 PSPC1 SUB1 SERBP1 NUDT21 RPL10A HMGB1 CAPZA1
0.00212441	20	293	2.56889	Hsa-miR-548aj-3p target gene	https://pubmed.ncbi.nlm.nih.gov/34850920/	PGK1 GRK2 ABCE1 HSPA5 PURA PSMA2 SAR1B DAZAP1 HNRNPU EIF2S2 KHSRP RPS16 PSPC1 SUB1 SERBP1 NUDT21 RPL10A HMGB1 CAPZA1
0.00212441	20	293	2.56889	Hsa-miR-548aq-3p target gene	https://pubmed.ncbi.nlm.nih.gov/34850920/	PGK1 GRK2 ABCE1 HSPA5 PURA PSMA2 SAR1B DAZAP1 HNRNPU EIF2S2 KHSRP RPS16 PSPC1 SUB1 SERBP1 NUDT21 RPL10A HMGB1 CAPZA1
0.00217396	13	144	3.39754	Hsa-miR-3121-3p target gene	https://pubmed.ncbi.nlm.nih.gov/34850920/	SH3GLB1 NPM1 THBS1 KIF5B SAR1A HNRNPA0 PICALM HSPA5 SMC1A ELAVL1 GTF2I YWHAZ
0.00220843	17	227	2.81843	Hsa-miR-651-3p target gene	https://pubmed.ncbi.nlm.nih.gov/34850920/	LMNB1 BUB3 G3BP1 GLO1 FEN1 XRCC6 KHSRP CAND1 EHD4 YWHAZ CORO1C YWHAQ SF1 HNRNPF MSN PPIA PRKAR2A
0.00223928	15	185	3.05143	Hsa-miR-3125 target gene	https://pubmed.ncbi.nlm.nih.gov/34850920/	LUC7L2 DNM2 VCP RPS24 RAB15 HMGA1 PRKAR2A HSP90AA1 SRSF4 FMC1-LUC7L2 RPS6KA3 CFL1 HNRNPA0 DRG1 TCP1
0.00223928	16	206	2.92305	Hsa-miR-6873-5p target gene	https://pubmed.ncbi.nlm.nih.gov/34850920/	CAPZA1 G3BP1 MYH14 TPM3 PSMD11 HMGA1 HSP90AB1 NARS1 YWHAZ SMC1A DARS1 ATP6V1A EIF4G1 GNAI2 HNRNPA0 WASF2
0.00234499	15	186	3.03502	Hsa-miR-6859-5p target gene	https://pubmed.ncbi.nlm.nih.gov/34850920/	LUC7L2 DNM2 VCP RPS24 RAB15 HMGA1 PRKAR2A HSP90AA1 SRSF4 FMC1-LUC7L2 RPS6KA3 CFL1 HNRNPA0 DRG1 TCP1
0.00234499	8	58	5.19094	Hsa-miR-4520-3p target gene	https://pubmed.ncbi.nlm.nih.gov/34850920/	RAB10 DDX6 RPL10 EEF2 P4HB ANXA6 PPP2R1A RPL23A
0.00239693	13	146	3.351	Hsa-miR-302c-5p target gene	https://pubmed.ncbi.nlm.nih.gov/34850920/	GFPT1 EIF4A2 RAN SRSF4 PSMA2 SAR1B PSPC1 DDX6 RAB10 SH3GLB1 HNRNPDL SATB1 ETF1
0.00247654	10	91	4.13564	Hsa-miR-4425 target gene	https://pubmed.ncbi.nlm.nih.gov/34850920/	HNRNPUL1 KIF5B EEF2 PRKAR2A CACYBP HNRNPD SAR1A HMGA1 PPP2R1A SMC1A
0.0025301	14	167	3.15497	Hsa-miR-3185 target gene	https://pubmed.ncbi.nlm.nih.gov/34850920/	PGK1 PSMA5 VCP BUB3 TAGLN2 EEF2 KHSRP SF1 HNRNPA2B1 GLO1 RAB1B TPD52L2 YARS1 MSN
0.00257382	30	546	2.06782	Hsa-miR-30c-2-3p target gene	https://pubmed.ncbi.nlm.nih.gov/34850920/	NONO RACK1 DDX3Y PCBP1 PSMD11 PTPRE MCM7 SF3B3 KHSRP PRKAR2A TLN1 MYH9 ATP6V1A SNRPD1 CAPZB LRRC47 RBBP4 ARL8B SAR1A WARS1 SNRPD3 SLC1A5 SNX27 CAPNS1 HMGA1 HNRNPU PPP2R1A SMC1A SRSF7 YWHAB
0.00262626	9	75	4.51612	Hsa-miR-6830-5p target gene	https://pubmed.ncbi.nlm.nih.gov/34850920/	PTBP1 G3BP1 SNRPD3 RAB7A RPL35A TLN1 MSN PPIA PRPS1
0.00263676	17	232	2.75769	Hsa-miR-31-5p target gene	https://pubmed.ncbi.nlm.nih.gov/34850920/	PPP2R2A ITGA5 ARPC5 MCM2 RPS7 ILF2 RPL35A PARP1 RPL27A RPL12 MCMBP XRCC5 AP2B1 NPM1 RAB1B SFN VPS26B
0.00263676	15	189	2.98685	Hsa-miR-5680 target gene	https://pubmed.ncbi.nlm.nih.gov/34850920/	CCT2 EIF4G2 DDX3Y MAT2A TCEA1 WARS1 DDX39B VPS35 TXLNA THBS1 EEF2 DDX3X PSMA2 MYH14
0.00263676	15	189	2.98685	Hsa-miR-3916 target gene	https://pubmed.ncbi.nlm.nih.gov/34850920/	LUC7L2 DNM2 VCP RPS24 RAB15 HMGA1 PRKAR2A HSP90AA1 SRSF4 FMC1-LUC7L2 RPS6KA3 CFL1 HNRNPA0 DRG1 TCP1
0.00263676	10	92	4.09069	Hsa-miR-4742-5p target gene	https://pubmed.ncbi.nlm.nih.gov/34850920/	TXLNA XRCC6 GRK2 EIF4G2 SRSF2 CAPN1 HMGB1 CTPS1 HNRNPA0 RAB1B
0.00273956	14	169	3.11763	Hsa-miR-545-3p target gene	https://pubmed.ncbi.nlm.nih.gov/34850920/	USP15 RPL15 SNRPB2 XRCC6 PDCL3 RAB10 HSPA5 DDX3X HNRNPDL RPL18 YWHAQ TPM3 DDX6 EIF2S3
0.00302595	7	46	5.72696	Hsa-miR-4774-5p target gene	https://pubmed.ncbi.nlm.nih.gov/34850920/	LIMS1 GLO1 DEK MAT2A RPS16 RPL27A PTPRE
0.00302595	11	112	3.69623	Hsa-miR-875-3p target gene	https://pubmed.ncbi.nlm.nih.gov/34850920/	CALR BZW1 VIM TRIM25 PLEC NUDT21 CCT5 EEF2 SERBP1 ATP1B3 WASF2
0.00304591	8	61	4.93565	Hsa-miR-1910-5p target gene	https://pubmed.ncbi.nlm.nih.gov/34850920/	YWHAQ MYL6 DNAJA1 CALR HNRNPA1 SNX9 NASP WASF2
0.00304591	13	151	3.24004	Hsa-miR-6752-5p target gene	https://pubmed.ncbi.nlm.nih.gov/34850920/	DDX39B TXLNA TPM3 RAB15 CALR PLEC QSOX1 KHSRP P4HB PKM RAB1B SH3BP1 TLN1
0.00304591	13	151	3.24004	Hsa-miR-6842-5p target gene	https://pubmed.ncbi.nlm.nih.gov/34850920/	DDX39B TXLNA TPM3 RAB15 CALR PLEC QSOX1 KHSRP P4HB PKM RAB1B SH3BP1 TLN1
0.00304591	13	151	3.24004	Hsa-miR-7110-5p target gene	https://pubmed.ncbi.nlm.nih.gov/34850920/	DDX39B TXLNA TPM3 RAB15 CALR PLEC QSOX1 KHSRP P4HB PKM RAB1B SH3BP1 TLN1
0.00337408	75	1871	1.50859	Hsa-miR-26b-5p target gene	https://pubmed.ncbi.nlm.nih.gov/34850920/	SRP14 PSMC1 SNRNP70 MCM3 EIF4A1 ATP1A1 ITGB2 PSMC6 NCBP1 SH3BP1 VAV1 PSMD7 MAT2A G3BP2 ATP6V1A RPL28 HNRNPM WASF2 MCMBP VIM VCP SRSF6 QARS1 TPD52L2 CLTA PPP2R2A PKN1 DOCK10 SND1 CLINT1 SF3B3 TXLNA RTCB ARL8B ANXA5 GALK1 SNRPD1 TPM3 SLC3A2 RPLP1 SEPTIN7 DDX3X LMNB1 PSMB7 DDX6 MTREX ANXA1 CA2 ATXN2L CCT7 RUVBL1 WARS1 NUDC RPL6 ARPC5 PDCL3 PFKP XRCC5 HMGB1 NAP1L1 EIF5 KPNA2 ETF1 SFPQ LUC7L2 FMC1-LUC…
0.00353194	14	174	3.02805	Hsa-miR-4668-3p target gene	https://pubmed.ncbi.nlm.nih.gov/34850920/	RPS24 CPSF6 SF3A1 FASN CBX5 EIF4G2 HMGB2 ELAVL1 SRSF1 RAB3GAP2 HNRNPDL USP15 GRK2 HNRNPUL1
0.00356607	9	79	4.28745	Hsa-miR-151a-5p target gene	https://pubmed.ncbi.nlm.nih.gov/34850920/	CCT3 ATP5F1B HSPA8 CCT5 SKP1 EIF4G2 CRMP1 ALDOA CAPN1
0.00356607	19	285	2.50895	Hsa-miR-4763-3p target gene	https://pubmed.ncbi.nlm.nih.gov/34850920/	U2AF2 SAR1B HDLBP CBX5 CALR TUBB4A RAB15 EIF3L CFL1 HMGA1 HNRNPA0 HNRNPUL1 MCM5 NONO SARS1 SFN STIP1 S100A11 DARS1
0.00370687	24	407	2.21922	Hsa-miR-101-3p target gene	https://pubmed.ncbi.nlm.nih.gov/34850920/	ATP5F1B MSH2 AP1G1 LMNB1 SEPTIN11 CAPN2 SUB1 TNPO1 KPNA2 PSPC1 HNRNPF G3BP1 BZW1 DNAJA1 NAP1L1 HSP90AA1 EIF4G2 PPP2R2A HNRNPAB HNRNPU CAPZB SKP1 PRKDC ANXA2
0.00370719	10	97	3.87983	Hsa-miR-6716-5p target gene	https://pubmed.ncbi.nlm.nih.gov/34850920/	CBX5 TPP1 HSP90AB1 RAB10 CD44 ARPC4 CFL1 MYH14 TAGLN2 CAPZA1
0.00377809	12	135	3.34527	Hsa-miR-330-5p target gene	https://pubmed.ncbi.nlm.nih.gov/34850920/	PFKL RPL4 ANXA5 CCT3 VASP SF3B3 HNRNPA1 ITGA5 PDIA3 PKM ANXA6 ENO1
0.00382037	16	219	2.74954	Hsa-miR-6754-5p target gene	https://pubmed.ncbi.nlm.nih.gov/34850920/	RPL36 GRK2 THBS1 SND1 KHSRP RPL28 CAPZB SERBP1 BZW1 CD44 CDC37 CFL1 HMGA1 PTPN6 TPD52L2 TRIM28
0.0041221	23	386	2.24246	Hsa-miR-378a-5p target gene	https://pubmed.ncbi.nlm.nih.gov/34850920/	SART3 HNRNPDL EIF3D IMPDH2 EIF4A1 YWHAB TRIM25 FEN1 PYGB RPL18A RPS6 ALDOA SLC1A5 PSMC1 ACTR2 PAICS RBBP4 ARPC2 EIF2A RPL24 SAR1A LARS1 MTHFD1
0.0041221	7	49	5.37633	Hsa-miR-4693-5p target gene	https://pubmed.ncbi.nlm.nih.gov/34850920/	DEK NARS1 YWHAZ RPS7 LIMS1 ALDOA STAT1
0.0041221	7	49	5.37633	Hsa-miR-2681-3p target gene	https://pubmed.ncbi.nlm.nih.gov/34850920/	PCBP1 YWHAZ AP1G1 RPL7 OLA1 SLC1A5
0.00413422	16	221	2.72466	Hsa-miR-4441 target gene	https://pubmed.ncbi.nlm.nih.gov/34850920/	RPL36 GRK2 THBS1 SND1 KHSRP RPL28 CAPZB SERBP1 BZW1 CD44 CDC37 CFL1 HMGA1 PTPN6 TPD52L2 TRIM28
0.00422466	41	870	1.77357	Hsa-miR-24-3p target gene	https://pubmed.ncbi.nlm.nih.gov/34850920/	FEN1 KHSRP VRK1 SNRPB2 PSMD1 NASP VPS35 PDLIM7 SRRT EIF2S3 ABCE1 PLIN3 SNRPD3 HMGB2 PA2G4 CCAR2 CORO1A MCM4 RPS7 RPS16 DDX5 ATP5F1B LDHB EIF5 BZW1 HNRNPA1 LIMS1 SLC1A5 SNRPD1 NARS1 MYH9 ATP6V1A YWHAZ TLN1 ALDOA SNAP29 PDLIM5 RBBP4 DARS1 PRDX6 WASF2
0.00422466	20	314	2.39709	Hsa-miR-7847-3p target gene	https://pubmed.ncbi.nlm.nih.gov/34850920/	MAT2A GLO1 GRK2 SRSF1 SERBP1 PKM CALR SNRPD1 RPL28 ALDOA SAR1B ANXA6 CBL HNRNPUL1 HPCAL1 PDCL3 PLEC PPP2R2A PPIA PRPS1
0.00423285	19	291	2.45722	Hsa-miR-1207-5p target gene	https://pubmed.ncbi.nlm.nih.gov/34850920/	U2AF2 SAR1B HDLBP CBX5 CALR TUBB4A RAB15 EIF3L CFL1 HMGA1 HNRNPA0 HNRNPUL1 MCM5 NONO SARS1 SFN STIP1 S100A11 DARS1
0.00423285	19	291	2.45722	Hsa-miR-548ah-3p target gene	https://pubmed.ncbi.nlm.nih.gov/34850920/	PGK1 GRK2 ABCE1 HSPA5 PURA PSMA2 SAR1B DAZAP1 EIF2S2 KHSRP RPS16 PSPC1 SUB1 SERBP1 NUDT21 RPL10A HMGB1 CAPZA1
0.00423285	19	291	2.45722	Hsa-miR-548am-3p target gene	https://pubmed.ncbi.nlm.nih.gov/34850920/	PGK1 GRK2 ABCE1 HSPA5 PURA PSMA2 SAR1B DAZAP1 EIF2S2 KHSRP RPS16 PSPC1 SUB1 SERBP1 NUDT21 RPL10A HMGB1 CAPZA1
0.00423285	16	222	2.71238	Hsa-miR-4270 target gene	https://pubmed.ncbi.nlm.nih.gov/34850920/	RPL36 GRK2 THBS1 SND1 KHSRP RPL28 CAPZB SERBP1 BZW1 CD44 CDC37 CFL1 HMGA1 PTPN6 TPD52L2 TRIM28
0.00423285	15	200	2.82257	Hsa-miR-1233-5p target gene	https://pubmed.ncbi.nlm.nih.gov/34850920/	XRCC6 RPL12 GRK2 PSMD11 KHSRP RAB10 ARPC3 ALDOA HNRNPU HSP90AB1 MYH9 RAB1B SART3 TRIM28 YWHAZ
0.00439087	33	651	1.90773	Hsa-miR-21-5p target gene	https://pubmed.ncbi.nlm.nih.gov/34850920/	RPS7 PLOD3 LRRFIP1 TPM1 EIF2S1 PCBP1 HNRNPK MSH2 EIF4A2 PARP1 FUBP1 TNS3 USP7 GTF2I LARS1 RPS6KA3 CAPRIN1 DOCK10 ACTR2 DDX3X EIF5 VPS26A PURA SMC1A SAR1A TNPO1 SATB1 SEPTIN2 NSUN2 ERP44 DNM1L HMGB1 THBS1
0.00439087	19	292	2.44881	Hsa-miR-548j-3p target gene	https://pubmed.ncbi.nlm.nih.gov/34850920/	PGK1 GRK2 ABCE1 HSPA5 PURA PSMA2 SAR1B DAZAP1 EIF2S2 KHSRP RPS16 PSPC1 SUB1 SERBP1 NUDT21 RPL10A HMGB1 CAPZA1
0.00439087	13	159	3.07702	Hsa-miR-451b target gene	https://pubmed.ncbi.nlm.nih.gov/34850920/	RAB10 BZW1 PRKAR2A SNX3 RAN RPL32 SF3A1 P4HB RPS24 FUS KIF5B TPP1 WASF2
0.00439087	14	180	2.92711	Hsa-miR-4447 target gene	https://pubmed.ncbi.nlm.nih.gov/34850920/	DDX39B TXLNA SF3B3 RAB15 PKM CALR DDX6 PLEC HNRNPA0 MSN PFN1 PTPN6 SFN TLN1
0.00439087	14	180	2.92711	Hsa-miR-4472 target gene	https://pubmed.ncbi.nlm.nih.gov/34850920/	DDX39B TXLNA SF3B3 RAB15 PKM CALR DDX6 PLEC HNRNPA0 MSN PFN1 PTPN6 SFN TLN1
0.00439087	11	119	3.4788	Hsa-miR-3688-3p target gene	https://pubmed.ncbi.nlm.nih.gov/34850920/	PSMA7 TAGLN2 PSPC1 ROCK1 EEF2 G3BP2 ANXA5 YWHAQ ACTR2 NCL
0.00447949	18	270	2.50895	Hsa-miR-18a-5p target gene	https://pubmed.ncbi.nlm.nih.gov/34850920/	IGF2BP2 EZR ATP1A1 EEF2 DDX5 RPL9 RACK1 TNPO1 MCM5 TCP1 CCT6A PPIA DCTN2 SERBP1 SRSF6 VCP SAR1A THBS1
0.00447949	8	66	4.56173	Hsa-miR-27b-5p target gene	https://pubmed.ncbi.nlm.nih.gov/34850920/	TRA2B PGK1 ERP44 G3BP1 SAR1B YWHAZ CCT4 GFPT1
0.00447949	8	66	4.56173	Hsa-miR-4450 target gene	https://pubmed.ncbi.nlm.nih.gov/34850920/	HNRNPUL1 NPM1 YARS1 TRIM28 THBS1 HNRNPD EIF4A2 CFL1
0.00453492	13	160	3.05779	Hsa-miR-1276 target gene	https://pubmed.ncbi.nlm.nih.gov/34850920/	SF3B3 TARDBP MAT2A BUB3 YWHAZ HNRNPC ATP6V1B2 SNX3 YWHAQ TPM3 DDX5 SF3A1 WASF2
0.00453492	21	342	2.31088	Hsa-miR-3163 target gene	https://pubmed.ncbi.nlm.nih.gov/34850920/	PFKP SEPTIN2 CBX3 U2AF2 PTBP1 TCERG1 GRK2 HNRNPU THBS1 HNRNPUL1 YWHAZ PFN1 GFPT1 SART3 PURA LMNB1 DDX3X HNRNPDL PICALM MSH2 TPM3
0.00497017	28	523	2.01484	Hsa-miR-6788-5p target gene	https://pubmed.ncbi.nlm.nih.gov/34850920/	DDX3Y PCBP1 PSMD11 PTPRE MCM7 SF3B3 KHSRP PRKAR2A TLN1 MYH9 ATP6V1A SNRPD1 CAPZB LRRC47 RBBP4 ARL8B SAR1A WARS1 SNRPD3 SLC1A5 SNX27 CAPNS1 HMGA1 HNRNPU PPP2R1A SMC1A SRSF7 YWHAB
0.00497253	16	227	2.65264	Hsa-miR-3667-3p target gene	https://pubmed.ncbi.nlm.nih.gov/34850920/	GLO1 HSPA8 CAPRIN1 LRRC47 MYO1F CD44 SND1 ALDOA LRRFIP1 TCERG1 SAMHD1 WASF2 SRSF1 RBBP4 SNAP29 HMGA1
0.00497253	4	14	10.7527	Hsa-miR-3912-3p target gene	https://pubmed.ncbi.nlm.nih.gov/34850920/	SRP68 GRK2 HNRNPA0 CPSF6
0.00500828	13	162	3.02004	Hsa-miR-3919 target gene	https://pubmed.ncbi.nlm.nih.gov/34850920/	LMNB1 MAPRE1 HMGB2 RPS26 SF1 PDIA6 TARDBP G3BP2 P4HB TRIM28 TUBB4A CAPZA1 COMT
0.00507078	26	472	2.07308	Hsa-miR-497-5p target gene	https://pubmed.ncbi.nlm.nih.gov/34850920/	TCEA1 EIF4E USP15 ACTR2 SNRPB2 BZW1 CAPZA2 SSRP1 PRKAR2A DNAJA1 KIF5B DDX3X SRSF1 HNRNPDL RPL14 YWHAQ FASN TPM3 HNRNPA2B1 SERBP1 PDIA6 TPM1 HNRNPA1 RAB15 AP2B1 HSPA8
0.00509604	11	122	3.39326	Hsa-miR-548at-5p target gene	https://pubmed.ncbi.nlm.nih.gov/34850920/	HNRNPUL1 MAT2A DDX3Y PGK1 HDLBP RPS19 CBX5 PCBP1 DDX3X GFPT1 YWHAQ
0.00523349	13	163	3.00151	Hsa-miR-5197-3p target gene	https://pubmed.ncbi.nlm.nih.gov/34850920/	RAB10 MAPRE1 BZW1 TPD52L2 NPM1 CALR KHSRP DDB1 RPS6KA3 KIF5B SRSF10 CCT7 PPP2R2A
0.00539289	11	123	3.36567	Hsa-miR-29b-2-5p target gene	https://pubmed.ncbi.nlm.nih.gov/34850920/	SRSF2 PSMB9 ARL8B RPS27 PSPC1 BUB3 TCERG1 TPM3 FMC1-LUC7L2 GANAB LUC7L2
0.00539289	14	185	2.848	Hsa-miR-6868-3p target gene	https://pubmed.ncbi.nlm.nih.gov/34850920/	HSPA8 DDX6 CAPRIN1 NONO HMGB1 MYO1F RPS6KA3 GLO1 LRRFIP1 TCERG1 SAMHD1 RBBP4 NUDT21 TPD52L2
0.00556326	9	86	3.93847	Hsa-miR-22-5p target gene	https://pubmed.ncbi.nlm.nih.gov/34850920/	RAN HNRNPA1 RPL10 CAPRIN1 CAND1 RPS24 TNPO1 BSG YWHAZ
0.00564835	15	208	2.71401	Hsa-miR-30a-3p target gene	https://pubmed.ncbi.nlm.nih.gov/34850920/	THBS1 SF3B3 RPL27A NAP1L1 KPNA2 LMNB1 YWHAG SUPT16H SRSF2 GLO1 LUC7L2 FMC1-LUC7L2 ITGA5 HNRNPU YWHAZ
0.00603901	16	232	2.59547	Hsa-miR-766-5p target gene	https://pubmed.ncbi.nlm.nih.gov/34850920/	SNRPD3 YWHAZ YWHAG THBS1 SUPT16H CALR RAB15 PSMD11 CAPZB PFN1 CBL HNRNPUL1 HPCAL1 PKM PPP2R2A TPD52L2
0.00619462	22	377	2.19617	Hsa-miR-181b-5p target gene	https://pubmed.ncbi.nlm.nih.gov/34850920/	RBMX KPNB1 CAT KPNA2 RPL18A RPS7 XRCC6 GANAB RPS12 FUS SEC24C ILF2 RPS8 SEPTIN2 TNPO1 GRK2 PDIA6 DDX3X RPS6KA3 RAN G3BP2 HMGB1
0.00624029	17	256	2.49915	Hsa-miR-3662 target gene	https://pubmed.ncbi.nlm.nih.gov/34850920/	CALR GLO1 BZW1 DEF6 TAGLN2 HNRNPU EIF3M VRK1 G3BP2 YWHAZ SMC1A KHSRP HNRNPF NARS1 PFN1 NUDT21 HNRNPDL
0.00679525	31	617	1.89086	Hsa-miR-766-3p target gene	https://pubmed.ncbi.nlm.nih.gov/34850920/	XRCC6 RPL28 KPNB1 LDHB PKM RPL35A RPLP2 PFN1 PDCL3 PAICS RPS26 LRRC47 ACTR1A CCT4 RPL27A SF3A1 EHD4 FUS RPL12 RPS19 RPS21 SNRPD3 EEF2 MSN SRSF1 KIF5B MTHFD1 RPL23 SRSF7 TNPO1 SFN
0.0070638	15	213	2.6503	Hsa-miR-1227-3p target gene	https://pubmed.ncbi.nlm.nih.gov/34850920/	RPSA CCT4 TXLNA DDX3X RPS14 G3BP1 PDCL3 RPL27A PABPC1 SH3GL1 SRSF1 ALDOA PRPS1 RPL18A SLC1A5
0.0070847	10	108	3.48466	Hsa-miR-6871-5p target gene	https://pubmed.ncbi.nlm.nih.gov/34850920/	HMGA1 DDX3Y PCBP1 RPL22 ADAR PTPRE MCM7 SAR1A MYH9 PRKAR2A
0.00722748	11	128	3.2342	Hsa-miR-139-5p target gene	https://pubmed.ncbi.nlm.nih.gov/34850920/	RPS26 TNPO1 KPNA2 HNRNPF DDX6 CAND1 RPS23 CCT5 HSP90AA1 HMGB2 EIF4G2
0.00730992	15	214	2.63792	Hsa-miR-5590-3p target gene	https://pubmed.ncbi.nlm.nih.gov/34850920/	PFKP PCBP1 CAPZA1 PCBP2 RAB10 GLO1 EIF2A HSPA8 BZW1 NARS1 AIMP1 SNRPD3 MAT2A SRSF7 DDX5
0.00751128	10	109	3.45269	Hsa-miR-4693-3p target gene	https://pubmed.ncbi.nlm.nih.gov/34850920/	ATP6V1B2 HNRNPUL1 CALR VRK1 OLA1 CBL CCT7 CDC37 KHSRP MYH14
0.00751644	19	309	2.31408	Hsa-miR-196a-5p target gene	https://pubmed.ncbi.nlm.nih.gov/34850920/	ANXA1 HMGA1 SRRT PSMC3 SNRPD1 RBMX EWSR1 ATP6V1B2 PSMD8 TRA2B EIF2S3 ATP1A1 U2AF2 VCP EEF2 SAR1B NAP1L1 CTPS1 NARS1
0.00784351	8	73	4.12431	Hsa-miR-802 target gene	https://pubmed.ncbi.nlm.nih.gov/34850920/	CAPZA1 KPNA2 PTBP1 SF1 TNPO1 HSPA8 RAN
0.00784351	6	41	5.50746	Hsa-miR-6800-5p target gene	https://pubmed.ncbi.nlm.nih.gov/34850920/	SRSF6 GLO1 G3BP1 BUB3 SERBP1 MSN
0.00784351	8	73	4.12431	Hsa-miR-8070 target gene	https://pubmed.ncbi.nlm.nih.gov/34850920/	RPS21 YWHAG HNRNPA1 TNS3 RBBP4 MYO1F COPB2 MYH9
0.00788485	10	110	3.4213	Hsa-miR-338-5p target gene	https://pubmed.ncbi.nlm.nih.gov/34850920/	PSMD7 TNPO1 YWHAG SRSF1 HSPA8 RPS4X DDX5 SUPT16H NCL TRA2B
0.00838678	7	57	4.62176	Hsa-miR-4490 target gene	https://pubmed.ncbi.nlm.nih.gov/34850920/	HNRNPAB GLO1 SRSF7 MAT2A RPS16 RPL27A PTPRE
0.00838678	10	111	3.39048	Hsa-miR-4650-3p target gene	https://pubmed.ncbi.nlm.nih.gov/34850920/	BZW1 SH3GLB1 YBX1 EIF4G2 HSPA5 YWHAZ RPL7 NONO SAR1A PARP1
0.00842982	8	74	4.06857	Hsa-miR-6796-5p target gene	https://pubmed.ncbi.nlm.nih.gov/34850920/	TXLNA PLIN3 PLEC HNRNPA0 CAPNS1 HNRNPU MSN PFN1
0.00870705	28	547	1.92644	Hsa-miR-128-3p target gene	https://pubmed.ncbi.nlm.nih.gov/34850920/	KIF5B EIF2S2 RPL28 LMNB1 RPS24 RPL21 KPNB1 FUBP3 ETF1 XRCC6 PARP1 HNRNPF ILK TAGLN2 SRSF1 PSPC1 HMGA1 DDX6 TNPO1 EIF5 MYO1F YWHAZ RBBP4 DARS1 PFKL LGALS3 VPS26B YWHAB
0.00870705	6	42	5.37633	Hsa-miR-3945 target gene	https://pubmed.ncbi.nlm.nih.gov/34850920/	KIF5B AP1G1 BZW1 HNRNPU PKM RPL14
0.00890007	12	153	2.95171	Hsa-miR-4468 target gene	https://pubmed.ncbi.nlm.nih.gov/34850920/	TNPO1 RPS28 CALR NPM1 PARVG MAPRE1 ALDOA YARS1 CAPZB G3BP2 VASP RPL24
0.00899541	14	197	2.67452	Hsa-miR-1253 target gene	https://pubmed.ncbi.nlm.nih.gov/34850920/	FEN1 CAND1 TPD52L2 TAGLN2 PSMD11 CALR KHSRP MAPRE1 TARS1 RPS6KA3 SUPT16H PARP1 SRSF10 BTK
0.00899541	8	75	4.01433	Hsa-miR-4461 target gene	https://pubmed.ncbi.nlm.nih.gov/34850920/	SRSF6 NPM1 PCBP1 HMGB2 ACTR1A RPS27 GFPT1 HSPA8
0.00899541	7	58	4.54207	Hsa-miR-1302 target gene	https://pubmed.ncbi.nlm.nih.gov/34850920/	TARDBP PCYT1A EIF5 HSP90AB1 PKM RAB1B TPM3
0.00921072	11	133	3.11261	Hsa-miR-99a-5p target gene	https://pubmed.ncbi.nlm.nih.gov/34850920/	DDX3X RPS26 RARS1 CAPNS1 RPS6 SRSF10 GTF2I DDX42 ATP1A1 PSMA2 AP2B1
0.00925939	10	113	3.33047	Hsa-miR-4786-3p target gene	https://pubmed.ncbi.nlm.nih.gov/34850920/	DDX39B TAGLN2 RPL35A TARS1 PTBP1 EHD3 PSMB2 HNRNPA2B1 PRPS1 TPM3
0.00937666	13	176	2.77981	Hsa-miR-491-5p target gene	https://pubmed.ncbi.nlm.nih.gov/34850920/	YWHAZ TXLNA TRIM28 THBS1 PLEC HNRNPA0 CAPNS1 AP1B1 CFL1 PFN1 PKM SH3BP1 SH3GL1
0.00955201	6	43	5.2513	Hsa-miR-4724-3p target gene	https://pubmed.ncbi.nlm.nih.gov/34850920/	SRSF2 NARS1 RPS6KA3 SRSF10 DPYSL2 PURA
0.00956863	12	155	2.91362	Hsa-miR-196b-5p target gene	https://pubmed.ncbi.nlm.nih.gov/34850920/	MAPRE1 ALDOA MAT2A TRA2A TXLNA RACK1 IARS1 SNX9 SRRT HMGA1 NAP1L1 CTPS1
0.00956863	14	199	2.64764	Hsa-miR-760 target gene	https://pubmed.ncbi.nlm.nih.gov/34850920/	VARS1 HSP90AA1 PPIA CCAR2 TLN1 ATXN2L PDCD6IP ATP1B3 TUBA1C UBAP2L CORO1B RAB35 HNRNPA1 ITGA5
0.00956863	16	245	2.45775	Hsa-miR-3681-3p target gene	https://pubmed.ncbi.nlm.nih.gov/34850920/	HNRNPF RPS24 ILK TAGLN2 SRSF1 PSPC1 HMGA1 DDX6 TNPO1 EIF5 EIF2S2 MYO1F YWHAZ RBBP4 DARS1 VPS26B
0.00960249	15	222	2.54286	Hsa-miR-148a-3p target gene	https://pubmed.ncbi.nlm.nih.gov/34850920/	RAB1B CBX3 RAB10 HMGB1 NONO ITGA5 ROCK1 ARL8B CCT6A PDIA3 USP4 DDX6 YWHAB HSP90AA1 HNRNPK
0.00983937	16	246	2.44776	Hsa-miR-1307-3p target gene	https://pubmed.ncbi.nlm.nih.gov/34850920/	SNRPA YBX1 PPIA RPS28 MYO1F PSMB2 SLC1A5 CAPZA2 RAB10 LUC7L2 FMC1-LUC7L2 LIMS1 SNRPD1 HMGB1 SFN WASF2
0.0100231	11	135	3.0665	Hsa-miR-3173-3p target gene	https://pubmed.ncbi.nlm.nih.gov/34850920/	TPM3 G3BP1 DDX6 RAB7A NPM1 RPL35A ANXA11 TNPO1 CAPN1 TPD52L2 WASF2
0.0100437	25	474	1.98493	Hsa-miR-887-5p target gene	https://pubmed.ncbi.nlm.nih.gov/34850920/	HNRNPUL1 SF3B3 PRKAR2A TLN1 MYH9 ATP6V1A SNRPD1 WASF2 CAPZB LRRC47 BZW1 RBBP4 DARS1 ARL8B SAR1A RPL24 WARS1 SNRPD3 SLC1A5 SNX27 HMGA1 PPP2R1A SMC1A SRSF7 YWHAB
0.0104849	7	60	4.39067	Hsa-miR-6779-3p target gene	https://pubmed.ncbi.nlm.nih.gov/34850920/	HMGA1 TBC1D5 PFN1 PARP1 ALDOA TPM3 PRKAR2A
0.010502	9	96	3.52822	Hsa-miR-4773 target gene	https://pubmed.ncbi.nlm.nih.gov/34850920/	SUB1 PCBP1 CPSF6 SAR1B TAGLN2 HSPA5 HNRNPC KHSRP TRIM28
0.0106901	14	202	2.60832	Hsa-miR-1303 target gene	https://pubmed.ncbi.nlm.nih.gov/34850920/	RPS8 AHNAK RPS16 EIF3I FASN RPS3 BUB3 SRSF3 SRSF10 DAZAP1 PARP1 API5 PLIN3 LARS1
0.0106901	14	202	2.60832	Hsa-miR-9500 target gene	https://pubmed.ncbi.nlm.nih.gov/34850920/	ACTR2 GLO1 GRK2 TPM3 MSN KHSRP G3BP1 MYH14 GSN CAPN1 CAPZB TPD52L2 RPL23A WASF2
0.0107852	8	78	3.85993	Hsa-miR-8076 target gene	https://pubmed.ncbi.nlm.nih.gov/34850920/	PSMD7 RPL23A G3BP2 SATB1 DEK NONO CAPZA2 ACTR2
0.0107852	8	78	3.85993	Hsa-miR-6864-5p target gene	https://pubmed.ncbi.nlm.nih.gov/34850920/	PSMD7 MAT2A PDIA6 NONO GLO1 TAGLN2 PFN1 PPP2R2A
0.0107852	8	78	3.85993	Hsa-miR-4648 target gene	https://pubmed.ncbi.nlm.nih.gov/34850920/	RPL12 TPM3 RAB10 HNRNPU HSP90AB1 PKM RAB1B YWHAZ
0.0108947	11	137	3.02173	Hsa-miR-6891-5p target gene	https://pubmed.ncbi.nlm.nih.gov/34850920/	TPM3 G3BP1 DDX6 RAB7A NPM1 RPL35A ANXA11 TNPO1 CAPN1 TPD52L2 WASF2
0.0110149	34	727	1.76006	Hsa-miR-106a-5p target gene	https://pubmed.ncbi.nlm.nih.gov/34850920/	TFG TTLL12 SEPTIN2 KPNA2 PPP2R1A EIF3M EIF4G2 PFKP EIF2S1 PCBP2 SH3GLB1 RAB10 DPYSL2 HSPA8 BZW1 ADAR SRSF2 RAN HMGB1 ACTR2 NARS1 QSOX1 GLO1 YWHAZ HMGB2 EIF4A2 MYH9 CBX5 MYO1F SLC1A5 CAPZA2 SF3B3 RPL14 ATP1B3
0.0110607	32	671	1.79478	Hsa-miR-30b-3p target gene	https://pubmed.ncbi.nlm.nih.gov/34850920/	MAT2A XRCC6 MSN HNRNPUL1 ADAR KHSRP SF3B3 PRKAR2A ARPC3 TLN1 MYH9 ATP6V1A SNRPD1 CAPZB LRRC47 RBBP4 ARL8B SAR1A WARS1 SNRPD3 SLC1A5 SNX27 ALDOA HMGA1 PPP2R1A RAB1B SART3 SMC1A YWHAZ RPL18A SRSF7 YWHAB
0.0110607	16	250	2.4086	Hsa-miR-216a-3p target gene	https://pubmed.ncbi.nlm.nih.gov/34850920/	HNRNPF RPS24 ILK TAGLN2 SRSF1 PSPC1 HMGA1 DDX6 TNPO1 EIF5 EIF2S2 MYO1F YWHAZ RBBP4 DARS1 VPS26B
0.0110899	10	117	3.21661	Hsa-miR-522-3p target gene	https://pubmed.ncbi.nlm.nih.gov/34850920/	BZW1 PSMA7 TXLNA ELAVL1 PFN1 ANXA5 NCL YARS1 CAPRIN1 YWHAZ
0.0114009	8	79	3.81107	Hsa-miR-374a-3p target gene	https://pubmed.ncbi.nlm.nih.gov/34850920/	SRSF3 ERP44 HSP90AA1 RPL28 RAB3GAP2 HNRNPA2B1 CAND1 RPL24
0.0114009	16	251	2.399	Hsa-miR-6856-5p target gene	https://pubmed.ncbi.nlm.nih.gov/34850920/	NID1 SNRPD3 YWHAZ G3BP1 PRKAR2A HSP90AB1 SAR1A RPS3 RPS6KA3 CAPNS1 HNRNPA0 P4HB PKM U2AF2 COMT DRG1
0.0115836	25	481	1.95604	Hsa-miR-424-5p target gene	https://pubmed.ncbi.nlm.nih.gov/34850920/	IARS1 YWHAQ EIF4G2 FASN USP15 ACTR2 SNRPB2 BZW1 CAPZA2 SSRP1 PRKAR2A DNAJA1 KIF5B DDX3X SRSF1 HNRNPDL RPL14 TPM3 HNRNPA2B1 SERBP1 PDIA6 HNRNPA1 RAB15 AP2B1 HSPA8
0.0116176	15	228	2.47594	Hsa-miR-6770-5p target gene	https://pubmed.ncbi.nlm.nih.gov/34850920/	CAPZA1 FEN1 CAND1 NID1 TXLNA TPD52L2 TAGLN2 SND1 MSN TARS1 PARP1 SRSF10 HNRNPU VPS26B YWHAZ
0.0118173	7	62	4.24903	Hsa-miR-3189-5p target gene	https://pubmed.ncbi.nlm.nih.gov/34850920/	CPSF6 SMC1A YWHAZ SART3 HMGA1 PGK1 EIF4G1
0.0118173	11	139	2.97825	Hsa-miR-4428 target gene	https://pubmed.ncbi.nlm.nih.gov/34850920/	NPM1 TXLNA TPM3 DDX6 CALR MYH14 TAGLN2 ANXA11 TNPO1 RAB1B SF1
0.0118173	7	62	4.24903	Hsa-miR-6509-5p target gene	https://pubmed.ncbi.nlm.nih.gov/34850920/	SERBP1 GLO1 NAP1L1 CAPRIN1 FMC1-LUC7L2 HSPA8 LUC7L2
0.0118173	7	62	4.24903	Hsa-miR-4298 target gene	https://pubmed.ncbi.nlm.nih.gov/34850920/	TARDBP PCYT1A EIF5 HSP90AB1 PKM RAB1B TPM3
0.0118559	13	183	2.67348	Hsa-miR-1909-3p target gene	https://pubmed.ncbi.nlm.nih.gov/34850920/	PDIA6 U2AF2 CALR TUBB4A RAB15 HNRNPUL1 HSP90AB1 PDLIM5 PLEC SARS1 STIP1 CAPZA1 HNRNPA3
0.0118559	13	183	2.67348	Hsa-miR-3179 target gene	https://pubmed.ncbi.nlm.nih.gov/34850920/	NONO ILK GLO1 TAGLN2 PDIA6 CALR HDLBP MAT2A CFL1 PFN1 PKM PPP2R2A YARS1
0.0119328	16	253	2.38004	Hsa-miR-4723-5p target gene	https://pubmed.ncbi.nlm.nih.gov/34850920/	ILK TARDBP SF3B3 SERBP1 RAB15 PKM KHSRP CALR DDX6 HNRNPAB CRMP1 EIF4G1 HSP90AB1 MYH14 SFN TLN1
0.0119967	10	119	3.16255	Hsa-miR-1185-1-3p target gene	https://pubmed.ncbi.nlm.nih.gov/34850920/	PURA CAPZA2 CAND1 ARCN1 SF3B3 RPS16 RUVBL2 COPB2 HNRNPU PGK1
0.0119967	10	119	3.16255	Hsa-miR-224-3p target gene	https://pubmed.ncbi.nlm.nih.gov/34850920/	BZW1 PSMA7 TXLNA ELAVL1 PFN1 ANXA5 NCL YARS1 CAPRIN1 YWHAZ
0.0120072	6	46	4.90882	Hsa-miR-6720-3p target gene	https://pubmed.ncbi.nlm.nih.gov/34850920/	PSMB2 SRSF2 ALDOA CBX5 CAPZA2 RPL14
0.012147	15	230	2.45441	Hsa-miR-769-5p target gene	https://pubmed.ncbi.nlm.nih.gov/34850920/	PPP1CA ILF3 RPL14 PKM EIF4E CAPNS1 TCERG1 SRSF4 EHD1 PRKAR2A PAICS GFPT1 GRK2 RPL12 YWHAB
0.0126549	16	255	2.36137	Hsa-miR-6870-5p target gene	https://pubmed.ncbi.nlm.nih.gov/34850920/	ILK TARDBP SF3B3 SERBP1 RAB15 PKM KHSRP CALR DDX6 HNRNPAB CRMP1 EIF4G1 HSP90AB1 MYH14 SFN TLN1
0.0126549	9	100	3.38709	Hsa-miR-6834-5p target gene	https://pubmed.ncbi.nlm.nih.gov/34850920/	UBA1 ARHGEF2 CBX5 HNRNPA0 ACTR2 GSN MSN YWHAZ RPL23A
0.0128846	12	163	2.77062	Hsa-miR-6847-5p target gene	https://pubmed.ncbi.nlm.nih.gov/34850920/	KPNA2 HMGA1 LUC7L2 TPM3 DDB1 HSP90AA1 FMC1-LUC7L2 HNRNPA0 CAPZA1 ATP1B3 PLEC TUBB4A
0.0130946	23	434	1.99444	Hsa-miR-6838-5p target gene	https://pubmed.ncbi.nlm.nih.gov/34850920/	USP15 ACTR2 SNRPB2 BZW1 CAPZA2 SSRP1 PRKAR2A DNAJA1 KIF5B DDX3X SRSF1 HNRNPDL RPL14 YWHAQ FASN TPM3 HNRNPA2B1 SERBP1 PDIA6 HNRNPA1 RAB15 AP2B1 HSPA8
0.0131608	6	47	4.80438	Hsa-miR-3661 target gene	https://pubmed.ncbi.nlm.nih.gov/34850920/	MAT2A HNRNPAB ARL8B PABPC1 YWHAB
0.0133432	8	82	3.67164	Hsa-miR-1226-5p target gene	https://pubmed.ncbi.nlm.nih.gov/34850920/	ARHGEF2 CBX5 HNRNPA0 GSN KHSRP MSN U2AF2 DRG1
0.0133432	16	257	2.34299	Hsa-miR-6758-5p target gene	https://pubmed.ncbi.nlm.nih.gov/34850920/	NID1 SNRPD3 YWHAZ G3BP1 PRKAR2A HSP90AB1 SAR1A RPS3 RPS6KA3 CAPNS1 HNRNPA0 P4HB PKM U2AF2 COMT DRG1
0.0133432	16	257	2.34299	Hsa-miR-646 target gene	https://pubmed.ncbi.nlm.nih.gov/34850920/	NPM1 SRP14 BZW1 PRKAR2A SNRPB2 DDX3X DDX6 GFPT1 ACTR2 CAPZA2 KIF5B PSMG1 HNRNPA1 AP2B1 HSPA8 QSOX1
0.0133432	7	64	4.11625	Hsa-miR-892a target gene	https://pubmed.ncbi.nlm.nih.gov/34850920/	NARS1 KIF5B YWHAZ RPS7 LIMS1 ALDOA TPM1
0.0133432	31	655	1.78117	Hsa-miR-3689b-3p target gene	https://pubmed.ncbi.nlm.nih.gov/34850920/	MAT2A XRCC6 HNRNPUL1 ADAR KHSRP SF3B3 PRKAR2A ARPC3 TLN1 MYH9 ATP6V1A SNRPD1 CAPZB LRRC47 RBBP4 ARL8B SAR1A WARS1 SNRPD3 SLC1A5 SNX27 ALDOA HMGA1 PPP2R1A RAB1B SART3 SMC1A YWHAZ RPL18A SRSF7 YWHAB
0.0133432	8	82	3.67164	Hsa-miR-323a-5p target gene	https://pubmed.ncbi.nlm.nih.gov/34850920/	PPIA DDX39B SF3B3 CAPZA2 ATP1B3 PLEC TTLL12 RPL14
0.0134392	27	544	1.86788	Hsa-miR-373-3p target gene	https://pubmed.ncbi.nlm.nih.gov/34850920/	CD44 LUC7L2 LMNB1 VPS26A SEPTIN2 PFKP EIF2S1 KPNA2 SH3GLB1 PARP1 MCM7 HMGB1 QSOX1 SAR1B DPYSL2 GLO1 MYH9 CBX5 SEC23B MYO1F USP15 SLC1A5 CAPZA2 SF3B3 RPL14 ATP1B3 HNRNPUL1
0.0135135	11	143	2.89495	Hsa-miR-133a-3p target gene	https://pubmed.ncbi.nlm.nih.gov/34850920/	PKM TAGLN2 MSN TPM1 ARPC5 ANXA2 PDLIM5 PSMG1 SUPT16H TPM3 PTBP1
0.0135135	10	122	3.08478	Hsa-miR-1185-2-3p target gene	https://pubmed.ncbi.nlm.nih.gov/34850920/	PURA CAPZA2 CAND1 ARCN1 SF3B3 RPS16 RUVBL2 COPB2 HNRNPU PGK1
0.0135135	31	656	1.77845	Hsa-miR-3689a-3p target gene	https://pubmed.ncbi.nlm.nih.gov/34850920/	MAT2A XRCC6 HNRNPUL1 ADAR KHSRP SF3B3 PRKAR2A ARPC3 TLN1 MYH9 ATP6V1A SNRPD1 CAPZB LRRC47 RBBP4 ARL8B SAR1A WARS1 SNRPD3 SLC1A5 SNX27 ALDOA HMGA1 PPP2R1A RAB1B SART3 SMC1A YWHAZ RPL18A SRSF7 YWHAB
0.0135135	31	656	1.77845	Hsa-miR-3689c target gene	https://pubmed.ncbi.nlm.nih.gov/34850920/	MAT2A XRCC6 HNRNPUL1 ADAR KHSRP SF3B3 PRKAR2A ARPC3 TLN1 MYH9 ATP6V1A SNRPD1 CAPZB LRRC47 RBBP4 ARL8B SAR1A WARS1 SNRPD3 SLC1A5 SNX27 ALDOA HMGA1 PPP2R1A RAB1B SART3 SMC1A YWHAZ RPL18A SRSF7 YWHAB
0.0135135	16	258	2.33391	Hsa-miR-7111-5p target gene	https://pubmed.ncbi.nlm.nih.gov/34850920/	ILK TARDBP SF3B3 SERBP1 RAB15 PKM KHSRP CALR DDX6 HNRNPAB CRMP1 EIF4G1 HSP90AB1 MYH14 SFN TLN1
0.0136174	24	464	1.9466	Hsa-miR-520a-3p target gene	https://pubmed.ncbi.nlm.nih.gov/34850920/	PFKP LCP1 EIF2S1 KPNA2 SH3GLB1 PARP1 MCM7 HMGB1 QSOX1 SAR1B DPYSL2 GLO1 MYH9 CBX5 SEC23B MYO1F USP15 SLC1A5 CAPZA2 SF3B3 RPL14 ATP1B3 CD44 HNRNPUL1
0.0136174	9	102	3.32067	Hsa-miR-6857-5p target gene	https://pubmed.ncbi.nlm.nih.gov/34850920/	YARS1 TPP1 TRIM28 THBS1 HNRNPD EIF4A2 CBX5 CFL1 COPZ1
0.0136174	31	657	1.77574	Hsa-miR-1273h-5p target gene	https://pubmed.ncbi.nlm.nih.gov/34850920/	MAT2A XRCC6 HNRNPUL1 ADAR KHSRP SF3B3 PRKAR2A ARPC3 TLN1 MYH9 ATP6V1A SNRPD1 CAPZB LRRC47 RBBP4 ARL8B SAR1A WARS1 SNRPD3 SLC1A5 SNX27 ALDOA HMGA1 PPP2R1A RAB1B SART3 SMC1A YWHAZ RPL18A SRSF7 YWHAB
0.0137114	24	465	1.94242	Hsa-miR-520c-3p target gene	https://pubmed.ncbi.nlm.nih.gov/34850920/	CD44 PFKP EIF2S1 KPNA2 SH3GLB1 EIF4G1 PARP1 MCM7 HMGB1 QSOX1 SAR1B DPYSL2 GLO1 MYH9 CBX5 SEC23B MYO1F USP15 SLC1A5 CAPZA2 SF3B3 RPL14 ATP1B3 HNRNPUL1
0.0137114	15	235	2.40219	Hsa-miR-142-5p target gene	https://pubmed.ncbi.nlm.nih.gov/34850920/	PFKP PCBP1 CAPZA1 PCBP2 RAB10 GLO1 EIF2A HSPA8 BZW1 NARS1 AIMP1 SNRPD3 MAT2A SRSF7 DDX5
0.0137114	7	65	4.05293	Hsa-miR-3132 target gene	https://pubmed.ncbi.nlm.nih.gov/34850920/	BZW1 NONO SAR1A CD44 TPM3 VPS26B TLN1
0.0137114	31	658	1.77304	Hsa-miR-6780a-5p target gene	https://pubmed.ncbi.nlm.nih.gov/34850920/	MAT2A XRCC6 HNRNPUL1 ADAR KHSRP SF3B3 PRKAR2A ARPC3 TLN1 MYH9 ATP6V1A SNRPD1 CAPZB LRRC47 RBBP4 ARL8B SAR1A WARS1 SNRPD3 SLC1A5 SNX27 ALDOA HMGA1 PPP2R1A RAB1B SART3 SMC1A YWHAZ RPL18A SRSF7 YWHAB
0.0137114	7	65	4.05293	Hsa-miR-5187-5p target gene	https://pubmed.ncbi.nlm.nih.gov/34850920/	UBA1 NCL DARS1 ILF3 SARS1 SEC24C YWHAZ
0.0137114	8	83	3.6274	Hsa-miR-642a-3p target gene	https://pubmed.ncbi.nlm.nih.gov/34850920/	GRK2 HMGB1 SNRPD1 RPL18A HNRNPU BZW1 SH3GL1
0.0137114	8	83	3.6274	Hsa-miR-642b-3p target gene	https://pubmed.ncbi.nlm.nih.gov/34850920/	GRK2 HMGB1 SNRPD1 RPL18A HNRNPU BZW1 SH3GL1
0.0137114	11	144	2.87484	Hsa-miR-3194-3p target gene	https://pubmed.ncbi.nlm.nih.gov/34850920/	RPS11 G3BP1 HNRNPA0 LIMS1 GSN RAB10 RBBP4 SNAP29 PSMB2 GFPT1 SF3A1
0.0137114	6	48	4.70429	Hsa-miR-136-3p target gene	https://pubmed.ncbi.nlm.nih.gov/34850920/	HNRNPC COPS4 CAND1 RAB3GAP2 ERP44 IQGAP1
0.0137277	10	123	3.0597	Hsa-miR-183-3p target gene	https://pubmed.ncbi.nlm.nih.gov/34850920/	PURA ACTR2 SNRPD1 HNRNPC HMGB2 PLEK HNRNPA1 GFPT1 SRSF1 TARDBP
0.0140011	9	103	3.28843	Hsa-miR-657 target gene	https://pubmed.ncbi.nlm.nih.gov/34850920/	PTBP1 RPL30 SRSF3 TPD52L2 THBS1 DPYSL2 RPS14 CBX3 PRPS1
0.0142372	11	145	2.85502	Hsa-miR-326 target gene	https://pubmed.ncbi.nlm.nih.gov/34850920/	PKM XRCC6 FASN KPNA2 MAT2A ATXN2L SF3B3 HNRNPA1 ANXA6 HNRNPA2B1 ITGA5
0.0142372	12	167	2.70426	Hsa-miR-1262 target gene	https://pubmed.ncbi.nlm.nih.gov/34850920/	PLIN3 EIF5 EEF2 RPL32 YARS1 SNRPD1 CCT4 EHD4 RPL18A SF1 ALDOA RTCB
0.0148006	6	49	4.60828	Hsa-miR-631 target gene	https://pubmed.ncbi.nlm.nih.gov/34850920/	MAT2A HNRNPAB ARL8B PABPC1 YWHAB
0.0153698	20	364	2.06782	Hsa-miR-185-5p target gene	https://pubmed.ncbi.nlm.nih.gov/34850920/	COPB1 HSP90AA1 EEF2 LDHB GCN1 DAZAP1 RAB1B MARS1 HMGA1 MYH14 G3BP1 TAGLN2 KHSRP GFPT1 CAPZB CAPNS1 CDC37 HNRNPA0 PKM SF1
0.0154531	31	665	1.75438	Hsa-miR-6779-5p target gene	https://pubmed.ncbi.nlm.nih.gov/34850920/	MAT2A XRCC6 HNRNPUL1 ADAR KHSRP SF3B3 PRKAR2A ARPC3 TLN1 MYH9 ATP6V1A SNRPD1 CAPZB LRRC47 RBBP4 ARL8B SAR1A WARS1 SNRPD3 SLC1A5 SNX27 ALDOA HMGA1 PPP2R1A RAB1B SART3 SMC1A YWHAZ RPL18A SRSF7 YWHAB
0.0156471	11	147	2.81617	Hsa-miR-2681-5p target gene	https://pubmed.ncbi.nlm.nih.gov/34850920/	PURA RAB10 MTHFD1 AP1G1 G3BP2 YWHAZ SKP1 TLN1 UFD1 NUDT21 KPNB1
0.0158599	18	314	2.15738	Hsa-miR-342-3p target gene	https://pubmed.ncbi.nlm.nih.gov/34850920/	KPNA2 TNS3 RPL15 VPS35 HNRNPC RPL27A EEF1A2 PA2G4 EEF2 TCP1 SF3B3 CALR YWHAQ DDX3X G3BP1 DARS1 RBBP4 ANXA2
0.0158599	22	418	1.98075	Hsa-miR-30b-5p target gene	https://pubmed.ncbi.nlm.nih.gov/34850920/	CAT PLIN3 AP2A1 IMPDH2 SERBP1 RPS4X G3BP1 PARP1 TTLL12 PSMD7 KIF5B GNAI2 RAB10 XPO1 CBX3 NAP1L1 CAND1 PICALM SH3GL1 SRSF7 LCP1 EIF2S1
0.0162929	11	148	2.79714	Hsa-miR-500a-5p target gene	https://pubmed.ncbi.nlm.nih.gov/34850920/	CPNE1 SNRPD3 MCM2 RPS4X SRSF10 STAT1 SRSF2 SRSF1 RBBP4 TTLL12 GTF2F2
0.0162929	8	86	3.50087	Hsa-miR-6516-3p target gene	https://pubmed.ncbi.nlm.nih.gov/34850920/	PAICS S100A11 SRP72 SAR1B EHD3 P4HB ATP1B3 CAPZA1
0.0164722	9	106	3.19537	Hsa-miR-320c target gene	https://pubmed.ncbi.nlm.nih.gov/34850920/	SNRPA EIF2A ACTBL2 SF3A3 AIMP1 SRSF7 THBS1 PFN1
0.016632	10	127	2.96333	Hsa-miR-4481 target gene	https://pubmed.ncbi.nlm.nih.gov/34850920/	TRIM28 PSMD11 SNRPA1 ALDOA CCT7 MYH9 PKM PPIB SEC24C SH3GL1
0.016632	10	127	2.96333	Hsa-miR-4745-5p target gene	https://pubmed.ncbi.nlm.nih.gov/34850920/	TRIM28 PSMD11 SNRPA1 ALDOA CCT7 MYH9 PKM PPIB SEC24C SH3GL1
0.0168058	17	291	2.19857	Hsa-miR-4796-3p target gene	https://pubmed.ncbi.nlm.nih.gov/34850920/	PCBP2 EIF5 XRCC6 PPP2R2A HSPA8 BZW1 ADAR SRSF2 SEPTIN2 PFKP ACTR2 NARS1 GLO1 YWHAZ SH3GLB1 HMGB2 EIF4A2
0.0168058	7	68	3.87412	Hsa-miR-197-5p target gene	https://pubmed.ncbi.nlm.nih.gov/34850920/	BZW1 NONO SAR1A CD44 TPM3 VPS26B TLN1
0.0168058	7	68	3.87412	Hsa-miR-566 target gene	https://pubmed.ncbi.nlm.nih.gov/34850920/	KPNB1 CBX5 SF3A1 RPS19 BSG SH3GL1 RPL14
0.0170427	18	317	2.13696	Hsa-miR-4524a-3p target gene	https://pubmed.ncbi.nlm.nih.gov/34850920/	MYH9 EHD3 MSN KHSRP TAGLN2 HNRNPC RPS6KA3 ALDOA ACTR1A AP1B1 BZW1 CBL CDC37 DDX6 PPP2R1A RAB1B YARS1 MCM4
0.0170427	8	87	3.46063	Hsa-miR-6835-5p target gene	https://pubmed.ncbi.nlm.nih.gov/34850920/	DDX39B TXLNA RAB15 RAB7A QSOX1 RAB1B TPM3 TLN1
0.017194	6	51	4.42757	Hsa-miR-4703-3p target gene	https://pubmed.ncbi.nlm.nih.gov/34850920/	HSP90AA1 TCERG1 G3BP1 CTPS1 RAB10 ALDOA
0.017194	6	51	4.42757	Hsa-miR-3682-3p target gene	https://pubmed.ncbi.nlm.nih.gov/34850920/	PCBP1 SRRT PCBP2 TCEA1 GLO1 CAPZA1
0.017194	12	172	2.62565	Hsa-miR-4736 target gene	https://pubmed.ncbi.nlm.nih.gov/34850920/	PTBP1 SAR1B RPS24 HDLBP ETF1 EIF3L SNRPD3 PTK2B CFL1 HNRNPA0 MCM5 S100A11
0.0174245	11	150	2.75985	Hsa-miR-7113-5p target gene	https://pubmed.ncbi.nlm.nih.gov/34850920/	SRSF1 SND1 MSN BZW1 RPL18 NONO LUC7L2 FMC1-LUC7L2 SNRPD1 CDC37 TRIM28
0.0174971	19	344	2.07864	Hsa-let-7g-5p target gene	https://pubmed.ncbi.nlm.nih.gov/34850920/	EIF4G2 RPL12 HMGB1 SART3 THBS1 TXLNA HMGA1 BZW1 PPP2R2A GLO1 YWHAZ SMC1A CBX5 ARL8B SAR1A CTPS1 NAP1L1 PDLIM5 TUBB4A
0.0179623	23	451	1.91927	Hsa-miR-27a-3p target gene	https://pubmed.ncbi.nlm.nih.gov/34850920/	VPS35 EIF2S2 SERBP1 RPL19 RPS24 YWHAZ TNPO1 HNRNPF TARDBP SRSF1 PSPC1 BUB3 AP1G1 EIF5 ALDOA MYO1F KHSRP NUDT21 ADAR COPZ1 VPS26B FASN PDLIM5
0.0181834	11	151	2.74157	Hsa-miR-582-5p target gene	https://pubmed.ncbi.nlm.nih.gov/34850920/	KPNA2 HMGB2 G3BP1 DDX6 BZW1 AP1G1 DNAJA1 HSP90AA1 EIF4G2 NAP1L1 CAPZB
0.0183714	18	320	2.11693	Hsa-miR-125a-3p target gene	https://pubmed.ncbi.nlm.nih.gov/34850920/	IGF2BP2 ATP6V1B2 DPYSL2 RPL30 YWHAG THBS1 SAR1B NARS1 RPS6 PGK1 ALDOA SLC1A5 ARPC2 EIF2A CAPNS1 HMGA1 HPCAL1 TTLL12
0.0185108	12	174	2.59547	Hsa-miR-548as-3p target gene	https://pubmed.ncbi.nlm.nih.gov/34850920/	CBX3 MAT2A PDIA6 BZW1 SF3A1 SF1 HNRNPD HDGFL2 HNRNPA1 NUDT21 GTF2F2 CCAR2
0.018776	10	130	2.89495	Hsa-miR-342-5p target gene	https://pubmed.ncbi.nlm.nih.gov/34850920/	MCMBP EIF3D DDX1 PPIA PSMC1 DDX39B TRIM28 PFN1 SMC1A SH3BP1
0.018776	10	130	2.89495	Hsa-miR-6734-5p target gene	https://pubmed.ncbi.nlm.nih.gov/34850920/	SF3B3 ARHGEF2 CBX5 PTPRE HNRNPA0 GSN MSN PPIB TTLL12 WASF2
0.0187825	9	109	3.10742	Hsa-miR-3174 target gene	https://pubmed.ncbi.nlm.nih.gov/34850920/	TRA2B HMGB1 DNAJA1 NARS1 SNRPA1 RPS16 TPM1 PLEC QSOX1
0.0191114	12	175	2.58064	Hsa-miR-30e-3p target gene	https://pubmed.ncbi.nlm.nih.gov/34850920/	RPS3 KPNA2 LMNB1 YWHAG SUPT16H SRSF2 GLO1 LUC7L2 FMC1-LUC7L2 ITGA5 HNRNPU YWHAZ
0.0191114	12	175	2.58064	Hsa-miR-3665 target gene	https://pubmed.ncbi.nlm.nih.gov/34850920/	DPYSL2 RPL30 THBS1 SAR1B PARVG RPS14 CBX3 SNRPD3 PTK2B AP2B1 PRPS1 S100A11
0.0194383	21	401	1.97087	Hsa-let-7d-5p target gene	https://pubmed.ncbi.nlm.nih.gov/34850920/	EIF4G2 CPNE1 BUB3 THBS1 RPL31 TPD52L2 RPS6 TXLNA HMGA1 BZW1 PPP2R2A GLO1 YWHAZ SMC1A CBX5 ARL8B SAR1A CTPS1 NAP1L1 PDLIM5 TUBB4A
0.019807	18	323	2.09727	Hsa-miR-3609 target gene	https://pubmed.ncbi.nlm.nih.gov/34850920/	ACTR2 EIF4A2 PCBP2 S100A11 THBS1 HSPA8 BZW1 SRSF2 SEPTIN2 PFKP NARS1 EIF3H GLO1 ADAR YWHAZ SH3GLB1 HMGB2 SH3KBP1
0.0198372	23	456	1.89822	Hsa-miR-4252 target gene	https://pubmed.ncbi.nlm.nih.gov/34850920/	HMGB1 EIF3F PAICS SLC1A5 PDCL3 CCT4 CBX5 RBBP4 RPL27A SF3A1 EHD4 FUS PABPC1 RPS19 SRSF1 ALDOA MTHFD1 NONO PRPS1 RPL18A RTCB SRSF7 TNPO1
0.0198372	8	90	3.34527	Hsa-miR-1272 target gene	https://pubmed.ncbi.nlm.nih.gov/34850920/	ATP1B3 TCEA1 UBA1 SMC1A GLO1 SAR1B SNAP29 CAPZA1
0.0198372	8	90	3.34527	Hsa-miR-6726-5p target gene	https://pubmed.ncbi.nlm.nih.gov/34850920/	RPL22 TPD52L2 MSN HMGA1 AP1G1 TLN1 HSP90AB1 WASF2
0.0198372	8	90	3.34527	Hsa-miR-5591-5p target gene	https://pubmed.ncbi.nlm.nih.gov/34850920/	RPL22 TPD52L2 MSN HMGA1 AP1G1 TLN1 HSP90AB1 WASF2
0.0199665	7	71	3.71042	Hsa-miR-876-3p target gene	https://pubmed.ncbi.nlm.nih.gov/34850920/	PPIA DDX39B SF3B3 S100A11 TRIM21 TTLL12 RPL14
0.0199665	7	71	3.71042	Hsa-miR-885-5p target gene	https://pubmed.ncbi.nlm.nih.gov/34850920/	MCM5 EIF4G2 SRSF2 SERBP1 FEN1 BUB3 RBBP4
0.0199665	16	273	2.20567	Hsa-miR-3175 target gene	https://pubmed.ncbi.nlm.nih.gov/34850920/	KHSRP ARHGEF2 YWHAZ VPS35 G3BP1 CALR DDX6 MSN PTPRE PFN1 HNRNPA3 AP1B1 CBX5 CD44 SFN SH3BP1
0.0201798	10	132	2.85108	Hsa-miR-5691 target gene	https://pubmed.ncbi.nlm.nih.gov/34850920/	RPS11 G3BP1 HNRNPA0 GSN RAB10 RBBP4 SNAP29 PSMB2 GFPT1 SF3A1
0.0209415	8	91	3.30851	Hsa-miR-920 target gene	https://pubmed.ncbi.nlm.nih.gov/34850920/	RPL22 TPD52L2 MSN HMGA1 AP1G1 TLN1 HSP90AB1 WASF2
0.0209568	16	275	2.18963	Hsa-miR-125a-5p target gene	https://pubmed.ncbi.nlm.nih.gov/34850920/	ELAVL1 ARPC5 SLC1A5 CORO1C XPO1 PDCL3 RPL35A RPL9 ENO1 MAT2A NPM1 EHD1 EIF4E PFKM PTBP1 COPZ1
0.0209568	16	275	2.18963	Hsa-miR-29a-3p target gene	https://pubmed.ncbi.nlm.nih.gov/34850920/	RAN NASP EIF3E RPS6KA3 RPS4X CCT4 SARS1 HNRNPM SH3GLB1 ABCE1 RPL22 CAND1 DDX6 LIMS1 SEC31A
0.0209568	15	250	2.25806	Hsa-miR-6756-5p target gene	https://pubmed.ncbi.nlm.nih.gov/34850920/	DDX39B TXLNA YWHAZ TPM3 THBS1 SF3B3 RAB15 MSN CALR KHSRP ARPC3 PKM RAB1B SFN TLN1
0.0209568	15	250	2.25806	Hsa-miR-6766-5p target gene	https://pubmed.ncbi.nlm.nih.gov/34850920/	DDX39B TXLNA YWHAZ TPM3 THBS1 SF3B3 RAB15 MSN CALR KHSRP ARPC3 PKM RAB1B SFN TLN1
0.0209568	10	133	2.82965	Hsa-miR-6805-3p target gene	https://pubmed.ncbi.nlm.nih.gov/34850920/	RPS11 G3BP1 HNRNPA0 GSN RAB10 RBBP4 SNAP29 PSMB2 GFPT1 SF3A1
0.0209568	12	178	2.53714	Hsa-miR-4692 target gene	https://pubmed.ncbi.nlm.nih.gov/34850920/	XRCC6 GRK2 SRSF2 RAB15 TXLNA DARS1 ATP1B3 PTK2B MCM5 NONO RAB1B WASF2
0.0210296	7	72	3.65889	Hsa-miR-3668 target gene	https://pubmed.ncbi.nlm.nih.gov/34850920/	HNRNPU PSMA2 NUDT21 EHD3 ACTR2 SRSF2 HNRNPA3
0.0211496	9	112	3.02419	Hsa-miR-605-5p target gene	https://pubmed.ncbi.nlm.nih.gov/34850920/	YBX1 DRG1 CPSF6 DEK SMC1A BUB3 GLO1 CAPZA2 STAT1
0.0211496	9	112	3.02419	Hsa-miR-188-5p target gene	https://pubmed.ncbi.nlm.nih.gov/34850920/	P4HB AP2B1 BUB3 NARS1 SNX9 G3BP2 CD44 SRSF7 HMGB1
0.0216063	10	134	2.80853	Hsa-miR-210-3p target gene	https://pubmed.ncbi.nlm.nih.gov/34850920/	P4HB TNPO1 U2AF2 UBA1 ACTR1A MCM3 LDHB RPL22 BTK ITGA5
0.0216063	8	92	3.27255	Hsa-miR-92a-1-5p target gene	https://pubmed.ncbi.nlm.nih.gov/34850920/	EEF2 HNRNPUL1 PRKAR2A BZW1 IQGAP2 CBX5 HMGA1 SMC1A
0.0216063	10	134	2.80853	Hsa-miR-6738-5p target gene	https://pubmed.ncbi.nlm.nih.gov/34850920/	ARHGEF2 CALR SF3B3 ARPC3 CFL1 MSN PPIB TTLL12 WASF2 PPIA
0.0216063	8	92	3.27255	Hsa-miR-4300 target gene	https://pubmed.ncbi.nlm.nih.gov/34850920/	RPL22 TPD52L2 MSN HMGA1 AP1G1 TLN1 HSP90AB1 WASF2
0.0216847	19	354	2.01992	Hsa-miR-765 target gene	https://pubmed.ncbi.nlm.nih.gov/34850920/	MAT2A SUPT16H DNM2 YWHAG TPM3 PSMD11 CALR CRMP1 ARPC3 CBL CD44 EIF4G1 HMGA1 HNRNPUL1 HPCAL1 MSN PKM TPD52L2 YWHAZ
0.0221079	12	180	2.50895	Hsa-miR-542-3p target gene	https://pubmed.ncbi.nlm.nih.gov/34850920/	ILK RPS23 TRIM28 RPL28 RPS28 SUPT16H EIF2S3 EHD4 ALDOA RTCB YWHAB EIF4G2
0.0221079	11	157	2.6368	Hsa-miR-583 target gene	https://pubmed.ncbi.nlm.nih.gov/34850920/	TARDBP GNAI2 CBX5 HNRNPC HNRNPDL MCM7 ATP6V1B2 YWHAQ DDX5 CCAR2 WASF2
0.0221079	7	73	3.60877	Hsa-miR-4721 target gene	https://pubmed.ncbi.nlm.nih.gov/34850920/	XRCC6 CBX5 CAPNS1 CDC37 KHSRP U2AF2 DRG1
0.0221079	12	180	2.50895	Hsa-miR-4514 target gene	https://pubmed.ncbi.nlm.nih.gov/34850920/	XRCC6 GRK2 SRSF2 RAB15 TXLNA DARS1 ATP1B3 PTK2B MCM5 NONO RAB1B WASF2
0.0222579	14	228	2.31088	Hsa-miR-6760-5p target gene	https://pubmed.ncbi.nlm.nih.gov/34850920/	SEPTIN2 CAPZA1 MYH14 NID1 RPL36 SND1 PSMD11 G3BP1 KHSRP ACTR2 CAPZB CFL1 HNRNPA0 PTPN6
0.0222883	20	382	1.97038	Hsa-miR-4257 target gene	https://pubmed.ncbi.nlm.nih.gov/34850920/	HMGA1 TPM3 KPNA2 ACTR1A DDB1 HSP90AA1 LUC7L2 FMC1-LUC7L2 HNRNPA0 THBS1 SNRPD1 EIF2S3 CAPZA1 ATP1B3 MYH9 PLEC TUBB4A CAND1 RPL18A SRSF7
0.0222883	10	135	2.78773	Hsa-miR-5194 target gene	https://pubmed.ncbi.nlm.nih.gov/34850920/	ARHGEF2 CALR SF3B3 ARPC3 CFL1 MSN PPIB TTLL12 WASF2 PPIA
0.0228667	12	181	2.49509	Hsa-miR-6722-3p target gene	https://pubmed.ncbi.nlm.nih.gov/34850920/	U2AF2 CALR TUBB4A RAB15 HNRNPUL1 HSP90AB1 PDLIM5 PLEC SARS1 STIP1 CAPZA1 HNRNPA3
0.0233379	7	74	3.56	Hsa-miR-485-3p target gene	https://pubmed.ncbi.nlm.nih.gov/34850920/	KPNA2 HNRNPC YWHAG RPS4X FLNB CLTC SRSF2
0.0233379	10	136	2.76723	Hsa-miR-506-3p target gene	https://pubmed.ncbi.nlm.nih.gov/34850920/	VIM PTBP1 HDLBP PLIN3 LMNB1 RPL19 ROCK1 IQGAP1 SART3 SRSF6
0.0233379	22	438	1.89031	Hsa-miR-939-3p target gene	https://pubmed.ncbi.nlm.nih.gov/34850920/	CALR KHSRP EIF3H SRSF9 G3BP1 PAICS FUS PRKAR2A SF3A1 SNRPD1 RPL12 PSMB9 RPS19 SAR1A SNRPD3 CBX5 DAZAP1 CAPZB KIF5B MTHFD1 RPL23 TNPO1
0.0240836	6	56	4.03225	Hsa-miR-555 target gene	https://pubmed.ncbi.nlm.nih.gov/34850920/	NAP1L1 HNRNPA0 PARP1 YARS1 PPP2R2A HNRNPC
0.0241409	23	467	1.85351	Hsa-miR-6890-3p target gene	https://pubmed.ncbi.nlm.nih.gov/34850920/	SNRPD3 SRSF9 G3BP1 TAGLN2 SEC23B LIMS1 MYO1F SLC1A5 SRSF7 PRKAR2A PSMB2 CAPZA2 MCM4 PDLIM5 KPNA2 LUC7L2 FMC1-LUC7L2 RAB10 SNRPD1 HMGB1 PSMB9 ALDOA RPL10A
0.0248047	11	160	2.58736	Hsa-miR-200a-3p target gene	https://pubmed.ncbi.nlm.nih.gov/34850920/	G3BP2 PSMD2 SEPTIN7 PGK1 HNRNPAB PSMD11 HNRNPF RPL12 MYH10 DEK HMGB1
0.0248047	24	496	1.82101	Hsa-miR-5698 target gene	https://pubmed.ncbi.nlm.nih.gov/34850920/	SLC1A5 ILK TARDBP SF3B3 SERBP1 RAB15 PKM KHSRP CALR DDX6 HNRNPAB CRMP1 LIMS1 OLA1 SEC23B RAB10 SAR1A EIF4G1 HSP90AB1 MYH14 SFN TLN1 SF3A1 TTLL12
0.0258991	6	57	3.96151	Hsa-miR-3663-3p target gene	https://pubmed.ncbi.nlm.nih.gov/34850920/	CCT6A TRIM25 RPL22 CAND1 SNAP29 YWHAB
0.0258991	6	57	3.96151	Hsa-miR-581 target gene	https://pubmed.ncbi.nlm.nih.gov/34850920/	HNRNPUL1 HNRNPA3 SATB1 G3BP2 WARS1 KPNB1
0.0258991	6	57	3.96151	Hsa-miR-6759-5p target gene	https://pubmed.ncbi.nlm.nih.gov/34850920/	RAB7A PLIN3 CAPNS1 HNRNPU VASP VPS26B
0.0259975	5	40	4.70429	Hsa-miR-378c target gene	https://pubmed.ncbi.nlm.nih.gov/34850920/	DDX17 RPS7 SEC31A ARL8B P4HB
0.0261179	4	25	6.02149	Hsa-miR-659-5p target gene	https://pubmed.ncbi.nlm.nih.gov/34850920/	BUB3 RPL28 MAT2A PTBP1
0.0262868	7	76	3.46632	Hsa-miR-4429 target gene	https://pubmed.ncbi.nlm.nih.gov/34850920/	EIF2A ACTBL2 SF3A3 AIMP1 SRSF7 PFN1
0.0262868	9	117	2.89495	Hsa-miR-1257 target gene	https://pubmed.ncbi.nlm.nih.gov/34850920/	EIF5 PSMA7 DDX3X PSMB9 RPS7 EZR SNAP29 SERBP1 MCMBP
0.0262868	10	139	2.7075	Hsa-miR-5681a target gene	https://pubmed.ncbi.nlm.nih.gov/34850920/	PCBP1 PCYT1A TPM3 KHSRP G3BP1 CALR RAB7A DDX39A PFN1 AP1G1
0.0263308	2	4	18.8172	Hsa-miR-6716-3p target gene	https://pubmed.ncbi.nlm.nih.gov/34850920/	CALR NARS1
0.0271784	12	186	2.42802	Hsa-miR-6783-5p target gene	https://pubmed.ncbi.nlm.nih.gov/34850920/	SF3B3 HMGA1 MAT2A G3BP1 CALR RAB7A MSN TUBAL3 PPIA CFL1 HNRNPC STIP1
0.0271888	25	529	1.77856	Hsa-miR-1304-3p target gene	https://pubmed.ncbi.nlm.nih.gov/34850920/	DDB1 GFPT1 G3BP1 SRSF2 SEC23B LIMS1 MYO1F SLC1A5 SRSF7 PRKAR2A PSMB2 CAPZA2 ALDOA SNAP29 KPNA2 LUC7L2 FMC1-LUC7L2 RAB10 SNRPD1 HMGB1 PSMB9 RPL10A MCM4 TTLL12 WASF2
0.0273504	14	235	2.24204	Hsa-miR-6780b-5p target gene	https://pubmed.ncbi.nlm.nih.gov/34850920/	ILK TPP1 RAB15 MAT2A TAGLN2 HDLBP TRIM21 CFL1 COPZ1 MYH14 PKM SH3GL1 SMC1A TLN1
0.0273504	9	118	2.87041	Hsa-miR-545-5p target gene	https://pubmed.ncbi.nlm.nih.gov/34850920/	ACTR2 XRCC6 HNRNPAB YWHAZ NAP1L1 AP1G1 DEK MCMBP SRSF6
0.0273933	11	163	2.53974	Hsa-miR-501-5p target gene	https://pubmed.ncbi.nlm.nih.gov/34850920/	HSP90AB1 HSP90AA1 RPS19 SRSF10 STAT1 SRSF2 SRSF7 ERP44 TTLL12 HNRNPU PTBP1
0.0273933	6	58	3.8932	Hsa-miR-941 target gene	https://pubmed.ncbi.nlm.nih.gov/34850920/	PPP2R1A RPS7 XRCC6 G3BP1 DDB1 PFN1
0.0274788	7	77	3.4213	Hsa-miR-320d target gene	https://pubmed.ncbi.nlm.nih.gov/34850920/	EIF2A ACTBL2 SF3A3 AIMP1 SRSF7 PFN1
0.0274788	17	312	2.05059	Hsa-miR-627-3p target gene	https://pubmed.ncbi.nlm.nih.gov/34850920/	YWHAB SSB SNAP29 WASF2 SF3A1 ALDOA SRSF2 HSPA5 NUDT21 HNRNPC DARS1 SAMHD1 OLA1 TTLL12 CAPZA2 BUB3 EHD3
0.0274788	7	77	3.4213	Hsa-miR-6815-5p target gene	https://pubmed.ncbi.nlm.nih.gov/34850920/	GLO1 SF3B3 BUB3 EIF2S3 AP2B1 HMGA1 HNRNPA0
0.0278499	5	41	4.58955	Hsa-miR-3615 target gene	https://pubmed.ncbi.nlm.nih.gov/34850920/	RPS8 VASP ALDOA KHSRP WASF2
0.0278759	14	236	2.23254	Hsa-miR-4725-3p target gene	https://pubmed.ncbi.nlm.nih.gov/34850920/	ILK TPP1 RAB15 MAT2A TAGLN2 HDLBP TRIM21 CFL1 COPZ1 MYH14 PKM SH3GL1 SMC1A TLN1
0.0279567	11	164	2.52425	Hsa-miR-1200 target gene	https://pubmed.ncbi.nlm.nih.gov/34850920/	FEN1 PPIA YARS1 RPL18A PSMC1 ACTR2 SNAP29 HMGB1 SAR1A SKP1 MTHFD1
0.0279567	9	119	2.84629	Hsa-miR-3925-5p target gene	https://pubmed.ncbi.nlm.nih.gov/34850920/	DAZAP1 KPNA2 G3BP1 PARP1 G3BP2 CAPNS1 RAB1B TRIM28 VPS26B
0.0279567	11	164	2.52425	Hsa-miR-6736-5p target gene	https://pubmed.ncbi.nlm.nih.gov/34850920/	PLIN3 EEF2 RPL32 YARS1 SNRPD1 CCT4 EHD4 RPL18A SF1 ALDOA RTCB
0.0279567	9	119	2.84629	Hsa-miR-1184 target gene	https://pubmed.ncbi.nlm.nih.gov/34850920/	HMGA1 CAPN1 SRSF9 G3BP1 PICALM SF1 EHD3 SNX9 PPIA
0.0279567	9	119	2.84629	Hsa-miR-4452 target gene	https://pubmed.ncbi.nlm.nih.gov/34850920/	HMGB2 SNRPD1 PLEK HNRNPA1 GFPT1 ACTR2 SRSF1 TARDBP MTHFD1
0.0279567	11	164	2.52425	Hsa-miR-4665-5p target gene	https://pubmed.ncbi.nlm.nih.gov/34850920/	SF3B3 HNRNPAB ILK SERBP1 RAB15 PKM CALR DDX6 MYH14 SFN TLN1
0.0284137	14	237	2.22312	Hsa-miR-339-5p target gene	https://pubmed.ncbi.nlm.nih.gov/34850920/	RAN HSPA9 HNRNPA1 HNRNPF CBX5 SUPT16H SMC1A MARS1 HNRNPDL PARP1 RAB15 TRA2B G3BP2 TPM3
0.0285243	38	916	1.56125	Hsa-miR-519d-3p target gene	https://pubmed.ncbi.nlm.nih.gov/34850920/	PFKP EIF2S1 SEPTIN2 VPS26A ARCN1 DNM1L TXLNA KPNA2 PCBP2 SH3GLB1 RAB10 DPYSL2 HSPA8 BZW1 ADAR SRSF2 RAN HMGB1 ACTR2 NARS1 QSOX1 GLO1 YWHAZ HMGB2 EIF4A2 MYH9 CBX5 MYO1F SLC1A5 CAPZA2 SF3B3 RPL14 ATP1B3 RPL17 ETF1 EIF4G2 DDX5 AP1G1
0.0285243	23	477	1.81465	Hsa-miR-302a-3p target gene	https://pubmed.ncbi.nlm.nih.gov/34850920/	PFKP EIF2S1 KPNA2 SH3GLB1 PARP1 MCM7 HMGB1 QSOX1 SAR1B DPYSL2 GLO1 MYH9 CBX5 SEC23B MYO1F USP15 SLC1A5 CAPZA2 SF3B3 RPL14 ATP1B3 HNRNPUL1 CD44
0.0285243	10	142	2.6503	Hsa-miR-1914-3p target gene	https://pubmed.ncbi.nlm.nih.gov/34850920/	ARHGEF2 CALR SF3B3 ARPC3 CFL1 MSN PPIB TTLL12 WASF2 PPIA
0.0285243	11	165	2.50895	Hsa-miR-30d-3p target gene	https://pubmed.ncbi.nlm.nih.gov/34850920/	KPNA2 LMNB1 YWHAG SUPT16H SRSF2 GLO1 LUC7L2 FMC1-LUC7L2 ITGA5 HNRNPU YWHAZ
0.0285243	29	648	1.68425	Hsa-miR-526b-3p target gene	https://pubmed.ncbi.nlm.nih.gov/34850920/	PFKP EIF2S1 SEPTIN2 KPNA2 PCBP2 SH3GLB1 RAB10 DPYSL2 HSPA8 BZW1 ADAR SRSF2 RAN HMGB1 ACTR2 NARS1 QSOX1 GLO1 YWHAZ HMGB2 EIF4A2 MYH9 CBX5 MYO1F SLC1A5 CAPZA2 SF3B3 RPL14 ATP1B3
0.0285243	11	165	2.50895	Hsa-miR-4701-3p target gene	https://pubmed.ncbi.nlm.nih.gov/34850920/	PLIN3 EEF2 RPL32 YARS1 SNRPD1 CCT4 EHD4 RPL18A SF1 ALDOA RTCB
0.0285243	7	78	3.37744	Hsa-miR-6865-5p target gene	https://pubmed.ncbi.nlm.nih.gov/34850920/	GLO1 SF3B3 BUB3 EIF2S3 AP2B1 HMGA1 HNRNPA0
0.0285243	6	59	3.82722	Hsa-miR-6828-3p target gene	https://pubmed.ncbi.nlm.nih.gov/34850920/	KHSRP GSN HNRNPC MYO1F TPM1 RTCB
0.0293176	8	99	3.04116	Hsa-miR-6846-5p target gene	https://pubmed.ncbi.nlm.nih.gov/34850920/	HMGA1 DDX39B TXLNA MSN CALR KHSRP RPL28 SARS1
0.0293176	8	99	3.04116	Hsa-miR-6848-5p target gene	https://pubmed.ncbi.nlm.nih.gov/34850920/	HMGA1 DDX39B TXLNA MSN CALR KHSRP RPL28 SARS1
0.0293176	8	99	3.04116	Hsa-miR-5683 target gene	https://pubmed.ncbi.nlm.nih.gov/34850920/	TCEA1 HNRNPU CBX5 KHSRP CAPZA2 RAN TTLL12 PGK1
0.0301788	9	121	2.79925	Hsa-miR-7152-5p target gene	https://pubmed.ncbi.nlm.nih.gov/34850920/	RAB15 FEN1 LRRFIP1 PSMC1 ACTR2 SAR1A PDLIM5 GANAB HMGA1
0.0303956	6	60	3.76343	Hsa-miR-34c-3p target gene	https://pubmed.ncbi.nlm.nih.gov/34850920/	CCT4 SRSF10 SRSF1 BZW1 EIF4E PSMG1
0.0306143	14	240	2.19533	Hsa-miR-4271 target gene	https://pubmed.ncbi.nlm.nih.gov/34850920/	ILK TPP1 RAB15 MAT2A TAGLN2 HDLBP TRIM21 CFL1 COPZ1 MYH14 PKM SH3GL1 SMC1A TLN1
0.0308416	8	100	3.01074	Hsa-miR-6732-5p target gene	https://pubmed.ncbi.nlm.nih.gov/34850920/	UBA1 TPM3 TARDBP CALR PSMB9 PKM SH3BP1 SMC1A
0.0312988	9	122	2.7763	Hsa-miR-6081 target gene	https://pubmed.ncbi.nlm.nih.gov/34850920/	TNPO1 HNRNPUL1 RPS28 TPM3 MAPRE1 YARS1 CAPZB HMGA1 PPP2R2A
0.0312988	20	399	1.88643	Hsa-miR-3652 target gene	https://pubmed.ncbi.nlm.nih.gov/34850920/	ILK SUPT16H RPS14 ADAR COPA YWHAB SNX3 SF3A1 NARS1 SLC1A5 PLIN3 OLA1 SEC23B RAB10 LIMS1 SAR1A PKM QSOX1 GFPT1 TTLL12
0.0312988	20	399	1.88643	Hsa-miR-4430 target gene	https://pubmed.ncbi.nlm.nih.gov/34850920/	ILK SUPT16H RPS14 ADAR COPA YWHAB SNX3 SF3A1 NARS1 SLC1A5 PLIN3 OLA1 SEC23B RAB10 LIMS1 SAR1A PKM QSOX1 GFPT1 TTLL12
0.0312988	9	122	2.7763	Hsa-miR-328-5p target gene	https://pubmed.ncbi.nlm.nih.gov/34850920/	PLEC CAPZB KHSRP RPL10 EIF2S3 CD44 PTPN6 SFN HMGA1
0.0315493	7	80	3.293	Hsa-miR-6715a-3p target gene	https://pubmed.ncbi.nlm.nih.gov/34850920/	KPNA2 SRSF1 CAPRIN1 TPM3 TRA2B RPL10A SF1
0.0317278	12	192	2.35214	Hsa-miR-205-5p target gene	https://pubmed.ncbi.nlm.nih.gov/34850920/	DDX5 ITGA5 ETF1 PICALM EZR DNAJA1 RBBP4 RAN NUDT21 LMNA HMGB1 HSPA8
0.0319571	38	925	1.54606	Hsa-miR-20b-5p target gene	https://pubmed.ncbi.nlm.nih.gov/34850920/	PFKP EIF2S1 SEPTIN2 VPS26A ARCN1 DNM1L TXLNA KPNA2 PCBP2 SH3GLB1 RAB10 DPYSL2 HSPA8 BZW1 ADAR SRSF2 RAN HMGB1 ACTR2 NARS1 QSOX1 GLO1 YWHAZ HMGB2 EIF4A2 MYH9 CBX5 MYO1F SLC1A5 CAPZA2 SF3B3 RPL14 ATP1B3 RPL17 ETF1 EIF4G2 DDX5 AP1G1
0.0319571	8	101	2.98093	Hsa-let-7f-2-3p target gene	https://pubmed.ncbi.nlm.nih.gov/34850920/	PURA SF3B3 RPS16 RUVBL2 COPB2 HNRNPU PGK1 XPO1
0.0319571	8	101	2.98093	Hsa-miR-195-3p target gene	https://pubmed.ncbi.nlm.nih.gov/34850920/	YWHAG SUB1 SH3GLB1 RPS4X CCT4 WASF2 TNPO1 CLTC
0.0319571	8	101	2.98093	Hsa-miR-3617-5p target gene	https://pubmed.ncbi.nlm.nih.gov/34850920/	SEPTIN2 EIF4A2 IQGAP2 KIF5B KPNA2 DDX3X SAR1A PSMB9
0.0325515	18	347	1.95221	Hsa-miR-30e-5p target gene	https://pubmed.ncbi.nlm.nih.gov/34850920/	PSMA6 RPS8 GNAI2 RPLP0 RPS7 HSP90AA1 CCT6A PSMD7 KIF5B RAB10 XPO1 CBX3 NAP1L1 CAND1 PICALM SH3GL1 SRSF7 LCP1
0.0325515	11	169	2.44957	Hsa-miR-1275 target gene	https://pubmed.ncbi.nlm.nih.gov/34850920/	SF3B3 HNRNPAB ILK SERBP1 RAB15 PKM CALR DDX6 MYH14 SFN TLN1
0.0329683	7	81	3.25235	Hsa-miR-106b-3p target gene	https://pubmed.ncbi.nlm.nih.gov/34850920/	SSB MYH10 HNRNPUL1 HNRNPK RPS3 CORO1B COPE
0.0329683	13	218	2.24425	Hsa-miR-4698 target gene	https://pubmed.ncbi.nlm.nih.gov/34850920/	EIF5 G3BP2 HNRNPF U2AF2 HNRNPC RPS4X TTLL12 RPS27 NUDT21 VIM EHD4 TARDBP RPL23A
0.0329683	7	81	3.25235	Hsa-miR-1245b-3p target gene	https://pubmed.ncbi.nlm.nih.gov/34850920/	TNPO1 CALR KHSRP RAN HNRNPU SARS1 YARS1
0.0331814	22	458	1.80776	Hsa-miR-302e target gene	https://pubmed.ncbi.nlm.nih.gov/34850920/	PFKP EIF2S1 KPNA2 SH3GLB1 PARP1 MCM7 HMGB1 QSOX1 SAR1B DPYSL2 GLO1 MYH9 CBX5 SEC23B MYO1F USP15 SLC1A5 CAPZA2 SF3B3 RPL14 ATP1B3 HNRNPUL1
0.0331814	15	269	2.09857	Hsa-miR-6832-5p target gene	https://pubmed.ncbi.nlm.nih.gov/34850920/	KPNA2 YBX1 HSP90AB1 HSP90AA1 QSOX1 SKP1 EHD3 PCYT1A LUC7L2 FMC1-LUC7L2 API5 PLIN3 LARS1 ARPC2 TPM3
0.0331814	8	102	2.95171	Hsa-miR-670-5p target gene	https://pubmed.ncbi.nlm.nih.gov/34850920/	EHD1 G3BP2 EIF5 EIF4E PTBP1 HNRNPA1 DDX42 P4HB
0.0331814	8	102	2.95171	Hsa-miR-548u target gene	https://pubmed.ncbi.nlm.nih.gov/34850920/	PACSIN2 G3BP1 BZW1 KIF5B HMGB1 GFPT1 ANXA4 SAR1A
0.0334729	9	124	2.73152	Hsa-miR-6837-5p target gene	https://pubmed.ncbi.nlm.nih.gov/34850920/	SRSF1 SND1 TAGLN2 KHSRP RPL18 NONO LUC7L2 FMC1-LUC7L2 SNRPD1
0.0335037	17	322	1.9869	Hsa-miR-548ah-5p target gene	https://pubmed.ncbi.nlm.nih.gov/34850920/	ACTR2 EIF4A2 PCBP2 S100A11 HSPA8 BZW1 SRSF2 SEPTIN2 PFKP NARS1 EIF3H GLO1 ADAR YWHAZ SH3GLB1 HMGB2 SH3KBP1
0.0336093	22	459	1.80382	Hsa-miR-661 target gene	https://pubmed.ncbi.nlm.nih.gov/34850920/	SRSF7 BZW1 EIF3F EIF3H PAICS FUS CCT4 SF3A1 EHD4 RPL12 RPS19 YWHAZ SNRPD3 CAPZB EIF5 RPL28 ALDOA KIF5B MTHFD1 RPL23 RTCB TNPO1
0.0336093	6	62	3.64203	Hsa-miR-5003-5p target gene	https://pubmed.ncbi.nlm.nih.gov/34850920/	G3BP1 THBS1 HSP90AB1 PSMD7 TNS3 ATP6V1A
0.0336093	6	62	3.64203	Hsa-miR-96-3p target gene	https://pubmed.ncbi.nlm.nih.gov/34850920/	AP1G1 EIF4E OLA1 WASF2 HNRNPUL1
0.0336465	5	44	4.27663	Hsa-miR-4278 target gene	https://pubmed.ncbi.nlm.nih.gov/34850920/	UBA1 TARDBP SRSF2 HMGA1 SMC1A
0.0339657	4	28	5.37633	Hsa-miR-6763-3p target gene	https://pubmed.ncbi.nlm.nih.gov/34850920/	RPS11 SUPT16H NARS1 PTPRE
0.0342733	7	82	3.21268	Hsa-miR-4273 target gene	https://pubmed.ncbi.nlm.nih.gov/34850920/	EIF2S1 DEK CAND1 SH3GLB1 TNPO1 PDIA3 MYO1F
0.0349798	22	461	1.796	Hsa-miR-520d-3p target gene	https://pubmed.ncbi.nlm.nih.gov/34850920/	PFKP EIF2S1 KPNA2 SH3GLB1 PARP1 MCM7 HMGB1 QSOX1 SAR1B DPYSL2 GLO1 MYH9 CBX5 SEC23B MYO1F USP15 SLC1A5 CAPZA2 SF3B3 RPL14 ATP1B3 HNRNPUL1
0.0350971	18	351	1.92996	Hsa-miR-340-5p target gene	https://pubmed.ncbi.nlm.nih.gov/34850920/	LMNA ATP1A1 TUBB3 DDX5 ELAVL1 LIMS1 MCMBP HNRNPA2B1 PTBP1 SRSF7 MAT2A ATXN2L EIF2A AIMP1 ROCK1 GRK2 HSPA8 SNRPD3
0.0355122	15	272	2.07542	Hsa-miR-29b-3p target gene	https://pubmed.ncbi.nlm.nih.gov/34850920/	SFPQ NID1 NASP TPD52L2 RACK1 RPS4X SH3GLB1 ABCE1 RPL22 CAND1 DDX6 LIMS1 SEC31A ELAVL1 HMGB1
0.0356172	8	104	2.89495	Hsa-miR-548v target gene	https://pubmed.ncbi.nlm.nih.gov/34850920/	KPNA2 PPIA DDX6 CAND1 CPSF6 SRSF2 EIF2S3 PPP2R2A
0.0356172	9	126	2.68816	Hsa-miR-3157-5p target gene	https://pubmed.ncbi.nlm.nih.gov/34850920/	CAP1 YWHAG PYGB HNRNPC ALDOA PSMB2 RPL35 YWHAZ RTCB
0.0356172	7	83	3.17398	Hsa-miR-4323 target gene	https://pubmed.ncbi.nlm.nih.gov/34850920/	CPSF6 AGRN SMC1A YWHAZ SART3 HMGA1 QSOX1
0.0356172	6	63	3.58422	Hsa-miR-3147 target gene	https://pubmed.ncbi.nlm.nih.gov/34850920/	KIF5B EEF2 GPX1 CACYBP HNRNPD BZW1
0.0356172	7	83	3.17398	Hsa-miR-3159 target gene	https://pubmed.ncbi.nlm.nih.gov/34850920/	CLTA ETF1 QSOX1 PSMA2 RPS16 SLC1A5 MYO1F
0.0356172	9	126	2.68816	Hsa-miR-4685-5p target gene	https://pubmed.ncbi.nlm.nih.gov/34850920/	SRSF1 SND1 TAGLN2 KHSRP RPL18 NONO LUC7L2 FMC1-LUC7L2 SNRPD1
0.0356172	7	83	3.17398	Hsa-miR-6728-5p target gene	https://pubmed.ncbi.nlm.nih.gov/34850920/	CACYBP NCL WASF2 DARS1 ILF3 SEC24C YWHAZ
0.0356172	8	104	2.89495	Hsa-miR-497-3p target gene	https://pubmed.ncbi.nlm.nih.gov/34850920/	KPNA2 BUB3 PSMA2 HSP90AA1 TRA2B CAPRIN1 RPL10A GANAB
0.0356172	8	104	2.89495	Hsa-miR-7161-5p target gene	https://pubmed.ncbi.nlm.nih.gov/34850920/	PACSIN2 G3BP1 BZW1 KIF5B HMGB1 GFPT1 ANXA4 SAR1A
0.0356453	22	463	1.78824	Hsa-miR-520e target gene	https://pubmed.ncbi.nlm.nih.gov/34850920/	PFKP EIF2S1 KPNA2 SH3GLB1 PARP1 MCM7 HMGB1 QSOX1 SAR1B DPYSL2 GLO1 MYH9 CBX5 SEC23B MYO1F USP15 SLC1A5 CAPZA2 SF3B3 RPL14 ATP1B3 HNRNPUL1
0.0356453	12	197	2.29244	Hsa-miR-1297 target gene	https://pubmed.ncbi.nlm.nih.gov/34850920/	MAT2A KPNA2 ETF1 DDX3X SFPQ LUC7L2 FMC1-LUC7L2 TTLL12 HMGA1 HSPA8 CAPZA1 GRK2
0.0356453	12	197	2.29244	Hsa-miR-4311 target gene	https://pubmed.ncbi.nlm.nih.gov/34850920/	PAICS TARDBP ATP6V1B2 SLC3A2 PURA DDX6 HNRNPC YWHAQ DDX5 STIP1 VPS26B WASF2
0.03588	2	5	15.0537	Hsa-miR-6068 target gene	https://pubmed.ncbi.nlm.nih.gov/34850920/	YWHAZ PPIA
0.0358915	11	173	2.39293	Hsa-miR-4324 target gene	https://pubmed.ncbi.nlm.nih.gov/34850920/	FEN1 PPIA EHD1 YARS1 RPL18A ACTR2 SNAP29 HMGB1 COPZ1 ADSL SKP1
0.0366536	9	127	2.667	Hsa-miR-3123 target gene	https://pubmed.ncbi.nlm.nih.gov/34850920/	LMNB1 DAZAP1 KPNA2 HMGB2 RPS26 PARP1 TARDBP VPS26B SKP1
0.0366536	10	150	2.50895	Hsa-miR-548k target gene	https://pubmed.ncbi.nlm.nih.gov/34850920/	CAPZA1 HNRNPAB XRCC6 SAR1B HNRNPA0 YWHAZ HSP90AA1 FEN1 YWHAQ TARDBP
0.0366536	10	150	2.50895	Hsa-miR-548av-5p target gene	https://pubmed.ncbi.nlm.nih.gov/34850920/	CAPZA1 HNRNPAB XRCC6 SAR1B HNRNPA0 YWHAZ HSP90AA1 FEN1 YWHAQ TARDBP
0.0366536	10	150	2.50895	Hsa-miR-8054 target gene	https://pubmed.ncbi.nlm.nih.gov/34850920/	CAPZA1 HNRNPAB XRCC6 SAR1B HNRNPA0 YWHAZ HSP90AA1 FEN1 YWHAQ TARDBP
0.0367802	22	465	1.78055	Hsa-miR-520b target gene	https://pubmed.ncbi.nlm.nih.gov/34850920/	PFKP EIF2S1 KPNA2 SH3GLB1 PARP1 MCM7 HMGB1 QSOX1 SAR1B DPYSL2 GLO1 MYH9 CBX5 SEC23B MYO1F USP15 SLC1A5 CAPZA2 SF3B3 RPL14 ATP1B3 HNRNPUL1
0.0368676	11	174	2.37918	Hsa-miR-3622b-5p target gene	https://pubmed.ncbi.nlm.nih.gov/34850920/	TAGLN2 EZR GLO1 PSMG1 OLA1 SLC1A5 ALDOA BZW1 WARS1 RPL18A RPL14
0.0368676	6	64	3.52822	Hsa-miR-6071 target gene	https://pubmed.ncbi.nlm.nih.gov/34850920/	KHSRP TNS3 HNRNPC MYO1F TPM1 RTCB
0.03692	7	84	3.13619	Hsa-miR-3151-5p target gene	https://pubmed.ncbi.nlm.nih.gov/34850920/	NID1 TXLNA COPZ1 PLEC HNRNPA0 MSN PFN1
0.0375618	12	199	2.26941	Hsa-miR-6876-5p target gene	https://pubmed.ncbi.nlm.nih.gov/34850920/	PTBP1 CALR DDB1 PSMD11 BUB3 ACTR2 RPL35A SAR1A ALDOA BZW1 CFL1 DRG1
0.0375618	13	224	2.18413	Hsa-miR-6783-3p target gene	https://pubmed.ncbi.nlm.nih.gov/34850920/	CBX5 SAR1A CALR KHSRP RAB15 SRSF9 G3BP1 PGK1 PRKAR2A SNRPD1 PSMB9 QSOX1 DAZAP1
0.0379134	9	128	2.64616	Hsa-miR-4495 target gene	https://pubmed.ncbi.nlm.nih.gov/34850920/	EIF5 SUB1 HNRNPA0 GLO1 THBS1 XPO1 SRSF10 CAPZA2 STAT1
0.0379231	5	46	4.09069	Hsa-miR-4728-3p target gene	https://pubmed.ncbi.nlm.nih.gov/34850920/	NARS1 HNRNPU FAM98B ALDOA TCP1
0.0379231	11	175	2.36558	Hsa-miR-6744-3p target gene	https://pubmed.ncbi.nlm.nih.gov/34850920/	CBX5 HNRNPA3 CACYBP RPS6 PGK1 CAND1 ARPC2 EIF2A HMGB1 MYO1F WASF2
0.0380929	8	106	2.84032	Hsa-miR-641 target gene	https://pubmed.ncbi.nlm.nih.gov/34850920/	SEPTIN2 EIF4A2 IQGAP2 KIF5B KPNA2 DDX3X SAR1A PSMB9
0.0380929	8	106	2.84032	Hsa-miR-4707-3p target gene	https://pubmed.ncbi.nlm.nih.gov/34850920/	G3BP1 PGK1 SEC23B RAB10 MYO1F HMGB1 PTBP1 ATP1B3
0.0384874	12	200	2.25806	Hsa-miR-4476 target gene	https://pubmed.ncbi.nlm.nih.gov/34850920/	PTBP1 CALR DDB1 PSMD11 BUB3 ACTR2 RPL35A SAR1A ALDOA BZW1 CFL1 DRG1
0.0388841	6	65	3.47394	Ebv-miR-BART7-3p target gene	https://pubmed.ncbi.nlm.nih.gov/34850920/	YWHAG RPL5 PICALM PGK1 HNRNPF EIF4G2
0.0389155	10	152	2.47594	Hsa-miR-548p target gene	https://pubmed.ncbi.nlm.nih.gov/34850920/	SNRPB2 CBX5 HMGB2 HNRNPC DDX3X MCM7 YWHAZ RPL18 HNRNPDL ERP44
0.0390122	11	176	2.35214	Hsa-miR-4757-5p target gene	https://pubmed.ncbi.nlm.nih.gov/34850920/	CBX5 HNRNPA3 CACYBP RPS6 PGK1 CAND1 ARPC2 EIF2A HMGB1 MYO1F WASF2
0.0391795	22	469	1.76536	Hsa-miR-302d-3p target gene	https://pubmed.ncbi.nlm.nih.gov/34850920/	PFKP EIF2S1 KPNA2 SH3GLB1 PARP1 MCM7 HMGB1 QSOX1 SAR1B DPYSL2 GLO1 MYH9 CBX5 SEC23B MYO1F USP15 SLC1A5 CAPZA2 SF3B3 RPL14 ATP1B3 HNRNPUL1
0.0394725	12	201	2.24682	Hsa-miR-548d-5p target gene	https://pubmed.ncbi.nlm.nih.gov/34850920/	HDLBP PTBP1 CBX3 CAPZA1 XRCC6 G3BP1 DDB1 TRA2B HSP90AA1 KHSRP MTHFD1
0.0394725	12	201	2.24682	Hsa-miR-3646 target gene	https://pubmed.ncbi.nlm.nih.gov/34850920/	CAPZA1 CCT2 CALR BZW1 KHSRP PGK1 NUDT21 SH3GLB1 PDIA6 G3BP2 TRA2B GTF2I
0.0395667	8	107	2.81378	Hsa-miR-1237-5p target gene	https://pubmed.ncbi.nlm.nih.gov/34850920/	DDX39B TXLNA MSN CALR KHSRP GNAI2 RPL28 SARS1
0.0396894	4	30	5.01791	Hsa-miR-4745-3p target gene	https://pubmed.ncbi.nlm.nih.gov/34850920/	HPCAL1 CAPZB SRSF2 KHSRP
0.0396894	4	30	5.01791	Hsa-miR-1538 target gene	https://pubmed.ncbi.nlm.nih.gov/34850920/	HPCAL1 CAPZB SRSF2 KHSRP
0.0400483	7	86	3.06326	Hsa-miR-16-2-3p target gene	https://pubmed.ncbi.nlm.nih.gov/34850920/	YWHAG SUB1 SH3GLB1 RPS4X CCT4 WASF2 TNPO1
0.0400483	7	86	3.06326	Hsa-miR-187-5p target gene	https://pubmed.ncbi.nlm.nih.gov/34850920/	CPSF6 KPNA2 DDX6 PPP2R2A HMGB2 SRSF2 EIF2S3
0.0400483	7	86	3.06326	Hsa-miR-4261 target gene	https://pubmed.ncbi.nlm.nih.gov/34850920/	GLO1 SF3B3 G3BP2 ACTR2 SRSF2 WASF2 HNRNPA3
0.0400483	7	86	3.06326	Hsa-miR-4802-3p target gene	https://pubmed.ncbi.nlm.nih.gov/34850920/	G3BP1 NCL CD44 RAB1B STIP1 FUS PPIA
0.0400588	13	227	2.15527	Hsa-miR-1343-3p target gene	https://pubmed.ncbi.nlm.nih.gov/34850920/	CBX5 SAR1A CALR KHSRP RAB15 SRSF9 G3BP1 PGK1 PRKAR2A SNRPD1 PSMB9 QSOX1 DAZAP1
0.0401325	6	66	3.4213	Hsa-miR-3127-5p target gene	https://pubmed.ncbi.nlm.nih.gov/34850920/	RPL36 YWHAZ SUPT16H RAB15 MYH14 COMT
0.0401325	6	66	3.4213	Hsa-miR-3156-5p target gene	https://pubmed.ncbi.nlm.nih.gov/34850920/	HNRNPA0 RPS4X ATXN2L SAR1A HNRNPA2B1 SNAP29
0.0401325	6	66	3.4213	Hsa-miR-4318 target gene	https://pubmed.ncbi.nlm.nih.gov/34850920/	NARS1 YWHAZ RPS7 SNRPD1 LIMS1 ALDOA
0.0401325	6	66	3.4213	Hsa-miR-539-3p target gene	https://pubmed.ncbi.nlm.nih.gov/34850920/	KPNA2 HNRNPC DDX17 CLTC CAND1 SRSF2
0.0401325	6	66	3.4213	Hsa-miR-6882-3p target gene	https://pubmed.ncbi.nlm.nih.gov/34850920/	HNRNPF DDX6 RAB7A MYO1F PGK1 RPL28
0.0401325	6	66	3.4213	Hsa-miR-3679-5p target gene	https://pubmed.ncbi.nlm.nih.gov/34850920/	TXLNA MAT2A DDX3X PPP2R2A TPM1
0.0401325	6	66	3.4213	Hsa-miR-888-3p target gene	https://pubmed.ncbi.nlm.nih.gov/34850920/	GFPT1 SRP68 RPL22 HNRNPU PABPC1 SATB1
0.0403369	22	472	1.75414	Hsa-miR-372-3p target gene	https://pubmed.ncbi.nlm.nih.gov/34850920/	PFKP EIF2S1 KPNA2 SH3GLB1 PARP1 MCM7 HMGB1 QSOX1 SAR1B DPYSL2 GLO1 MYH9 CBX5 SEC23B MYO1F USP15 SLC1A5 CAPZA2 SF3B3 RPL14 ATP1B3 HNRNPUL1
0.0403369	22	472	1.75414	Hsa-miR-302b-3p target gene	https://pubmed.ncbi.nlm.nih.gov/34850920/	PFKP EIF2S1 KPNA2 SH3GLB1 PARP1 MCM7 HMGB1 QSOX1 SAR1B DPYSL2 GLO1 MYH9 CBX5 SEC23B MYO1F USP15 SLC1A5 CAPZA2 SF3B3 RPL14 ATP1B3 HNRNPUL1
0.0403369	8	108	2.78773	Hsa-miR-3074-5p target gene	https://pubmed.ncbi.nlm.nih.gov/34850920/	RAB15 FEN1 LRRFIP1 PSMC1 ACTR2 SAR1A PDLIM5 GANAB
0.040528	10	154	2.44379	Hsa-miR-1267 target gene	https://pubmed.ncbi.nlm.nih.gov/34850920/	SF3B3 OLA1 SLC1A5 RBBP4 SNAP29 HNRNPA1 PRKAR2A PSMB9 SF3A1
0.0406451	15	280	2.01612	Hsa-miR-6077 target gene	https://pubmed.ncbi.nlm.nih.gov/34850920/	PDIA3 SF3B3 SNRPD3 YWHAZ TPM3 RAB15 HDLBP G3BP1 CAND1 PARP1 PA2G4 SUPT16H EIF4E P4HB YARS1
0.0412177	7	87	3.02805	Hsa-miR-548ao-5p target gene	https://pubmed.ncbi.nlm.nih.gov/34850920/	TNPO1 GLO1 HNRNPF SF1 HNRNPA0 OLA1 SART3
0.0412177	7	87	3.02805	Hsa-miR-6753-5p target gene	https://pubmed.ncbi.nlm.nih.gov/34850920/	SF3B3 TRIM28 SRSF1 HMGB1 YWHAZ ATP1A1 CFL1
0.0412177	7	87	3.02805	Hsa-miR-378g target gene	https://pubmed.ncbi.nlm.nih.gov/34850920/	SRSF9 G3BP1 PRKAR2A DAZAP1 MTHFD1 PKM TRIM28
0.0412922	28	648	1.62617	Hsa-miR-4284 target gene	https://pubmed.ncbi.nlm.nih.gov/34850920/	EIF5 BZW1 HNRNPA1 LIMS1 SLC1A5 SNRPD3 MYO1F SNRPD1 NARS1 MYH9 EIF2S3 ATP6V1A YWHAZ CAPZA2 TLN1 ALDOA MCM4 SNAP29 PDLIM5 SF3B3 PSMD1 LUC7L2 FMC1-LUC7L2 RBBP4 DARS1 RAB10 HMGB1 WASF2
0.0414285	6	67	3.37024	Hsa-miR-193a-5p target gene	https://pubmed.ncbi.nlm.nih.gov/34850920/	RPL35A TRIM25 DAZAP1 IARS1 SRSF6 EZR
0.0414285	8	109	2.76215	Hsa-miR-382-5p target gene	https://pubmed.ncbi.nlm.nih.gov/34850920/	PCBP1 XPO1 SAR1B COPS4 CLTC RPLP0 G3BP2 YBX1
0.0414285	6	67	3.37024	Hsa-miR-942-3p target gene	https://pubmed.ncbi.nlm.nih.gov/34850920/	ARHGEF2 G3BP1 NCL CD44 HNRNPU RAB1B
0.0414285	12	204	2.21378	Hsa-miR-548e-5p target gene	https://pubmed.ncbi.nlm.nih.gov/34850920/	USP15 MAT2A ABCE1 VIM IQGAP2 SRSF7 HNRNPC PRKAR2A SNRPD1 DPYSL2 PGK1 P4HB
0.0414285	6	67	3.37024	Hsa-miR-3659 target gene	https://pubmed.ncbi.nlm.nih.gov/34850920/	PKM PLEC YWHAZ EHD3 SUB1 VPS35
0.0414285	6	67	3.37024	Hsa-miR-6744-5p target gene	https://pubmed.ncbi.nlm.nih.gov/34850920/	SRRT PCBP2 YBX1 FUS YWHAB YWHAZ
0.0414285	5	48	3.92024	Hsa-miR-3670 target gene	https://pubmed.ncbi.nlm.nih.gov/34850920/	SUPT16H CAND1 BUB3 SMC1A SEC24C
0.0414285	6	67	3.37024	Hsa-miR-6868-5p target gene	https://pubmed.ncbi.nlm.nih.gov/34850920/	SAR1A HDLBP COPZ1 TNPO1 HNRNPA1 CFL1
0.0414285	6	67	3.37024	Hsa-miR-4653-3p target gene	https://pubmed.ncbi.nlm.nih.gov/34850920/	MAT2A SRSF1 RPS14 DDX6 SNRPA1 ACTR2
0.0414285	6	67	3.37024	Hsa-miR-6733-3p target gene	https://pubmed.ncbi.nlm.nih.gov/34850920/	PSMA7 GRK2 THBS1 KPNA2 CCT5 PSMB9
0.0414285	5	48	3.92024	Hsa-miR-3675-5p target gene	https://pubmed.ncbi.nlm.nih.gov/34850920/	NONO HSP90AB1 AP1G1 PFN1 HNRNPUL1
0.0422636	17	336	1.90412	Hsa-let-7i-5p target gene	https://pubmed.ncbi.nlm.nih.gov/34850920/	EIF4G2 TNS3 TXLNA HMGA1 BZW1 PPP2R2A GLO1 YWHAZ THBS1 SMC1A CBX5 ARL8B SAR1A CTPS1 NAP1L1 PDLIM5 TUBB4A
0.0424232	12	205	2.20298	Hsa-miR-34b-3p target gene	https://pubmed.ncbi.nlm.nih.gov/34850920/	SAR1B SAR1A GFPT1 SRSF10 SRSF1 MTHFD1 YWHAZ FMC1-LUC7L2 LUC7L2 PRPS1 RPL24 SRSF7
0.0424232	7	88	2.99364	Hsa-miR-4272 target gene	https://pubmed.ncbi.nlm.nih.gov/34850920/	SRSF7 PDIA6 DDX6 DDX3X VIM HSPA8 ADAR
0.0424232	7	88	2.99364	Hsa-miR-6090 target gene	https://pubmed.ncbi.nlm.nih.gov/34850920/	RPL22 GNAI2 HMGA1 TLN1 EEF2 HSP90AB1 PFN1
0.0426706	30	711	1.58795	Hsa-miR-940 target gene	https://pubmed.ncbi.nlm.nih.gov/34850920/	TUBA1C PSMG1 ILF2 WASF2 PSMD11 KHSRP PTBP1 RPS19 VPS35 RAB15 HDGFL2 G3BP1 RPL28 TLN1 SNX27 SNRPD1 EIF3L TPM3 EIF2S3 SNRPD3 MYH9 YWHAZ PTK2B NONO PLEC ETF1 QSOX1 RPL24 SRSF7 DARS1
0.0433752	9	133	2.54668	Hsa-miR-1254 target gene	https://pubmed.ncbi.nlm.nih.gov/34850920/	UBA1 CALR BZW1 SRSF7 PKM EIF3F SUPT16H FUS RPL28
0.043424	11	181	2.28717	Hsa-miR-570-3p target gene	https://pubmed.ncbi.nlm.nih.gov/34850920/	ATP6V1B2 SUB1 NASP HNRNPF PGK1 SAR1A TPM3 HNRNPA2B1 SRSF2 VPS26B PPIA
0.043424	11	181	2.28717	Hsa-miR-4735-5p target gene	https://pubmed.ncbi.nlm.nih.gov/34850920/	HNRNPA3 FARSB SKP1 LUC7L2 FMC1-LUC7L2 PPP2R1A RAB3GAP2 RAB10 CAPZA2 ARPC2 CBX5
0.0436755	6	68	3.32067	Hsa-miR-584-5p target gene	https://pubmed.ncbi.nlm.nih.gov/34850920/	ROCK1 NARS1 HSPA5 XRCC5 ERP44 OLA1
0.0440387	18	366	1.85087	Hsa-miR-30d-5p target gene	https://pubmed.ncbi.nlm.nih.gov/34850920/	GNAI2 RPLP0 RAB35 SRSF9 ATP1A1 PSMD7 KIF5B RAB10 XPO1 CBX3 KPNB1 NAP1L1 CAND1 PICALM SH3GL1 SRSF7 LCP1 LIMS1
0.0440387	3	17	6.64135	Hsa-miR-450a-5p target gene	https://pubmed.ncbi.nlm.nih.gov/34850920/	HNRNPK SF3A1 STAT1
0.0440387	19	394	1.81485	Hsa-miR-142-3p target gene	https://pubmed.ncbi.nlm.nih.gov/34850920/	PSMD12 TUBAL3 DOCK10 ARF4 HMGA1 CLTA TFG COPG1 PSMD11 KIF5B RPS19 COPA S100A11 EIF5 DDX17 TNPO1 HMGB1 XRCC1 DDX39B
0.0440387	3	17	6.64135	Hsa-miR-196b-3p target gene	https://pubmed.ncbi.nlm.nih.gov/34850920/	RPS3 PDIA6 PFKL
0.0440387	3	17	6.64135	Hsa-miR-1250-5p target gene	https://pubmed.ncbi.nlm.nih.gov/34850920/	RPS8 RAN ATP1A1
0.0440387	7	89	2.96	Hsa-miR-148a-5p target gene	https://pubmed.ncbi.nlm.nih.gov/34850920/	ACTR1A CALR SH3GLB1 KHSRP SRSF2 TTLL12 SUB1
0.0440387	5	49	3.84024	Hsa-miR-550a-3p target gene	https://pubmed.ncbi.nlm.nih.gov/34850920/	HSP90AA1 ACTR1A TPM3 PSMB9
0.0440387	7	89	2.96	Hsa-miR-548ax target gene	https://pubmed.ncbi.nlm.nih.gov/34850920/	TNPO1 GLO1 HNRNPF SF1 HNRNPA0 OLA1 SART3
0.0440387	5	49	3.84024	Hsa-miR-6793-5p target gene	https://pubmed.ncbi.nlm.nih.gov/34850920/	PLIN3 RAB7A CAPNS1 VASP VPS26B
0.0440387	7	89	2.96	Hsa-miR-4677-5p target gene	https://pubmed.ncbi.nlm.nih.gov/34850920/	RPS24 EIF2S1 DEK CAPRIN1 CAND1 TNPO1 MYO1F
0.0440387	3	17	6.64135	Hsa-miR-4787-3p target gene	https://pubmed.ncbi.nlm.nih.gov/34850920/	PCBP2 FUBP1 RPL35
0.0441393	9	134	2.52768	Hsa-miR-1304-5p target gene	https://pubmed.ncbi.nlm.nih.gov/34850920/	PDIA6 DDX3X CBX5 CAND1 HNRNPA0 LMNB1 HNRNPDL GSN DARS1
0.0441393	16	312	1.92996	Hsa-miR-4458 target gene	https://pubmed.ncbi.nlm.nih.gov/34850920/	TXLNA HMGA1 BZW1 PPP2R2A GLO1 YWHAZ EIF4G2 THBS1 SMC1A CBX5 ARL8B SAR1A CTPS1 NAP1L1 PDLIM5 TUBB4A
0.0441393	16	312	1.92996	Hsa-miR-4500 target gene	https://pubmed.ncbi.nlm.nih.gov/34850920/	TXLNA HMGA1 BZW1 PPP2R2A GLO1 YWHAZ EIF4G2 THBS1 SMC1A CBX5 ARL8B SAR1A CTPS1 NAP1L1 PDLIM5 TUBB4A
0.0441393	34	836	1.53058	Hsa-miR-4728-5p target gene	https://pubmed.ncbi.nlm.nih.gov/34850920/	XRCC6 MYH14 ARHGEF2 MAT2A KHSRP CALR RAB7A PTPRE PSMD11 ADAR ARPC3 MYH9 ATP6V1A SNRPD1 CAPZB LRRC47 ARL8B SAR1A WARS1 SNRPD3 SLC1A5 SNX27 ALDOA CAPN1 CD44 CDC37 CFL1 PPP2R1A RAB1B SART3 SH3BP1 YWHAZ RPL18A SRSF7
0.0446048	4	32	4.70429	Hsa-miR-3115 target gene	https://pubmed.ncbi.nlm.nih.gov/34850920/	HNRNPUL1 DDX3X DDX3Y TLN1
0.0446048	2	6	12.5448	Hsa-miR-4440 target gene	https://pubmed.ncbi.nlm.nih.gov/34850920/	DDX3X PTBP1
0.0451409	6	69	3.27255	Hsa-miR-1185-5p target gene	https://pubmed.ncbi.nlm.nih.gov/34850920/	TXLNA MAT2A DDX3X PPP2R2A TPM1
0.0451409	6	69	3.27255	Hsa-miR-6862-5p target gene	https://pubmed.ncbi.nlm.nih.gov/34850920/	TAGLN2 KIF5B BZW1 WARS1 PKM RPL14
0.0451881	14	260	2.02646	Hsa-miR-511-3p target gene	https://pubmed.ncbi.nlm.nih.gov/34850920/	HNRNPA0 AIMP1 YWHAZ SEC23IP YWHAQ PURA HMGB2 SERBP1 EIF5 SMC1A HNRNPDL SATB1 SEPTIN7 EIF2S3
0.0451881	7	90	2.92711	Hsa-miR-4670-3p target gene	https://pubmed.ncbi.nlm.nih.gov/34850920/	ATXN2L PLIN3 DAZAP1 GLO1 TRA2B GPX1 PARP1
0.0451881	7	90	2.92711	Hsa-miR-1299 target gene	https://pubmed.ncbi.nlm.nih.gov/34850920/	TRIM25 EHD3 NUDT21 CCT5 EEF2 ATP1B3 BSG
0.0451881	7	90	2.92711	Hsa-miR-4802-5p target gene	https://pubmed.ncbi.nlm.nih.gov/34850920/	EIF4A1 YARS1 YWHAG SRSF1 PSMD7 PARVG NAP1L1
0.0451881	7	90	2.92711	Hsa-miR-8071 target gene	https://pubmed.ncbi.nlm.nih.gov/34850920/	BUB3 RPL10 ANXA6 HNRNPUL1 MYH14 PPP2R1A YARS1
0.0459437	5	50	3.76343	Hsa-miR-6824-5p target gene	https://pubmed.ncbi.nlm.nih.gov/34850920/	HMGA1 G3BP1 MSN SRSF2 HNRNPC
0.0459437	5	50	3.76343	Hsa-miR-200c-5p target gene	https://pubmed.ncbi.nlm.nih.gov/34850920/	HSP90AA1 ACTR1A TPM3 PSMB9
0.0463505	14	261	2.0187	Hsa-miR-548f-5p target gene	https://pubmed.ncbi.nlm.nih.gov/34850920/	SF3B3 PAICS ATP6V1B2 HNRNPF DDX39B ROCK1 G3BP2 DEK MCM7 RAN PSMA2 CBX3 SNRPD3 MTHFD1
0.0468008	9	136	2.49051	Hsa-miR-2110 target gene	https://pubmed.ncbi.nlm.nih.gov/34850920/	FASN HNRNPUL1 TPP1 HNRNPD TRIM21 CBX5 CFL1 COPZ1 SH3GL1
0.0468008	9	136	2.49051	Hsa-miR-7150 target gene	https://pubmed.ncbi.nlm.nih.gov/34850920/	SAR1B HDLBP PFN1 EIF3L CAPN1 CFL1 HNRNPA0 MCM5 S100A11
0.0468008	16	315	1.91158	Hsa-miR-335-3p target gene	https://pubmed.ncbi.nlm.nih.gov/34850920/	SRSF1 RPS21 SSB YWHAZ LUC7L2 FMC1-LUC7L2 SH3KBP1 GTF2I SNAP29 PPP2R1A EIF3E SNX9 SAR1A KHSRP GRK2 COPB2
0.0471271	6	70	3.2258	Hsa-miR-376a-5p target gene	https://pubmed.ncbi.nlm.nih.gov/34850920/	PRPS1 COPB2 CLTC SRSF4 BZW1 PDIA6
0.0471271	14	262	2.01099	Hsa-miR-548g-5p target gene	https://pubmed.ncbi.nlm.nih.gov/34850920/	SF3B3 PAICS ATP6V1B2 HNRNPF DDX39B ROCK1 G3BP2 DEK MCM7 RAN PSMA2 CBX3 SNRPD3 MTHFD1
0.0471271	14	262	2.01099	Hsa-miR-548x-5p target gene	https://pubmed.ncbi.nlm.nih.gov/34850920/	SF3B3 PAICS ATP6V1B2 HNRNPF DDX39B ROCK1 G3BP2 DEK MCM7 RAN PSMA2 CBX3 SNRPD3 MTHFD1
0.0471271	14	262	2.01099	Hsa-miR-548aj-5p target gene	https://pubmed.ncbi.nlm.nih.gov/34850920/	SF3B3 PAICS ATP6V1B2 HNRNPF DDX39B ROCK1 G3BP2 DEK MCM7 RAN PSMA2 CBX3 SNRPD3 MTHFD1
0.0471271	7	91	2.89495	Hsa-miR-452-3p target gene	https://pubmed.ncbi.nlm.nih.gov/34850920/	SUB1 SF3B3 HMGB1 EIF3E SAR1A GFPT1 CAPRIN1
0.0475747	15	289	1.95334	Hsa-miR-4779 target gene	https://pubmed.ncbi.nlm.nih.gov/34850920/	HNRNPUL1 TPM3 RPS24 HDLBP CALR RAB7A MSN ARPC3 DARS1 CAPN1 HMGA1 HPCAL1 MCM5 SFN PRPS1
0.0482046	9	137	2.47233	Hsa-miR-6835-3p target gene	https://pubmed.ncbi.nlm.nih.gov/34850920/	ABCE1 SRSF6 PLEC CAPZA1 HNRNPU EIF4E PGK1 GLO1 SEC31A
0.0482046	9	137	2.47233	Hsa-miR-4696 target gene	https://pubmed.ncbi.nlm.nih.gov/34850920/	PARP1 RAN RPL32 SEC23B SF3A1 NPM1 FUS KIF5B WASF2
0.0482046	10	161	2.33753	Hsa-miR-367-5p target gene	https://pubmed.ncbi.nlm.nih.gov/34850920/	OLA1 SLC1A5 RBBP4 SNAP29 HNRNPA1 RPL10A PRKAR2A PSMB9 SF3A1
0.0483472	5	51	3.68964	Hsa-miR-99b-3p target gene	https://pubmed.ncbi.nlm.nih.gov/34850920/	CA2 RPL27A PFN1 EEF2 SMC1A
0.0483472	5	51	3.68964	Hsa-miR-7161-3p target gene	https://pubmed.ncbi.nlm.nih.gov/34850920/	DEK NUDT21 ATXN2L SNAP29 NONO
0.0483472	5	51	3.68964	Hsa-miR-609 target gene	https://pubmed.ncbi.nlm.nih.gov/34850920/	RPS24 EEF2 SMC1A VASP RPL23A
0.0483472	5	51	3.68964	Hsa-miR-4274 target gene	https://pubmed.ncbi.nlm.nih.gov/34850920/	CAPZA1 GLO1 PDIA6 RPL35 PPP2R2A
0.0487751	7	92	2.86348	Hsa-miR-1224-5p target gene	https://pubmed.ncbi.nlm.nih.gov/34850920/	WASF2 TXLNA ANXA11 DDX3X LMNB1 RPL23A
0.0487751	7	92	2.86348	Hsa-miR-4477b target gene	https://pubmed.ncbi.nlm.nih.gov/34850920/	BUB3 RPL30 DDX6 CAND1 GFPT1 EIF2S2 PTBP1
0.048796	6	71	3.18036	Hsa-miR-501-3p target gene	https://pubmed.ncbi.nlm.nih.gov/34850920/	MCM2 MCM4 RPL4 PSMG1 SNRPD3 ROCK1
0.048796	6	71	3.18036	Hsa-miR-5000-5p target gene	https://pubmed.ncbi.nlm.nih.gov/34850920/	EIF5 TCERG1 HNRNPC MYH14 ADAR COMT
0.048796	6	71	3.18036	Hsa-miR-7852-3p target gene	https://pubmed.ncbi.nlm.nih.gov/34850920/	CLTA KIF5B NUDT21 ACTR2 RAB10 MCMBP
0.048796	6	71	3.18036	Hsa-miR-5701 target gene	https://pubmed.ncbi.nlm.nih.gov/34850920/	PAICS PURA TCERG1 ERP44 PSMA1 MAT2A
0.048796	6	71	3.18036	Hsa-miR-4253 target gene	https://pubmed.ncbi.nlm.nih.gov/34850920/	TAGLN2 KIF5B BZW1 WARS1 PKM RPL14
0.0495998	11	187	2.21378	Hsa-miR-513c-3p target gene	https://pubmed.ncbi.nlm.nih.gov/34850920/	NAP1L1 LIMS1 YWHAZ SF1 TNPO1 EHD3 YWHAB SAR1A VASP LMNB1 PDLIM5
0.049722	8	115	2.61804	Hsa-let-7f-1-3p target gene	https://pubmed.ncbi.nlm.nih.gov/34850920/	HNRNPM EIF4A2 HMGB2 RPS16 RUVBL2 PURA COPB2 HNRNPU
0.049722	8	115	2.61804	Hsa-miR-4293 target gene	https://pubmed.ncbi.nlm.nih.gov/34850920/	FEN1 SRSF7 RPS26 TLN1 BZW1 SFN FUS RPL12
0.049722	8	115	2.61804	Hsa-miR-1294 target gene	https://pubmed.ncbi.nlm.nih.gov/34850920/	GLO1 YWHAZ CBX5 EIF2S3 MYH9 P4HB PPIB ENO1
0.0502537	32	787	1.53024	Hsa-miR-98-5p target gene	https://pubmed.ncbi.nlm.nih.gov/34850920/	THBS1 HNRNPDL CBX5 ARCN1 CAP1 SNRPA1 SEC31A EIF3J MAPRE1 EIF2S3 CLINT1 PSMD11 PABPC4 ITGA5 PICALM TCERG1 HMGA1 IGF2BP2 TXLNA BZW1 PPP2R2A CBL GLO1 YWHAZ EIF4G2 SMC1A ARL8B SAR1A CTPS1 NAP1L1 PDLIM5 TUBB4A
0.0505326	23	518	1.67102	Hsa-miR-302c-3p target gene	https://pubmed.ncbi.nlm.nih.gov/34850920/	PFKP EIF2S1 KPNA2 SH3GLB1 PARP1 MCM7 HMGB1 QSOX1 SAR1B DPYSL2 GLO1 MYH9 CBX5 RPL14 SEC23B MYO1F USP15 SLC1A5 CAPZA2 SF3B3 ATP1B3 STK10 HNRNPUL1
0.0505326	7	93	2.83269	Hsa-miR-4518 target gene	https://pubmed.ncbi.nlm.nih.gov/34850920/	CALR RAB15 CAPZB SMC1A PTBP1 EEF2 PLEC
0.0507085	9	139	2.43675	Hsa-miR-4729 target gene	https://pubmed.ncbi.nlm.nih.gov/34850920/	DEK HSPA5 RPL9 RPS6KA3 LIMS1 HNRNPDL NUDT21 ILF3
0.0507085	14	266	1.98075	Hsa-miR-548aw target gene	https://pubmed.ncbi.nlm.nih.gov/34850920/	SF3B3 PAICS CBX3 ATP6V1B2 RPLP0 HNRNPF DDX39B ROCK1 G3BP2 RAN PSMA2 MTHFD1 HNRNPA3 MYH9
0.0507085	14	266	1.98075	Hsa-miR-1468-3p target gene	https://pubmed.ncbi.nlm.nih.gov/34850920/	SNRPB2 HNRNPF HMGB2 DDX39B ATP6V1B2 ROCK1 G3BP2 RAN PSMA2 SF3B3 DDX3X PAICS CBX3 MTHFD1
0.0507085	5	52	3.61868	Hsa-miR-1278 target gene	https://pubmed.ncbi.nlm.nih.gov/34850920/	YWHAZ HSP90AA1 RPS7 SAR1A CAPNS1
0.0507085	11	188	2.20201	Hsa-miR-6894-5p target gene	https://pubmed.ncbi.nlm.nih.gov/34850920/	TTLL12 YWHAG SUPT16H MAT2A CALR ADAR RPL35A CBL HNRNPUL1 HPCAL1 PKM
0.0507085	5	52	3.61868	Hsa-miR-4482-5p target gene	https://pubmed.ncbi.nlm.nih.gov/34850920/	SF3B3 HSPA5 FUS ITGA5 RAB1B
0.0516867	16	321	1.87585	Hsa-miR-10b-5p target gene	https://pubmed.ncbi.nlm.nih.gov/34850920/	TRA2B SRSF1 MAPRE1 ACLY FASN RPS8 HNRNPF NAP1L1 PABPC1 PSMD11 PSMD13 TPM1 RAB15 PAICS API5 SART3
0.0516867	10	164	2.29477	Hsa-miR-5696 target gene	https://pubmed.ncbi.nlm.nih.gov/34850920/	GLO1 DEK SNRPB2 RPL9 RAN PLEK RPS6KA3 RBBP4 CD44 EIF2S3
0.0516867	10	164	2.29477	Hsa-miR-212-5p target gene	https://pubmed.ncbi.nlm.nih.gov/34850920/	SSRP1 PAICS RPS6 PGK1 PSMD1 CAND1 EIF2A NASP HMGB1 MYO1F
0.0516867	10	164	2.29477	Hsa-miR-922 target gene	https://pubmed.ncbi.nlm.nih.gov/34850920/	PCBP1 SSRP1 KIF5B G3BP2 ATP1B3 COPZ1 GNAI2 STK10 VASP YARS1
0.0516867	10	164	2.29477	Hsa-miR-6794-5p target gene	https://pubmed.ncbi.nlm.nih.gov/34850920/	UBA1 TARDBP TAGLN2 HDLBP RAB15 EIF4G1 HSP90AB1 MSN SARS1 SMC1A
0.0519751	9	140	2.41935	Hsa-miR-580-3p target gene	https://pubmed.ncbi.nlm.nih.gov/34850920/	CAND1 RPL12 HNRNPA2B1 TPD52L2 PARP1 PSMC1 CTPS1 HSPA8 QSOX1
0.0519751	9	140	2.41935	Hsa-miR-6858-3p target gene	https://pubmed.ncbi.nlm.nih.gov/34850920/	SNRPD3 TPD52L2 RPL35A TARS1 API5 RPL35 G3BP2 AP1G1 SFN
0.0519751	9	140	2.41935	Hsa-miR-4486 target gene	https://pubmed.ncbi.nlm.nih.gov/34850920/	PAICS SF3A1 RPS19 CDC37 DAZAP1 MTHFD1 PKM U2AF2 KIF5B
0.0520032	7	94	2.80255	Hsa-miR-1266-5p target gene	https://pubmed.ncbi.nlm.nih.gov/34850920/	CALR RAB15 CAPZB SMC1A PTBP1 EEF2 PLEC
0.0522627	12	215	2.10052	Hsa-miR-5580-3p target gene	https://pubmed.ncbi.nlm.nih.gov/34850920/	SRP72 PURA PCBP2 HMGB2 SEC23IP TAGLN2 RPS14 HNRNPUL1 CBX3 STAT1 CD44 ACLY
0.0528229	11	190	2.17883	Hsa-miR-106a-3p target gene	https://pubmed.ncbi.nlm.nih.gov/34850920/	G3BP2 BUB3 HSPA8 DDX3X PURA SF3A1 NARS1 HMGB1 CTPS1 ARPC4 QSOX1
0.0528229	5	53	3.55041	Hsa-miR-600 target gene	https://pubmed.ncbi.nlm.nih.gov/34850920/	LMNB1 G3BP1 SUB1 HSP90AA1
0.0528229	5	53	3.55041	Hsa-miR-889-5p target gene	https://pubmed.ncbi.nlm.nih.gov/34850920/	RPL19 ADAR ILK CAPZA2 RAB3GAP2
0.0528229	11	190	2.17883	Hsa-miR-3606-3p target gene	https://pubmed.ncbi.nlm.nih.gov/34850920/	NAP1L1 LIMS1 YWHAZ SF1 TNPO1 EHD3 YWHAB SAR1A VASP LMNB1 PDLIM5
0.0528229	5	53	3.55041	Hsa-miR-4506 target gene	https://pubmed.ncbi.nlm.nih.gov/34850920/	RPL22 YARS1 HNRNPF MYH14 SARS1
0.0528229	5	53	3.55041	Hsa-miR-3617-3p target gene	https://pubmed.ncbi.nlm.nih.gov/34850920/	SH3GLB1 ERP44 DEK STK10 VASP
0.0528229	6	73	3.09323	Hsa-miR-648 target gene	https://pubmed.ncbi.nlm.nih.gov/34850920/	TNPO1 RPS19 THBS1 COPA S100A11 HMGB1
0.0528229	10	165	2.28087	Hsa-miR-6513-3p target gene	https://pubmed.ncbi.nlm.nih.gov/34850920/	RAB10 TPP1 ETF1 SRSF9 DDX3X CORO1C PAICS LUC7L2 FMC1-LUC7L2 TTLL12
0.0528229	5	53	3.55041	Hsa-miR-1322 target gene	https://pubmed.ncbi.nlm.nih.gov/34850920/	ATP1B3 NUDT21 SMC1A CAPZB CTPS1
0.0528229	5	53	3.55041	Hsa-miR-3130-5p target gene	https://pubmed.ncbi.nlm.nih.gov/34850920/	SF3B3 HSPA5 FUS ITGA5 RAB1B
0.0529145	12	216	2.09079	Hsa-miR-193b-5p target gene	https://pubmed.ncbi.nlm.nih.gov/34850920/	RPS19 ALDOA PSMB9 RPL4 SRSF10 QSOX1 PCYT1A API5 PLIN3 LARS1 PDLIM5 CD44
0.0529145	9	141	2.40219	Hsa-miR-4302 target gene	https://pubmed.ncbi.nlm.nih.gov/34850920/	MAT2A PSMA7 THBS1 KPNA2 CAND1 EIF4E DDX6 VASP PRKAR2A
0.0529145	3	19	5.94226	Hsa-miR-1908-3p target gene	https://pubmed.ncbi.nlm.nih.gov/34850920/	SNRPD1 PTBP1 COMT
0.0539789	11	191	2.16742	Hsa-miR-6745 target gene	https://pubmed.ncbi.nlm.nih.gov/34850920/	SRSF1 PKM MSN TPM3 LRRC47 MYH14 PLEC PPP2R2A YARS1 PPIA PRKAR2A
0.0540566	10	166	2.26713	Hsa-miR-4716-3p target gene	https://pubmed.ncbi.nlm.nih.gov/34850920/	UBA1 TARDBP TAGLN2 HDLBP RAB15 EIF4G1 HSP90AB1 MSN SARS1 SMC1A
0.0541382	8	118	2.55148	Hsa-miR-3155a target gene	https://pubmed.ncbi.nlm.nih.gov/34850920/	MAT2A SRSF10 SNRPD3 PCYT1A LARS1 WASF2 TTLL12 ANXA6
0.0545109	14	270	1.95141	Hsa-miR-548t-5p target gene	https://pubmed.ncbi.nlm.nih.gov/34850920/	KPNA2 PPP2R2A DPYSL2 PTBP1 PGK1 S100A11 ARPC5 YWHAZ EEF2 RAN MCMBP HMGB2 SH3KBP1 ERP44
0.0545109	14	270	1.95141	Hsa-miR-548az-5p target gene	https://pubmed.ncbi.nlm.nih.gov/34850920/	KPNA2 PPP2R2A DPYSL2 PTBP1 PGK1 S100A11 ARPC5 YWHAZ EEF2 RAN MCMBP HMGB2 SH3KBP1 ERP44
0.0549361	6	74	3.05143	Hsa-miR-7114-5p target gene	https://pubmed.ncbi.nlm.nih.gov/34850920/	HNRNPUL1 PAICS SNRPD1 ALDOA PPIB YWHAZ
0.0549361	6	74	3.05143	Hsa-miR-4741 target gene	https://pubmed.ncbi.nlm.nih.gov/34850920/	HMGA1 DDX39B ANXA11 WARS1 PKM TRIM28
0.0553001	11	192	2.15613	Hsa-miR-513a-3p target gene	https://pubmed.ncbi.nlm.nih.gov/34850920/	NAP1L1 LIMS1 YWHAZ SF1 TNPO1 EHD3 YWHAB SAR1A VASP LMNB1 PDLIM5
0.0554136	5	54	3.48466	Hsa-miR-1246 target gene	https://pubmed.ncbi.nlm.nih.gov/34850920/	SRRT CBX3 ANXA4 SRSF1 ELAVL1
0.0554136	15	298	1.89434	Hsa-miR-4775 target gene	https://pubmed.ncbi.nlm.nih.gov/34850920/	SEC23B HNRNPF KHSRP FARSB GLO1 SKP1 TNPO1 PARP1 SRSF10 LUC7L2 SH3KBP1 FMC1-LUC7L2 PPP2R1A RAB10 ARPC2
0.0554136	5	54	3.48466	Hsa-miR-1229-5p target gene	https://pubmed.ncbi.nlm.nih.gov/34850920/	YWHAZ BZW1 PARP1 VPS26B TLN1
0.0554136	7	96	2.74417	Hsa-miR-548av-3p target gene	https://pubmed.ncbi.nlm.nih.gov/34850920/	HNRNPU FEN1 PACSIN2 RPS21 KIF5B KHSRP HMGB1
0.0554136	5	54	3.48466	Hsa-miR-7160-3p target gene	https://pubmed.ncbi.nlm.nih.gov/34850920/	KIF5B SFPQ CAPNS1 GANAB KHSRP
0.0554136	5	54	3.48466	Hsa-miR-6838-3p target gene	https://pubmed.ncbi.nlm.nih.gov/34850920/	ERP44 CALR KHSRP DDX6 PGK1
0.0556402	8	119	2.53004	Hsa-miR-3155b target gene	https://pubmed.ncbi.nlm.nih.gov/34850920/	MAT2A SRSF10 SNRPD3 PCYT1A LARS1 WASF2 TTLL12 ANXA6
0.0569151	12	219	2.06215	Hsa-miR-144-3p target gene	https://pubmed.ncbi.nlm.nih.gov/34850920/	CCT2 TNPO1 KPNA2 EIF2S3 HNRNPF BZW1 AP1G1 PPP2R2A HNRNPAB HNRNPU MSN NPM1
0.0569649	10	168	2.24014	Hsa-miR-7-2-3p target gene	https://pubmed.ncbi.nlm.nih.gov/34850920/	KPNA2 RAB10 THBS1 HSP90AA1 SF1 TNPO1 ACTR1A PABPC1 HNRNPA3 HNRNPC
0.0572008	6	75	3.01074	Hsa-miR-1197 target gene	https://pubmed.ncbi.nlm.nih.gov/34850920/	SRRT NONO CAPRIN1 ATP1B3 BZW1 PSMA7
0.0572008	6	75	3.01074	Hsa-miR-4675 target gene	https://pubmed.ncbi.nlm.nih.gov/34850920/	HMGA1 DDX39B ANXA11 WARS1 PKM TRIM28
0.0572008	6	75	3.01074	Hsa-miR-5007-3p target gene	https://pubmed.ncbi.nlm.nih.gov/34850920/	SMC1A SSB PPP2R1A ACTR2 PICALM HNRNPU
0.0576158	7	97	2.71588	Hsa-miR-4433b-3p target gene	https://pubmed.ncbi.nlm.nih.gov/34850920/	SEPTIN2 DDX39B PACSIN2 PSMD11 HMGB1 MSN PLEC
0.0576265	8	120	2.50895	Hsa-miR-211-3p target gene	https://pubmed.ncbi.nlm.nih.gov/34850920/	RPL36 GRK2 THBS1 RPL28 CAPZB SERBP1 PTPN6 TPD52L2
0.0579174	11	194	2.1339	Hsa-miR-4465 target gene	https://pubmed.ncbi.nlm.nih.gov/34850920/	MAT2A KPNA2 ETF1 DDX3X SFPQ LUC7L2 FMC1-LUC7L2 TTLL12 HSPA8 CAPZA1 GRK2
0.0585277	5	55	3.4213	Hsa-miR-6824-3p target gene	https://pubmed.ncbi.nlm.nih.gov/34850920/	SF3B3 RPS11 HNRNPA1 RTCB ANXA6
0.0585277	5	55	3.4213	Hsa-miR-1273d target gene	https://pubmed.ncbi.nlm.nih.gov/34850920/	PDIA6 HNRNPA2B1 HNRNPA1 CBL ATP1B3
0.0585277	3	20	5.64515	Hsa-miR-668-5p target gene	https://pubmed.ncbi.nlm.nih.gov/34850920/	PSMB2 SRSF2 ALDOA
0.0598451	8	121	2.48822	Hsa-miR-4496 target gene	https://pubmed.ncbi.nlm.nih.gov/34850920/	GLO1 KPNB1 DDX3X YWHAQ NCL KIF5B SRSF2 PRKAR2A
0.0607068	14	275	1.91593	Hsa-miR-1249-5p target gene	https://pubmed.ncbi.nlm.nih.gov/34850920/	MYH14 PKM KHSRP HDLBP RAB7A PARVG ARPC3 CAPN1 HPCAL1 PPP2R2A RAB1B SFN SH3BP1 PPIA
0.0620189	9	146	2.31992	Hsa-miR-663a target gene	https://pubmed.ncbi.nlm.nih.gov/34850920/	EEF1A2 PSMG1 CALR KHSRP GNAI2 VASP PLOD3 RPL28 SFN
0.0620189	9	146	2.31992	Hsa-miR-551b-5p target gene	https://pubmed.ncbi.nlm.nih.gov/34850920/	PPP2R2A YWHAB DEK SNRPD1 G3BP1 SRSF10 HNRNPU HNRNPA2B1 SRSF2
0.0620189	14	276	1.90899	Hsa-miR-6797-5p target gene	https://pubmed.ncbi.nlm.nih.gov/34850920/	MYH14 PKM KHSRP HDLBP RAB7A PARVG ARPC3 CAPN1 HPCAL1 PPP2R2A RAB1B SFN SH3BP1 PPIA
0.0620189	5	56	3.36021	Hsa-miR-487a-3p target gene	https://pubmed.ncbi.nlm.nih.gov/34850920/	RPS4X CLTC MCMBP ACTR2 CAND1
0.0620189	8	122	2.46782	Hsa-miR-3116 target gene	https://pubmed.ncbi.nlm.nih.gov/34850920/	CALR BZW1 SRSF7 PKM EIF3F SUPT16H FUS RPL28
0.0620189	5	56	3.36021	Hsa-miR-6764-3p target gene	https://pubmed.ncbi.nlm.nih.gov/34850920/	SF3B3 RPS11 HNRNPA1 RTCB ANXA6
0.0620189	4	37	4.06857	Hsa-miR-374c-3p target gene	https://pubmed.ncbi.nlm.nih.gov/34850920/	YWHAZ HMGB2 HMGB1 ALDOA
0.0623548	7	99	2.66101	Hsa-miR-5685 target gene	https://pubmed.ncbi.nlm.nih.gov/34850920/	HNRNPAB YWHAG PFN1 CPSF6 GRK2 HMGA1 TPM3
0.0629307	11	198	2.09079	Hsa-miR-548h-5p target gene	https://pubmed.ncbi.nlm.nih.gov/34850920/	PTBP1 CBX3 CAPZA1 XRCC6 G3BP1 DDB1 TRA2B HSP90AA1 KHSRP MTHFD1
0.0629307	26	625	1.56559	Hsa-miR-1277-5p target gene	https://pubmed.ncbi.nlm.nih.gov/34850920/	HSP90AA1 PSMD7 TNPO1 SNRPB2 SAR1B CPSF6 DDX17 NONO RPS7 SEC23IP G3BP2 RPL23A SRP72 YWHAZ PCBP2 KHSRP HMGB2 DDX6 CCT4 TAGLN2 ANXA5 SART3 FUBP1 DDX3X RPL24 PURA
0.0629307	11	198	2.09079	Hsa-miR-548b-5p target gene	https://pubmed.ncbi.nlm.nih.gov/34850920/	PTBP1 CBX3 CAPZA1 XRCC6 G3BP1 DDB1 TRA2B HSP90AA1 KHSRP MTHFD1
0.0629307	11	198	2.09079	Hsa-miR-548w target gene	https://pubmed.ncbi.nlm.nih.gov/34850920/	PTBP1 CBX3 CAPZA1 XRCC6 G3BP1 DDB1 TRA2B HSP90AA1 KHSRP MTHFD1
0.0629307	11	198	2.09079	Hsa-miR-548y target gene	https://pubmed.ncbi.nlm.nih.gov/34850920/	PTBP1 CBX3 CAPZA1 XRCC6 G3BP1 DDB1 TRA2B HSP90AA1 KHSRP MTHFD1
0.0629307	11	198	2.09079	Hsa-miR-548o-5p target gene	https://pubmed.ncbi.nlm.nih.gov/34850920/	PTBP1 CBX3 CAPZA1 XRCC6 G3BP1 DDB1 TRA2B HSP90AA1 KHSRP MTHFD1
0.0629307	11	198	2.09079	Hsa-miR-548ab target gene	https://pubmed.ncbi.nlm.nih.gov/34850920/	PTBP1 CBX3 CAPZA1 XRCC6 G3BP1 DDB1 TRA2B HSP90AA1 KHSRP MTHFD1
0.0629307	11	198	2.09079	Hsa-miR-548ad-5p target gene	https://pubmed.ncbi.nlm.nih.gov/34850920/	PTBP1 CBX3 CAPZA1 XRCC6 G3BP1 DDB1 TRA2B HSP90AA1 KHSRP MTHFD1
0.0629307	11	198	2.09079	Hsa-miR-548ae-5p target gene	https://pubmed.ncbi.nlm.nih.gov/34850920/	PTBP1 CBX3 CAPZA1 XRCC6 G3BP1 DDB1 TRA2B HSP90AA1 KHSRP MTHFD1
0.0629307	11	198	2.09079	Hsa-miR-548ak target gene	https://pubmed.ncbi.nlm.nih.gov/34850920/	PTBP1 CBX3 CAPZA1 XRCC6 G3BP1 DDB1 TRA2B HSP90AA1 KHSRP MTHFD1
0.0629307	11	198	2.09079	Hsa-miR-548am-5p target gene	https://pubmed.ncbi.nlm.nih.gov/34850920/	PTBP1 CBX3 CAPZA1 XRCC6 G3BP1 DDB1 TRA2B HSP90AA1 KHSRP MTHFD1
0.0629307	11	198	2.09079	Hsa-miR-548ap-5p target gene	https://pubmed.ncbi.nlm.nih.gov/34850920/	PTBP1 CBX3 CAPZA1 XRCC6 G3BP1 DDB1 TRA2B HSP90AA1 KHSRP MTHFD1
0.0629307	11	198	2.09079	Hsa-miR-548aq-5p target gene	https://pubmed.ncbi.nlm.nih.gov/34850920/	PTBP1 CBX3 CAPZA1 XRCC6 G3BP1 DDB1 TRA2B HSP90AA1 KHSRP MTHFD1
0.0629307	11	198	2.09079	Hsa-miR-548ar-5p target gene	https://pubmed.ncbi.nlm.nih.gov/34850920/	PTBP1 CBX3 CAPZA1 XRCC6 G3BP1 DDB1 TRA2B HSP90AA1 KHSRP MTHFD1
0.0629307	11	198	2.09079	Hsa-miR-548as-5p target gene	https://pubmed.ncbi.nlm.nih.gov/34850920/	PTBP1 CBX3 CAPZA1 XRCC6 G3BP1 DDB1 TRA2B HSP90AA1 KHSRP MTHFD1
0.0629307	11	198	2.09079	Hsa-miR-548au-5p target gene	https://pubmed.ncbi.nlm.nih.gov/34850920/	PTBP1 CBX3 CAPZA1 XRCC6 G3BP1 DDB1 TRA2B HSP90AA1 KHSRP MTHFD1
0.0629307	11	198	2.09079	Hsa-miR-548ay-5p target gene	https://pubmed.ncbi.nlm.nih.gov/34850920/	PTBP1 CBX3 CAPZA1 XRCC6 G3BP1 DDB1 TRA2B HSP90AA1 KHSRP MTHFD1
0.0629307	11	198	2.09079	Hsa-miR-548bb-5p target gene	https://pubmed.ncbi.nlm.nih.gov/34850920/	PTBP1 CBX3 CAPZA1 XRCC6 G3BP1 DDB1 TRA2B HSP90AA1 KHSRP MTHFD1
0.0629307	10	172	2.18804	Hsa-miR-548l target gene	https://pubmed.ncbi.nlm.nih.gov/34850920/	CAPZA1 SUB1 SAR1A XRCC6 PSMA1 DDX3X SRSF10 HMGB2 HSP90AA1 SERBP1
0.0629307	15	305	1.85087	Hsa-miR-5096 target gene	https://pubmed.ncbi.nlm.nih.gov/34850920/	LARS1 SF3A1 TNPO1 ALDOA THBS1 SRSF10 QSOX1 SKP1 PCYT1A API5 PLIN3 SRSF2 SNX9 KHSRP GRK2
0.0629307	10	172	2.18804	Hsa-miR-6878-3p target gene	https://pubmed.ncbi.nlm.nih.gov/34850920/	CBX5 CACYBP RPS6 PGK1 PLIN3 CAND1 ARPC2 EIF2A HMGB1 MYO1F
0.0629307	13	250	1.95698	Hsa-miR-4638-5p target gene	https://pubmed.ncbi.nlm.nih.gov/34850920/	MYO1F PSMB2 SLC1A5 CAPZA2 MCM4 RAB10 LUC7L2 FMC1-LUC7L2 LIMS1 SNRPD1 HMGB1 SFN WASF2
0.0631849	26	626	1.56309	Hsa-miR-122-5p target gene	https://pubmed.ncbi.nlm.nih.gov/34850920/	ANXA11 ALDOA TPD52L2 CALR CTPS1 DNAJB1 MAPRE1 PKM COPA YWHAB SF3A1 NARS1 SLC1A5 OLA1 SEC23B RAB10 LIMS1 SAR1A NASP MSN SH3GL1 QSOX1 GFPT1 TTLL12 HSPA5 CBL
0.0639472	5	57	3.30125	Hsa-miR-5689 target gene	https://pubmed.ncbi.nlm.nih.gov/34850920/	CPSF6 OLA1 GFPT1 HNRNPU RAB1B
0.0639472	5	57	3.30125	Hsa-miR-584-3p target gene	https://pubmed.ncbi.nlm.nih.gov/34850920/	DEK G3BP2 HNRNPU GSN ROCK1
0.0640152	6	78	2.89495	Hsa-miR-5584-3p target gene	https://pubmed.ncbi.nlm.nih.gov/34850920/	KPNA2 SH3GLB1 DDX6 UFD1 BZW1 EHD3
0.0643039	2	8	9.40858	Hsa-miR-1274a target gene	https://pubmed.ncbi.nlm.nih.gov/34850920/	MYH10 RPS23
0.0643039	11	199	2.08029	Hsa-miR-548j-5p target gene	https://pubmed.ncbi.nlm.nih.gov/34850920/	PTBP1 CBX3 CAPZA1 XRCC6 G3BP1 DDB1 TRA2B HSP90AA1 KHSRP MTHFD1
0.0643039	11	199	2.08029	Hsa-miR-548a-5p target gene	https://pubmed.ncbi.nlm.nih.gov/34850920/	PTBP1 CBX3 CAPZA1 XRCC6 G3BP1 DDB1 TRA2B HSP90AA1 KHSRP MTHFD1
0.0643039	11	199	2.08029	Hsa-miR-548c-5p target gene	https://pubmed.ncbi.nlm.nih.gov/34850920/	PTBP1 CBX3 CAPZA1 XRCC6 G3BP1 DDB1 TRA2B HSP90AA1 KHSRP MTHFD1
0.0643429	8	124	2.42802	Hsa-miR-4795-3p target gene	https://pubmed.ncbi.nlm.nih.gov/34850920/	CBX5 ERP44 SRSF3 RPL5 CCT5 SAR1A RPS16 HNRNPDL
0.0651087	29	720	1.51583	Hsa-miR-19b-3p target gene	https://pubmed.ncbi.nlm.nih.gov/34850920/	SEC23B CCAR2 HNRNPA1 SRSF7 DDX6 AP2B1 EIF3L SF3B3 HNRNPUL1 PAICS G3BP2 ATP6V1B2 DDX3Y EIF4A2 THBS1 SATB1 RAN DDX3X PFN1 GFPT1 HNRNPF MTHFD1 SH3KBP1 SERBP1 PGK1 HNRNPU EHD1 CBX5 PKM
0.0652901	31	782	1.4919	Hsa-miR-7106-5p target gene	https://pubmed.ncbi.nlm.nih.gov/34850920/	MAT2A XRCC6 PCYT1A YWHAZ TPM3 ADAR KHSRP PFN1 CRMP1 ARPC3 MYH9 ATP6V1A SNRPD1 CAPZB LRRC47 ARL8B SAR1A WARS1 SNRPD3 SLC1A5 SNX27 ALDOA CD44 EIF4G1 HMGA1 MSN PPP2R1A RAB1B SART3 RPL18A SRSF7
0.0653297	7	101	2.60832	Hsa-miR-1205 target gene	https://pubmed.ncbi.nlm.nih.gov/34850920/	CAPN1 THBS1 SNRPD3 PICALM PTBP1 SF1 PKM
0.0653297	7	101	2.60832	Hsa-miR-4690-3p target gene	https://pubmed.ncbi.nlm.nih.gov/34850920/	HNRNPAB YWHAG PFN1 CPSF6 GRK2 HMGA1 TPM3
0.0653336	10	174	2.16289	Hsa-miR-4294 target gene	https://pubmed.ncbi.nlm.nih.gov/34850920/	TPM3 ACTR2 EZR SF1 RBBP4 SNAP29 BSG CAPNS1 SF3A1 TTLL12
0.0655196	9	149	2.27321	Hsa-miR-3679-3p target gene	https://pubmed.ncbi.nlm.nih.gov/34850920/	SRSF2 TBC1D5 SAR1A SRSF10 NARS1 PTPRE SNX9 VASP UBAP2L
0.0657929	15	308	1.83284	Hsa-miR-6742-3p target gene	https://pubmed.ncbi.nlm.nih.gov/34850920/	CALR KHSRP SRSF9 G3BP1 SNRPD1 PGK1 CCT4 SLC1A5 PRKAR2A EHD4 PSMB9 SAR1A CBX5 DAZAP1 RTCB
0.0663819	6	79	2.8583	Hsa-miR-6505-5p target gene	https://pubmed.ncbi.nlm.nih.gov/34850920/	PSPC1 YWHAQ HNRNPA1 TTLL12 DAZAP1 PRKAR2A
0.0663819	6	79	2.8583	Hsa-miR-7844-5p target gene	https://pubmed.ncbi.nlm.nih.gov/34850920/	SAR1B DDX3X CAND1 EIF5 RPL10A LIMS1
0.066795	5	58	3.24434	Hsa-miR-6782-3p target gene	https://pubmed.ncbi.nlm.nih.gov/34850920/	HNRNPD DPYSL2 PURA SMC1A GFPT1
0.066795	12	227	1.98948	Hsa-miR-6131 target gene	https://pubmed.ncbi.nlm.nih.gov/34850920/	ALDOA DEK SRSF10 EIF4E PLIN3 PSMD1 RBBP4 EIF2A ARPC2 LARS1 CCAR2 RPL14
0.0670319	15	309	1.82691	Hsa-miR-107 target gene	https://pubmed.ncbi.nlm.nih.gov/34850920/	RAB1B GANAB RPSA PSMB6 ACTR2 RAB10 CAPZA2 DNAJA1 SRSF1 G3BP2 MCM7 HNRNPA2B1 RPS24 PURA SERBP1
0.0673077	11	201	2.05959	Hsa-miR-548i target gene	https://pubmed.ncbi.nlm.nih.gov/34850920/	PTBP1 CBX3 CAPZA1 XRCC6 G3BP1 DDB1 TRA2B HSP90AA1 KHSRP MTHFD1
0.0675957	7	102	2.58275	Hsa-miR-595 target gene	https://pubmed.ncbi.nlm.nih.gov/34850920/	PFKP TXLNA PCBP2 RAB10 HMGB1 PSMA2 MYO1F
0.0686227	8	126	2.38948	Hsa-miR-365b-5p target gene	https://pubmed.ncbi.nlm.nih.gov/34850920/	SAR1A TPM3 HNRNPC PARP1 CAPZA2 ATP1B3 STK10 SLC1A5
0.0687069	4	39	3.85993	Hsa-miR-6876-3p target gene	https://pubmed.ncbi.nlm.nih.gov/34850920/	HSP90AB1 MYO1F SMC1A WASF2
0.0693937	6	80	2.82257	Hsa-miR-7156-5p target gene	https://pubmed.ncbi.nlm.nih.gov/34850920/	EIF2S1 DEK CAND1 SH3GLB1 TNPO1 MYO1F
0.0706875	24	574	1.57356	Hsa-miR-19a-3p target gene	https://pubmed.ncbi.nlm.nih.gov/34850920/	THBS1 DPYSL2 SF3B3 HNRNPUL1 PAICS G3BP2 ATP6V1B2 DDX3Y EIF4A2 DDX6 SATB1 RAN DDX3X PFN1 GFPT1 HNRNPF MTHFD1 SH3KBP1 SERBP1 PGK1 HNRNPU EHD1 CBX5 PKM
0.0706875	5	59	3.18935	Hsa-miR-6797-3p target gene	https://pubmed.ncbi.nlm.nih.gov/34850920/	TNPO1 S100A11 HNRNPF PURA PTBP1
0.070978	8	127	2.37066	Hsa-miR-365a-3p target gene	https://pubmed.ncbi.nlm.nih.gov/34850920/	SRP68 HDLBP AIMP2 MCMBP LUC7L2 DOK2 FMC1-LUC7L2 HSPA8
0.070978	10	177	2.12623	Hsa-miR-6083 target gene	https://pubmed.ncbi.nlm.nih.gov/34850920/	HNRNPA0 DEK SRP72 FARSB YWHAZ SNX3 LMNB1 SRSF2 ACTR2 CCAR2
0.0717203	12	230	1.96353	Hsa-miR-4533 target gene	https://pubmed.ncbi.nlm.nih.gov/34850920/	TRIM25 TPM3 PKM HNRNPC CALR BZW1 MYH14 RPL35A G3BP1 PPP2R2A GSN TPD52L2
0.0717203	9	152	2.22835	Hsa-miR-7515 target gene	https://pubmed.ncbi.nlm.nih.gov/34850920/	MAT2A PDIA6 GLO1 NONO CAPZB PFN1 PPP2R2A TAGLN2 DRG1
0.0717203	12	230	1.96353	Hsa-miR-6852-5p target gene	https://pubmed.ncbi.nlm.nih.gov/34850920/	CBX5 CALR KHSRP SRSF9 G3BP1 PGK1 PRKAR2A SNRPD1 PSMB9 SAR1A DAZAP1 RPL28
0.0720473	18	398	1.70205	Hsa-miR-3135b target gene	https://pubmed.ncbi.nlm.nih.gov/34850920/	SLC1A5 SUPT16H RPS14 COPA YWHAB VIM SF3A1 NARS1 OLA1 SEC23B RAB10 LIMS1 SAR1A CDC37 PKM QSOX1 GFPT1 TTLL12
0.0722115	32	822	1.46508	Hsa-miR-6785-5p target gene	https://pubmed.ncbi.nlm.nih.gov/34850920/	XRCC6 MYH14 MAT2A KHSRP CALR RAB7A PTPRE ADAR ARPC3 MYH9 ATP6V1A SNRPD1 CAPZB LRRC47 ARL8B SAR1A WARS1 SNRPD3 SLC1A5 SNX27 ALDOA CAPN1 CD44 CDC37 CFL1 PPP2R1A RAB1B SART3 SH3BP1 YWHAZ RPL18A SRSF7
0.0722115	32	822	1.46508	Hsa-miR-6883-5p target gene	https://pubmed.ncbi.nlm.nih.gov/34850920/	XRCC6 MYH14 MAT2A KHSRP CALR RAB7A PTPRE ADAR ARPC3 MYH9 ATP6V1A SNRPD1 CAPZB LRRC47 ARL8B SAR1A WARS1 SNRPD3 SLC1A5 SNX27 ALDOA CAPN1 CD44 CDC37 CFL1 PPP2R1A RAB1B SART3 SH3BP1 YWHAZ RPL18A SRSF7
0.0726	11	204	2.0293	Hsa-miR-559 target gene	https://pubmed.ncbi.nlm.nih.gov/34850920/	PTBP1 CBX3 CAPZA1 XRCC6 G3BP1 DDB1 TRA2B HSP90AA1 KHSRP MTHFD1
0.0727749	7	104	2.53308	Hsa-let-7c-3p target gene	https://pubmed.ncbi.nlm.nih.gov/34850920/	RPS3 HNRNPA2B1 DDX3Y HNRNPU NCL TRA2B DDX3X
0.0730687	8	128	2.35214	Hsa-miR-365a-5p target gene	https://pubmed.ncbi.nlm.nih.gov/34850920/	SAR1A TPM3 HNRNPC PARP1 CAPZA2 ATP1B3 STK10 SLC1A5
0.0731881	4	40	3.76343	Hsa-miR-708-3p target gene	https://pubmed.ncbi.nlm.nih.gov/34850920/	SUB1 HNRNPA2B1 NCL COPZ1
0.0737992	5	60	3.13619	Hsa-miR-6076 target gene	https://pubmed.ncbi.nlm.nih.gov/34850920/	TNPO1 S100A11 HNRNPF PURA PTBP1
0.0737992	5	60	3.13619	Hsa-miR-556-5p target gene	https://pubmed.ncbi.nlm.nih.gov/34850920/	CAND1 RPL27A SAR1B CCT4 PPP2R2A
0.0737992	5	60	3.13619	Hsa-miR-4743-5p target gene	https://pubmed.ncbi.nlm.nih.gov/34850920/	SNRPD3 SNRPD1 CBX5 RPL24 U2AF2
0.0741072	11	205	2.0194	Hsa-miR-544b target gene	https://pubmed.ncbi.nlm.nih.gov/34850920/	PPIA PRKAR2A HMGB2 YARS1 FEN1 RPL18A TLN1 ACTR2 SNAP29 HMGB1 SKP1
0.0741072	11	205	2.0194	Hsa-miR-5703 target gene	https://pubmed.ncbi.nlm.nih.gov/34850920/	CAPZA1 YARS1 NID1 SND1 PSMD11 HNRNPU CRMP1 SNRPD1 SFN YWHAZ FUS
0.0749721	7	105	2.50895	Hsa-miR-636 target gene	https://pubmed.ncbi.nlm.nih.gov/34850920/	RPS27 HNRNPA3 RPS6KA3 LMNB1 SATB1 HNRNPA1 SARS1
0.0749721	7	105	2.50895	Hsa-miR-889-3p target gene	https://pubmed.ncbi.nlm.nih.gov/34850920/	LMNB1 PICALM HSP90AA1 KHSRP CPSF6 TCEA1 PURA
0.0749721	7	105	2.50895	Hsa-miR-509-5p target gene	https://pubmed.ncbi.nlm.nih.gov/34850920/	THBS1 SNRPD3 SRSF9 G3BP1 TCERG1 YWHAG PPIA
0.0749721	7	105	2.50895	Hsa-miR-6751-5p target gene	https://pubmed.ncbi.nlm.nih.gov/34850920/	DDX39B TXLNA SERBP1 RAB15 QSOX1 RAB1B TLN1
0.0749721	7	105	2.50895	Hsa-miR-6810-5p target gene	https://pubmed.ncbi.nlm.nih.gov/34850920/	TPP1 HNRNPD CBX5 COPZ1 HSP90AB1 MSN PKM
0.0757383	3	23	4.90882	Hsa-miR-554 target gene	https://pubmed.ncbi.nlm.nih.gov/34850920/	NONO DDX6 ALDOA
0.0757407	11	206	2.0096	Hsa-miR-4434 target gene	https://pubmed.ncbi.nlm.nih.gov/34850920/	CAPZA1 YARS1 NID1 SND1 PSMD11 HNRNPU CRMP1 SNRPD1 SFN YWHAZ FUS
0.0757524	13	260	1.88172	Hsa-miR-132-3p target gene	https://pubmed.ncbi.nlm.nih.gov/34850920/	PSMD12 PSMA2 DOCK10 THBS1 ACTR2 NAP1L1 RPL7 RACK1 RPSA ANXA2 RPS5 PDLIM7 EIF2S3
0.0760656	10	180	2.09079	Hsa-miR-7-1-3p target gene	https://pubmed.ncbi.nlm.nih.gov/34850920/	KPNA2 RAB10 THBS1 HSP90AA1 SF1 TNPO1 ACTR1A PABPC1 HNRNPA3 HNRNPC
0.0774196	8	130	2.31596	Hsa-miR-577 target gene	https://pubmed.ncbi.nlm.nih.gov/34850920/	G3BP1 HNRNPU HNRNPA1 PARP1 RAN PSMG1 SF1 NUDT21
0.0774196	4	41	3.67164	Hsa-miR-4766-3p target gene	https://pubmed.ncbi.nlm.nih.gov/34850920/	HMGB2 MCM7 RBBP4 RPS24
0.0774196	7	106	2.48528	Hsa-miR-4688 target gene	https://pubmed.ncbi.nlm.nih.gov/34850920/	U2AF2 PSMD11 ATP1B3 HSP90AB1 MYH9 SFN STIP1
0.0774196	8	130	2.31596	Hsa-miR-4762-5p target gene	https://pubmed.ncbi.nlm.nih.gov/34850920/	OLA1 SRSF1 TXLNA DEK YWHAQ SNAP29 HNRNPA1 FAM98B
0.0774196	7	106	2.48528	Hsa-miR-4697-5p target gene	https://pubmed.ncbi.nlm.nih.gov/34850920/	DDX39B TXLNA MSN CALR GNAI2 RPL28 SARS1
0.0774196	4	41	3.67164	Hsa-miR-6784-5p target gene	https://pubmed.ncbi.nlm.nih.gov/34850920/	HPCAL1 PPIB RPL18A NARS1
0.0774663	6	83	2.72055	Hsa-miR-5087 target gene	https://pubmed.ncbi.nlm.nih.gov/34850920/	RAB15 PFN1 RPS14 FEN1 HNRNPA3 PRKAR2A
0.0774663	6	83	2.72055	Hsa-miR-6739-3p target gene	https://pubmed.ncbi.nlm.nih.gov/34850920/	EIF2S1 CBX3 DEK CAND1 TNPO1 MYO1F
0.0774663	6	83	2.72055	Hsa-miR-6889-3p target gene	https://pubmed.ncbi.nlm.nih.gov/34850920/	SRSF3 EIF3F HNRNPDL LMNB1 RPL18A RTCB
0.0789486	11	208	1.99028	Hsa-miR-196a-3p target gene	https://pubmed.ncbi.nlm.nih.gov/34850920/	RPS26 XRCC6 EIF3H SEC31A ATP1B3 SNRPD3 RAB10 CAPZB EIF4G2 TNPO1 ANXA1
0.0789486	9	156	2.17121	Hsa-miR-3619-5p target gene	https://pubmed.ncbi.nlm.nih.gov/34850920/	GANAB TPM3 ARL8B AP2B1 HSP90AB1 RAB1B STK10 VASP WASF2
0.0789486	11	208	1.99028	Hsa-miR-4516 target gene	https://pubmed.ncbi.nlm.nih.gov/34850920/	CAPZA1 YARS1 NID1 SND1 PSMD11 HNRNPU CRMP1 SNRPD1 SFN YWHAZ FUS
0.0789486	9	156	2.17121	Hsa-miR-1252-3p target gene	https://pubmed.ncbi.nlm.nih.gov/34850920/	NUDT21 TAGLN2 CAND1 CALR THBS1 YWHAZ TRA2B GTF2I CAPZA1
0.0789486	27	675	1.50537	Hsa-miR-6799-5p target gene	https://pubmed.ncbi.nlm.nih.gov/34850920/	XRCC6 SERBP1 MAT2A HDLBP ADAR KHSRP ARPC3 MYH9 ATP6V1A SNRPD1 CAPZB LRRC47 ARL8B SAR1A WARS1 SNRPD3 SLC1A5 SNX27 ALDOA BZW1 PDCL3 PPP2R1A RAB1B SART3 YWHAZ RPL18A SRSF7
0.0789486	9	156	2.17121	Hsa-miR-4325 target gene	https://pubmed.ncbi.nlm.nih.gov/34850920/	HMGB2 DDX3X AP2B1 KIF5B HNRNPA3 CAPZB RPL23 RPL24 YWHAB
0.0789486	12	235	1.92175	Hsa-miR-6721-5p target gene	https://pubmed.ncbi.nlm.nih.gov/34850920/	U2AF2 SRSF3 SNRPD3 TXLNA RPS24 CBX5 CALR HMGA1 SARS1 SFN STIP1 WASF2
0.0790144	8	131	2.29828	Hsa-miR-552-5p target gene	https://pubmed.ncbi.nlm.nih.gov/34850920/	ETF1 HNRNPA0 SRSF1 RAN HNRNPA2B1 SH3GLB1 ERP44 CD44
0.0793698	7	107	2.46206	Hsa-miR-3691-3p target gene	https://pubmed.ncbi.nlm.nih.gov/34850920/	YWHAQ RPL4 ATXN2L HNRNPA0 SRSF2 PTBP1 DARS1
0.0793698	7	107	2.46206	Hsa-miR-924 target gene	https://pubmed.ncbi.nlm.nih.gov/34850920/	ACTR1A RBBP4 SNAP29 PSMB2 USP15 GFPT1 SF3A1
0.0793698	7	107	2.46206	Hsa-miR-890 target gene	https://pubmed.ncbi.nlm.nih.gov/34850920/	NARS1 PSMG1 G3BP1 YWHAQ ARL8B SNX27 PAICS
0.0793698	7	107	2.46206	Hsa-miR-4488 target gene	https://pubmed.ncbi.nlm.nih.gov/34850920/	DDX39B TXLNA MSN CALR GNAI2 RPL28 SARS1
0.0799403	5	62	3.03502	Hsa-miR-3134 target gene	https://pubmed.ncbi.nlm.nih.gov/34850920/	YARS1 ALDOA ANXA4 OLA1 PDIA3
0.0799403	5	62	3.03502	Hsa-miR-4529-5p target gene	https://pubmed.ncbi.nlm.nih.gov/34850920/	LMNB1 RPS21 U2AF2 HNRNPA0 RPS6
0.0799704	6	84	2.68816	Hsa-miR-6074 target gene	https://pubmed.ncbi.nlm.nih.gov/34850920/	TNPO1 SNRPB2 RPL23A PDIA6 DDX6 HSPA8
0.0810663	4	42	3.58422	Hsa-miR-626 target gene	https://pubmed.ncbi.nlm.nih.gov/34850920/	HSP90AB1 MYO1F SMC1A WASF2
0.0810663	8	132	2.28087	Hsa-let-7a-3p target gene	https://pubmed.ncbi.nlm.nih.gov/34850920/	EIF4A2 HMGB2 RPS16 RUVBL2 PURA COPB2 HNRNPU
0.0810663	8	132	2.28087	Hsa-miR-6507-5p target gene	https://pubmed.ncbi.nlm.nih.gov/34850920/	LUC7L2 LIMS1 HNRNPA0 ROCK1 MYH9 KHSRP FMC1-LUC7L2 EIF4G2
0.0810663	4	42	3.58422	Hsa-miR-6772-5p target gene	https://pubmed.ncbi.nlm.nih.gov/34850920/	EEF2 GNAI2 VASP RPL23A
0.0810663	4	42	3.58422	Hsa-miR-4634 target gene	https://pubmed.ncbi.nlm.nih.gov/34850920/	COPA SAR1A QSOX1 SFN
0.0811434	3	24	4.70429	Hsa-miR-3923 target gene	https://pubmed.ncbi.nlm.nih.gov/34850920/	RAB10 PURA PLEK
0.0818941	7	108	2.43926	Hsa-miR-708-5p target gene	https://pubmed.ncbi.nlm.nih.gov/34850920/	CD44 VPS29 SMAP2 PARP1 G3BP1 HNRNPC TUBB4A
0.0828515	13	265	1.84621	Hsa-miR-145-5p target gene	https://pubmed.ncbi.nlm.nih.gov/34850920/	STAT1 CLINT1 EIF4E DDX17 ILK TPM3 AP1G1 CD44 DDX6 ROCK1 RPS6KA3 DEK MCM2
0.0828515	32	836	1.44055	Hsa-miR-149-3p target gene	https://pubmed.ncbi.nlm.nih.gov/34850920/	XRCC6 MYH14 MAT2A KHSRP CALR RAB7A PTPRE ADAR ARPC3 MYH9 ATP6V1A SNRPD1 CAPZB LRRC47 ARL8B SAR1A WARS1 SNRPD3 SLC1A5 SNX27 ALDOA CAPN1 CD44 CDC37 CFL1 PPP2R1A RAB1B SART3 SH3BP1 YWHAZ RPL18A SRSF7
0.0829541	6	85	2.65654	Hsa-miR-4437 target gene	https://pubmed.ncbi.nlm.nih.gov/34850920/	GPX1 SRSF9 G3BP1 RAB7A PRKAR2A SF1
0.0829541	18	408	1.66034	Hsa-miR-7151-3p target gene	https://pubmed.ncbi.nlm.nih.gov/34850920/	MAT2A EIF4G2 CAND1 RPL23 RPL4 PAICS SLC1A5 EIF4E SNX3 CBX5 RAB10 CAPZA2 MYO1F USP15 ATP1B3 NONO HNRNPC WASF2
0.0835342	5	63	2.98685	Hsa-miR-2116-5p target gene	https://pubmed.ncbi.nlm.nih.gov/34850920/	KPNA2 CAPRIN1 CAND1 RPS24 TNPO1
0.0846841	7	109	2.41688	Hsa-miR-3674 target gene	https://pubmed.ncbi.nlm.nih.gov/34850920/	BUB3 EIF4A1 HSP90AA1 RPL18 SNRPA1 NCL HNRNPA1
0.0846841	7	109	2.41688	Hsa-miR-3605-5p target gene	https://pubmed.ncbi.nlm.nih.gov/34850920/	TXLNA TTLL12 DDX3X ADAR PPP2R2A TPM1
0.0846841	7	109	2.41688	Hsa-miR-6761-5p target gene	https://pubmed.ncbi.nlm.nih.gov/34850920/	SRSF4 TARS1 YARS1 CAPNS1 COPZ1 ADSL SKP1
0.0851227	9	159	2.13024	Hsa-miR-4267 target gene	https://pubmed.ncbi.nlm.nih.gov/34850920/	TARS1 SNX27 MYH9 PDCL3 PDLIM5 SF3A3 LRRFIP1 CBX5 SMC1A
0.0859088	11	212	1.95272	Hsa-miR-96-5p target gene	https://pubmed.ncbi.nlm.nih.gov/34850920/	HNRNPDL ARHGEF2 YWHAG EIF4G1 DEK HNRNPA1 RAB35 IARS1 PFN1 RPS23 PGK1
0.0859498	4	43	3.50087	Hsa-miR-5089-3p target gene	https://pubmed.ncbi.nlm.nih.gov/34850920/	DDX6 SUB1 CPSF6 HSPA8
0.0859498	4	43	3.50087	Hsa-miR-2909 target gene	https://pubmed.ncbi.nlm.nih.gov/34850920/	XRCC6 DDX6 UFD1 SRSF2
0.0861056	6	86	2.62565	Hsa-miR-589-3p target gene	https://pubmed.ncbi.nlm.nih.gov/34850920/	EEF2 TAGLN2 CAPRIN1 RPL15 SLC1A5 IGF2BP2
0.0861056	6	86	2.62565	Hsa-miR-379-3p target gene	https://pubmed.ncbi.nlm.nih.gov/34850920/	AP1G1 SKP1 GLO1 THBS1 ATP1B3 CAPZA2
0.0873135	12	240	1.88172	Hsa-miR-6741-3p target gene	https://pubmed.ncbi.nlm.nih.gov/34850920/	MYO1F PSMB2 SLC1A5 CAPZA2 MCM4 LUC7L2 FMC1-LUC7L2 LIMS1 RAB10 SNRPD1 HMGB1 WASF2
0.0873135	5	64	2.94018	Hsa-miR-219a-2-3p target gene	https://pubmed.ncbi.nlm.nih.gov/34850920/	TPP1 HSP90AA1 G3BP2 KHSRP HNRNPA1
0.0873135	5	64	2.94018	Hsa-miR-3936 target gene	https://pubmed.ncbi.nlm.nih.gov/34850920/	PCBP1 NONO MAT2A PFN1 RPL23A
0.0878165	13	268	1.82554	Hsa-miR-873-5p target gene	https://pubmed.ncbi.nlm.nih.gov/34850920/	PACSIN2 TXLNA PSMD11 G3BP1 ADAR HPCAL1 HDGFL2 PTBP1 ALDOA EIF3L CFL1 PKM RAB1B
0.0880773	3	25	4.51612	Hsa-miR-598-3p target gene	https://pubmed.ncbi.nlm.nih.gov/34850920/	CCT7 NCL NPM1
0.0896644	6	87	2.59547	Hsa-miR-379-5p target gene	https://pubmed.ncbi.nlm.nih.gov/34850920/	YBX1 HSPA5 RPL7 PARP1 CD44 EIF4G2
0.0896644	6	87	2.59547	Hsa-miR-6842-3p target gene	https://pubmed.ncbi.nlm.nih.gov/34850920/	ILK SUPT16H ADAR HNRNPF PLIN3 HNRNPA1
0.0897385	9	161	2.10378	Hsa-miR-136-5p target gene	https://pubmed.ncbi.nlm.nih.gov/34850920/	G3BP2 NARS1 CAPZA2 BZW1 SNX9 GANAB ILF3 PPP2R2A ROCK1
0.0897731	18	413	1.64024	Hsa-miR-520g-3p target gene	https://pubmed.ncbi.nlm.nih.gov/34850920/	EIF2S1 CBX3 XRCC6 PSMA1 HMGB1 QSOX1 EIF3H PABPC1 MYH9 CBX5 MYO1F USP15 SLC1A5 CAPZA2 SF3B3 RPL14 ATP1B3 PCYT1A
0.0900448	24	594	1.52058	Hsa-miR-4722-5p target gene	https://pubmed.ncbi.nlm.nih.gov/34850920/	PACSIN2 SNRPD3 VPS35 TXLNA PSMD11 HDLBP ADAR RPS6KA3 G3BP1 PTBP1 RPL28 SNX27 SNRPD1 EIF3L TPM3 EIF2S3 MYH9 YWHAZ HMGA1 MCM5 PKM SFN QSOX1 SRSF7
0.090301	7	111	2.37333	Hsa-miR-6803-5p target gene	https://pubmed.ncbi.nlm.nih.gov/34850920/	DDX39B TXLNA SERBP1 RAB15 QSOX1 RAB1B TLN1
0.0907226	8	136	2.21378	Hsa-miR-224-5p target gene	https://pubmed.ncbi.nlm.nih.gov/34850920/	API5 DPYSL2 RAB15 HNRNPC HSP90AA1 XPO1 RPL15 HNRNPF
0.0907226	8	136	2.21378	Hsa-miR-1908-5p target gene	https://pubmed.ncbi.nlm.nih.gov/34850920/	APOE PSMG1 CALR KHSRP GNAI2 VASP RPL28 SFN
0.0907226	4	44	3.4213	Hsa-miR-4761-3p target gene	https://pubmed.ncbi.nlm.nih.gov/34850920/	DNM2 TAGLN2 SH3GLB1 HNRNPU
0.0907226	4	44	3.4213	Hsa-miR-585-5p target gene	https://pubmed.ncbi.nlm.nih.gov/34850920/	CPSF6 SH3GLB1 EIF4G2 ALDOA
0.0908396	5	65	2.89495	Hsa-miR-154-5p target gene	https://pubmed.ncbi.nlm.nih.gov/34850920/	SAR1B RPS4X PPP2R2A CBX3 LMNB1
0.0908396	10	188	2.00182	Hsa-miR-507 target gene	https://pubmed.ncbi.nlm.nih.gov/34850920/	HNRNPF LIMS1 RPL30 CAND1 SATB1 RAB10 RPLP0 HMGB1 SF3A1 HNRNPA3
0.0908396	5	65	2.89495	Hsa-miR-4277 target gene	https://pubmed.ncbi.nlm.nih.gov/34850920/	DEK DDX6 G3BP2 HNRNPU EHD3
0.0925859	6	88	2.56598	Hsa-miR-1914-5p target gene	https://pubmed.ncbi.nlm.nih.gov/34850920/	CCT5 MCM7 SH3KBP1 RPL3 SRRT HSPA8
0.0925859	6	88	2.56598	Hsa-miR-2115-3p target gene	https://pubmed.ncbi.nlm.nih.gov/34850920/	DDX39B NPM1 HSP90AA1 SLC3A2 HNRNPA2B1 XRCC5
0.0928601	8	137	2.19762	Hsa-miR-138-5p target gene	https://pubmed.ncbi.nlm.nih.gov/34850920/	GNAI2 VIM HMGA1 DEK CCAR2 HNRNPUL1 ACTR1A CD44
0.0928601	11	216	1.91656	Hsa-miR-513a-5p target gene	https://pubmed.ncbi.nlm.nih.gov/34850920/	TNPO1 BUB3 TARDBP PSPC1 AP1G1 ALDOA SERBP1 KHSRP NUDT21 COPZ1 VPS26B
0.0928601	8	137	2.19762	Hsa-miR-7156-3p target gene	https://pubmed.ncbi.nlm.nih.gov/34850920/	LMNB1 SRSF9 G3BP1 RAB10 EHD3 SNX9 RPS24 PTPN6
0.0928601	10	189	1.99123	Hsa-miR-557 target gene	https://pubmed.ncbi.nlm.nih.gov/34850920/	HNRNPF LIMS1 RPL30 CAND1 SATB1 RAB10 RPLP0 HMGB1 SF3A1 HNRNPA3
0.0928601	7	112	2.35214	Hsa-miR-208a-5p target gene	https://pubmed.ncbi.nlm.nih.gov/34850920/	CBX3 RPLP1 SAR1B CCT4 HNRNPDL CAPZA2
0.0928601	8	137	2.19762	Hsa-miR-4436b-3p target gene	https://pubmed.ncbi.nlm.nih.gov/34850920/	DNM2 SRSF1 RPS24 CBX5 SH3GLB1 ATP1B3 RAB1B DRG1
0.0928601	7	112	2.35214	Hsa-miR-6823-5p target gene	https://pubmed.ncbi.nlm.nih.gov/34850920/	HNRNPUL1 YWHAZ RPL18 CAPZA2 LUC7L2 FMC1-LUC7L2 SNRPD1
0.0931486	18	416	1.62841	Hsa-miR-520h target gene	https://pubmed.ncbi.nlm.nih.gov/34850920/	EIF2S1 CBX3 XRCC6 PSMA1 HMGB1 QSOX1 EIF3H PABPC1 MYH9 CBX5 MYO1F USP15 SLC1A5 CAPZA2 SF3B3 RPL14 ATP1B3 PCYT1A
0.0932745	33	880	1.41129	Hsa-miR-6499-3p target gene	https://pubmed.ncbi.nlm.nih.gov/34850920/	MAT2A GRK2 SNRPD1 TPP1 TPM3 SRSF1 ACTR1A MTHFD1 LIMS1 RPL28 OLA1 SLC1A5 SEC23B RAB10 THBS1 SAR1A RPL27A PABPC1 HSP90AB1 NONO PDCL3 PRPS1 WASF2 YWHAZ ADSL ALDOA CAND1 FUS PSMD12 RPL10A RPL18A SRSF7 PRKAR2A
0.0943821	5	66	2.85108	Hsa-miR-499a-5p target gene	https://pubmed.ncbi.nlm.nih.gov/34850920/	IQGAP2 SSRP1 EIF4A2 HNRNPC PSMB9
0.0943821	5	66	2.85108	Hsa-miR-4758-3p target gene	https://pubmed.ncbi.nlm.nih.gov/34850920/	AGRN PDLIM5 HMGA1 PGK1 EIF4G1
0.0943821	5	66	2.85108	Hsa-miR-8059 target gene	https://pubmed.ncbi.nlm.nih.gov/34850920/	HNRNPUL1 SERBP1 TUBAL3 COPZ1 PPIA
0.0943821	5	66	2.85108	Hsa-miR-4687-5p target gene	https://pubmed.ncbi.nlm.nih.gov/34850920/	YWHAG PARP1 ALDOA TPM3 PRKAR2A
0.0947519	10	190	1.98075	Hsa-miR-483-3p target gene	https://pubmed.ncbi.nlm.nih.gov/34850920/	NUDC UPF1 SMC1A ALDOA PURA PSMG1 CAPRIN1 RPS24 RAN API5
0.0949743	4	45	3.34527	Hsa-miR-4727-3p target gene	https://pubmed.ncbi.nlm.nih.gov/34850920/	SEPTIN2 PKM FARSB HMGB1
0.0951483	7	113	2.33133	Hsa-miR-208b-5p target gene	https://pubmed.ncbi.nlm.nih.gov/34850920/	CBX3 RPLP1 SAR1B CCT4 HNRNPDL CAPZA2
0.0958877	18	418	1.62062	Hsa-miR-4793-3p target gene	https://pubmed.ncbi.nlm.nih.gov/34850920/	HMGB2 PAICS SNRPD1 PDCL3 CCT4 RPL27A SF3A1 EHD4 FUS RPL12 RPS19 HNRNPA3 SRSF2 KIF5B MTHFD1 PRPS1 SRSF7 TNPO1
0.0970026	11	218	1.89898	Hsa-miR-411-5p target gene	https://pubmed.ncbi.nlm.nih.gov/34850920/	SF3B3 NARS1 SKP1 KPNA2 TTLL12 EIF4G2 API5 PLIN3 LARS1 ARPC2 RPL23A
0.0982777	8	139	2.166	Hsa-miR-8052 target gene	https://pubmed.ncbi.nlm.nih.gov/34850920/	SAR1A TPM3 HNRNPC CAPZA2 ATP1B3 CAPNS1 SFN SLC1A5
0.0982777	8	139	2.166	Hsa-miR-561-3p target gene	https://pubmed.ncbi.nlm.nih.gov/34850920/	SH3GLB1 PCBP1 PABPC1 GFPT1 HNRNPF YWHAQ ERP44 EIF2S3
0.0987324	5	67	2.80853	Hsa-miR-4471 target gene	https://pubmed.ncbi.nlm.nih.gov/34850920/	HNRNPUL1 SERBP1 TUBAL3 COPZ1 PPIA
0.0987324	5	67	2.80853	Hsa-miR-4652-5p target gene	https://pubmed.ncbi.nlm.nih.gov/34850920/	HSP90AB1 MSN PKM SFN STK10
0.0989283	6	90	2.50895	Hsa-miR-6866-3p target gene	https://pubmed.ncbi.nlm.nih.gov/34850920/	AP2B1 BUB3 NARS1 SNX9 G3BP2 CD44
0.100229	17	391	1.63627	Hsa-miR-504-3p target gene	https://pubmed.ncbi.nlm.nih.gov/34850920/	SEPTIN2 PKM COPA YWHAB LIMS1 SF3A1 NARS1 SLC1A5 OLA1 SEC23B RAB10 SAR1A NASP SH3GL1 QSOX1 GFPT1 TTLL12
0.100433	8	140	2.15053	Hsa-miR-206 target gene	https://pubmed.ncbi.nlm.nih.gov/34850920/	PSMA7 NUDT21 HNRNPA1 ANXA2 PPIB CAPZA1 CBX5 SRSF9
0.100433	8	140	2.15053	Hsa-miR-494-3p target gene	https://pubmed.ncbi.nlm.nih.gov/34850920/	HNRNPA3 PDIA3 RPS14 ETF1 GLO1 SUPT16H NCL
0.100433	4	46	3.27255	Hsa-miR-492 target gene	https://pubmed.ncbi.nlm.nih.gov/34850920/	BUB3 MAT2A HNRNPAB BSG
0.100433	8	140	2.15053	Hsa-miR-3199 target gene	https://pubmed.ncbi.nlm.nih.gov/34850920/	SAR1A TPM3 HNRNPC CAPZA2 ATP1B3 CAPNS1 SFN SLC1A5
0.100433	15	333	1.69524	Hsa-miR-4772-3p target gene	https://pubmed.ncbi.nlm.nih.gov/34850920/	PSMA1 SEC23B SLC1A5 SRSF7 PRKAR2A HMGB1 PSMB2 CAPZA2 LUC7L2 FMC1-LUC7L2 SNRPD1 ALDOA PSMB9 CTPS1 CFL1
0.100433	8	140	2.15053	Hsa-miR-4269 target gene	https://pubmed.ncbi.nlm.nih.gov/34850920/	GRK2 XRCC6 SRSF2 TXLNA DARS1 CAPZA2 BTK YWHAB
0.100433	8	140	2.15053	Hsa-miR-525-5p target gene	https://pubmed.ncbi.nlm.nih.gov/34850920/	HMGA1 RPL18A PLEK SAR1B RPS26 TTLL12 PSMB7 SMC1A
0.100433	4	46	3.27255	Hsa-miR-7157-3p target gene	https://pubmed.ncbi.nlm.nih.gov/34850920/	SRSF3 LMNB1 RPL35 HNRNPA1
0.100985	7	115	2.29078	Hsa-miR-3529-3p target gene	https://pubmed.ncbi.nlm.nih.gov/34850920/	SAR1B THBS1 GFPT1 HNRNPA2B1 TARDBP NPM1 U2AF2
0.100985	7	115	2.29078	Hsa-miR-6801-5p target gene	https://pubmed.ncbi.nlm.nih.gov/34850920/	TPM3 SRSF10 PCYT1A LARS1 PSMB2 HPCAL1 TUBB4A
0.101048	10	193	1.94996	Hsa-miR-4524a-5p target gene	https://pubmed.ncbi.nlm.nih.gov/34850920/	ACTR2 SNRPB2 BZW1 CAPZA2 PRKAR2A DDX3X KIF5B HNRNPA1 AP2B1 HSPA8
0.101048	10	193	1.94996	Hsa-miR-4524b-5p target gene	https://pubmed.ncbi.nlm.nih.gov/34850920/	ACTR2 SNRPB2 BZW1 CAPZA2 PRKAR2A DDX3X KIF5B HNRNPA1 AP2B1 HSPA8
0.102421	5	68	2.76723	Hsa-miR-6882-5p target gene	https://pubmed.ncbi.nlm.nih.gov/34850920/	SRRT SH3GLB1 SAR1A RPS16 MYO1F
0.103593	12	249	1.8137	Hsa-miR-5582-3p target gene	https://pubmed.ncbi.nlm.nih.gov/34850920/	PGK1 HNRNPA2B1 ERP44 ACTR2 YWHAZ HSPA5 DDX3X RPLP0 PSPC1 SUB1 NUDT21
0.103742	10	194	1.93991	Hsa-miR-363-5p target gene	https://pubmed.ncbi.nlm.nih.gov/34850920/	SRSF1 PKM MSN TPM3 LRRC47 MYH14 PLEC PPP2R2A PPIA PRKAR2A
0.10543	4	47	3.20292	Hsa-miR-376a-2-5p target gene	https://pubmed.ncbi.nlm.nih.gov/34850920/	NUDT21 CBX5 SUPT16H SRSF2
0.10543	4	47	3.20292	Hsa-miR-5008-3p target gene	https://pubmed.ncbi.nlm.nih.gov/34850920/	SRSF3 LMNB1 RPL35 HNRNPA1
0.10543	4	47	3.20292	Hsa-miR-6737-3p target gene	https://pubmed.ncbi.nlm.nih.gov/34850920/	SRSF3 LMNB1 RPL35 HNRNPA1
0.10543	4	47	3.20292	Hsa-miR-3158-3p target gene	https://pubmed.ncbi.nlm.nih.gov/34850920/	XRCC6 DDX6 ANXA11 UFD1
0.105721	6	92	2.45441	Hsa-miR-2052 target gene	https://pubmed.ncbi.nlm.nih.gov/34850920/	MAT2A BZW1 CORO1C RPLP0 RPS16 SF3A1
0.106158	8	142	2.12024	Hsa-miR-520a-5p target gene	https://pubmed.ncbi.nlm.nih.gov/34850920/	HMGA1 RPL18A PLEK SAR1B RPS26 TTLL12 PSMB7 SMC1A
0.106931	5	69	2.72712	Hsa-miR-432-3p target gene	https://pubmed.ncbi.nlm.nih.gov/34850920/	CAPZA1 DDX17 YARS1 PKM RAB10
0.107473	7	117	2.25163	Hsa-miR-98-3p target gene	https://pubmed.ncbi.nlm.nih.gov/34850920/	EIF4A2 HMGB2 RPS16 RUVBL2 PURA COPB2 HNRNPU
0.107473	7	117	2.25163	Hsa-miR-3944-5p target gene	https://pubmed.ncbi.nlm.nih.gov/34850920/	MAT2A G3BP2 MCM7 RUVBL2 RAB1B WASF2 CAPZA1
0.107473	15	337	1.67512	Hsa-miR-6851-5p target gene	https://pubmed.ncbi.nlm.nih.gov/34850920/	EIF4A1 GLO1 SRSF1 SERBP1 PKM MSN HDLBP NAP1L1 RPL28 SAR1B ANXA6 PDCL3 PPP2R1A VPS35 PRPS1
0.10751	12	251	1.79925	Hsa-miR-4306 target gene	https://pubmed.ncbi.nlm.nih.gov/34850920/	MYH14 G3BP1 TAGLN2 KHSRP GFPT1 CAPZB CAPNS1 CDC37 HNRNPA0 PKM RAB1B SF1
0.108478	10	196	1.92012	Hsa-miR-558 target gene	https://pubmed.ncbi.nlm.nih.gov/34850920/	YWHAZ TPD52L2 HMGB2 DDX6 PLEC MTHFD1 GSN PDCL3 RPS19 RPL18A
0.109523	6	93	2.42802	Hsa-miR-6833-5p target gene	https://pubmed.ncbi.nlm.nih.gov/34850920/	BZW1 RAN SNRPD1 SNRPB2 EIF4E PPIB
0.109687	11	224	1.84811	Hsa-miR-6848-3p target gene	https://pubmed.ncbi.nlm.nih.gov/34850920/	SRSF10 EIF4E PLIN3 CAPZA2 PSMD1 ALDOA ARPC2 LARS1 ATP1B3 PSMB2 TPM3
0.109687	11	224	1.84811	Hsa-miR-6843-3p target gene	https://pubmed.ncbi.nlm.nih.gov/34850920/	SRSF10 EIF4E PLIN3 CAPZA2 PSMD1 ALDOA ARPC2 LARS1 ATP1B3 PSMB2 TPM3
0.110594	4	48	3.13619	Hsa-miR-6802-5p target gene	https://pubmed.ncbi.nlm.nih.gov/34850920/	BUB3 GLO1 SERBP1 MSN
0.110594	9	170	1.9924	Hsa-miR-466 target gene	https://pubmed.ncbi.nlm.nih.gov/34850920/	HNRNPA1 HNRNPA0 TNPO1 CPSF6 PSMA7 SRSF1 PCBP1 NAP1L1 PURA
0.110594	4	48	3.13619	Hsa-miR-6775-3p target gene	https://pubmed.ncbi.nlm.nih.gov/34850920/	ARHGEF2 HNRNPA1 CAPNS1 GANAB
0.110594	4	48	3.13619	Hsa-miR-6859-3p target gene	https://pubmed.ncbi.nlm.nih.gov/34850920/	SF1 EHD1 CBL QSOX1
0.110594	4	48	3.13619	Hsa-miR-4512 target gene	https://pubmed.ncbi.nlm.nih.gov/34850920/	KIF5B SFPQ DDX3X WASF2
0.110737	5	70	2.68816	Hsa-miR-3128 target gene	https://pubmed.ncbi.nlm.nih.gov/34850920/	PARP1 TNPO1 RPL27A SEC31A CFL1
0.110737	5	70	2.68816	Hsa-miR-6789-3p target gene	https://pubmed.ncbi.nlm.nih.gov/34850920/	SF3A1 RAB10 RPS19 BSG SH3GL1
0.111545	8	144	2.09079	Hsa-miR-1237-3p target gene	https://pubmed.ncbi.nlm.nih.gov/34850920/	RPL4 DDX6 NONO RPL28 HMGB1 RPS6KA3 MYO1F TPD52L2
0.114082	7	119	2.21378	Hsa-miR-4286 target gene	https://pubmed.ncbi.nlm.nih.gov/34850920/	HMGA1 SAR1A RPS6 PSMG1 KHSRP PGK1 WASF2
0.114082	12	254	1.778	Hsa-miR-4644 target gene	https://pubmed.ncbi.nlm.nih.gov/34850920/	MYH14 G3BP1 TAGLN2 KHSRP GFPT1 CAPZB CAPNS1 CDC37 HNRNPA0 PKM RAB1B SF1
0.115943	5	71	2.6503	Hsa-miR-299-3p target gene	https://pubmed.ncbi.nlm.nih.gov/34850920/	TXLNA RAB7A HNRNPA0 ABCE1 VPS26B
0.115943	5	71	2.6503	Hsa-miR-3144-5p target gene	https://pubmed.ncbi.nlm.nih.gov/34850920/	HNRNPAB HSP90AB1 MSN PKM U2AF2
0.116079	10	199	1.89117	Hsa-miR-6733-5p target gene	https://pubmed.ncbi.nlm.nih.gov/34850920/	SF3B3 VPS35 HDLBP G3BP1 RAB7A EHD1 CCAR2 STIP1 GRK2 NCL
0.116141	4	49	3.07219	Hsa-miR-208b-3p target gene	https://pubmed.ncbi.nlm.nih.gov/34850920/	IQGAP2 SSRP1 EIF4A2 PSMB9
0.116141	4	49	3.07219	Hsa-miR-425-3p target gene	https://pubmed.ncbi.nlm.nih.gov/34850920/	PKN1 CAPNS1 GCN1 HDLBP
0.116141	12	255	1.77103	Hsa-miR-3187-5p target gene	https://pubmed.ncbi.nlm.nih.gov/34850920/	SRSF3 EIF3H FUS RPL12 SNRPD3 DAZAP1 MTHFD1 PKM CAPZB RPL14 RPL23 TNPO1
0.116141	4	49	3.07219	Hsa-miR-4633-3p target gene	https://pubmed.ncbi.nlm.nih.gov/34850920/	SUPT16H MSN PSMD7 ANXA6
0.116141	4	49	3.07219	Hsa-miR-6500-5p target gene	https://pubmed.ncbi.nlm.nih.gov/34850920/	SUPT16H MSN PSMD7 ANXA6
0.116501	6	95	2.3769	Hsa-miR-613 target gene	https://pubmed.ncbi.nlm.nih.gov/34850920/	PSMA7 NUDT21 HNRNPA1 PPIB CAPZA1 EIF4E
0.116501	6	95	2.3769	Hsa-miR-548g-3p target gene	https://pubmed.ncbi.nlm.nih.gov/34850920/	HNRNPU PACSIN2 RPS21 FEN1 KIF5B RPS16
0.11688	7	120	2.19533	Hsa-miR-127-5p target gene	https://pubmed.ncbi.nlm.nih.gov/34850920/	COPA CAPZA1 HMGB2 RPL35A SH3GLB1 PTBP1 PLEC
0.117949	10	200	1.88172	Hsa-miR-3153 target gene	https://pubmed.ncbi.nlm.nih.gov/34850920/	SF3B3 VPS35 HDLBP G3BP1 RAB7A EHD1 CCAR2 STIP1 GRK2 NCL
0.117949	10	200	1.88172	Hsa-miR-670-3p target gene	https://pubmed.ncbi.nlm.nih.gov/34850920/	MAT2A DPYSL2 EIF4A1 HMGB1 WASF2 TNS3 DNAJA1 SNAP29 TARDBP PSMC2
0.117949	12	256	1.76411	Hsa-miR-5189-5p target gene	https://pubmed.ncbi.nlm.nih.gov/34850920/	SRSF3 EIF3H FUS RPL12 SNRPD3 DAZAP1 MTHFD1 PKM CAPZB RPL14 RPL23 TNPO1
0.118438	9	173	1.95785	Hsa-miR-548a-3p target gene	https://pubmed.ncbi.nlm.nih.gov/34850920/	HNRNPA0 ERP44 ACTR2 DDX3X DDX6 RPLP0 KHSRP RPS16 HMGB1
0.118438	9	173	1.95785	Hsa-miR-552-3p target gene	https://pubmed.ncbi.nlm.nih.gov/34850920/	SUB1 TTLL12 RPL23 CACYBP MYO1F PKM RAB1B ALDOA SLC1A5
0.11973	5	72	2.61349	Hsa-miR-134-3p target gene	https://pubmed.ncbi.nlm.nih.gov/34850920/	HNRNPUL1 PAICS RPL12 PFN1 YWHAZ
0.11973	5	72	2.61349	Hsa-miR-3191-3p target gene	https://pubmed.ncbi.nlm.nih.gov/34850920/	KHSRP HSP90AB1 MSN PKM TPP1
0.119922	7	121	2.17719	Hsa-miR-300 target gene	https://pubmed.ncbi.nlm.nih.gov/34850920/	EIF4A2 HMGB2 RPS16 PURA COPB2 ROCK1 HMGB1
0.119922	7	121	2.17719	Hsa-miR-4742-3p target gene	https://pubmed.ncbi.nlm.nih.gov/34850920/	TNPO1 CTPS2 SLC1A5 RPL28 G3BP1 DEK TARDBP
0.119922	6	96	2.35214	Hsa-miR-3143 target gene	https://pubmed.ncbi.nlm.nih.gov/34850920/	EIF4A2 SEPTIN2 SAR1B PSPC1 HNRNPDL SATB1
0.119922	12	257	1.75724	Hsa-miR-6860 target gene	https://pubmed.ncbi.nlm.nih.gov/34850920/	SRSF3 EIF3H FUS RPL12 SNRPD3 DAZAP1 MTHFD1 PKM CAPZB RPL14 RPL23 TNPO1
0.119948	8	147	2.04813	Hsa-miR-4532 target gene	https://pubmed.ncbi.nlm.nih.gov/34850920/	HPCAL1 SNRPD3 LIMS1 PSMB2 PDLIM5 HMGB1 EIF2S3 PRKAR2A
0.120977	9	174	1.9466	Hsa-miR-6763-5p target gene	https://pubmed.ncbi.nlm.nih.gov/34850920/	YWHAZ TPP1 VPS35 PFN1 HNRNPD HNRNPA3 AP1B1 CBX5 SH3BP1
0.121	4	50	3.01074	Hsa-miR-3691-5p target gene	https://pubmed.ncbi.nlm.nih.gov/34850920/	PCBP2 PACSIN2 MSN RAB10
0.121	4	50	3.01074	Hsa-miR-8075 target gene	https://pubmed.ncbi.nlm.nih.gov/34850920/	PFKP DAZAP1 FAM98B TCP1
0.121	4	50	3.01074	Hsa-miR-549a target gene	https://pubmed.ncbi.nlm.nih.gov/34850920/	IQGAP2 EIF3M TRIM25 COPB2
0.121846	25	652	1.44303	Hsa-miR-190a-3p target gene	https://pubmed.ncbi.nlm.nih.gov/34850920/	SNRPD1 LMNB1 TNPO1 KHSRP SSB RPL23A ANXA5 THBS1 SEC23IP G3BP2 SRP72 YWHAZ PURA PCBP2 HMGB2 DDX6 CCT4 SNX3 TAGLN2 SNRPD3 HNRNPU FUBP1 DDX3X DDX17 CCAR2
0.123	9	175	1.93548	Hsa-miR-3680-3p target gene	https://pubmed.ncbi.nlm.nih.gov/34850920/	RPL30 HNRNPF SATB1 RAB10 RPLP0 LIMS1 HMGB1 SF3A1 HNRNPA3
0.123	5	73	2.57769	Hsa-miR-3660 target gene	https://pubmed.ncbi.nlm.nih.gov/34850920/	DDX39B RPS4X EZR GFPT1 RPL22
0.123	7	122	2.15935	Hsa-miR-655-5p target gene	https://pubmed.ncbi.nlm.nih.gov/34850920/	TBC1D5 PRKAR2A SKP1 NAP1L1 HNRNPDL HNRNPU COMT
0.123	6	97	2.3279	Hsa-miR-3591-5p target gene	https://pubmed.ncbi.nlm.nih.gov/34850920/	TNPO1 TRA2B RPS19 COPA S100A11 FARSB
0.123	7	122	2.15935	Hsa-miR-4726-5p target gene	https://pubmed.ncbi.nlm.nih.gov/34850920/	RAB15 DARS1 CCT7 MTHFD1 RAB1B SART3 SMC1A
0.123	3	30	3.76343	Hsa-miR-6789-5p target gene	https://pubmed.ncbi.nlm.nih.gov/34850920/	SRSF2 HMGA1 STIP1
0.123	5	73	2.57769	Hsa-miR-7843-3p target gene	https://pubmed.ncbi.nlm.nih.gov/34850920/	CAPZA1 RPL35A EHD3 HNRNPA2B1 TPM3
0.123	9	175	1.93548	Hsa-miR-3150a-3p target gene	https://pubmed.ncbi.nlm.nih.gov/34850920/	YWHAZ TPP1 VPS35 PFN1 HNRNPD HNRNPA3 AP1B1 CBX5 SH3BP1
0.123	5	73	2.57769	Hsa-miR-4453 target gene	https://pubmed.ncbi.nlm.nih.gov/34850920/	MYH9 ANXA11 XPO1 FAM98B PDLIM5
0.123	5	73	2.57769	Hsa-miR-4538 target gene	https://pubmed.ncbi.nlm.nih.gov/34850920/	MYH9 ANXA11 XPO1 FAM98B PDLIM5
0.123328	12	259	1.74367	Hsa-miR-1285-3p target gene	https://pubmed.ncbi.nlm.nih.gov/34850920/	SRSF3 EIF3H FUS RPL12 SNRPD3 DAZAP1 MTHFD1 PKM CAPZB RPL14 RPL23 TNPO1
0.123645	2	13	5.78989	Hsa-miR-4536-3p target gene	https://pubmed.ncbi.nlm.nih.gov/34850920/	PFKP HNRNPU
0.123645	2	13	5.78989	Hsa-miR-6082 target gene	https://pubmed.ncbi.nlm.nih.gov/34850920/	PFKP ATP6V1B2
0.123645	2	13	5.78989	Hsa-miR-517a-3p target gene	https://pubmed.ncbi.nlm.nih.gov/34850920/	PTK2B HNRNPU
0.123645	2	13	5.78989	Hsa-miR-517c-3p target gene	https://pubmed.ncbi.nlm.nih.gov/34850920/	PTK2B HNRNPU
0.123645	2	13	5.78989	Hsa-miR-1468-5p target gene	https://pubmed.ncbi.nlm.nih.gov/34850920/	SRSF2 RPL27A
0.125486	7	123	2.14179	Hsa-let-7b-3p target gene	https://pubmed.ncbi.nlm.nih.gov/34850920/	EIF4A2 HMGB2 RPS16 RUVBL2 PURA COPB2 HNRNPU
0.125486	7	123	2.14179	Hsa-miR-4640-5p target gene	https://pubmed.ncbi.nlm.nih.gov/34850920/	RAB15 DARS1 CCT7 MTHFD1 RAB1B SART3 SMC1A
0.125489	4	51	2.95171	Hsa-miR-3141 target gene	https://pubmed.ncbi.nlm.nih.gov/34850920/	CALR KHSRP VASP SFN
0.125489	4	51	2.95171	Hsa-miR-6750-3p target gene	https://pubmed.ncbi.nlm.nih.gov/34850920/	SERBP1 WARS1 HNRNPF G3BP1
0.125489	4	51	2.95171	Hsa-miR-6759-3p target gene	https://pubmed.ncbi.nlm.nih.gov/34850920/	CAND1 ACTR2 SEC23B RBBP4
0.126302	5	74	2.54286	Hsa-miR-101-5p target gene	https://pubmed.ncbi.nlm.nih.gov/34850920/	PRKDC MAT2A AIMP1 COPB2
0.126302	5	74	2.54286	Hsa-miR-502-3p target gene	https://pubmed.ncbi.nlm.nih.gov/34850920/	RPS27 DCTN2 RPL4 PSMG1 SNRPD3
0.126302	5	74	2.54286	Hsa-miR-411-3p target gene	https://pubmed.ncbi.nlm.nih.gov/34850920/	AP1G1 GLO1 THBS1 ATP1B3 CAPZA2
0.126302	5	74	2.54286	Hsa-miR-4424 target gene	https://pubmed.ncbi.nlm.nih.gov/34850920/	SSRP1 SRSF1 HMGB1 MSN WASF2
0.126302	5	74	2.54286	Hsa-miR-4526 target gene	https://pubmed.ncbi.nlm.nih.gov/34850920/	DDX39B RPS4X EZR GFPT1 RPL22
0.126302	6	98	2.30414	Hsa-miR-7845-5p target gene	https://pubmed.ncbi.nlm.nih.gov/34850920/	ARHGEF2 RAB15 SERBP1 EIF4G1 RAB1B SMC1A
0.126302	5	74	2.54286	Hsa-miR-3167 target gene	https://pubmed.ncbi.nlm.nih.gov/34850920/	MAT2A TTLL12 RPS16 WASF2 CAPZA1
0.126302	5	74	2.54286	Hsa-miR-6813-5p target gene	https://pubmed.ncbi.nlm.nih.gov/34850920/	MCM7 AP1B1 PKM SF1 STIP1
0.126302	5	74	2.54286	Hsa-miR-518c-5p target gene	https://pubmed.ncbi.nlm.nih.gov/34850920/	SF3B3 EEF2 P4HB HNRNPA1 ANXA6
0.126735	13	290	1.68706	Hsa-miR-5692a target gene	https://pubmed.ncbi.nlm.nih.gov/34850920/	SUB1 ATXN2L SNRPB2 SH3KBP1 WARS1 HMGB2 HNRNPA3 YWHAZ NAP1L1 RPL7 SKP1 PSMG1 HNRNPU
0.126887	17	409	1.56426	Hsa-miR-5095 target gene	https://pubmed.ncbi.nlm.nih.gov/34850920/	MAT2A EIF4G2 CAND1 RPL23 RPL4 PAICS SLC1A5 EIF4E CBX5 RAB10 CAPZA2 MYO1F USP15 ATP1B3 NONO HNRNPC WASF2
0.127944	7	124	2.12452	Hsa-miR-3910 target gene	https://pubmed.ncbi.nlm.nih.gov/34850920/	PPP2R2A CAND1 PLIN3 PTBP1 EIF5 RPL14 SART3
0.127986	10	205	1.83582	Hsa-miR-450b-5p target gene	https://pubmed.ncbi.nlm.nih.gov/34850920/	RPLP0 SERBP1 RPL30 HNRNPF SATB1 RAB10 LIMS1 HMGB1 SF3A1 HNRNPA3
0.127986	10	205	1.83582	Hsa-miR-6739-5p target gene	https://pubmed.ncbi.nlm.nih.gov/34850920/	SF3B3 VPS35 HDLBP G3BP1 RAB7A EHD1 CCAR2 STIP1 GRK2 NCL
0.127986	14	320	1.6465	Hsa-miR-8055 target gene	https://pubmed.ncbi.nlm.nih.gov/34850920/	FEN1 LMNB1 RPS16 SUB1 SAR1A SF3A3 ACTR1A RBBP4 SNAP29 DARS1 GFPT1 MCM4 SF3A1 TTLL12
0.128705	12	262	1.72371	Hsa-miR-612 target gene	https://pubmed.ncbi.nlm.nih.gov/34850920/	SRSF3 EIF3H FUS RPL12 SNRPD3 DAZAP1 MTHFD1 PKM CAPZB RPL14 RPL23 TNPO1
0.128861	6	99	2.28087	Hsa-miR-34a-3p target gene	https://pubmed.ncbi.nlm.nih.gov/34850920/	HNRNPAB SH3GLB1 HNRNPU VASP TCP1 HSPA9
0.128861	6	99	2.28087	Hsa-miR-4664-5p target gene	https://pubmed.ncbi.nlm.nih.gov/34850920/	DDX39B TRIM28 PFN1 SMC1A SH3BP1 PPIA
0.128861	6	99	2.28087	Hsa-miR-6128 target gene	https://pubmed.ncbi.nlm.nih.gov/34850920/	TRIM25 NUDT21 CCT5 EEF2 SUPT16H ATP1B3
0.128861	3	31	3.64203	Hsa-miR-7846-3p target gene	https://pubmed.ncbi.nlm.nih.gov/34850920/	PCBP1 TARDBP ACTR1A
0.129658	8	151	1.99387	Hsa-miR-1225-3p target gene	https://pubmed.ncbi.nlm.nih.gov/34850920/	PARP1 PRDX1 PTPN6 PSMG1 CALR RPL35A ALDOA STK10
0.129725	14	321	1.64137	Hsa-miR-3672 target gene	https://pubmed.ncbi.nlm.nih.gov/34850920/	RPL12 PRKAR2A EIF3H GFPT1 RPS6KA3 ACTR1A RBBP4 SNAP29 P4HB RPL18A EHD3 MCM4 SF3A1 TTLL12
0.130337	5	75	2.50895	Hsa-miR-203a-5p target gene	https://pubmed.ncbi.nlm.nih.gov/34850920/	MTHFD1 PFN1 TRIM21 GANAB CAPZA1
0.130337	5	75	2.50895	Hsa-miR-4682 target gene	https://pubmed.ncbi.nlm.nih.gov/34850920/	EEF2 RPL18A SNAP29 HMGB1 HNRNPA1
0.130565	7	125	2.10752	Hsa-miR-656-3p target gene	https://pubmed.ncbi.nlm.nih.gov/34850920/	DNAJA1 BUB3 HSP90AA1 SAR1B TAGLN2 PURA
0.130565	7	125	2.10752	Hsa-miR-6890-5p target gene	https://pubmed.ncbi.nlm.nih.gov/34850920/	NONO DDX39B TRIM28 PFN1 HNRNPUL1 PCYT1A PPIA
0.13245	16	382	1.57631	Hsa-miR-4731-5p target gene	https://pubmed.ncbi.nlm.nih.gov/34850920/	ILK HMGB1 RPL4 TTLL12 KHSRP MYH9 CBX5 USP15 SF3B3 RPL14 ATP1B3 PKM TUBB4A VPS35 TLN1 CAPZA2
0.132705	6	100	2.25806	Hsa-miR-16-1-3p target gene	https://pubmed.ncbi.nlm.nih.gov/34850920/	ARL8B EIF2S3 HNRNPF CBX5 HNRNPU NPM1
0.132705	8	152	1.98075	Hsa-miR-544a target gene	https://pubmed.ncbi.nlm.nih.gov/34850920/	SF1 YWHAG RPS6 IQGAP1 CLTC ATP6V1B2 ALDOA HNRNPC
0.132705	6	100	2.25806	Hsa-miR-4432 target gene	https://pubmed.ncbi.nlm.nih.gov/34850920/	GLO1 SNRPD1 SF3A1 FUS HNRNPC KIF5B
0.133068	19	474	1.50855	Hsa-miR-7703 target gene	https://pubmed.ncbi.nlm.nih.gov/34850920/	KIF5B DDX3X AP2B1 PAICS SNRPD1 PDCL3 CCT4 RPL27A SF3A1 EHD4 FUS RPL12 RPS19 MTHFD1 PRPS1 RPL23 RPL24 SRSF7 TNPO1
0.134275	15	353	1.59919	Hsa-miR-3689d target gene	https://pubmed.ncbi.nlm.nih.gov/34850920/	EIF4A1 GLO1 SRSF1 SERBP1 PKM MSN HDLBP NAP1L1 RPL28 SAR1B ANXA6 PDCL3 PPP2R1A VPS35 PRPS1
0.134275	7	126	2.09079	Hsa-miR-4689 target gene	https://pubmed.ncbi.nlm.nih.gov/34850920/	TXLNA DDX3X LMNB1 PDLIM5 QSOX1 SF1
0.134426	4	53	2.84032	Hsa-miR-345-5p target gene	https://pubmed.ncbi.nlm.nih.gov/34850920/	COPE DDX42 CBX5 SF3B3
0.134426	4	53	2.84032	Hsa-miR-596 target gene	https://pubmed.ncbi.nlm.nih.gov/34850920/	DDX3X RPS26 CFL1 SFN
0.134426	2	14	5.37633	Hsa-miR-339-3p target gene	https://pubmed.ncbi.nlm.nih.gov/34850920/	RPL10A ATP5F1B
0.134426	2	14	5.37633	Hsa-miR-3605-3p target gene	https://pubmed.ncbi.nlm.nih.gov/34850920/	RPLP1 VIM
0.134426	5	76	2.47594	Hsa-miR-380-3p target gene	https://pubmed.ncbi.nlm.nih.gov/34850920/	EIF5 GLO1 THBS1 CAPZA2 HNRNPA3
0.134426	5	76	2.47594	Hsa-miR-876-5p target gene	https://pubmed.ncbi.nlm.nih.gov/34850920/	MAT2A TTLL12 RPS16 WASF2 CAPZA1
0.134426	5	76	2.47594	Hsa-miR-6817-5p target gene	https://pubmed.ncbi.nlm.nih.gov/34850920/	CAPZA1 ELAVL1 RPL24 KHSRP RAB7A
0.134426	4	53	2.84032	Hsa-miR-5681b target gene	https://pubmed.ncbi.nlm.nih.gov/34850920/	GLO1 VIM NCL API5
0.134426	20	506	1.48752	Hsa-miR-1273g-3p target gene	https://pubmed.ncbi.nlm.nih.gov/34850920/	THBS1 PAICS SLC1A5 PDCL3 CCT4 RPL27A EHD4 RPL12 PABPC1 RPS19 SNRPD1 PGK1 EPRS1 ALDOA FUS KIF5B MTHFD1 PRPS1 SRSF7 TNPO1
0.134426	2	14	5.37633	Hsa-let-7i-3p target gene	https://pubmed.ncbi.nlm.nih.gov/34850920/	FUBP1 STAT1
0.134426	2	14	5.37633	Hsa-miR-4798-5p target gene	https://pubmed.ncbi.nlm.nih.gov/34850920/	HMGB1 SMC1A
0.134426	4	53	2.84032	Hsa-miR-6505-3p target gene	https://pubmed.ncbi.nlm.nih.gov/34850920/	PSMA5 HNRNPU CBX5 PABPC1
0.134971	3	32	3.52822	Hsa-miR-127-3p target gene	https://pubmed.ncbi.nlm.nih.gov/34850920/	SEPTIN7 SEC31A GRK2
0.134971	3	32	3.52822	Hsa-miR-371a-3p target gene	https://pubmed.ncbi.nlm.nih.gov/34850920/	SMC1A SAR1B PRDX6
0.134971	3	32	3.52822	Hsa-miR-6881-5p target gene	https://pubmed.ncbi.nlm.nih.gov/34850920/	NONO RAB7A PFN1
0.13515	6	101	2.2357	Hsa-miR-7853-5p target gene	https://pubmed.ncbi.nlm.nih.gov/34850920/	USP15 PDIA6 HNRNPA3 SAR1B HSPA8 NCL
0.13515	6	101	2.2357	Hsa-miR-4649-5p target gene	https://pubmed.ncbi.nlm.nih.gov/34850920/	PAICS SF3A1 RPS19 MCM5 KIF5B MTHFD1
0.135488	11	237	1.74674	Hsa-miR-744-3p target gene	https://pubmed.ncbi.nlm.nih.gov/34850920/	BUB3 YWHAB PSMD11 SF3A1 OLA1 SLC1A5 PSMD1 RBBP4 SNAP29 RPL10A PRKAR2A
0.136022	7	127	2.07433	Hsa-miR-4709-3p target gene	https://pubmed.ncbi.nlm.nih.gov/34850920/	LMNB1 HNRNPF SRSF1 PSMA5 HMGA1 HNRNPA2B1 YARS1
0.136022	7	127	2.07433	Hsa-miR-6787-5p target gene	https://pubmed.ncbi.nlm.nih.gov/34850920/	PSMG1 CALR KHSRP GNAI2 VASP RPL28 SFN
0.13613	9	181	1.87132	Hsa-miR-6756-3p target gene	https://pubmed.ncbi.nlm.nih.gov/34850920/	GLO1 HSP90AA1 LRRC47 CD44 SND1 HSPA5 NASP PTBP1 CCT7
0.13644	19	477	1.49906	Hsa-miR-508-5p target gene	https://pubmed.ncbi.nlm.nih.gov/34850920/	G3BP1 PAICS SNRPD1 PDCL3 CCT4 RPL27A SF3A1 EHD4 FUS RPL12 RPS19 SNRPD3 SRSF1 ALDOA KIF5B MTHFD1 RPL23 SRSF7 TNPO1
0.137068	8	154	1.95503	Hsa-miR-330-3p target gene	https://pubmed.ncbi.nlm.nih.gov/34850920/	CD44 RPS4X SNRPD3 PKM CAPZA1 GFPT1 SLC1A5 CDC37
0.137068	25	666	1.4127	Hsa-miR-7977 target gene	https://pubmed.ncbi.nlm.nih.gov/34850920/	XRCC5 SF3B3 ACTR2 PSMG1 SNX27 DARS1 SNRPD3 TLN1 MYH9 PSMB2 EIF2S3 ATP6V1A YWHAZ PDCL3 ALDOA TRIM25 CBX5 LRRC47 BZW1 RBBP4 SNRPD1 TPM3 RPL24 SLC1A5 CAPZA2
0.137659	5	77	2.44379	Hsa-miR-6769a-3p target gene	https://pubmed.ncbi.nlm.nih.gov/34850920/	SMC1A YWHAZ HMGA1 RPL18A TLN1
0.137659	5	77	2.44379	Hsa-miR-6856-3p target gene	https://pubmed.ncbi.nlm.nih.gov/34850920/	SLC1A5 SRP14 SART3 RPL18A RPL35
0.137659	5	77	2.44379	Hsa-miR-8060 target gene	https://pubmed.ncbi.nlm.nih.gov/34850920/	NONO RPS14 GPX1 SERBP1 EHD3
0.138148	17	417	1.53425	Hsa-miR-204-5p target gene	https://pubmed.ncbi.nlm.nih.gov/34850920/	EZR RPLP1 HSP90AA1 ENO1 RPL3 VIM RAB10 ETF1 SNX9 VASP UFD1 HNRNPA2B1 G3BP2 CAPRIN1 BZW1 CD44 MX1
0.138148	4	54	2.78773	Hsa-miR-99b-5p target gene	https://pubmed.ncbi.nlm.nih.gov/34850920/	DDX39A RPS10 MCM3 EEF2
0.138148	7	128	2.05813	Hsa-miR-4451 target gene	https://pubmed.ncbi.nlm.nih.gov/34850920/	YBX1 RPS24 HSPA5 RPL7 PARP1 TPM3 VPS26B
0.138148	6	102	2.21378	Hsa-let-7a-2-3p target gene	https://pubmed.ncbi.nlm.nih.gov/34850920/	KPNA2 HMGB2 NCL RPS3 TRA2B HMGB1
0.138148	6	102	2.21378	Hsa-miR-1206 target gene	https://pubmed.ncbi.nlm.nih.gov/34850920/	BZW1 RPL5 SNRPD3 TRIM21 MCM4 CAPZA1
0.138148	6	102	2.21378	Hsa-miR-4418 target gene	https://pubmed.ncbi.nlm.nih.gov/34850920/	THBS1 SNRPD3 SRSF9 G3BP1 TCERG1 PPIA
0.138148	7	128	2.05813	Hsa-miR-3120-3p target gene	https://pubmed.ncbi.nlm.nih.gov/34850920/	XRCC6 RAN SNX3 SRSF10 SNRPD1 EIF2S3 WASF2
0.138148	6	102	2.21378	Hsa-miR-1255a target gene	https://pubmed.ncbi.nlm.nih.gov/34850920/	SRRT PCBP2 FUS STK10 YWHAZ YWHAB
0.138148	6	102	2.21378	Hsa-miR-1255b-5p target gene	https://pubmed.ncbi.nlm.nih.gov/34850920/	SRRT PCBP2 FUS STK10 YWHAZ YWHAB
0.138148	4	54	2.78773	Hsa-miR-675-3p target gene	https://pubmed.ncbi.nlm.nih.gov/34850920/	PLIN3 THBS1 EHD3 SRSF2
0.138148	6	102	2.21378	Hsa-miR-6729-5p target gene	https://pubmed.ncbi.nlm.nih.gov/34850920/	PAICS SF3A1 RPS19 MCM5 KIF5B MTHFD1
0.138148	4	54	2.78773	Hsa-miR-1180-5p target gene	https://pubmed.ncbi.nlm.nih.gov/34850920/	GFPT1 TTLL12 HSPA5 CBX5
0.138148	4	54	2.78773	Hsa-miR-7114-3p target gene	https://pubmed.ncbi.nlm.nih.gov/34850920/	GFPT1 TTLL12 HSPA5 CBX5
0.138842	11	239	1.73212	Hsa-miR-140-3p target gene	https://pubmed.ncbi.nlm.nih.gov/34850920/	CAPZA1 EPRS1 RPL22 TTLL12 HNRNPA2B1 PSMG1 NUDT21 TNPO1 RPS24 GFPT1 CAPN1
0.140855	9	183	1.85087	Hsa-miR-4505 target gene	https://pubmed.ncbi.nlm.nih.gov/34850920/	ILK SUPT16H ADAR KHSRP PLIN3 CDC37 PKM TRIM28 U2AF2
0.141217	5	78	2.41246	Hsa-miR-548b-3p target gene	https://pubmed.ncbi.nlm.nih.gov/34850920/	SATB1 PGK1 CPSF6 BZW1 HMGB1
0.141217	5	78	2.41246	Hsa-miR-6085 target gene	https://pubmed.ncbi.nlm.nih.gov/34850920/	MCM7 AP1B1 PKM SF1 STIP1
0.141217	5	78	2.41246	Hsa-miR-3160-5p target gene	https://pubmed.ncbi.nlm.nih.gov/34850920/	MAT2A SAR1A RAB15 UFD1 ATP1A1
0.141217	3	33	3.4213	Hsa-miR-5092 target gene	https://pubmed.ncbi.nlm.nih.gov/34850920/	RBBP4 UBAP2L EPRS1
0.141427	7	129	2.04217	Hsa-miR-3065-5p target gene	https://pubmed.ncbi.nlm.nih.gov/34850920/	HDLBP THBS1 EIF3H GFPT1 SUB1 SEC31A U2AF2
0.141427	6	103	2.19229	Hsa-miR-329-5p target gene	https://pubmed.ncbi.nlm.nih.gov/34850920/	SUB1 PTBP1 TBC1D5 HNRNPU RPS21 RAB10
0.141966	8	156	1.92996	Hsa-miR-761 target gene	https://pubmed.ncbi.nlm.nih.gov/34850920/	TPM3 ARL8B AP2B1 HSP90AB1 RAB1B STK10 VASP WASF2
0.14361	9	184	1.84081	Hsa-miR-5787 target gene	https://pubmed.ncbi.nlm.nih.gov/34850920/	ILK SUPT16H ADAR KHSRP PLIN3 CDC37 PKM TRIM28 U2AF2
0.144057	4	55	2.73704	Hsa-miR-208a-3p target gene	https://pubmed.ncbi.nlm.nih.gov/34850920/	IQGAP2 SSRP1 EIF4A2 PSMB9
0.144057	4	55	2.73704	Hsa-miR-6799-3p target gene	https://pubmed.ncbi.nlm.nih.gov/34850920/	HMGA1 ARHGEF2 HNRNPA1 PRKAR2A
0.144057	4	55	2.73704	Hsa-miR-3677-5p target gene	https://pubmed.ncbi.nlm.nih.gov/34850920/	RPS24 EZR HMGB1 WASF2
0.145961	6	104	2.17121	Hsa-miR-6743-5p target gene	https://pubmed.ncbi.nlm.nih.gov/34850920/	U2AF2 PSMD11 HSP90AB1 MYH9 SFN STIP1
0.146271	5	79	2.38192	Hsa-miR-610 target gene	https://pubmed.ncbi.nlm.nih.gov/34850920/	VASP FEN1 PPIA PGK1 SAR1A
0.146688	9	185	1.83086	Hsa-miR-3184-5p target gene	https://pubmed.ncbi.nlm.nih.gov/34850920/	U2AF2 ARHGEF2 PSMD11 SF3B3 MCM7 MCM5 PPIB TTLL12 WASF2
0.149437	21	548	1.44219	Hsa-miR-150-5p target gene	https://pubmed.ncbi.nlm.nih.gov/34850920/	CBL PDIA6 TUBB4A TTLL12 QSOX1 CACYBP HMGB1 MYH9 MYO1F CBX5 PSMC1 SAR1A ALDOA SLC1A5 RPL24 USP15 CAPZA2 RPL14 ATP1B3 PCYT1A STAT1
0.149437	6	105	2.15053	Hsa-miR-9-3p target gene	https://pubmed.ncbi.nlm.nih.gov/34850920/	EIF2A ACTBL2 CAPZA1 RPS6KA3 GLO1 SRSF6
0.149437	3	34	3.32067	Hsa-miR-1225-5p target gene	https://pubmed.ncbi.nlm.nih.gov/34850920/	GALK1 YWHAZ PARP1
0.149437	4	56	2.68816	Hsa-miR-28-3p target gene	https://pubmed.ncbi.nlm.nih.gov/34850920/	EIF4G2 COPZ1 DDX6 EZR
0.149437	4	56	2.68816	Hsa-miR-4674 target gene	https://pubmed.ncbi.nlm.nih.gov/34850920/	GPX1 SRSF9 G3BP1 PRKAR2A
0.149437	6	105	2.15053	Hsa-miR-509-3-5p target gene	https://pubmed.ncbi.nlm.nih.gov/34850920/	THBS1 SNRPD3 SRSF9 G3BP1 TCERG1 PPIA
0.149437	4	56	2.68816	Hsa-miR-592 target gene	https://pubmed.ncbi.nlm.nih.gov/34850920/	HNRNPF RPS3 MYO1F DEK
0.149437	4	56	2.68816	Hsa-miR-3173-5p target gene	https://pubmed.ncbi.nlm.nih.gov/34850920/	HMGA1 ARHGEF2 HNRNPA1 PRKAR2A
0.149437	4	56	2.68816	Hsa-miR-3972 target gene	https://pubmed.ncbi.nlm.nih.gov/34850920/	PPIB DNAJA1 ARPC2 RBBP4
0.149437	7	131	2.01099	Hsa-miR-6858-5p target gene	https://pubmed.ncbi.nlm.nih.gov/34850920/	TXLNA DDX3X LMNB1 PDLIM5 QSOX1 SF1
0.149437	4	56	2.68816	Hsa-miR-556-3p target gene	https://pubmed.ncbi.nlm.nih.gov/34850920/	S100A11 BZW1 G3BP2 RPS23
0.149437	6	105	2.15053	Hsa-miR-1286 target gene	https://pubmed.ncbi.nlm.nih.gov/34850920/	PACSIN2 PSMD11 ADAR PTBP1 PKM QSOX1
0.149437	3	34	3.32067	Hsa-miR-409-5p target gene	https://pubmed.ncbi.nlm.nih.gov/34850920/	RPS4X RSU1 CCT5
0.149437	6	105	2.15053	Hsa-miR-6885-5p target gene	https://pubmed.ncbi.nlm.nih.gov/34850920/	PLEC CAPZB KHSRP RPL10 EIF2S3 PTPN6
0.150184	5	80	2.35214	Hsa-miR-4662a-3p target gene	https://pubmed.ncbi.nlm.nih.gov/34850920/	CLTA BZW1 PPIA PSMG1 TLN1
