# Supplementary material for: Infosomes as Inflammatory Mediators: Proteomic Profiling of Proteins Enriched in Inflammatory Extracellular Vesicles
Source: Mol Cell Proteomics. 2026 Jan 19;25(2):101511. doi: 10.1016/j.mcpro.2026.101511 (PMC12925278; doi:10.1016/j.mcpro.2026.101511)
Supplement: Table S8 [file mmc8.xlsx]

## Sheet: KEGG Pathway_Enrichment
Supplemental Table 8 Analysis of downregulated proteins
Enrichment FDR	nGenes	Pathway Genes	Fold Enrichment	Pathway	URL	Genes
2.1013e-22	14	138	78.6502	Path:hsa05322 Systemic lupus erythematosus	https://www.genome.jp/kegg-bin/show_pathway?hsa05322	H4C16 H4C15 H4C9 H4C1 H4C4 H4C6 H4C12 H4C11 H4C3 H4C8 H4C2 H4C5 H4C13 H4C14
7.21287e-21	14	190	57.1249	Path:hsa04613 Neutrophil extracellular trap formation	https://www.genome.jp/kegg-bin/show_pathway?hsa04613	H4C16 H4C15 H4C9 H4C1 H4C4 H4C6 H4C12 H4C11 H4C3 H4C8 H4C2 H4C5 H4C13 H4C14
7.21287e-21	14	188	57.7326	Path:hsa05034 Alcoholism	https://www.genome.jp/kegg-bin/show_pathway?hsa05034	H4C16 H4C15 H4C9 H4C1 H4C4 H4C6 H4C12 H4C11 H4C3 H4C8 H4C2 H4C5 H4C13 H4C14
1.61031e-20	14	205	52.945	Path:hsa05203 Viral carcinogenesis	https://www.genome.jp/kegg-bin/show_pathway?hsa05203	H4C16 H4C15 H4C9 H4C1 H4C4 H4C6 H4C12 H4C11 H4C3 H4C8 H4C2 H4C5 H4C13 H4C14
0.0059664	3	132	17.6197	Path:hsa04142 Lysosome	https://www.genome.jp/kegg-bin/show_pathway?hsa04142	CTSD PPT1 PSAP

## Sheet: Cellular Component_Enrichment
Supplemental Table 8 Analysis of downregulated proteins
Enrichment FDR	nGenes	Pathway Genes	Fold Enrichment	Pathway	URL	Genes
2.04945e-37	14	18	602.985	GO:0043505 Cenp-a containing nucleosome	https://amigo.geneontology.org/amigo/term/GO:0043505	H4C8 H4C3 H4C11 H4C16 H4C15 H4C14 H4C12 H4C6 H4C13 H4C9 H4C5 H4C4 H4C1 H4C2
2.04945e-37	14	18	602.985	GO:0061638 Cenp-a containing chromatin	https://amigo.geneontology.org/amigo/term/GO:0061638	H4C8 H4C3 H4C11 H4C16 H4C15 H4C14 H4C12 H4C6 H4C13 H4C9 H4C5 H4C4 H4C1 H4C2
1.72843e-36	14	20	542.687	GO:0034506 Chromosome centromeric core domain	https://amigo.geneontology.org/amigo/term/GO:0034506	H4C8 H4C3 H4C11 H4C16 H4C15 H4C14 H4C12 H4C6 H4C13 H4C9 H4C5 H4C4 H4C1 H4C2
2.23585e-22	14	141	76.9768	GO:0000786 Nucleosome	https://amigo.geneontology.org/amigo/term/GO:0000786	H4C8 H4C3 H4C11 H4C16 H4C15 H4C14 H4C12 H4C6 H4C13 H4C9 H4C5 H4C4 H4C1 H4C2
1.95417e-20	14	195	55.6602	GO:0000781 Chromosome telomeric region	https://amigo.geneontology.org/amigo/term/GO:0000781	H4C8 H4C3 H4C11 H4C16 H4C15 H4C14 H4C12 H4C6 H4C13 H4C9 H4C5 H4C4 H4C1 H4C2
1.63427e-19	28	3619	5.99819	GO:0005615 Extracellular space	https://amigo.geneontology.org/amigo/term/GO:0005615	GSTP1 APOH CLEC11A CTSD PZP PPT1 CHI3L1 AHSG GC H4C8 ATP6AP2 PRTN3 H4C3 H4C11 PSAP H4C16 H4C15 H4C14 H4C12 H4C6 H4C13 H4C9 H4C5 H4C4 H4C1 H4C2 IGFBP3 CCL5
1.99884e-19	25	2383	8.13331	GO:0043230 Extracellular organelle	https://amigo.geneontology.org/amigo/term/GO:0043230	GSTP1 APOH CTSD PZP PPT1 CHI3L1 AHSG GC H4C8 ATP6AP2 PRTN3 H4C3 H4C11 PSAP H4C16 H4C15 H4C14 H4C12 H4C6 H4C13 H4C9 H4C5 H4C4 H4C1 H4C2
1.99884e-19	25	2383	8.13331	GO:0065010 Extracellular membrane-bounded organelle	https://amigo.geneontology.org/amigo/term/GO:0065010	GSTP1 APOH CTSD PZP PPT1 CHI3L1 AHSG GC H4C8 ATP6AP2 PRTN3 H4C3 H4C11 PSAP H4C16 H4C15 H4C14 H4C12 H4C6 H4C13 H4C9 H4C5 H4C4 H4C1 H4C2
1.99884e-19	25	2349	8.25103	GO:0070062 Extracellular exosome	https://amigo.geneontology.org/amigo/term/GO:0070062	GSTP1 APOH CTSD PZP PPT1 CHI3L1 AHSG GC H4C8 ATP6AP2 PRTN3 H4C3 H4C11 PSAP H4C16 H4C15 H4C14 H4C12 H4C6 H4C13 H4C9 H4C5 H4C4 H4C1 H4C2
1.99884e-19	25	2382	8.13672	GO:1903561 Extracellular vesicle	https://amigo.geneontology.org/amigo/term/GO:1903561	GSTP1 APOH CTSD PZP PPT1 CHI3L1 AHSG GC H4C8 ATP6AP2 PRTN3 H4C3 H4C11 PSAP H4C16 H4C15 H4C14 H4C12 H4C6 H4C13 H4C9 H4C5 H4C4 H4C1 H4C2
3.0921e-19	14	250	43.4149	GO:0032993 Protein-dna complex	https://amigo.geneontology.org/amigo/term/GO:0032993	H4C8 H4C3 H4C11 H4C16 H4C15 H4C14 H4C12 H4C6 H4C13 H4C9 H4C5 H4C4 H4C1 H4C2
1.278e-18	14	278	39.0422	GO:0000775 Chromosome centromeric region	https://amigo.geneontology.org/amigo/term/GO:0000775	H4C8 H4C3 H4C11 H4C16 H4C15 H4C14 H4C12 H4C6 H4C13 H4C9 H4C5 H4C4 H4C1 H4C2
1.54192e-18	29	4675	4.80914	GO:0005576 Extracellular region	https://amigo.geneontology.org/amigo/term/GO:0005576	GSTP1 APOH CLEC11A CTSD PZP PPT1 CHI3L1 AHSG GC H4C8 ATP6AP2 PRTN3 H4C3 H4C11 PSAP H4C16 H4C15 H4C14 H4C12 H4C6 H4C13 H4C9 H4C5 H4C4 H4C1 H4C2 IGFBP3 CCL5 ADAMTS1
7.35662e-16	14	442	24.556	GO:0098687 Chromosomal region	https://amigo.geneontology.org/amigo/term/GO:0098687	H4C8 H4C3 H4C11 H4C16 H4C15 H4C14 H4C12 H4C6 H4C13 H4C9 H4C5 H4C4 H4C1 H4C2
1.6275e-15	27	4571	4.57935	GO:0031982 Vesicle	https://amigo.geneontology.org/amigo/term/GO:0031982	GSTP1 APOH CTSD PZP PPT1 CHI3L1 AHSG GC H4C8 ATP6AP2 PRTN3 H4C3 H4C11 PSAP H4C16 H4C15 H4C14 H4C12 H4C6 H4C13 H4C9 H4C5 H4C4 H4C1 H4C2 SDF4 ADAMTS1
1.12732e-08	14	1515	7.16418	GO:0000785 Chromatin	https://amigo.geneontology.org/amigo/term/GO:0000785	H4C8 H4C3 H4C11 H4C16 H4C15 H4C14 H4C12 H4C6 H4C13 H4C9 H4C5 H4C4 H4C1 H4C2
9.93225e-07	14	2160	5.02488	GO:0005694 Chromosome	https://amigo.geneontology.org/amigo/term/GO:0005694	H4C8 H4C3 H4C11 H4C16 H4C15 H4C14 H4C12 H4C6 H4C13 H4C9 H4C5 H4C4 H4C1 H4C2
4.69068e-06	8	595	10.4238	GO:0030312 External encapsulating structure	https://amigo.geneontology.org/amigo/term/GO:0030312	APOH CTSD PZP AHSG ADAMTS1 PRTN3 PSAP CHI3L1
4.69068e-06	8	594	10.4413	GO:0031012 Extracellular matrix	https://amigo.geneontology.org/amigo/term/GO:0031012	APOH CTSD PZP AHSG ADAMTS1 PRTN3 PSAP CHI3L1
9.3151e-06	7	448	12.1135	GO:0062023 Collagen-containing extracellular matrix	https://amigo.geneontology.org/amigo/term/GO:0062023	APOH CTSD PZP AHSG ADAMTS1 PRTN3 PSAP
4.85587e-05	5	217	17.8633	GO:0005775 Vacuolar lumen	https://amigo.geneontology.org/amigo/term/GO:0005775	PRTN3 CTSD PPT1 GC PSAP
4.85587e-05	6	383	12.1452	GO:0031983 Vesicle lumen	https://amigo.geneontology.org/amigo/term/GO:0031983	PRTN3 GSTP1 APOH CTSD CHI3L1 AHSG
4.85587e-05	6	377	12.3385	GO:0034774 Secretory granule lumen	https://amigo.geneontology.org/amigo/term/GO:0034774	PRTN3 GSTP1 APOH CTSD CHI3L1 AHSG
4.85587e-05	6	382	12.177	GO:0060205 Cytoplasmic vesicle lumen	https://amigo.geneontology.org/amigo/term/GO:0060205	PRTN3 GSTP1 APOH CTSD CHI3L1 AHSG
9.24083e-05	4	120	25.8422	GO:0043202 Lysosomal lumen	https://amigo.geneontology.org/amigo/term/GO:0043202	CTSD PPT1 GC PSAP
9.24083e-05	9	1234	5.65429	GO:0099503 Secretory vesicle	https://amigo.geneontology.org/amigo/term/GO:0099503	PPT1 PRTN3 ATP6AP2 GSTP1 APOH CTSD CHI3L1 AHSG PSAP
0.00018679	8	1030	6.02149	GO:0030141 Secretory granule	https://amigo.geneontology.org/amigo/term/GO:0030141	PRTN3 GSTP1 APOH CTSD CHI3L1 AHSG ATP6AP2 PSAP
0.00353442	11	2941	2.89967	GO:0031410 Cytoplasmic vesicle	https://amigo.geneontology.org/amigo/term/GO:0031410	CTSD PPT1 PRTN3 PSAP SDF4 ADAMTS1 ATP6AP2 GSTP1 APOH CHI3L1 AHSG
0.00353442	11	2947	2.89377	GO:0097708 Intracellular vesicle	https://amigo.geneontology.org/amigo/term/GO:0097708	CTSD PPT1 PRTN3 PSAP SDF4 ADAMTS1 ATP6AP2 GSTP1 APOH CHI3L1 AHSG
0.00397935	3	144	16.1514	GO:0072562 Blood microparticle	https://amigo.geneontology.org/amigo/term/GO:0072562	PZP AHSG GC
0.0043001	14	4670	2.32414	GO:0005654 Nucleoplasm	https://amigo.geneontology.org/amigo/term/GO:0005654	H4C8 H4C3 H4C11 H4C16 H4C15 H4C14 H4C12 H4C6 H4C13 H4C9 H4C5 H4C4 H4C1 H4C2
0.00439026	6	924	5.0342	GO:0000323 Lytic vacuole	https://amigo.geneontology.org/amigo/term/GO:0000323	PPT1 PSAP CTSD ATP6AP2 PRTN3 GC
0.00439026	6	924	5.0342	GO:0005764 Lysosome	https://amigo.geneontology.org/amigo/term/GO:0005764	PPT1 PSAP CTSD ATP6AP2 PRTN3 GC
0.0075553	6	1033	4.503	GO:0005773 Vacuole	https://amigo.geneontology.org/amigo/term/GO:0005773	PPT1 PSAP CTSD ATP6AP2 PRTN3 GC
0.0125297	3	227	10.2458	GO:0101002 Ficolin-1-rich granule	https://amigo.geneontology.org/amigo/term/GO:0101002	GSTP1 CTSD ATP6AP2
0.0199036	2	83	18.6811	GO:0035580 Specific granule lumen	https://amigo.geneontology.org/amigo/term/GO:0035580	CTSD CHI3L1
0.0199036	1	4	193.817	GO:0042567 Insulin-like growth factor ternary complex	https://amigo.geneontology.org/amigo/term/GO:0042567	IGFBP3
0.0218993	4	572	5.42145	GO:0005765 Lysosomal membrane	https://amigo.geneontology.org/amigo/term/GO:0005765	CTSD PPT1 ATP6AP2 PSAP
0.0218993	4	572	5.42145	GO:0098852 Lytic vacuole membrane	https://amigo.geneontology.org/amigo/term/GO:0098852	CTSD PPT1 ATP6AP2 PSAP
0.0229992	1	5	155.053	GO:0016942 Insulin-like growth factor binding protein complex	https://amigo.geneontology.org/amigo/term/GO:0016942	IGFBP3
0.0288188	4	628	4.938	GO:0005774 Vacuolar membrane	https://amigo.geneontology.org/amigo/term/GO:0005774	CTSD PPT1 ATP6AP2 PSAP
0.0290201	3	329	7.0693	GO:0045121 Membrane raft	https://amigo.geneontology.org/amigo/term/GO:0045121	CTSD PPT1 PRTN3
0.0290201	3	331	7.02659	GO:0098857 Membrane microdomain	https://amigo.geneontology.org/amigo/term/GO:0098857	CTSD PPT1 PRTN3
0.0333908	1	8	96.9083	GO:0036454 Growth factor complex	https://amigo.geneontology.org/amigo/term/GO:0036454	IGFBP3
0.0407602	1	10	77.5267	GO:0000220 Vacuolar proton-transporting v-type atpase v0 domain	https://amigo.geneontology.org/amigo/term/GO:0000220	ATP6AP2
0.0467726	1	12	64.6056	GO:0033179 Proton-transporting v-type atpase v0 domain	https://amigo.geneontology.org/amigo/term/GO:0033179	ATP6AP2
0.0467726	2	147	10.5478	GO:1904813 Ficolin-1-rich granule lumen	https://amigo.geneontology.org/amigo/term/GO:1904813	GSTP1 CTSD
0.0489764	2	154	10.0684	GO:0030672 Synaptic vesicle membrane	https://amigo.geneontology.org/amigo/term/GO:0030672	PPT1 ATP6AP2
0.0489764	2	154	10.0684	GO:0099501 Exocytic vesicle membrane	https://amigo.geneontology.org/amigo/term/GO:0099501	PPT1 ATP6AP2
0.0502256	1	14	55.3762	GO:0031089 Platelet dense granule lumen	https://amigo.geneontology.org/amigo/term/GO:0031089	APOH
0.0502256	1	14	55.3762	GO:0042627 Chylomicron	https://amigo.geneontology.org/amigo/term/GO:0042627	APOH
0.0562269	1	16	48.4542	GO:0032591 Dendritic spine membrane	https://amigo.geneontology.org/amigo/term/GO:0032591	ATP6AP2
0.0564839	2	175	8.86019	GO:0005766 Primary lysosome	https://amigo.geneontology.org/amigo/term/GO:0005766	PRTN3 PSAP
0.0564839	2	175	8.86019	GO:0042582 Azurophil granule	https://amigo.geneontology.org/amigo/term/GO:0042582	PRTN3 PSAP
0.0695559	1	21	36.9175	GO:0042827 Platelet dense granule	https://amigo.geneontology.org/amigo/term/GO:0042827	APOH
0.075028	2	208	7.45449	GO:0070820 Tertiary granule	https://amigo.geneontology.org/amigo/term/GO:0070820	CTSD ATP6AP2
0.0756787	2	211	7.3485	GO:0042581 Specific granule	https://amigo.geneontology.org/amigo/term/GO:0042581	CTSD CHI3L1
0.0783267	1	25	31.0107	GO:0099523 Presynaptic cytosol	https://amigo.geneontology.org/amigo/term/GO:0099523	PPT1
0.0803327	1	27	28.7136	GO:0033177 Proton-transporting two-sector atpase complex proton-transporting domain	https://amigo.geneontology.org/amigo/term/GO:0033177	ATP6AP2
0.0803327	1	27	28.7136	GO:0034361 Very-low-density lipoprotein particle	https://amigo.geneontology.org/amigo/term/GO:0034361	APOH
0.0803327	1	27	28.7136	GO:0034385 Triglyceride-rich plasma lipoprotein particle	https://amigo.geneontology.org/amigo/term/GO:0034385	APOH
0.0913788	2	245	6.32871	GO:0008021 Synaptic vesicle	https://amigo.geneontology.org/amigo/term/GO:0008021	PPT1 ATP6AP2
0.0987623	1	35	22.1505	GO:0016471 Vacuolar proton-transporting v-type atpase complex	https://amigo.geneontology.org/amigo/term/GO:0016471	ATP6AP2
0.0987623	1	35	22.1505	GO:0034364 High-density lipoprotein particle	https://amigo.geneontology.org/amigo/term/GO:0034364	APOH
0.0995577	2	266	5.82907	GO:0070382 Exocytic vesicle	https://amigo.geneontology.org/amigo/term/GO:0070382	PPT1 ATP6AP2
0.0995577	1	36	21.5352	GO:0099522 Cytosolic region	https://amigo.geneontology.org/amigo/term/GO:0099522	PPT1
0.0996074	1	37	20.9532	GO:0033176 Proton-transporting v-type atpase complex	https://amigo.geneontology.org/amigo/term/GO:0033176	ATP6AP2
0.105903	1	40	19.3817	GO:0031904 Endosome lumen	https://amigo.geneontology.org/amigo/term/GO:0031904	CTSD
0.106911	1	41	18.9089	GO:0032590 Dendrite membrane	https://amigo.geneontology.org/amigo/term/GO:0032590	ATP6AP2
0.113754	1	45	17.2281	GO:0034358 Plasma lipoprotein particle	https://amigo.geneontology.org/amigo/term/GO:0034358	APOH
0.113754	1	45	17.2281	GO:1990777 Lipoprotein particle	https://amigo.geneontology.org/amigo/term/GO:1990777	APOH
0.119431	1	48	16.1514	GO:0032994 Protein-lipid complex	https://amigo.geneontology.org/amigo/term/GO:0032994	APOH
0.132535	2	331	4.68439	GO:0005788 Endoplasmic reticulum lumen	https://amigo.geneontology.org/amigo/term/GO:0005788	AHSG IGFBP3
0.137226	1	57	13.6012	GO:0090533 Cation-transporting atpase complex	https://amigo.geneontology.org/amigo/term/GO:0090533	ATP6AP2
0.140027	2	347	4.4684	GO:0030658 Transport vesicle membrane	https://amigo.geneontology.org/amigo/term/GO:0030658	PPT1 ATP6AP2
0.140387	1	60	12.9211	GO:0016469 Proton-transporting two-sector atpase complex	https://amigo.geneontology.org/amigo/term/GO:0016469	ATP6AP2
0.140786	1	61	12.7093	GO:0035577 Azurophil granule membrane	https://amigo.geneontology.org/amigo/term/GO:0035577	PSAP
0.141546	1	63	12.3058	GO:0000421 Autophagosome membrane	https://amigo.geneontology.org/amigo/term/GO:0000421	ATP6AP2
0.141546	1	63	12.3058	GO:0098533 Atpase dependent transmembrane transport complex	https://amigo.geneontology.org/amigo/term/GO:0098533	ATP6AP2
0.142926	4	1291	2.40207	GO:0005768 Endosome	https://amigo.geneontology.org/amigo/term/GO:0005768	CTSD PSAP SDF4 ATP6AP2
0.142926	2	368	4.21341	GO:0030667 Secretory granule membrane	https://amigo.geneontology.org/amigo/term/GO:0030667	ATP6AP2 PSAP
0.142926	1	65	11.9272	GO:0032589 Neuron projection membrane	https://amigo.geneontology.org/amigo/term/GO:0032589	ATP6AP2
0.142926	1	67	11.5711	GO:1904724 Tertiary granule lumen	https://amigo.geneontology.org/amigo/term/GO:1904724	CTSD
0.149287	1	71	10.9192	GO:0031093 Platelet alpha granule lumen	https://amigo.geneontology.org/amigo/term/GO:0031093	AHSG
0.158248	2	401	3.86667	GO:0005770 Late endosome	https://amigo.geneontology.org/amigo/term/GO:0005770	PSAP SDF4
0.163391	1	80	9.69083	GO:0101003 Ficolin-1-rich granule membrane	https://amigo.geneontology.org/amigo/term/GO:0101003	ATP6AP2
0.186266	1	93	8.3362	GO:0005604 Basement membrane	https://amigo.geneontology.org/amigo/term/GO:0005604	ADAMTS1

## Sheet: Biological Process_Enrichment
Supplemental Table 8 Analysis of downregulated proteins
Enrichment FDR	nGenes	Pathway Genes	Fold Enrichment	Pathway	URL	Genes
2.98962e-36	14	18	602.985	GO:0061644 Protein localization to cenp-a containing chromatin	https://amigo.geneontology.org/amigo/term/GO:0061644	H4C8 H4C3 H4C11 H4C16 H4C15 H4C14 H4C12 H4C6 H4C13 H4C9 H4C5 H4C4 H4C1 H4C2
5.67663e-36	14	19	571.249	GO:0045653 Negative regulation of megakaryocyte differentiation	https://amigo.geneontology.org/amigo/term/GO:0045653	H4C8 H4C3 H4C11 H4C16 H4C15 H4C14 H4C12 H4C6 H4C13 H4C9 H4C5 H4C4 H4C1 H4C2
1.96473e-30	14	37	293.344	GO:0045652 Regulation of megakaryocyte differentiation	https://amigo.geneontology.org/amigo/term/GO:0045652	H4C8 H4C3 H4C11 H4C16 H4C15 H4C14 H4C12 H4C6 H4C13 H4C9 H4C5 H4C4 H4C1 H4C2
1.27134e-29	14	42	258.422	GO:0071459 Protein localization to chromosome centromeric region	https://amigo.geneontology.org/amigo/term/GO:0071459	H4C8 H4C3 H4C11 H4C16 H4C15 H4C14 H4C12 H4C6 H4C13 H4C9 H4C5 H4C4 H4C1 H4C2
1.1563e-26	14	65	166.981	GO:0071168 Protein localization to chromatin	https://amigo.geneontology.org/amigo/term/GO:0071168	H4C8 H4C3 H4C11 H4C16 H4C15 H4C14 H4C12 H4C6 H4C13 H4C9 H4C5 H4C4 H4C1 H4C2
4.6997e-26	14	72	150.746	GO:0030219 Megakaryocyte differentiation	https://amigo.geneontology.org/amigo/term/GO:0030219	H4C8 H4C3 H4C11 H4C16 H4C15 H4C14 H4C12 H4C6 H4C13 H4C9 H4C5 H4C4 H4C1 H4C2
7.86186e-24	14	102	106.409	GO:0045638 Negative regulation of myeloid cell differentiation	https://amigo.geneontology.org/amigo/term/GO:0045638	H4C8 H4C3 H4C11 H4C16 H4C15 H4C14 H4C12 H4C6 H4C13 H4C9 H4C5 H4C4 H4C1 H4C2
3.87299e-22	14	134	80.998	GO:0006334 Nucleosome assembly	https://amigo.geneontology.org/amigo/term/GO:0006334	H4C8 H4C3 H4C11 H4C16 H4C15 H4C14 H4C12 H4C6 H4C13 H4C9 H4C5 H4C4 H4C1 H4C2
8.9017e-22	14	143	75.9002	GO:0034502 Protein localization to chromosome	https://amigo.geneontology.org/amigo/term/GO:0034502	H4C8 H4C3 H4C11 H4C16 H4C15 H4C14 H4C12 H4C6 H4C13 H4C9 H4C5 H4C4 H4C1 H4C2
2.84204e-21	14	156	69.5752	GO:0034728 Nucleosome organization	https://amigo.geneontology.org/amigo/term/GO:0034728	H4C8 H4C3 H4C11 H4C16 H4C15 H4C14 H4C12 H4C6 H4C13 H4C9 H4C5 H4C4 H4C1 H4C2
4.42593e-19	14	223	48.6714	GO:0032200 Telomere organization	https://amigo.geneontology.org/amigo/term/GO:0032200	H4C8 H4C3 H4C11 H4C16 H4C15 H4C14 H4C12 H4C6 H4C13 H4C9 H4C5 H4C4 H4C1 H4C2
1.08985e-18	14	239	45.4131	GO:0045637 Regulation of myeloid cell differentiation	https://amigo.geneontology.org/amigo/term/GO:0045637	H4C8 H4C3 H4C11 H4C16 H4C15 H4C14 H4C12 H4C6 H4C13 H4C9 H4C5 H4C4 H4C1 H4C2
4.60449e-18	14	266	40.8035	GO:0065004 Protein-dna complex assembly	https://amigo.geneontology.org/amigo/term/GO:0065004	H4C8 H4C3 H4C11 H4C16 H4C15 H4C14 H4C12 H4C6 H4C13 H4C9 H4C5 H4C4 H4C1 H4C2
1.31729e-17	14	288	37.6866	GO:0071824 Protein-dna complex organization	https://amigo.geneontology.org/amigo/term/GO:0071824	H4C8 H4C3 H4C11 H4C16 H4C15 H4C14 H4C12 H4C6 H4C13 H4C9 H4C5 H4C4 H4C1 H4C2
4.39228e-16	15	488	23.8299	GO:0030099 Myeloid cell differentiation	https://amigo.geneontology.org/amigo/term/GO:0030099	H4C8 PRTN3 H4C3 H4C11 H4C16 H4C15 H4C14 H4C12 H4C6 H4C13 H4C9 H4C5 H4C4 H4C1 H4C2
1.61096e-14	14	483	22.4715	GO:1903706 Regulation of hemopoiesis	https://amigo.geneontology.org/amigo/term/GO:1903706	H4C8 H4C3 H4C11 H4C16 H4C15 H4C14 H4C12 H4C6 H4C13 H4C9 H4C5 H4C4 H4C1 H4C2
2.30106e-14	17	1002	13.1532	GO:0051093 Negative regulation of developmental process	https://amigo.geneontology.org/amigo/term/GO:0051093	APOH ADAMTS1 H4C8 H4C3 H4C11 H4C16 H4C15 H4C14 H4C12 H4C6 H4C13 H4C9 H4C5 H4C4 H4C1 H4C2 AHSG
1.14562e-12	18	1531	9.11483	GO:2000026 Regulation of multicellular organismal development	https://amigo.geneontology.org/amigo/term/GO:2000026	APOH ADAMTS1 H4C8 H4C3 H4C11 H4C16 H4C15 H4C14 H4C12 H4C6 H4C13 H4C9 H4C5 H4C4 H4C1 H4C2 AHSG CHI3L1
2.52986e-12	14	706	15.3736	GO:0051276 Chromosome organization	https://amigo.geneontology.org/amigo/term/GO:0051276	H4C8 H4C3 H4C11 H4C16 H4C15 H4C14 H4C12 H4C6 H4C13 H4C9 H4C5 H4C4 H4C1 H4C2
4.56726e-12	14	740	14.6672	GO:0045596 Negative regulation of cell differentiation	https://amigo.geneontology.org/amigo/term/GO:0045596	H4C8 H4C3 H4C11 H4C16 H4C15 H4C14 H4C12 H4C6 H4C13 H4C9 H4C5 H4C4 H4C1 H4C2
7.21462e-12	14	768	14.1325	GO:0006338 Chromatin remodeling	https://amigo.geneontology.org/amigo/term/GO:0006338	H4C8 H4C3 H4C11 H4C16 H4C15 H4C14 H4C12 H4C6 H4C13 H4C9 H4C5 H4C4 H4C1 H4C2
2.9326e-11	15	1067	10.8988	GO:0030097 Hemopoiesis	https://amigo.geneontology.org/amigo/term/GO:0030097	H4C8 PRTN3 H4C3 H4C11 H4C16 H4C15 H4C14 H4C12 H4C6 H4C13 H4C9 H4C5 H4C4 H4C1 H4C2
7.07238e-11	14	915	11.862	GO:0060284 Regulation of cell development	https://amigo.geneontology.org/amigo/term/GO:0060284	H4C8 H4C3 H4C11 H4C16 H4C15 H4C14 H4C12 H4C6 H4C13 H4C9 H4C5 H4C4 H4C1 H4C2
9.88859e-11	14	941	11.5343	GO:0006325 Chromatin organization	https://amigo.geneontology.org/amigo/term/GO:0006325	H4C8 H4C3 H4C11 H4C16 H4C15 H4C14 H4C12 H4C6 H4C13 H4C9 H4C5 H4C4 H4C1 H4C2
3.30474e-10	21	3355	4.85264	GO:0051239 Regulation of multicellular organismal process	https://amigo.geneontology.org/amigo/term/GO:0051239	GSTP1 APOH ADAMTS1 H4C8 ATP6AP2 H4C3 H4C11 H4C16 H4C15 H4C14 CCL5 H4C12 H4C6 H4C13 H4C9 H4C5 H4C4 H4C1 H4C2 CHI3L1 AHSG
5.58559e-10	14	1077	10.0777	GO:0033365 Protein localization to organelle	https://amigo.geneontology.org/amigo/term/GO:0033365	H4C8 H4C3 H4C11 H4C16 H4C15 H4C14 H4C12 H4C6 H4C13 H4C9 H4C5 H4C4 H4C1 H4C2
7.58161e-10	19	2666	5.52516	GO:0050793 Regulation of developmental process	https://amigo.geneontology.org/amigo/term/GO:0050793	APOH IGFBP3 ADAMTS1 H4C8 H4C3 H4C11 H4C16 H4C15 H4C14 H4C12 H4C6 H4C13 H4C9 H4C5 H4C4 H4C1 H4C2 AHSG CHI3L1
1.77022e-08	15	1703	6.82854	GO:0045595 Regulation of cell differentiation	https://amigo.geneontology.org/amigo/term/GO:0045595	IGFBP3 H4C8 H4C3 H4C11 H4C16 H4C15 H4C14 H4C12 H4C6 H4C13 H4C9 H4C5 H4C4 H4C1 H4C2
2.63406e-08	16	2090	5.93506	GO:0002682 Regulation of immune system process	https://amigo.geneontology.org/amigo/term/GO:0002682	PPT1 H4C8 H4C3 H4C11 H4C16 H4C15 H4C14 CCL5 H4C12 H4C6 H4C13 H4C9 H4C5 H4C4 H4C1 H4C2
2.7327e-08	19	3290	4.47722	GO:0033036 Macromolecule localization	https://amigo.geneontology.org/amigo/term/GO:0033036	CTSD PSAP CCL5 PPT1 APOH H4C8 H4C3 H4C11 H4C16 H4C15 H4C14 H4C12 H4C6 H4C13 H4C9 H4C5 H4C4 H4C1 H4C2
1.58972e-07	17	2767	4.76311	GO:0008104 Protein localization	https://amigo.geneontology.org/amigo/term/GO:0008104	CTSD CCL5 PPT1 H4C8 H4C3 H4C11 H4C16 H4C15 H4C14 H4C12 H4C6 H4C13 H4C9 H4C5 H4C4 H4C1 H4C2
1.64623e-07	17	2779	4.74255	GO:0070727 Cellular macromolecule localization	https://amigo.geneontology.org/amigo/term/GO:0070727	CTSD CCL5 PPT1 H4C8 H4C3 H4C11 H4C16 H4C15 H4C14 H4C12 H4C6 H4C13 H4C9 H4C5 H4C4 H4C1 H4C2
2.28918e-07	19	3743	3.93536	GO:0051641 Cellular localization	https://amigo.geneontology.org/amigo/term/GO:0051641	CTSD PSAP CCL5 PPT1 ATP6AP2 H4C8 H4C3 H4C11 H4C16 H4C15 H4C14 H4C12 H4C6 H4C13 H4C9 H4C5 H4C4 H4C1 H4C2
2.85899e-07	18	3329	4.19189	GO:0002376 Immune system process	https://amigo.geneontology.org/amigo/term/GO:0002376	CCL5 PPT1 H4C8 H4C3 H4C11 H4C16 H4C15 H4C14 H4C12 H4C6 H4C13 H4C9 H4C5 H4C4 H4C1 H4C2 PRTN3 CTSD
6.95788e-07	14	1900	5.71249	GO:0065003 Protein-containing complex assembly	https://amigo.geneontology.org/amigo/term/GO:0065003	H4C8 H4C3 H4C11 H4C16 H4C15 H4C14 H4C12 H4C6 H4C13 H4C9 H4C5 H4C4 H4C1 H4C2
2.45979e-06	14	2104	5.15862	GO:0043933 Protein-containing complex organization	https://amigo.geneontology.org/amigo/term/GO:0043933	H4C8 H4C3 H4C11 H4C16 H4C15 H4C14 H4C12 H4C6 H4C13 H4C9 H4C5 H4C4 H4C1 H4C2
4.95542e-06	16	3054	4.06165	GO:0048468 Cell development	https://amigo.geneontology.org/amigo/term/GO:0048468	H4C8 PRTN3 H4C3 H4C11 H4C16 H4C15 H4C14 H4C12 H4C6 H4C13 H4C9 H4C5 H4C4 H4C1 H4C2 PPT1
1.1761e-05	19	4782	3.08032	GO:0030154 Cell differentiation	https://amigo.geneontology.org/amigo/term/GO:0030154	PSAP IGFBP3 H4C8 PRTN3 H4C3 H4C11 H4C16 H4C15 H4C14 H4C12 H4C6 H4C13 H4C9 H4C5 H4C4 H4C1 H4C2 SDF4 PPT1
1.1761e-05	19	4783	3.07967	GO:0048869 Cellular developmental process	https://amigo.geneontology.org/amigo/term/GO:0048869	PSAP IGFBP3 H4C8 PRTN3 H4C3 H4C11 H4C16 H4C15 H4C14 H4C12 H4C6 H4C13 H4C9 H4C5 H4C4 H4C1 H4C2 SDF4 PPT1
2.31652e-05	17	3920	3.36213	GO:0006996 Organelle organization	https://amigo.geneontology.org/amigo/term/GO:0006996	CTSD PPT1 ATP6AP2 H4C8 H4C3 H4C11 H4C16 H4C15 H4C14 H4C12 H4C6 H4C13 H4C9 H4C5 H4C4 H4C1 H4C2
0.000164159	15	3468	3.35323	GO:0022607 Cellular component assembly	https://amigo.geneontology.org/amigo/term/GO:0022607	H4C8 H4C3 H4C11 H4C16 H4C15 H4C14 H4C12 H4C6 H4C13 H4C9 H4C5 H4C4 H4C1 H4C2 CTSD
0.000462561	15	3775	3.08053	GO:0044085 Cellular component biogenesis	https://amigo.geneontology.org/amigo/term/GO:0044085	H4C8 H4C3 H4C11 H4C16 H4C15 H4C14 H4C12 H4C6 H4C13 H4C9 H4C5 H4C4 H4C1 H4C2 CTSD
0.00190244	5	350	11.0752	GO:0051345 Positive regulation of hydrolase activity	https://amigo.geneontology.org/amigo/term/GO:0051345	APOH CTSD PSAP CCL5 PRTN3
0.00268626	3	73	31.8603	GO:0014910 Regulation of smooth muscle cell migration	https://amigo.geneontology.org/amigo/term/GO:0014910	IGFBP3 CCL5 ADAMTS1
0.00335988	2	14	110.752	GO:0042159 Lipoprotein catabolic process	https://amigo.geneontology.org/amigo/term/GO:0042159	CTSD PPT1
0.00389894	3	84	27.6881	GO:0014909 Smooth muscle cell migration	https://amigo.geneontology.org/amigo/term/GO:0014909	IGFBP3 CCL5 ADAMTS1
0.00570843	6	713	6.52398	GO:0043085 Positive regulation of catalytic activity	https://amigo.geneontology.org/amigo/term/GO:0043085	APOH CTSD PSAP CCL5 PRTN3 CHI3L1
0.00589218	3	98	23.7327	GO:0014812 Muscle cell migration	https://amigo.geneontology.org/amigo/term/GO:0014812	IGFBP3 CCL5 ADAMTS1
0.00641153	2	20	77.5267	GO:0033033 Negative regulation of myeloid cell apoptotic process	https://amigo.geneontology.org/amigo/term/GO:0033033	APOH CCL5
0.00818294	2	23	67.4145	GO:0006907 Pinocytosis	https://amigo.geneontology.org/amigo/term/GO:0006907	PPT1 AHSG
0.00818294	2	23	67.4145	GO:0060193 Positive regulation of lipase activity	https://amigo.geneontology.org/amigo/term/GO:0060193	APOH CCL5
0.00874816	2	24	64.6056	GO:0007042 Lysosomal lumen acidification	https://amigo.geneontology.org/amigo/term/GO:0007042	PPT1 ATP6AP2
0.010653	7	1154	4.70266	GO:0050790 Regulation of catalytic activity	https://amigo.geneontology.org/amigo/term/GO:0050790	GSTP1 APOH CTSD PSAP CCL5 PRTN3 CHI3L1
0.0136157	5	563	6.88514	GO:0051336 Regulation of hydrolase activity	https://amigo.geneontology.org/amigo/term/GO:0051336	APOH CTSD PSAP CCL5 PRTN3
0.0147688	2	32	48.4542	GO:0035751 Regulation of lysosomal lumen ph	https://amigo.geneontology.org/amigo/term/GO:0035751	PPT1 ATP6AP2
0.0163797	2	34	45.6039	GO:0060191 Regulation of lipase activity	https://amigo.geneontology.org/amigo/term/GO:0060191	APOH CCL5
0.0180426	2	36	43.0704	GO:0007035 Vacuolar acidification	https://amigo.geneontology.org/amigo/term/GO:0007035	PPT1 ATP6AP2
0.01892	3	156	14.909	GO:0048660 Regulation of smooth muscle cell proliferation	https://amigo.geneontology.org/amigo/term/GO:0048660	IGFBP3 CCL5 ADAMTS1
0.0200072	3	160	14.5363	GO:0048659 Smooth muscle cell proliferation	https://amigo.geneontology.org/amigo/term/GO:0048659	IGFBP3 CCL5 ADAMTS1
0.0244307	2	43	36.0589	GO:0033032 Regulation of myeloid cell apoptotic process	https://amigo.geneontology.org/amigo/term/GO:0033032	APOH CCL5
0.0274768	2	46	33.7072	GO:0014911 Positive regulation of smooth muscle cell migration	https://amigo.geneontology.org/amigo/term/GO:0014911	CCL5 ADAMTS1
0.0318941	2	50	31.0107	GO:0033028 Myeloid cell apoptotic process	https://amigo.geneontology.org/amigo/term/GO:0033028	APOH CCL5
0.0358823	6	1072	4.33918	GO:0044093 Positive regulation of molecular function	https://amigo.geneontology.org/amigo/term/GO:0044093	APOH CTSD PSAP CCL5 PRTN3 CHI3L1
0.04003	2	57	27.2023	GO:0051452 Intracellular ph reduction	https://amigo.geneontology.org/amigo/term/GO:0051452	PPT1 ATP6AP2
0.0479969	3	225	10.3369	GO:0033002 Muscle cell proliferation	https://amigo.geneontology.org/amigo/term/GO:0033002	IGFBP3 CCL5 ADAMTS1
0.054919	2	68	22.802	GO:0046626 Regulation of insulin receptor signaling pathway	https://amigo.geneontology.org/amigo/term/GO:0046626	CTSD AHSG
0.0564839	3	241	9.65062	GO:0071356 Cellular response to tumor necrosis factor	https://amigo.geneontology.org/amigo/term/GO:0071356	GSTP1 CCL5 CHI3L1
0.0592794	1	3	258.422	GO:0051771 Negative regulation of nitric-oxide synthase biosynthetic process	https://amigo.geneontology.org/amigo/term/GO:0051771	GSTP1
0.0594983	3	249	9.34056	GO:0007033 Vacuole organization	https://amigo.geneontology.org/amigo/term/GO:0007033	CTSD PPT1 ATP6AP2
0.0594983	2	73	21.2402	GO:1900076 Regulation of cellular response to insulin stimulus	https://amigo.geneontology.org/amigo/term/GO:1900076	CTSD AHSG
0.0706752	1	4	193.817	GO:0033484 Intracellular nitric oxide homeostasis	https://amigo.geneontology.org/amigo/term/GO:0033484	GSTP1
0.0706752	3	268	8.67836	GO:0034612 Response to tumor necrosis factor	https://amigo.geneontology.org/amigo/term/GO:0034612	GSTP1 CCL5 CHI3L1
0.0706752	1	4	193.817	GO:0038020 Insulin receptor recycling	https://amigo.geneontology.org/amigo/term/GO:0038020	CTSD
0.0706752	1	4	193.817	GO:1901143 Insulin catabolic process	https://amigo.geneontology.org/amigo/term/GO:1901143	CTSD
0.0706752	1	4	193.817	GO:1901685 Glutathione derivative metabolic process	https://amigo.geneontology.org/amigo/term/GO:1901685	GSTP1
0.0706752	1	4	193.817	GO:1901687 Glutathione derivative biosynthetic process	https://amigo.geneontology.org/amigo/term/GO:1901687	GSTP1
0.0813192	2	90	17.2281	GO:0001960 Negative regulation of cytokine-mediated signaling pathway	https://amigo.geneontology.org/amigo/term/GO:0001960	GSTP1 CCL5
0.0820151	2	91	17.0388	GO:0051453 Regulation of intracellular ph	https://amigo.geneontology.org/amigo/term/GO:0051453	PPT1 ATP6AP2
0.0837707	2	95	16.3214	GO:0030641 Regulation of cellular ph	https://amigo.geneontology.org/amigo/term/GO:0030641	PPT1 ATP6AP2
0.0837707	2	95	16.3214	GO:0042157 Lipoprotein metabolic process	https://amigo.geneontology.org/amigo/term/GO:0042157	CTSD PPT1
0.0837707	2	94	16.495	GO:0060761 Negative regulation of response to cytokine stimulus	https://amigo.geneontology.org/amigo/term/GO:0060761	GSTP1 CCL5
0.0837707	7	1776	3.05567	GO:0065009 Regulation of molecular function	https://amigo.geneontology.org/amigo/term/GO:0065009	GSTP1 APOH CTSD PSAP CCL5 PRTN3 CHI3L1
0.0837707	1	5	155.053	GO:0097029 Mature conventional dendritic cell differentiation	https://amigo.geneontology.org/amigo/term/GO:0097029	PRTN3
0.0894104	1	6	129.211	GO:0006030 Chitin metabolic process	https://amigo.geneontology.org/amigo/term/GO:0006030	CHI3L1
0.0894104	1	6	129.211	GO:0006032 Chitin catabolic process	https://amigo.geneontology.org/amigo/term/GO:0006032	CHI3L1
0.0894104	1	6	129.211	GO:0032914 Positive regulation of transforming growth factor beta1 production	https://amigo.geneontology.org/amigo/term/GO:0032914	ATP6AP2
0.0894104	3	316	7.36013	GO:0045765 Regulation of angiogenesis	https://amigo.geneontology.org/amigo/term/GO:0045765	APOH ADAMTS1 CHI3L1
0.0894104	1	6	129.211	GO:0048069 Eye pigmentation	https://amigo.geneontology.org/amigo/term/GO:0048069	ATP6AP2
0.0894104	2	101	15.3518	GO:0048661 Positive regulation of smooth muscle cell proliferation	https://amigo.geneontology.org/amigo/term/GO:0048661	CCL5 ADAMTS1
0.0894104	1	6	129.211	GO:0071638 Negative regulation of monocyte chemotactic protein-1 production	https://amigo.geneontology.org/amigo/term/GO:0071638	GSTP1
0.0910898	1	7	110.752	GO:0002084 Protein depalmitoylation	https://amigo.geneontology.org/amigo/term/GO:0002084	PPT1
0.0910898	1	7	110.752	GO:0006398 Mrna 3-prime-end processing by stem-loop binding and cleavage	https://amigo.geneontology.org/amigo/term/GO:0006398	H4C16
0.0910898	2	106	14.6277	GO:0006885 Regulation of ph	https://amigo.geneontology.org/amigo/term/GO:0006885	PPT1 ATP6AP2
0.0910898	1	7	110.752	GO:0021626 Central nervous system maturation	https://amigo.geneontology.org/amigo/term/GO:0021626	ATP6AP2
0.0910898	3	327	7.11254	GO:0030100 Regulation of endocytosis	https://amigo.geneontology.org/amigo/term/GO:0030100	AHSG PRTN3 PPT1
0.0910898	1	7	110.752	GO:0033634 Positive regulation of cell-cell adhesion mediated by integrin	https://amigo.geneontology.org/amigo/term/GO:0033634	CCL5
0.0910898	1	7	110.752	GO:0034196 Acylglycerol transport	https://amigo.geneontology.org/amigo/term/GO:0034196	APOH
0.0910898	1	7	110.752	GO:0034197 Triglyceride transport	https://amigo.geneontology.org/amigo/term/GO:0034197	APOH
0.0910898	7	1851	2.93186	GO:0042127 Regulation of cell population proliferation	https://amigo.geneontology.org/amigo/term/GO:0042127	APOH CLEC11A IGFBP3 CCL5 ADAMTS1 GSTP1 PRTN3
0.0910898	1	7	110.752	GO:0046836 Glycolipid transport	https://amigo.geneontology.org/amigo/term/GO:0046836	PSAP
0.0910898	1	7	110.752	GO:0048549 Positive regulation of pinocytosis	https://amigo.geneontology.org/amigo/term/GO:0048549	PPT1
0.0910898	1	7	110.752	GO:0051006 Positive regulation of lipoprotein lipase activity	https://amigo.geneontology.org/amigo/term/GO:0051006	APOH
0.0910898	3	322	7.22298	GO:1901342 Regulation of vasculature development	https://amigo.geneontology.org/amigo/term/GO:1901342	APOH ADAMTS1 CHI3L1
0.0948309	1	8	96.9083	GO:0002003 Angiotensin maturation	https://amigo.geneontology.org/amigo/term/GO:0002003	ATP6AP2
0.0948309	2	117	13.2524	GO:0007040 Lysosome organization	https://amigo.geneontology.org/amigo/term/GO:0007040	PPT1 ATP6AP2
0.0948309	1	8	96.9083	GO:0007597 Blood coagulation intrinsic pathway	https://amigo.geneontology.org/amigo/term/GO:0007597	APOH
0.0948309	1	8	96.9083	GO:0034164 Negative regulation of toll-like receptor 9 signaling pathway	https://amigo.geneontology.org/amigo/term/GO:0034164	PPT1
0.0948309	2	115	13.4829	GO:0050764 Regulation of phagocytosis	https://amigo.geneontology.org/amigo/term/GO:0050764	AHSG PRTN3
0.0948309	1	8	96.9083	GO:0051121 Hepoxilin metabolic process	https://amigo.geneontology.org/amigo/term/GO:0051121	GSTP1
0.0948309	1	8	96.9083	GO:0051122 Hepoxilin biosynthetic process	https://amigo.geneontology.org/amigo/term/GO:0051122	GSTP1
0.0948309	1	8	96.9083	GO:0061365 Positive regulation of triglyceride lipase activity	https://amigo.geneontology.org/amigo/term/GO:0061365	APOH
0.0948309	2	117	13.2524	GO:0080171 Lytic vacuole organization	https://amigo.geneontology.org/amigo/term/GO:0080171	PPT1 ATP6AP2
0.0948309	1	8	96.9083	GO:2000110 Negative regulation of macrophage apoptotic process	https://amigo.geneontology.org/amigo/term/GO:2000110	CCL5
0.0963329	4	674	4.60099	GO:0043408 Regulation of mapk cascade	https://amigo.geneontology.org/amigo/term/GO:0043408	GSTP1 ATP6AP2 IGFBP3 CHI3L1
0.0971602	1	9	86.1407	GO:0001542 Ovulation from ovarian follicle	https://amigo.geneontology.org/amigo/term/GO:0001542	ADAMTS1
0.0971602	2	124	12.5043	GO:0002526 Acute inflammatory response	https://amigo.geneontology.org/amigo/term/GO:0002526	AHSG GSTP1
0.0971602	2	125	12.4043	GO:0008286 Insulin receptor signaling pathway	https://amigo.geneontology.org/amigo/term/GO:0008286	CTSD AHSG
0.0971602	2	123	12.606	GO:0016525 Negative regulation of angiogenesis	https://amigo.geneontology.org/amigo/term/GO:0016525	APOH ADAMTS1
0.0971602	1	9	86.1407	GO:0032873 Negative regulation of stress-activated mapk cascade	https://amigo.geneontology.org/amigo/term/GO:0032873	GSTP1
0.0971602	1	9	86.1407	GO:0035726 Common myeloid progenitor cell proliferation	https://amigo.geneontology.org/amigo/term/GO:0035726	GSTP1
0.0971602	1	9	86.1407	GO:0070100 Negative regulation of chemokine-mediated signaling pathway	https://amigo.geneontology.org/amigo/term/GO:0070100	CCL5
0.0971602	2	124	12.5043	GO:0070555 Response to interleukin-1	https://amigo.geneontology.org/amigo/term/GO:0070555	CHI3L1 CCL5
0.0971602	2	125	12.4043	GO:1901343 Negative regulation of vasculature development	https://amigo.geneontology.org/amigo/term/GO:1901343	APOH ADAMTS1
0.0971602	2	124	12.5043	GO:2000181 Negative regulation of blood vessel morphogenesis	https://amigo.geneontology.org/amigo/term/GO:2000181	APOH ADAMTS1
0.10534	1	10	77.5267	GO:0002002 Regulation of angiotensin levels in blood	https://amigo.geneontology.org/amigo/term/GO:0002002	ATP6AP2
0.10534	1	10	77.5267	GO:0070303 Negative regulation of stress-activated protein kinase signaling cascade	https://amigo.geneontology.org/amigo/term/GO:0070303	GSTP1
0.10534	1	10	77.5267	GO:1901072 Glucosamine-containing compound catabolic process	https://amigo.geneontology.org/amigo/term/GO:1901072	CHI3L1
0.110578	1	11	70.4788	GO:0002676 Regulation of chronic inflammatory response	https://amigo.geneontology.org/amigo/term/GO:0002676	CCL5
0.110578	1	11	70.4788	GO:0021903 Rostrocaudal neural tube patterning	https://amigo.geneontology.org/amigo/term/GO:0021903	ATP6AP2
0.110578	1	11	70.4788	GO:0060736 Prostate gland growth	https://amigo.geneontology.org/amigo/term/GO:0060736	PSAP
0.110578	1	11	70.4788	GO:0060742 Epithelial cell differentiation involved in prostate gland development	https://amigo.geneontology.org/amigo/term/GO:0060742	PSAP
0.110578	1	11	70.4788	GO:2000109 Regulation of macrophage apoptotic process	https://amigo.geneontology.org/amigo/term/GO:2000109	CCL5
0.110578	1	11	70.4788	GO:2000503 Positive regulation of natural killer cell chemotaxis	https://amigo.geneontology.org/amigo/term/GO:2000503	CCL5
0.114527	1	12	64.6056	GO:0002674 Negative regulation of acute inflammatory response	https://amigo.geneontology.org/amigo/term/GO:0002674	GSTP1
0.114527	1	12	64.6056	GO:0007250 Activation of nf-kappab-inducing kinase activity	https://amigo.geneontology.org/amigo/term/GO:0007250	CHI3L1
0.114527	1	12	64.6056	GO:0032908 Regulation of transforming growth factor beta1 production	https://amigo.geneontology.org/amigo/term/GO:0032908	ATP6AP2
0.114527	1	12	64.6056	GO:0033632 Regulation of cell-cell adhesion mediated by integrin	https://amigo.geneontology.org/amigo/term/GO:0033632	CCL5
0.114527	1	12	64.6056	GO:0043508 Negative regulation of jun kinase activity	https://amigo.geneontology.org/amigo/term/GO:0043508	GSTP1
0.114527	1	12	64.6056	GO:0051004 Regulation of lipoprotein lipase activity	https://amigo.geneontology.org/amigo/term/GO:0051004	APOH
0.114527	1	12	64.6056	GO:0070099 Regulation of chemokine-mediated signaling pathway	https://amigo.geneontology.org/amigo/term/GO:0070099	CCL5
0.11643	6	1621	2.86959	GO:0042981 Regulation of apoptotic process	https://amigo.geneontology.org/amigo/term/GO:0042981	GSTP1 APOH CTSD PPT1 CCL5 IGFBP3
0.11643	4	761	4.07499	GO:0055082 Intracellular chemical homeostasis	https://amigo.geneontology.org/amigo/term/GO:0055082	CCL5 PPT1 ATP6AP2 GSTP1
0.117292	7	2120	2.55984	GO:0006915 Apoptotic process	https://amigo.geneontology.org/amigo/term/GO:0006915	GSTP1 APOH CTSD PPT1 CCL5 CHI3L1 IGFBP3
0.117292	1	13	59.6359	GO:0010518 Positive regulation of phospholipase activity	https://amigo.geneontology.org/amigo/term/GO:0010518	CCL5
0.117292	1	13	59.6359	GO:0032905 Transforming growth factor beta1 production	https://amigo.geneontology.org/amigo/term/GO:0032905	ATP6AP2
0.117292	1	13	59.6359	GO:0048548 Regulation of pinocytosis	https://amigo.geneontology.org/amigo/term/GO:0048548	PPT1
0.117292	1	13	59.6359	GO:0061795 Golgi lumen acidification	https://amigo.geneontology.org/amigo/term/GO:0061795	ATP6AP2
0.117292	1	13	59.6359	GO:2000501 Regulation of natural killer cell chemotaxis	https://amigo.geneontology.org/amigo/term/GO:2000501	CCL5
0.119921	4	779	3.98083	GO:0008285 Negative regulation of cell population proliferation	https://amigo.geneontology.org/amigo/term/GO:0008285	APOH IGFBP3 GSTP1 ADAMTS1
0.120535	4	788	3.93536	GO:0000165 Mapk cascade	https://amigo.geneontology.org/amigo/term/GO:0000165	GSTP1 ATP6AP2 IGFBP3 CHI3L1
0.120535	1	14	55.3762	GO:0034392 Negative regulation of smooth muscle cell apoptotic process	https://amigo.geneontology.org/amigo/term/GO:0034392	APOH
0.120535	1	14	55.3762	GO:0043568 Positive regulation of insulin-like growth factor receptor signaling pathway	https://amigo.geneontology.org/amigo/term/GO:0043568	IGFBP3
0.120535	1	14	55.3762	GO:0048388 Endosomal lumen acidification	https://amigo.geneontology.org/amigo/term/GO:0048388	ATP6AP2
0.120535	1	14	55.3762	GO:0051918 Negative regulation of fibrinolysis	https://amigo.geneontology.org/amigo/term/GO:0051918	APOH
0.120535	1	14	55.3762	GO:0071888 Macrophage apoptotic process	https://amigo.geneontology.org/amigo/term/GO:0071888	CCL5
0.122533	6	1674	2.77873	GO:0043067 Regulation of programmed cell death	https://amigo.geneontology.org/amigo/term/GO:0043067	GSTP1 APOH CTSD PPT1 CCL5 IGFBP3
0.123984	3	454	5.12291	GO:0001503 Ossification	https://amigo.geneontology.org/amigo/term/GO:0001503	CLEC11A AHSG IGFBP3
0.123984	7	2201	2.46564	GO:0008219 Cell death	https://amigo.geneontology.org/amigo/term/GO:0008219	GSTP1 APOH CTSD PPT1 CCL5 CHI3L1 IGFBP3
0.123984	7	2185	2.48369	GO:0008283 Cell population proliferation	https://amigo.geneontology.org/amigo/term/GO:0008283	APOH CLEC11A IGFBP3 CCL5 ADAMTS1 GSTP1 PRTN3
0.123984	1	16	48.4542	GO:0010819 Regulation of t cell chemotaxis	https://amigo.geneontology.org/amigo/term/GO:0010819	CCL5
0.123984	1	15	51.6844	GO:0010820 Positive regulation of t cell chemotaxis	https://amigo.geneontology.org/amigo/term/GO:0010820	CCL5
0.123984	7	2197	2.47013	GO:0012501 Programmed cell death	https://amigo.geneontology.org/amigo/term/GO:0012501	GSTP1 APOH CTSD PPT1 CCL5 CHI3L1 IGFBP3
0.123984	1	16	48.4542	GO:0030728 Ovulation	https://amigo.geneontology.org/amigo/term/GO:0030728	ADAMTS1
0.123984	1	16	48.4542	GO:0034163 Regulation of toll-like receptor 9 signaling pathway	https://amigo.geneontology.org/amigo/term/GO:0034163	PPT1
0.123984	1	15	51.6844	GO:0035747 Natural killer cell chemotaxis	https://amigo.geneontology.org/amigo/term/GO:0035747	CCL5
0.123984	1	15	51.6844	GO:0046348 Amino sugar catabolic process	https://amigo.geneontology.org/amigo/term/GO:0046348	CHI3L1
0.123984	3	454	5.12291	GO:0050673 Epithelial cell proliferation	https://amigo.geneontology.org/amigo/term/GO:0050673	APOH IGFBP3 CCL5
0.123984	3	454	5.12291	GO:0050727 Regulation of inflammatory response	https://amigo.geneontology.org/amigo/term/GO:0050727	AHSG GSTP1 CCL5
0.123984	1	15	51.6844	GO:0060347 Heart trabecula formation	https://amigo.geneontology.org/amigo/term/GO:0060347	ADAMTS1
0.123984	1	16	48.4542	GO:0072672 Neutrophil extravasation	https://amigo.geneontology.org/amigo/term/GO:0072672	PRTN3
0.123984	1	16	48.4542	GO:1901142 Insulin metabolic process	https://amigo.geneontology.org/amigo/term/GO:1901142	CTSD
0.123984	1	16	48.4542	GO:1904754 Positive regulation of vascular associated smooth muscle cell migration	https://amigo.geneontology.org/amigo/term/GO:1904754	ADAMTS1
0.128382	4	836	3.70941	GO:0001932 Regulation of protein phosphorylation	https://amigo.geneontology.org/amigo/term/GO:0001932	GSTP1 IGFBP3 CCL5 CHI3L1
0.128382	1	17	45.6039	GO:0035627 Ceramide transport	https://amigo.geneontology.org/amigo/term/GO:0035627	PSAP
0.128382	1	17	45.6039	GO:0070234 Positive regulation of t cell apoptotic process	https://amigo.geneontology.org/amigo/term/GO:0070234	CCL5
0.128382	1	17	45.6039	GO:0072378 Blood coagulation fibrin clot formation	https://amigo.geneontology.org/amigo/term/GO:0072378	APOH
0.128382	2	177	8.76008	GO:0097530 Granulocyte migration	https://amigo.geneontology.org/amigo/term/GO:0097530	CCL5 PRTN3
0.129009	2	178	8.71086	GO:0045807 Positive regulation of endocytosis	https://amigo.geneontology.org/amigo/term/GO:0045807	AHSG PPT1
0.129188	5	1273	3.04504	GO:0032101 Regulation of response to external stimulus	https://amigo.geneontology.org/amigo/term/GO:0032101	APOH PPT1 CCL5 AHSG GSTP1
0.133118	1	18	43.0704	GO:0001991 Regulation of systemic arterial blood pressure by circulatory renin-angiotensin	https://amigo.geneontology.org/amigo/term/GO:0001991	ATP6AP2
0.134977	2	188	8.24752	GO:0001959 Regulation of cytokine-mediated signaling pathway	https://amigo.geneontology.org/amigo/term/GO:0001959	GSTP1 CCL5
0.134977	2	188	8.24752	GO:0006665 Sphingolipid metabolic process	https://amigo.geneontology.org/amigo/term/GO:0006665	PSAP PPT1
0.134977	1	19	40.8035	GO:0010517 Regulation of phospholipase activity	https://amigo.geneontology.org/amigo/term/GO:0010517	CCL5
0.134977	1	20	38.7633	GO:0010759 Positive regulation of macrophage chemotaxis	https://amigo.geneontology.org/amigo/term/GO:0010759	CCL5
0.134977	4	874	3.54813	GO:0019725 Cellular homeostasis	https://amigo.geneontology.org/amigo/term/GO:0019725	CCL5 ATP6AP2 PPT1 GSTP1
0.134977	2	189	8.20388	GO:0019730 Antimicrobial humoral response	https://amigo.geneontology.org/amigo/term/GO:0019730	CCL5 PRTN3
0.134977	1	19	40.8035	GO:0033631 Cell-cell adhesion mediated by integrin	https://amigo.geneontology.org/amigo/term/GO:0033631	CCL5
0.134977	1	20	38.7633	GO:0043651 Linoleic acid metabolic process	https://amigo.geneontology.org/amigo/term/GO:0043651	GSTP1
0.134977	1	20	38.7633	GO:0043922 Negative regulation by host of viral transcription	https://amigo.geneontology.org/amigo/term/GO:0043922	CCL5
0.134977	2	191	8.11798	GO:0044272 Sulfur compound biosynthetic process	https://amigo.geneontology.org/amigo/term/GO:0044272	GSTP1 PPT1
0.134977	1	19	40.8035	GO:0051767 Nitric-oxide synthase biosynthetic process	https://amigo.geneontology.org/amigo/term/GO:0051767	GSTP1
0.134977	1	19	40.8035	GO:0051769 Regulation of nitric-oxide synthase biosynthetic process	https://amigo.geneontology.org/amigo/term/GO:0051769	GSTP1
0.134977	1	19	40.8035	GO:0051917 Regulation of fibrinolysis	https://amigo.geneontology.org/amigo/term/GO:0051917	APOH
0.134977	1	20	38.7633	GO:0070230 Positive regulation of lymphocyte apoptotic process	https://amigo.geneontology.org/amigo/term/GO:0070230	CCL5
0.134977	1	20	38.7633	GO:0071605 Monocyte chemotactic protein-1 production	https://amigo.geneontology.org/amigo/term/GO:0071605	GSTP1
0.134977	1	19	40.8035	GO:0071636 Positive regulation of transforming growth factor beta production	https://amigo.geneontology.org/amigo/term/GO:0071636	ATP6AP2
0.134977	1	20	38.7633	GO:0071637 Regulation of monocyte chemotactic protein-1 production	https://amigo.geneontology.org/amigo/term/GO:0071637	GSTP1
0.13529	3	497	4.67968	GO:0043603 Amide metabolic process	https://amigo.geneontology.org/amigo/term/GO:0043603	GSTP1 ATP6AP2 PPT1
0.136777	1	21	36.9175	GO:0007625 Grooming behavior	https://amigo.geneontology.org/amigo/term/GO:0007625	PPT1
0.136777	1	21	36.9175	GO:0008334 Histone mrna metabolic process	https://amigo.geneontology.org/amigo/term/GO:0008334	H4C16
0.136777	1	21	36.9175	GO:0032930 Positive regulation of superoxide anion generation	https://amigo.geneontology.org/amigo/term/GO:0032930	GSTP1
0.136777	4	892	3.47653	GO:0042325 Regulation of phosphorylation	https://amigo.geneontology.org/amigo/term/GO:0042325	GSTP1 IGFBP3 CCL5 CHI3L1
0.136777	1	21	36.9175	GO:0045217 Cell-cell junction maintenance	https://amigo.geneontology.org/amigo/term/GO:0045217	PRTN3
0.136777	1	21	36.9175	GO:0072376 Protein activation cascade	https://amigo.geneontology.org/amigo/term/GO:0072376	APOH
0.139061	2	200	7.75267	GO:0060759 Regulation of response to cytokine stimulus	https://amigo.geneontology.org/amigo/term/GO:0060759	GSTP1 CCL5
0.139666	2	201	7.7141	GO:0051897 Positive regulation of phosphatidylinositol 3-kinase/protein kinase b signal transduction	https://amigo.geneontology.org/amigo/term/GO:0051897	CCL5 CHI3L1
0.145343	1	23	33.7072	GO:0032928 Regulation of superoxide anion generation	https://amigo.geneontology.org/amigo/term/GO:0032928	GSTP1
0.145343	1	23	33.7072	GO:0033630 Positive regulation of cell adhesion mediated by integrin	https://amigo.geneontology.org/amigo/term/GO:0033630	CCL5
0.145343	1	23	33.7072	GO:0050765 Negative regulation of phagocytosis	https://amigo.geneontology.org/amigo/term/GO:0050765	PRTN3
0.145343	1	23	33.7072	GO:0098734 Macromolecule depalmitoylation	https://amigo.geneontology.org/amigo/term/GO:0098734	PPT1
0.148735	2	212	7.31384	GO:0032869 Cellular response to insulin stimulus	https://amigo.geneontology.org/amigo/term/GO:0032869	CTSD AHSG
0.148735	1	24	32.3028	GO:0034162 Toll-like receptor 9 signaling pathway	https://amigo.geneontology.org/amigo/term/GO:0034162	PPT1
0.148735	1	24	32.3028	GO:0043567 Regulation of insulin-like growth factor receptor signaling pathway	https://amigo.geneontology.org/amigo/term/GO:0043567	IGFBP3
0.148735	1	24	32.3028	GO:0046628 Positive regulation of insulin receptor signaling pathway	https://amigo.geneontology.org/amigo/term/GO:0046628	CTSD
0.148778	6	1882	2.47163	GO:0048585 Negative regulation of response to stimulus	https://amigo.geneontology.org/amigo/term/GO:0048585	GSTP1 APOH PPT1 CCL5 AHSG IGFBP3
0.149256	1	25	31.0107	GO:0002407 Dendritic cell chemotaxis	https://amigo.geneontology.org/amigo/term/GO:0002407	CCL5
0.149256	1	25	31.0107	GO:0003081 Regulation of systemic arterial blood pressure by renin-angiotensin	https://amigo.geneontology.org/amigo/term/GO:0003081	ATP6AP2
0.149256	1	25	31.0107	GO:0010800 Positive regulation of peptidyl-threonine phosphorylation	https://amigo.geneontology.org/amigo/term/GO:0010800	CHI3L1
0.149256	1	25	31.0107	GO:0030502 Negative regulation of bone mineralization	https://amigo.geneontology.org/amigo/term/GO:0030502	AHSG
0.149256	1	25	31.0107	GO:0032682 Negative regulation of chemokine production	https://amigo.geneontology.org/amigo/term/GO:0032682	GSTP1
0.149256	1	25	31.0107	GO:0140131 Positive regulation of lymphocyte chemotaxis	https://amigo.geneontology.org/amigo/term/GO:0140131	CCL5
0.149256	1	25	31.0107	GO:1901071 Glucosamine-containing compound metabolic process	https://amigo.geneontology.org/amigo/term/GO:1901071	CHI3L1
0.152385	1	26	29.8179	GO:0070233 Negative regulation of t cell apoptotic process	https://amigo.geneontology.org/amigo/term/GO:0070233	CCL5
0.152385	1	26	29.8179	GO:0090026 Positive regulation of monocyte chemotaxis	https://amigo.geneontology.org/amigo/term/GO:0090026	CCL5
0.152385	1	26	29.8179	GO:0097401 Synaptic vesicle lumen acidification	https://amigo.geneontology.org/amigo/term/GO:0097401	ATP6AP2
0.152385	1	26	29.8179	GO:1900078 Positive regulation of cellular response to insulin stimulus	https://amigo.geneontology.org/amigo/term/GO:1900078	CTSD
0.15535	1	27	28.7136	GO:0002544 Chronic inflammatory response	https://amigo.geneontology.org/amigo/term/GO:0002544	CCL5
0.15535	3	563	4.13108	GO:0006873 Intracellular monoatomic ion homeostasis	https://amigo.geneontology.org/amigo/term/GO:0006873	CCL5 PPT1 ATP6AP2
0.15535	4	977	3.17407	GO:0006954 Inflammatory response	https://amigo.geneontology.org/amigo/term/GO:0006954	CCL5 AHSG CHI3L1 GSTP1
0.15535	3	554	4.19819	GO:0030003 Intracellular monoatomic cation homeostasis	https://amigo.geneontology.org/amigo/term/GO:0030003	CCL5 PPT1 ATP6AP2
0.15535	1	28	27.6881	GO:0030194 Positive regulation of blood coagulation	https://amigo.geneontology.org/amigo/term/GO:0030194	APOH
0.15535	1	28	27.6881	GO:0031639 Plasminogen activation	https://amigo.geneontology.org/amigo/term/GO:0031639	APOH
0.15535	1	27	28.7136	GO:0034112 Positive regulation of homotypic cell-cell adhesion	https://amigo.geneontology.org/amigo/term/GO:0034112	CCL5
0.15535	1	27	28.7136	GO:0035461 Vitamin transmembrane transport	https://amigo.geneontology.org/amigo/term/GO:0035461	GC
0.15535	1	28	27.6881	GO:0042359 Vitamin d metabolic process	https://amigo.geneontology.org/amigo/term/GO:0042359	GC
0.15535	1	28	27.6881	GO:0042730 Fibrinolysis	https://amigo.geneontology.org/amigo/term/GO:0042730	APOH
0.15535	4	971	3.19368	GO:0043066 Negative regulation of apoptotic process	https://amigo.geneontology.org/amigo/term/GO:0043066	GSTP1 APOH PPT1 CCL5
0.15535	1	28	27.6881	GO:1900048 Positive regulation of hemostasis	https://amigo.geneontology.org/amigo/term/GO:1900048	APOH
0.15535	1	28	27.6881	GO:1904752 Regulation of vascular associated smooth muscle cell migration	https://amigo.geneontology.org/amigo/term/GO:1904752	ADAMTS1
0.157702	4	983	3.1547	GO:0031347 Regulation of defense response	https://amigo.geneontology.org/amigo/term/GO:0031347	PPT1 AHSG GSTP1 CCL5
0.157783	1	29	26.7333	GO:0014912 Negative regulation of smooth muscle cell migration	https://amigo.geneontology.org/amigo/term/GO:0014912	IGFBP3
0.157783	1	29	26.7333	GO:0044342 Type b pancreatic cell proliferation	https://amigo.geneontology.org/amigo/term/GO:0044342	IGFBP3
0.157783	1	29	26.7333	GO:0060343 Trabecula formation	https://amigo.geneontology.org/amigo/term/GO:0060343	ADAMTS1
0.158555	3	579	4.01693	GO:0001525 Angiogenesis	https://amigo.geneontology.org/amigo/term/GO:0001525	APOH ADAMTS1 CHI3L1
0.158555	2	237	6.54233	GO:0006643 Membrane lipid metabolic process	https://amigo.geneontology.org/amigo/term/GO:0006643	PSAP PPT1
0.158555	5	1465	2.64596	GO:0009968 Negative regulation of signal transduction	https://amigo.geneontology.org/amigo/term/GO:0009968	GSTP1 PPT1 CCL5 AHSG IGFBP3
0.158555	1	30	25.8422	GO:0042759 Long-chain fatty acid biosynthetic process	https://amigo.geneontology.org/amigo/term/GO:0042759	GSTP1
0.158555	3	575	4.04487	GO:0060627 Regulation of vesicle-mediated transport	https://amigo.geneontology.org/amigo/term/GO:0060627	AHSG PRTN3 PPT1
0.158555	1	30	25.8422	GO:1904738 Vascular associated smooth muscle cell migration	https://amigo.geneontology.org/amigo/term/GO:1904738	ADAMTS1
0.158555	1	30	25.8422	GO:1905523 Positive regulation of macrophage migration	https://amigo.geneontology.org/amigo/term/GO:1905523	CCL5
0.159279	1	31	25.0086	GO:0010804 Negative regulation of tumor necrosis factor-mediated signaling pathway	https://amigo.geneontology.org/amigo/term/GO:0010804	GSTP1
0.159279	1	31	25.0086	GO:0010818 T cell chemotaxis	https://amigo.geneontology.org/amigo/term/GO:0010818	CCL5
0.159279	1	31	25.0086	GO:0034391 Regulation of smooth muscle cell apoptotic process	https://amigo.geneontology.org/amigo/term/GO:0034391	APOH
0.159279	4	1007	3.07951	GO:0043069 Negative regulation of programmed cell death	https://amigo.geneontology.org/amigo/term/GO:0043069	GSTP1 APOH PPT1 CCL5
0.159279	1	31	25.0086	GO:0045948 Positive regulation of translational initiation	https://amigo.geneontology.org/amigo/term/GO:0045948	CCL5
0.159279	1	31	25.0086	GO:0090322 Regulation of superoxide metabolic process	https://amigo.geneontology.org/amigo/term/GO:0090322	GSTP1
0.159279	1	31	25.0086	GO:1901623 Regulation of lymphocyte chemotaxis	https://amigo.geneontology.org/amigo/term/GO:1901623	CCL5
0.161179	1	32	24.2271	GO:0010758 Regulation of macrophage chemotaxis	https://amigo.geneontology.org/amigo/term/GO:0010758	CCL5
0.161179	1	32	24.2271	GO:0031579 Membrane raft organization	https://amigo.geneontology.org/amigo/term/GO:0031579	PPT1
0.161179	1	32	24.2271	GO:0034390 Smooth muscle cell apoptotic process	https://amigo.geneontology.org/amigo/term/GO:0034390	APOH
0.161179	1	32	24.2271	GO:0045070 Positive regulation of viral genome replication	https://amigo.geneontology.org/amigo/term/GO:0045070	CCL5
0.161179	1	32	24.2271	GO:0050820 Positive regulation of coagulation	https://amigo.geneontology.org/amigo/term/GO:0050820	APOH
0.161233	4	1021	3.03728	GO:0019220 Regulation of phosphate metabolic process	https://amigo.geneontology.org/amigo/term/GO:0019220	GSTP1 IGFBP3 CCL5 CHI3L1
0.161233	3	596	3.90235	GO:0043065 Positive regulation of apoptotic process	https://amigo.geneontology.org/amigo/term/GO:0043065	CTSD CCL5 IGFBP3
0.161233	4	1022	3.03431	GO:0051174 Regulation of phosphorus metabolic process	https://amigo.geneontology.org/amigo/term/GO:0051174	GSTP1 IGFBP3 CCL5 CHI3L1
0.163002	1	33	23.4929	GO:0021532 Neural tube patterning	https://amigo.geneontology.org/amigo/term/GO:0021532	ATP6AP2
0.163002	1	33	23.4929	GO:0061384 Heart trabecula morphogenesis	https://amigo.geneontology.org/amigo/term/GO:0061384	ADAMTS1
0.163549	1	34	22.802	GO:0006026 Aminoglycan catabolic process	https://amigo.geneontology.org/amigo/term/GO:0006026	CHI3L1
0.163549	1	34	22.802	GO:0006925 Inflammatory cell apoptotic process	https://amigo.geneontology.org/amigo/term/GO:0006925	CCL5
0.163549	1	34	22.802	GO:0016188 Synaptic vesicle maturation	https://amigo.geneontology.org/amigo/term/GO:0016188	ATP6AP2
0.163549	4	1035	2.9962	GO:0030334 Regulation of cell migration	https://amigo.geneontology.org/amigo/term/GO:0030334	CCL5 APOH IGFBP3 ADAMTS1
0.163549	1	34	22.802	GO:0036336 Dendritic cell migration	https://amigo.geneontology.org/amigo/term/GO:0036336	CCL5
0.163549	1	34	22.802	GO:0070168 Negative regulation of biomineral tissue development	https://amigo.geneontology.org/amigo/term/GO:0070168	AHSG
0.163549	1	34	22.802	GO:0071634 Regulation of transforming growth factor beta production	https://amigo.geneontology.org/amigo/term/GO:0071634	ATP6AP2
0.16612	2	259	5.98662	GO:0001933 Negative regulation of protein phosphorylation	https://amigo.geneontology.org/amigo/term/GO:0001933	GSTP1 IGFBP3
0.166402	3	615	3.78179	GO:0043068 Positive regulation of programmed cell death	https://amigo.geneontology.org/amigo/term/GO:0043068	CTSD CCL5 IGFBP3
0.166433	1	35	22.1505	GO:0090025 Regulation of monocyte chemotaxis	https://amigo.geneontology.org/amigo/term/GO:0090025	CCL5
0.167766	2	262	5.91807	GO:0016485 Protein processing	https://amigo.geneontology.org/amigo/term/GO:0016485	APOH ATP6AP2
0.168049	5	1538	2.52037	GO:0006629 Lipid metabolic process	https://amigo.geneontology.org/amigo/term/GO:0006629	PSAP GSTP1 APOH PPT1 GC
0.168049	1	36	21.5352	GO:0046329 Negative regulation of jnk cascade	https://amigo.geneontology.org/amigo/term/GO:0046329	GSTP1
0.168049	1	36	21.5352	GO:0046949 Fatty-acyl-coa biosynthetic process	https://amigo.geneontology.org/amigo/term/GO:0046949	PPT1
0.168049	1	36	21.5352	GO:0048147 Negative regulation of fibroblast proliferation	https://amigo.geneontology.org/amigo/term/GO:0048147	GSTP1
0.169348	2	266	5.82907	GO:0006909 Phagocytosis	https://amigo.geneontology.org/amigo/term/GO:0006909	AHSG PRTN3
0.169603	4	1063	2.91728	GO:0008284 Positive regulation of cell population proliferation	https://amigo.geneontology.org/amigo/term/GO:0008284	CLEC11A CCL5 ADAMTS1 PRTN3
0.169603	1	37	20.9532	GO:0016486 Peptide hormone processing	https://amigo.geneontology.org/amigo/term/GO:0016486	ATP6AP2
0.169603	1	37	20.9532	GO:0032691 Negative regulation of interleukin-1 beta production	https://amigo.geneontology.org/amigo/term/GO:0032691	GSTP1
0.169603	1	37	20.9532	GO:0071604 Transforming growth factor beta production	https://amigo.geneontology.org/amigo/term/GO:0071604	ATP6AP2
0.169788	2	269	5.76406	GO:0009636 Response to toxic substance	https://amigo.geneontology.org/amigo/term/GO:0009636	CCL5 GSTP1
0.171547	1	38	20.4018	GO:0045745 Positive regulation of g protein-coupled receptor signaling pathway	https://amigo.geneontology.org/amigo/term/GO:0045745	CCL5
0.171547	3	637	3.65118	GO:0055080 Monoatomic cation homeostasis	https://amigo.geneontology.org/amigo/term/GO:0055080	CCL5 PPT1 ATP6AP2
0.171547	1	38	20.4018	GO:0070229 Negative regulation of lymphocyte apoptotic process	https://amigo.geneontology.org/amigo/term/GO:0070229	CCL5
0.171547	1	38	20.4018	GO:1904707 Positive regulation of vascular associated smooth muscle cell proliferation	https://amigo.geneontology.org/amigo/term/GO:1904707	ADAMTS1
0.173006	1	39	19.8786	GO:0001990 Regulation of systemic arterial blood pressure by hormone	https://amigo.geneontology.org/amigo/term/GO:0001990	ATP6AP2
0.173006	3	653	3.56172	GO:0007169 Cell surface receptor protein tyrosine kinase signaling pathway	https://amigo.geneontology.org/amigo/term/GO:0007169	IGFBP3 CTSD AHSG
0.173006	5	1595	2.4303	GO:0010648 Negative regulation of cell communication	https://amigo.geneontology.org/amigo/term/GO:0010648	GSTP1 PPT1 CCL5 AHSG IGFBP3
0.173006	1	39	19.8786	GO:0010799 Regulation of peptidyl-threonine phosphorylation	https://amigo.geneontology.org/amigo/term/GO:0010799	CHI3L1
0.173006	5	1594	2.43183	GO:0023057 Negative regulation of signaling	https://amigo.geneontology.org/amigo/term/GO:0023057	GSTP1 PPT1 CCL5 AHSG IGFBP3
0.173006	2	275	5.6383	GO:0032868 Response to insulin	https://amigo.geneontology.org/amigo/term/GO:0032868	CTSD AHSG
0.173006	1	39	19.8786	GO:0032872 Regulation of stress-activated mapk cascade	https://amigo.geneontology.org/amigo/term/GO:0032872	GSTP1
0.173006	2	277	5.59759	GO:0042326 Negative regulation of phosphorylation	https://amigo.geneontology.org/amigo/term/GO:0042326	GSTP1 IGFBP3
0.173006	1	41	18.9089	GO:0043407 Negative regulation of map kinase activity	https://amigo.geneontology.org/amigo/term/GO:0043407	GSTP1
0.173006	1	40	19.3817	GO:0046627 Negative regulation of insulin receptor signaling pathway	https://amigo.geneontology.org/amigo/term/GO:0046627	AHSG
0.173006	4	1094	2.83461	GO:0048878 Chemical homeostasis	https://amigo.geneontology.org/amigo/term/GO:0048878	CCL5 PPT1 ATP6AP2 GSTP1
0.173006	3	647	3.59474	GO:0050801 Monoatomic ion homeostasis	https://amigo.geneontology.org/amigo/term/GO:0050801	CCL5 PPT1 ATP6AP2
0.173006	1	40	19.3817	GO:0060323 Head morphogenesis	https://amigo.geneontology.org/amigo/term/GO:0060323	ATP6AP2
0.173006	1	41	18.9089	GO:0070302 Regulation of stress-activated protein kinase signaling cascade	https://amigo.geneontology.org/amigo/term/GO:0070302	GSTP1
0.173006	2	278	5.57746	GO:0097529 Myeloid leukocyte migration	https://amigo.geneontology.org/amigo/term/GO:0097529	CCL5 PRTN3
0.173006	1	41	18.9089	GO:0140448 Signaling receptor ligand precursor processing	https://amigo.geneontology.org/amigo/term/GO:0140448	ATP6AP2
0.173006	1	41	18.9089	GO:1900077 Negative regulation of cellular response to insulin stimulus	https://amigo.geneontology.org/amigo/term/GO:1900077	AHSG
0.173006	1	41	18.9089	GO:2000108 Positive regulation of leukocyte apoptotic process	https://amigo.geneontology.org/amigo/term/GO:2000108	CCL5
0.173006	4	1098	2.82429	GO:2000145 Regulation of cell motility	https://amigo.geneontology.org/amigo/term/GO:2000145	CCL5 APOH IGFBP3 ADAMTS1
0.174847	2	286	5.42145	GO:0051896 Regulation of phosphatidylinositol 3-kinase/protein kinase b signal transduction	https://amigo.geneontology.org/amigo/term/GO:0051896	CCL5 CHI3L1
0.175387	1	43	18.0295	GO:0006040 Amino sugar metabolic process	https://amigo.geneontology.org/amigo/term/GO:0006040	CHI3L1
0.175387	8	3304	1.87716	GO:0009966 Regulation of signal transduction	https://amigo.geneontology.org/amigo/term/GO:0009966	IGFBP3 ATP6AP2 GSTP1 PPT1 CCL5 CTSD CHI3L1 AHSG
0.175387	1	43	18.0295	GO:0032692 Negative regulation of interleukin-1 production	https://amigo.geneontology.org/amigo/term/GO:0032692	GSTP1
0.175387	4	1110	2.79375	GO:0044255 Cellular lipid metabolic process	https://amigo.geneontology.org/amigo/term/GO:0044255	GSTP1 APOH PSAP PPT1
0.175387	1	43	18.0295	GO:0048245 Eosinophil chemotaxis	https://amigo.geneontology.org/amigo/term/GO:0048245	CCL5
0.175387	3	669	3.47653	GO:0048514 Blood vessel morphogenesis	https://amigo.geneontology.org/amigo/term/GO:0048514	APOH ADAMTS1 CHI3L1
0.175387	7	2719	1.99591	GO:0048584 Positive regulation of response to stimulus	https://amigo.geneontology.org/amigo/term/GO:0048584	ATP6AP2 APOH PPT1 CCL5 CTSD CHI3L1 IGFBP3
0.175387	5	1609	2.40916	GO:0080134 Regulation of response to stress	https://amigo.geneontology.org/amigo/term/GO:0080134	APOH PPT1 AHSG GSTP1 CCL5
0.175387	6	2154	2.15952	GO:1902531 Regulation of intracellular signal transduction	https://amigo.geneontology.org/amigo/term/GO:1902531	GSTP1 PPT1 ATP6AP2 CCL5 CHI3L1 IGFBP3
0.175387	1	43	18.0295	GO:2000406 Positive regulation of t cell migration	https://amigo.geneontology.org/amigo/term/GO:2000406	CCL5
0.177337	1	44	17.6197	GO:0031124 Mrna 3-prime-end processing	https://amigo.geneontology.org/amigo/term/GO:0031124	H4C16
0.177337	4	1125	2.7565	GO:0031399 Regulation of protein modification process	https://amigo.geneontology.org/amigo/term/GO:0031399	GSTP1 IGFBP3 CCL5 CHI3L1
0.177337	1	44	17.6197	GO:0042554 Superoxide anion generation	https://amigo.geneontology.org/amigo/term/GO:0042554	GSTP1
0.178509	1	45	17.2281	GO:0001937 Negative regulation of endothelial cell proliferation	https://amigo.geneontology.org/amigo/term/GO:0001937	APOH
0.178509	1	45	17.2281	GO:0030279 Negative regulation of ossification	https://amigo.geneontology.org/amigo/term/GO:0030279	AHSG
0.178509	1	45	17.2281	GO:0043506 Regulation of jun kinase activity	https://amigo.geneontology.org/amigo/term/GO:0043506	GSTP1
0.178509	1	45	17.2281	GO:0070232 Regulation of t cell apoptotic process	https://amigo.geneontology.org/amigo/term/GO:0070232	CCL5
0.178509	2	297	5.22065	GO:0070372 Regulation of erk1 and erk2 cascade	https://amigo.geneontology.org/amigo/term/GO:0070372	GSTP1 CHI3L1
0.179844	7	2755	1.96982	GO:0009605 Response to external stimulus	https://amigo.geneontology.org/amigo/term/GO:0009605	CCL5 APOH PPT1 CHI3L1 AHSG GSTP1 PRTN3
0.180179	1	46	16.8536	GO:0003044 Regulation of systemic arterial blood pressure mediated by a chemical signal	https://amigo.geneontology.org/amigo/term/GO:0003044	ATP6AP2
0.180179	1	46	16.8536	GO:0034110 Regulation of homotypic cell-cell adhesion	https://amigo.geneontology.org/amigo/term/GO:0034110	CCL5
0.180179	1	46	16.8536	GO:0045663 Positive regulation of myoblast differentiation	https://amigo.geneontology.org/amigo/term/GO:0045663	IGFBP3
0.180765	4	1146	2.70599	GO:0040012 Regulation of locomotion	https://amigo.geneontology.org/amigo/term/GO:0040012	CCL5 APOH IGFBP3 ADAMTS1
0.181368	5	1655	2.3422	GO:0016477 Cell migration	https://amigo.geneontology.org/amigo/term/GO:0016477	CCL5 APOH IGFBP3 ADAMTS1 PRTN3
0.183939	4	1155	2.68491	GO:0035295 Tube development	https://amigo.geneontology.org/amigo/term/GO:0035295	APOH ADAMTS1 CHI3L1 ATP6AP2
0.185558	1	48	16.1514	GO:0072677 Eosinophil migration	https://amigo.geneontology.org/amigo/term/GO:0072677	CCL5
0.18723	1	52	14.909	GO:0001881 Receptor recycling	https://amigo.geneontology.org/amigo/term/GO:0001881	CTSD
0.18723	1	52	14.909	GO:0006693 Prostaglandin metabolic process	https://amigo.geneontology.org/amigo/term/GO:0006693	GSTP1
0.18723	6	2241	2.07568	GO:0006952 Defense response	https://amigo.geneontology.org/amigo/term/GO:0006952	CCL5 PPT1 AHSG CHI3L1 GSTP1 PRTN3
0.18723	2	322	4.81532	GO:0010563 Negative regulation of phosphorus metabolic process	https://amigo.geneontology.org/amigo/term/GO:0010563	GSTP1 IGFBP3
0.18723	1	51	15.2013	GO:0022602 Ovulation cycle process	https://amigo.geneontology.org/amigo/term/GO:0022602	ADAMTS1
0.18723	1	51	15.2013	GO:0030195 Negative regulation of blood coagulation	https://amigo.geneontology.org/amigo/term/GO:0030195	APOH
0.18723	2	322	4.81532	GO:0030336 Negative regulation of cell migration	https://amigo.geneontology.org/amigo/term/GO:0030336	APOH IGFBP3
0.18723	1	50	15.5053	GO:0030574 Collagen catabolic process	https://amigo.geneontology.org/amigo/term/GO:0030574	PRTN3
0.18723	1	51	15.2013	GO:0030850 Prostate gland development	https://amigo.geneontology.org/amigo/term/GO:0030850	PSAP
0.18723	1	50	15.5053	GO:0033628 Regulation of cell adhesion mediated by integrin	https://amigo.geneontology.org/amigo/term/GO:0033628	CCL5
0.18723	1	52	14.909	GO:0034331 Cell junction maintenance	https://amigo.geneontology.org/amigo/term/GO:0034331	PRTN3
0.18723	1	50	15.5053	GO:0035337 Fatty-acyl-coa metabolic process	https://amigo.geneontology.org/amigo/term/GO:0035337	PPT1
0.18723	2	322	4.81532	GO:0043491 Phosphatidylinositol 3-kinase/protein kinase b signal transduction	https://amigo.geneontology.org/amigo/term/GO:0043491	CCL5 CHI3L1
0.18723	2	322	4.81532	GO:0045936 Negative regulation of phosphate metabolic process	https://amigo.geneontology.org/amigo/term/GO:0045936	GSTP1 IGFBP3
0.18723	1	52	14.909	GO:0048009 Insulin-like growth factor receptor signaling pathway	https://amigo.geneontology.org/amigo/term/GO:0048009	IGFBP3
0.18723	1	50	15.5053	GO:0048066 Developmental pigmentation	https://amigo.geneontology.org/amigo/term/GO:0048066	ATP6AP2
0.18723	1	49	15.8218	GO:0048246 Macrophage chemotaxis	https://amigo.geneontology.org/amigo/term/GO:0048246	CCL5
0.18723	2	323	4.80041	GO:0048608 Reproductive structure development	https://amigo.geneontology.org/amigo/term/GO:0048608	PSAP ADAMTS1
0.18723	1	50	15.5053	GO:0061383 Trabecula morphogenesis	https://amigo.geneontology.org/amigo/term/GO:0061383	ADAMTS1
0.18723	2	322	4.81532	GO:0070371 Erk1 and erk2 cascade	https://amigo.geneontology.org/amigo/term/GO:0070371	GSTP1 CHI3L1
0.18723	1	50	15.5053	GO:0070741 Response to interleukin-6	https://amigo.geneontology.org/amigo/term/GO:0070741	CHI3L1
0.18723	1	52	14.909	GO:1900047 Negative regulation of hemostasis	https://amigo.geneontology.org/amigo/term/GO:1900047	APOH
0.18723	1	50	15.5053	GO:1900087 Positive regulation of g1/s transition of mitotic cell cycle	https://amigo.geneontology.org/amigo/term/GO:1900087	ADAMTS1
0.18723	1	50	15.5053	GO:1905521 Regulation of macrophage migration	https://amigo.geneontology.org/amigo/term/GO:1905521	CCL5
0.188243	1	53	14.6277	GO:0006692 Prostanoid metabolic process	https://amigo.geneontology.org/amigo/term/GO:0006692	GSTP1
0.188243	1	53	14.6277	GO:0010171 Body morphogenesis	https://amigo.geneontology.org/amigo/term/GO:0010171	ATP6AP2
0.188243	1	53	14.6277	GO:0051403 Stress-activated mapk cascade	https://amigo.geneontology.org/amigo/term/GO:0051403	GSTP1
0.188243	2	327	4.74169	GO:0061458 Reproductive system development	https://amigo.geneontology.org/amigo/term/GO:0061458	PSAP ADAMTS1
0.188243	1	53	14.6277	GO:0071622 Regulation of granulocyte chemotaxis	https://amigo.geneontology.org/amigo/term/GO:0071622	CCL5
0.189481	5	1723	2.24976	GO:0009967 Positive regulation of signal transduction	https://amigo.geneontology.org/amigo/term/GO:0009967	ATP6AP2 CCL5 CTSD CHI3L1 IGFBP3
0.189481	1	54	14.3568	GO:0030149 Sphingolipid catabolic process	https://amigo.geneontology.org/amigo/term/GO:0030149	PPT1
0.189481	1	54	14.3568	GO:0035601 Protein deacylation	https://amigo.geneontology.org/amigo/term/GO:0035601	PPT1
0.189481	1	54	14.3568	GO:0048247 Lymphocyte chemotaxis	https://amigo.geneontology.org/amigo/term/GO:0048247	CCL5
0.189801	1	55	14.0958	GO:0006509 Membrane protein ectodomain proteolysis	https://amigo.geneontology.org/amigo/term/GO:0006509	PRTN3
0.189801	1	55	14.0958	GO:0006775 Fat-soluble vitamin metabolic process	https://amigo.geneontology.org/amigo/term/GO:0006775	GC
0.189801	1	55	14.0958	GO:0010656 Negative regulation of muscle cell apoptotic process	https://amigo.geneontology.org/amigo/term/GO:0010656	APOH
0.189801	1	55	14.0958	GO:0050819 Negative regulation of coagulation	https://amigo.geneontology.org/amigo/term/GO:0050819	APOH
0.189801	2	332	4.67028	GO:0071375 Cellular response to peptide hormone stimulus	https://amigo.geneontology.org/amigo/term/GO:0071375	CTSD AHSG
0.189801	1	55	14.0958	GO:2000403 Positive regulation of lymphocyte migration	https://amigo.geneontology.org/amigo/term/GO:2000403	CCL5
0.189911	1	57	13.6012	GO:0006749 Glutathione metabolic process	https://amigo.geneontology.org/amigo/term/GO:0006749	GSTP1
0.189911	1	57	13.6012	GO:0006953 Acute-phase response	https://amigo.geneontology.org/amigo/term/GO:0006953	AHSG
0.189911	5	1735	2.2342	GO:0016192 Vesicle-mediated transport	https://amigo.geneontology.org/amigo/term/GO:0016192	PPT1 AHSG PRTN3 CCL5 ATP6AP2
0.189911	1	57	13.6012	GO:0031098 Stress-activated protein kinase signaling cascade	https://amigo.geneontology.org/amigo/term/GO:0031098	GSTP1
0.189911	1	57	13.6012	GO:0035384 Thioester biosynthetic process	https://amigo.geneontology.org/amigo/term/GO:0035384	PPT1
0.189911	1	56	13.844	GO:0042531 Positive regulation of tyrosine phosphorylation of stat protein	https://amigo.geneontology.org/amigo/term/GO:0042531	CCL5
0.189911	1	57	13.6012	GO:0048260 Positive regulation of receptor-mediated endocytosis	https://amigo.geneontology.org/amigo/term/GO:0048260	PPT1
0.189911	1	56	13.844	GO:0048662 Negative regulation of smooth muscle cell proliferation	https://amigo.geneontology.org/amigo/term/GO:0048662	IGFBP3
0.189911	4	1220	2.54186	GO:0051241 Negative regulation of multicellular organismal process	https://amigo.geneontology.org/amigo/term/GO:0051241	GSTP1 APOH ADAMTS1 AHSG
0.189911	2	336	4.61468	GO:0070663 Regulation of leukocyte proliferation	https://amigo.geneontology.org/amigo/term/GO:0070663	CCL5 GSTP1
0.189911	1	57	13.6012	GO:0071616 Acyl-coa biosynthetic process	https://amigo.geneontology.org/amigo/term/GO:0071616	PPT1
0.189911	1	57	13.6012	GO:0140894 Endolysosomal toll-like receptor signaling pathway	https://amigo.geneontology.org/amigo/term/GO:0140894	PPT1
0.189911	2	339	4.57384	GO:2000146 Negative regulation of cell motility	https://amigo.geneontology.org/amigo/term/GO:2000146	APOH IGFBP3
0.192138	1	58	13.3667	GO:0042119 Neutrophil activation	https://amigo.geneontology.org/amigo/term/GO:0042119	CCL5
0.192138	1	58	13.3667	GO:2000107 Negative regulation of leukocyte apoptotic process	https://amigo.geneontology.org/amigo/term/GO:2000107	CCL5
0.193847	1	59	13.1401	GO:0002673 Regulation of acute inflammatory response	https://amigo.geneontology.org/amigo/term/GO:0002673	GSTP1
0.193847	1	59	13.1401	GO:0046466 Membrane lipid catabolic process	https://amigo.geneontology.org/amigo/term/GO:0046466	PPT1
0.193847	1	59	13.1401	GO:2000404 Regulation of t cell migration	https://amigo.geneontology.org/amigo/term/GO:2000404	CCL5
0.194397	2	348	4.45556	GO:0006959 Humoral immune response	https://amigo.geneontology.org/amigo/term/GO:0006959	CCL5 PRTN3
0.195526	1	60	12.9211	GO:0031638 Zymogen activation	https://amigo.geneontology.org/amigo/term/GO:0031638	APOH
0.195526	1	60	12.9211	GO:1901570 Fatty acid derivative biosynthetic process	https://amigo.geneontology.org/amigo/term/GO:1901570	PPT1
0.195724	3	766	3.03629	GO:0001568 Blood vessel development	https://amigo.geneontology.org/amigo/term/GO:0001568	APOH ADAMTS1 CHI3L1
0.196436	3	768	3.02839	GO:0006897 Endocytosis	https://amigo.geneontology.org/amigo/term/GO:0006897	PPT1 AHSG PRTN3
0.196766	2	353	4.39245	GO:0006790 Sulfur compound metabolic process	https://amigo.geneontology.org/amigo/term/GO:0006790	GSTP1 PPT1
0.197596	5	1787	2.16918	GO:0006508 Proteolysis	https://amigo.geneontology.org/amigo/term/GO:0006508	CTSD PRTN3 APOH ATP6AP2 ADAMTS1
0.198797	1	62	12.5043	GO:0051180 Vitamin transport	https://amigo.geneontology.org/amigo/term/GO:0051180	GC
0.198797	1	62	12.5043	GO:1904705 Regulation of vascular associated smooth muscle cell proliferation	https://amigo.geneontology.org/amigo/term/GO:1904705	ADAMTS1
0.199607	2	358	4.3311	GO:0040013 Negative regulation of locomotion	https://amigo.geneontology.org/amigo/term/GO:0040013	APOH IGFBP3

## Sheet: Molecular Function_Enrichment
Supplemental Table 8 Analysis of downregulated proteins
Enrichment FDR	nGenes	Pathway Genes	Fold Enrichment	Pathway	URL	Genes
1.17017e-23	14	105	103.369	GO:0030527 Structural constituent of chromatin	https://amigo.geneontology.org/amigo/term/GO:0030527	H4C8 H4C3 H4C11 H4C16 H4C15 H4C14 H4C12 H4C6 H4C13 H4C9 H4C5 H4C4 H4C1 H4C2
4.49504e-16	14	371	29.2553	GO:0046982 Protein heterodimerization activity	https://amigo.geneontology.org/amigo/term/GO:0046982	H4C8 H4C3 H4C11 H4C16 H4C15 H4C14 H4C12 H4C6 H4C13 H4C9 H4C5 H4C4 H4C1 H4C2
3.87316e-12	15	927	12.5448	GO:0005198 Structural molecule activity	https://amigo.geneontology.org/amigo/term/GO:0005198	H4C8 H4C3 H4C11 H4C16 H4C15 H4C14 H4C12 H4C6 H4C13 H4C9 H4C5 H4C4 H4C1 H4C2 CHI3L1
5.51741e-12	16	1193	10.3975	GO:0046983 Protein dimerization activity	https://amigo.geneontology.org/amigo/term/GO:0046983	PSAP H4C8 H4C3 H4C11 H4C16 H4C15 H4C14 H4C12 H4C6 H4C13 H4C9 H4C5 H4C4 H4C1 H4C2 CCL5
6.11971e-07	14	1886	5.7549	GO:0003723 Rna binding	https://amigo.geneontology.org/amigo/term/GO:0003723	H4C8 H4C3 H4C11 H4C16 H4C15 H4C14 H4C12 H4C6 H4C13 H4C9 H4C5 H4C4 H4C1 H4C2
5.49327e-05	14	2748	3.94968	GO:0003677 Dna binding	https://amigo.geneontology.org/amigo/term/GO:0003677	H4C8 H4C3 H4C11 H4C16 H4C15 H4C14 H4C12 H4C6 H4C13 H4C9 H4C5 H4C4 H4C1 H4C2
0.0102243	14	4465	2.43085	GO:0003676 Nucleic acid binding	https://amigo.geneontology.org/amigo/term/GO:0003676	H4C8 H4C3 H4C11 H4C16 H4C15 H4C14 H4C12 H4C6 H4C13 H4C9 H4C5 H4C4 H4C1 H4C2
0.0102243	2	29	53.4667	GO:0051861 Glycolipid binding	https://amigo.geneontology.org/amigo/term/GO:0051861	PPT1 PSAP
0.0102243	2	29	53.4667	GO:0060229 Lipase activator activity	https://amigo.geneontology.org/amigo/term/GO:0060229	APOH CCL5
0.0327597	7	1475	3.67923	GO:0030234 Enzyme regulator activity	https://amigo.geneontology.org/amigo/term/GO:0030234	PZP AHSG APOH IGFBP3 CCL5 GSTP1 PSAP
0.0428102	1	3	258.422	GO:1902271 D3 vitamins binding	https://amigo.geneontology.org/amigo/term/GO:1902271	GC
0.0428102	1	3	258.422	GO:1905573 Ganglioside gm1 binding	https://amigo.geneontology.org/amigo/term/GO:1905573	PSAP
0.0428102	1	3	258.422	GO:1905576 Ganglioside gt1b binding	https://amigo.geneontology.org/amigo/term/GO:1905576	PSAP
0.0436224	1	4	193.817	GO:0008160 Protein tyrosine phosphatase activator activity	https://amigo.geneontology.org/amigo/term/GO:0008160	IGFBP3
0.0436224	2	80	19.3817	GO:0033293 Monocarboxylic acid binding	https://amigo.geneontology.org/amigo/term/GO:0033293	PSAP GSTP1
0.0436224	1	4	193.817	GO:0060230 Lipoprotein lipase activator activity	https://amigo.geneontology.org/amigo/term/GO:0060230	APOH
0.0436224	1	4	193.817	GO:0070026 Nitric oxide binding	https://amigo.geneontology.org/amigo/term/GO:0070026	GSTP1
0.0441435	5	902	4.29749	GO:0008289 Lipid binding	https://amigo.geneontology.org/amigo/term/GO:0008289	GC APOH PPT1 PSAP GSTP1
0.04632	1	5	155.053	GO:0035594 Ganglioside binding	https://amigo.geneontology.org/amigo/term/GO:0035594	PSAP
0.04632	3	296	7.85743	GO:1901681 Sulfur compound binding	https://amigo.geneontology.org/amigo/term/GO:1901681	GSTP1 APOH ADAMTS1
0.0483038	3	307	7.5759	GO:0019207 Kinase regulator activity	https://amigo.geneontology.org/amigo/term/GO:0019207	CCL5 GSTP1 AHSG
0.0483038	1	6	129.211	GO:0030298 Receptor signaling protein tyrosine kinase activator activity	https://amigo.geneontology.org/amigo/term/GO:0030298	CCL5
0.0483038	1	6	129.211	GO:0120146 Sulfatide binding	https://amigo.geneontology.org/amigo/term/GO:0120146	PPT1
0.0528382	1	7	110.752	GO:0005499 Vitamin d binding	https://amigo.geneontology.org/amigo/term/GO:0005499	GC
0.0528382	4	658	4.71287	GO:0008047 Enzyme activator activity	https://amigo.geneontology.org/amigo/term/GO:0008047	APOH IGFBP3 CCL5 PSAP
0.0528382	1	8	96.9083	GO:0008061 Chitin binding	https://amigo.geneontology.org/amigo/term/GO:0008061	CHI3L1
0.0528382	1	8	96.9083	GO:0031995 Insulin-like growth factor ii binding	https://amigo.geneontology.org/amigo/term/GO:0031995	IGFBP3
0.0528382	1	8	96.9083	GO:0035727 Lysophosphatidic acid binding	https://amigo.geneontology.org/amigo/term/GO:0035727	PPT1
0.0530707	8	2457	2.52427	GO:0098772 Molecular function regulator activity	https://amigo.geneontology.org/amigo/term/GO:0098772	CLEC11A PZP AHSG CCL5 APOH IGFBP3 GSTP1 PSAP
0.0615679	1	10	77.5267	GO:0043208 Glycosphingolipid binding	https://amigo.geneontology.org/amigo/term/GO:0043208	PSAP
0.0670814	1	12	64.6056	GO:0008432 Jun kinase binding	https://amigo.geneontology.org/amigo/term/GO:0008432	GSTP1
0.0670814	1	12	64.6056	GO:0031726 Ccr1 chemokine receptor binding	https://amigo.geneontology.org/amigo/term/GO:0031726	CCL5
0.0670814	1	12	64.6056	GO:0031730 Ccr5 chemokine receptor binding	https://amigo.geneontology.org/amigo/term/GO:0031730	CCL5
0.0684762	1	13	59.6359	GO:0008474 Palmitoyl-(protein) hydrolase activity	https://amigo.geneontology.org/amigo/term/GO:0008474	PPT1
0.0684762	1	13	59.6359	GO:0031994 Insulin-like growth factor i binding	https://amigo.geneontology.org/amigo/term/GO:0031994	IGFBP3
0.0716506	1	14	55.3762	GO:0052816 Long-chain fatty acyl-coa hydrolase activity	https://amigo.geneontology.org/amigo/term/GO:0052816	PPT1
0.0791112	2	173	8.96262	GO:0002020 Protease binding	https://amigo.geneontology.org/amigo/term/GO:0002020	PZP PSAP
0.0791112	3	457	5.08928	GO:0004175 Endopeptidase activity	https://amigo.geneontology.org/amigo/term/GO:0004175	PRTN3 CTSD ADAMTS1
0.0806652	2	189	8.20388	GO:0004866 Endopeptidase inhibitor activity	https://amigo.geneontology.org/amigo/term/GO:0004866	PZP AHSG
0.0806652	1	20	38.7633	GO:0005520 Insulin-like growth factor binding	https://amigo.geneontology.org/amigo/term/GO:0005520	IGFBP3
0.0806652	3	511	4.55147	GO:0005543 Phospholipid binding	https://amigo.geneontology.org/amigo/term/GO:0005543	APOH PPT1 PSAP
0.0806652	2	199	7.79162	GO:0008201 Heparin binding	https://amigo.geneontology.org/amigo/term/GO:0008201	APOH ADAMTS1
0.0806652	1	22	35.2394	GO:0019211 Phosphatase activator activity	https://amigo.geneontology.org/amigo/term/GO:0019211	IGFBP3
0.0806652	2	196	7.91088	GO:0030414 Peptidase inhibitor activity	https://amigo.geneontology.org/amigo/term/GO:0030414	PZP AHSG
0.0806652	2	190	8.1607	GO:0031406 Carboxylic acid binding	https://amigo.geneontology.org/amigo/term/GO:0031406	PSAP GSTP1
0.0806652	2	202	7.67591	GO:0043177 Organic acid binding	https://amigo.geneontology.org/amigo/term/GO:0043177	PSAP GSTP1
0.0806652	1	20	38.7633	GO:0048019 Receptor antagonist activity	https://amigo.geneontology.org/amigo/term/GO:0048019	CCL5
0.0806652	1	18	43.0704	GO:0072542 Protein phosphatase activator activity	https://amigo.geneontology.org/amigo/term/GO:0072542	IGFBP3
0.0806652	1	19	40.8035	GO:0097001 Ceramide binding	https://amigo.geneontology.org/amigo/term/GO:0097001	PSAP
0.0806652	5	1321	2.93439	GO:0140677 Molecular function activator activity	https://amigo.geneontology.org/amigo/term/GO:0140677	CLEC11A CCL5 APOH IGFBP3 PSAP
0.0826269	1	23	33.7072	GO:0098599 Palmitoyl hydrolase activity	https://amigo.geneontology.org/amigo/term/GO:0098599	PPT1
0.0828093	2	210	7.38349	GO:0061135 Endopeptidase regulator activity	https://amigo.geneontology.org/amigo/term/GO:0061135	PZP AHSG
0.0831767	1	25	31.0107	GO:0004602 Glutathione peroxidase activity	https://amigo.geneontology.org/amigo/term/GO:0004602	GSTP1
0.0831767	1	25	31.0107	GO:0016004 Phospholipase activator activity	https://amigo.geneontology.org/amigo/term/GO:0016004	CCL5
0.0831767	1	25	31.0107	GO:0047617 Fatty acyl-coa hydrolase activity	https://amigo.geneontology.org/amigo/term/GO:0047617	PPT1
0.0849063	1	26	29.8179	GO:0016289 Acyl-coa hydrolase activity	https://amigo.geneontology.org/amigo/term/GO:0016289	PPT1
0.0897219	1	28	27.6881	GO:0046625 Sphingolipid binding	https://amigo.geneontology.org/amigo/term/GO:0046625	PSAP
0.0912674	1	29	26.7333	GO:0004435 Phosphatidylinositol phospholipase c activity	https://amigo.geneontology.org/amigo/term/GO:0004435	CCL5
0.092406	1	32	24.2271	GO:0001968 Fibronectin binding	https://amigo.geneontology.org/amigo/term/GO:0001968	IGFBP3
0.092406	1	30	25.8422	GO:0004190 Aspartic-type endopeptidase activity	https://amigo.geneontology.org/amigo/term/GO:0004190	CTSD
0.092406	1	31	25.0086	GO:0004364 Glutathione transferase activity	https://amigo.geneontology.org/amigo/term/GO:0004364	GSTP1
0.092406	1	32	24.2271	GO:0004629 Phospholipase c activity	https://amigo.geneontology.org/amigo/term/GO:0004629	CCL5
0.092406	1	31	25.0086	GO:0070001 Aspartic-type peptidase activity	https://amigo.geneontology.org/amigo/term/GO:0070001	CTSD
0.092406	3	598	3.8893	GO:0140678 Molecular function inhibitor activity	https://amigo.geneontology.org/amigo/term/GO:0140678	PZP AHSG CCL5
0.095688	2	257	6.0332	GO:0061134 Peptidase regulator activity	https://amigo.geneontology.org/amigo/term/GO:0061134	PZP AHSG
0.0964392	1	35	22.1505	GO:0030296 Protein tyrosine kinase activator activity	https://amigo.geneontology.org/amigo/term/GO:0030296	CCL5
0.0976536	1	36	21.5352	GO:0004869 Cysteine-type endopeptidase inhibitor activity	https://amigo.geneontology.org/amigo/term/GO:0004869	AHSG
0.101273	2	272	5.70049	GO:0005539 Glycosaminoglycan binding	https://amigo.geneontology.org/amigo/term/GO:0005539	APOH ADAMTS1
0.112771	1	43	18.0295	GO:0090482 Vitamin transmembrane transporter activity	https://amigo.geneontology.org/amigo/term/GO:0090482	GC
0.113675	1	44	17.6197	GO:0030547 Signaling receptor inhibitor activity	https://amigo.geneontology.org/amigo/term/GO:0030547	CCL5
0.11836	1	47	16.495	GO:0005504 Fatty acid binding	https://amigo.geneontology.org/amigo/term/GO:0005504	GSTP1
0.11836	3	694	3.3513	GO:0008233 Peptidase activity	https://amigo.geneontology.org/amigo/term/GO:0008233	PRTN3 CTSD ADAMTS1
0.118984	2	310	5.00172	GO:0030246 Carbohydrate binding	https://amigo.geneontology.org/amigo/term/GO:0030246	CLEC11A CHI3L1
0.124099	1	51	15.2013	GO:0016790 Thiolester hydrolase activity	https://amigo.geneontology.org/amigo/term/GO:0016790	PPT1
0.136343	1	57	13.6012	GO:0042056 Chemoattractant activity	https://amigo.geneontology.org/amigo/term/GO:0042056	CCL5
0.143636	1	61	12.7093	GO:0004601 Peroxidase activity	https://amigo.geneontology.org/amigo/term/GO:0004601	GSTP1
0.146238	1	63	12.3058	GO:0016684 Oxidoreductase activity acting on peroxide as acceptor	https://amigo.geneontology.org/amigo/term/GO:0016684	GSTP1
0.155341	1	68	11.401	GO:0008009 Chemokine activity	https://amigo.geneontology.org/amigo/term/GO:0008009	CCL5
0.157691	1	70	11.0752	GO:0016765 Transferase activity transferring alkyl or aryl (other than methyl) groups	https://amigo.geneontology.org/amigo/term/GO:0016765	GSTP1
0.159972	1	72	10.7676	GO:0097110 Scaffold protein binding	https://amigo.geneontology.org/amigo/term/GO:0097110	PSAP
0.16845	1	77	10.0684	GO:0048020 Ccr chemokine receptor binding	https://amigo.geneontology.org/amigo/term/GO:0048020	CCL5
0.17461	1	81	9.57119	GO:0051540 Metal cluster binding	https://amigo.geneontology.org/amigo/term/GO:0051540	GSTP1
0.182593	1	86	9.01473	GO:0019210 Kinase inhibitor activity	https://amigo.geneontology.org/amigo/term/GO:0019210	AHSG
0.190323	1	91	8.51941	GO:0004197 Cysteine-type endopeptidase activity	https://amigo.geneontology.org/amigo/term/GO:0004197	CTSD
0.193593	2	453	3.42281	GO:0004857 Enzyme inhibitor activity	https://amigo.geneontology.org/amigo/term/GO:0004857	PZP AHSG
0.193593	1	95	8.1607	GO:0016209 Antioxidant activity	https://amigo.geneontology.org/amigo/term/GO:0016209	GSTP1
0.195157	1	97	7.99244	GO:0008081 Phosphoric diester hydrolase activity	https://amigo.geneontology.org/amigo/term/GO:0008081	CCL5
